# Supplementary material for: Large-Scale Identification of Known and Novel RRNPP Quorum-Sensing Systems by RRNPP_Detector Captures Novel Features of Bacterial, Plasmidic, and Viral Coevolution
Source: Mol Biol Evol. 2023 Mar 17;40(4):msad062. doi: 10.1093/molbev/msad062 (PMC10075063; doi:10.1093/molbev/msad062)
Supplement: msad062_Supplementary_Data [file msad062_supplementary_data.zip]

Archive with 6 entries (6 files):
- TableS3_filtered_and_classified_relaxed_and_loose_QSSs.xlsx
- TableS4_MGEs_encoding_multiple_QSSs.xlsx
- TableS5_candidate_BGCs_potentially_under_control_of_a_RRNPP_QSS.xlsx
- supplementary_figures.pdf
- TableS1_unfiltered_unclassified_full_dataset.xlsx
- TableS2_filtered_and_classified_strict_QSSs_and_their_undetected_homologs.xlsx
