# Supplementary material for: Large-Scale Identification of Known and Novel RRNPP Quorum-Sensing Systems by RRNPP_Detector Captures Novel Features of Bacterial, Plasmidic, and Viral Coevolution
Source: Mol Biol Evol. 2023 Mar 17;40(4):msad062. doi: 10.1093/molbev/msad062 (PMC10075063; doi:10.1093/molbev/msad062)
Supplement: msad062_Supplementary_Data [file msad062_supplementary_data.zip › TableS3_filtered_and_classified_relaxed_and_loose_QSSs.xlsx]

## Sheet: relaxed_and_loose_QSSs
dataset	genomic_accession	species	strain	genomic_context	intergenic_distance	receptor_id	grp_identical_proteins	rep_sequence	receptor_family	r_start	r_end	r_strand	TPR_hmm_name	TPR_hmm_accession	TPR_hmm_coverage	TPR_hmm_evalue	HTH_hmm_name	HTH_hmm_accession	HTH_hmm_coverage	HTH_hmm_evalue	homologous_ref_receptor	blastp_evalue	perc_identity	perc_cover	propeptide_id	p_start	p_end	p_strand	p_RBS_bin	p_RBS_motif	p_RBS_spacer	Prediction	propeptide_score	SP(Sec/SPI)	TAT(Tat/SPI)	LIPO(Sec/SPII)	OTHER	CS_Position	qss_id	genetic_element	Phaster_prophage_prediction	prophage_region	taxid	lineage	class	order	family	genus	strictness
Firmicutes	CP104963.1	Alkalihalobacillus clausii	SF174	(<==== =>)	261	UXN56259.1	Cluster 9868	False	subfam_01_Rap	1512780	1513880	-	3q15B00-i1	-	96.8	3.6e-74					RapA_[B._subtilis]	1.85e-19	28	71.7	smallORF153181	1514142	1514237	+	20	GGAGG	12	PrediSi_neg_(but_high_score)	0.493683	0.447908	0.009474	0.07795	0.464668	CS pos: 25:26	23251	chromosome			79880	c__Bacilli;o__Bacillales;f__Bacillaceae;g__Alkalihalobacillus;s__Alkalihalobacillus clausii	Bacilli	Bacillales	Bacillaceae	Alkalihalobacillus	relaxed
Firmicutes	AP006627.1	Alkalihalobacillus clausii	KSM-K16	(<= <====)	2	BAD65786.1	Cluster 9781	True	subfam_01_Rap	3376238	3377341	-	3ulqA00-i1	-	94.8	1.5e-72					RapA_[B._subtilis]	5.16e-22	25.978	94.2	smallORF945	3376113	3376235	-	22	AGGAG	10	LIPO(Sec/SPII)	0.094581	0.094581	0.000107	0.90205	0.003262	CS pos: 15-16. CLS-CS. Pr: 0.8835	16819	chromosome			66692	c__Bacilli;o__Bacillales;f__Bacillaceae;g__Alkalihalobacillus;s__Alkalihalobacillus clausii;x__Alkalihalobacillus clausii KSM-K16	Bacilli	Bacillales	Bacillaceae	Alkalihalobacillus	relaxed
Firmicutes	CP023481.1	Bacillus glycinifermentans	KBN06P03352	(=> <====)	85	ATH95516.1	Cluster 11466	False	subfam_01_Rap	2282747	2283820	-	3q15B00-i1	-	95	3.3e-93					RapA_[B._subtilis]	7.49e-56	31.389	94.7	smallORF48919	2282611	2282661	+	19	AGAAGG	10	LIPO(Sec/SPII)	0.158093	0.158093	0.047262	0.466582	0.328063	CS pos: ?. Probable protein fragment	19172	chromosome	intact(150)	2275411-2318384	1664069	c__Bacilli;o__Bacillales;f__Bacillaceae;g__Bacillus;s__Bacillus glycinifermentans	Bacilli	Bacillales	Bacillaceae	Bacillus	relaxed
Firmicutes	CP095476.1	Bacillus glycinifermentans	MGMM1	(=> <====)	85	UOY86778.1	Cluster 15944	False	subfam_01_Rap	2278518	2279399	-	3q15B00-i1	-	74.9	2.6e-71					RapA_[B._subtilis]	3.6e-42	32.246	73	smallORF138358	2278382	2278432	+	19	AGAAGG	10	LIPO(Sec/SPII)	0.158093	0.158093	0.047262	0.466582	0.328063	CS pos: ?. Probable protein fragment	22842	chromosome			1664069	c__Bacilli;o__Bacillales;f__Bacillaceae;g__Bacillus;s__Bacillus glycinifermentans	Bacilli	Bacillales	Bacillaceae	Bacillus	relaxed
Firmicutes	CP011051.1	Bacillus intestinalis	T30	(====> =>)	-11	AJW86646.1	Cluster 8442	False	subfam_01_Rap	3197860	3198987	+	3q15B00-i1	-	98.9	1.3e-120					RapA_[B._subtilis]	1.69e-118	47.745	99.2	smallORF24322	3198977	3199108	+	16	GGAG	9	LIPO(Sec/SPII)	0.308334	0.308334	0.001923	0.651609	0.038135	CS pos: 18-19. VLV-CG. Pr: 0.3741	18080	chromosome			1963032	c__Bacilli;o__Bacillales;f__Bacillaceae;g__Bacillus;s__Bacillus intestinalis	Bacilli	Bacillales	Bacillaceae	Bacillus	relaxed
Firmicutes	AP014928.1	Bacillus pumilus	TUAT1	(<==== <=)	293	BAT49451.1	Cluster 8734	False	subfam_01_Rap	2305684	2306805	-	3q15B00-i1	-	98.1	2.3e-112					RapA_[B._subtilis]	6.01e-117	46.9	98.1	smallORF28981	2307099	2307311	-	15	AGGA	10	PrediSi_pos	0.731335	0.120532	0.284368	0.092358	0.502743	CS pos: 50:51	16862	chromosome			1408	c__Bacilli;o__Bacillales;f__Bacillaceae;g__Bacillus;s__Bacillus pumilus	Bacilli	Bacillales	Bacillaceae	Bacillus	relaxed
Firmicutes	CP007436.1	Bacillus pumilus	MTCC B6033	(====> =>)	224	AHL71043.1	Cluster 7918	False	subfam_01_Rap	1234221	1235354	+	3q15B00-i1	-	98.4	1.7e-106					RapA_[B._subtilis]	4.32e-115	47.215	98.9	AHL73547.1	1235579	1235812	+				PrediSi_neg_(but_high_score)	0.496951	0.011107	0.001317	0.075745	0.911831	CS pos: 38:39	17727	chromosome			1408	c__Bacilli;o__Bacillales;f__Bacillaceae;g__Bacillus;s__Bacillus pumilus	Bacilli	Bacillales	Bacillaceae	Bacillus	relaxed
Firmicutes	CP007436.1	Bacillus pumilus	MTCC B6033	(<==== <=)	293	AHL72164.1	Cluster 8734	False	subfam_01_Rap	2352474	2353595	-	3q15B00-i1	-	98.1	2.3e-112					RapA_[B._subtilis]	6.01e-117	46.9	98.1	smallORF16669	2353889	2354101	-	15	AGGA	10	PrediSi_pos	0.731335	0.120532	0.284368	0.092358	0.502743	CS pos: 50:51	17729	chromosome			1408	c__Bacilli;o__Bacillales;f__Bacillaceae;g__Bacillus;s__Bacillus pumilus	Bacilli	Bacillales	Bacillaceae	Bacillus	relaxed
Firmicutes	CP010997.1	Bacillus pumilus	SH-B11	(<==== <=)	293	AMM89678.1	Cluster 8740	False	subfam_01_Rap	2393545	2394666	-	3q15B00-i1	-	98.1	2.6e-112					RapA_[B._subtilis]	5.69e-117	46.9	98.1	smallORF29422	2394960	2395172	-	15	AGGA	10	PrediSi_pos	0.669869	0.150123	0.281886	0.083755	0.484236	CS pos: 50:51	18071	chromosome			1408	c__Bacilli;o__Bacillales;f__Bacillaceae;g__Bacillus;s__Bacillus pumilus	Bacilli	Bacillales	Bacillaceae	Bacillus	relaxed
Firmicutes	CP011007.1	Bacillus pumilus	SH-B9	(<==== <=)	293	AMM97978.1	Cluster 8741	True	subfam_01_Rap	2334811	2335932	-	3q15B00-i1	-	98.1	5.7e-111					RapA_[B._subtilis]	9.53e-116	46.631	98.1	smallORF29536	2336226	2336438	-	15	AGGA	10	PrediSi_pos	0.661917	0.16543	0.226717	0.100405	0.507448	CS pos: 51:52	18074	chromosome			1408	c__Bacilli;o__Bacillales;f__Bacillaceae;g__Bacillus;s__Bacillus pumilus	Bacilli	Bacillales	Bacillaceae	Bacillus	relaxed
Firmicutes	CP011109.1	Bacillus pumilus	C4	(<==== <=)	293	ANT57338.1	Cluster 8742	True	subfam_01_Rap	2183955	2185076	-	3q15B00-i1	-	98.1	2.8e-111					RapA_[B._subtilis]	1.34e-116	46.9	98.1	smallORF33017	2185370	2185582	-	15	AGGA	10	PrediSi_pos	0.731335	0.120532	0.284368	0.092358	0.502743	CS pos: 50:51	18086	chromosome			1408	c__Bacilli;o__Bacillales;f__Bacillaceae;g__Bacillus;s__Bacillus pumilus	Bacilli	Bacillales	Bacillaceae	Bacillus	relaxed
Firmicutes	CP016784.1	Bacillus pumilus	PDSLzg-1	(=> ====>)	293	AOC56069.1	Cluster 8735	False	subfam_01_Rap	835580	836701	+	3q15B00-i1	-	98.1	6e-111					RapA_[B._subtilis]	1.69e-116	46.631	98.1	smallORF34140	835074	835286	+	15	AGGA	10	PrediSi_neg_(but_high_score)	0.485078	0.118796	0.135009	0.107863	0.638332	CS pos: 53:54	18643	chromosome			1408	c__Bacilli;o__Bacillales;f__Bacillaceae;g__Bacillus;s__Bacillus pumilus	Bacilli	Bacillales	Bacillaceae	Bacillus	relaxed
Firmicutes	CP027034.1	Bacillus pumilus	150a	(<==== <=)	293	AVI41703.1	Cluster 8732	False	subfam_01_Rap	2338963	2340084	-	3q15B00-i1	-	98.1	3.7e-111					RapA_[B._subtilis]	7.66e-116	46.631	98.1	smallORF59687	2340378	2340590	-	15	AGGA	10	PrediSi_neg_(but_high_score)	0.485078	0.118796	0.135009	0.107863	0.638332	CS pos: 53:54	19435	chromosome			1408	c__Bacilli;o__Bacillales;f__Bacillaceae;g__Bacillus;s__Bacillus pumilus	Bacilli	Bacillales	Bacillaceae	Bacillus	relaxed
Firmicutes	CP027116.1	Bacillus pumilus	145	(<==== <=)	293	AVM24700.1	Cluster 8751	True	subfam_01_Rap	2467561	2468682	-	3q15B00-i1	-	98.1	5.8e-112					RapA_[B._subtilis]	3.78e-116	46.361	98.1	smallORF58648	2468976	2469188	-	15	AGGA	10	PrediSi_neg_(but_high_score)	0.485078	0.118796	0.135009	0.107863	0.638332	CS pos: 53:54	19443	chromosome			1408	c__Bacilli;o__Bacillales;f__Bacillaceae;g__Bacillus;s__Bacillus pumilus	Bacilli	Bacillales	Bacillaceae	Bacillus	relaxed
Firmicutes	CP029464.1	Bacillus pumilus	ZB201701	(<==== <=)	293	AZV53052.1	Cluster 8752	True	subfam_01_Rap	1508618	1509739	-	3q15B00-i1	-	98.1	1.8e-110					RapA_[B._subtilis]	1.9e-116	46.631	98.1	smallORF64368	1510033	1510245	-	15	AGGA	10	PrediSi_neg_(but_high_score)	0.485078	0.118796	0.135009	0.107863	0.638332	CS pos: 53:54	19622	chromosome			1408	c__Bacilli;o__Bacillales;f__Bacillaceae;g__Bacillus;s__Bacillus pumilus	Bacilli	Bacillales	Bacillaceae	Bacillus	relaxed
Firmicutes	CP047089.1	Bacillus pumilus	SF-4	(<==== <=)	293	QHQ77541.1	Cluster 8732	False	subfam_01_Rap	3207974	3209095	-	3q15B00-i1	-	98.1	3.7e-111					RapA_[B._subtilis]	7.66e-116	46.631	98.1	smallORF84676	3209389	3209601	-	15	AGGA	10	PrediSi_neg_(but_high_score)	0.485078	0.118796	0.135009	0.107863	0.638332	CS pos: 53:54	20727	chromosome			1408	c__Bacilli;o__Bacillales;f__Bacillaceae;g__Bacillus;s__Bacillus pumilus	Bacilli	Bacillales	Bacillaceae	Bacillus	relaxed
Firmicutes	CP054310.1	Bacillus pumilus	3-19	(====> =>)	-11	QKN77679.1	Cluster 9401	False	subfam_01_Rap	1449402	1450514	+	3q15B00-i1	-	98.7	2.6e-122					RapA_[B._subtilis]	4.91e-106	46.133	98.7	QKN77680.1	1450504	1450674	+				LIPO(Sec/SPII)	0.036772	0.036772	0.000173	0.962285	0.00077	CS pos: 18-19. GAA-CL. Pr: 0.9590	21086	chromosome			1408	c__Bacilli;o__Bacillales;f__Bacillaceae;g__Bacillus;s__Bacillus pumilus	Bacilli	Bacillales	Bacillaceae	Bacillus	relaxed
Firmicutes	CP054310.1	Bacillus pumilus	3-19	(=> ====>)	293	QKN78069.1	Cluster 8735	False	subfam_01_Rap	1879150	1880271	+	3q15B00-i1	-	98.1	6e-111					RapA_[B._subtilis]	1.69e-116	46.631	98.1	smallORF17595	1878644	1878856	+	15	AGGA	10	PrediSi_neg_(but_high_score)	0.485078	0.118796	0.135009	0.107863	0.638332	CS pos: 53:54	21089	chromosome			1408	c__Bacilli;o__Bacillales;f__Bacillaceae;g__Bacillus;s__Bacillus pumilus	Bacilli	Bacillales	Bacillaceae	Bacillus	relaxed
Firmicutes	CP058911.1	Bacillus pumilus	7P	(<= <====)	-11	QLI43237.1	Cluster 9401	False	subfam_01_Rap	253349	254461	-	3q15B00-i1	-	98.7	2.6e-122					RapA_[B._subtilis]	4.91e-106	46.133	98.7	QLI43236.1	253189	253359	-				LIPO(Sec/SPII)	0.036772	0.036772	0.000173	0.962285	0.00077	CS pos: 18-19. GAA-CL. Pr: 0.9590	21156	chromosome			1408	c__Bacilli;o__Bacillales;f__Bacillaceae;g__Bacillus;s__Bacillus pumilus	Bacilli	Bacillales	Bacillaceae	Bacillus	relaxed
Firmicutes	CP058911.1	Bacillus pumilus	7P	(<==== <=)	293	QLI45969.1	Cluster 8735	True	subfam_01_Rap	3433289	3434410	-	3q15B00-i1	-	98.1	6e-111					RapA_[B._subtilis]	1.69e-116	46.631	98.1	smallORF17201	3434704	3434916	-	15	AGGA	10	PrediSi_neg_(but_high_score)	0.485078	0.118796	0.135009	0.107863	0.638332	CS pos: 53:54	21158	chromosome			1408	c__Bacilli;o__Bacillales;f__Bacillaceae;g__Bacillus;s__Bacillus pumilus	Bacilli	Bacillales	Bacillaceae	Bacillus	relaxed
Firmicutes	CP058951.1	Bacillus pumilus	UAMX	(=> ====>)	293	QLI77579.1	Cluster 8758	True	subfam_01_Rap	1364307	1365428	+	3q15B00-i1	-	98.1	3.1e-111					RapA_[B._subtilis]	1.2e-115	46.631	98.1	smallORF92046	1363801	1364013	+	15	AGGA	10	PrediSi_pos	0.661917	0.16543	0.226717	0.100405	0.507448	CS pos: 51:52	21161	chromosome			1408	c__Bacilli;o__Bacillales;f__Bacillaceae;g__Bacillus;s__Bacillus pumilus	Bacilli	Bacillales	Bacillaceae	Bacillus	relaxed
Firmicutes	CP060799.1	Bacillus pumilus	ONU 554	(<==== <=)	293	QNP15141.1	Cluster 8735	False	subfam_01_Rap	2247465	2248586	-	3q15B00-i1	-	98.1	6e-111					RapA_[B._subtilis]	1.69e-116	46.631	98.1	smallORF94379	2248880	2249092	-	15	AGGA	10	PrediSi_neg_(but_high_score)	0.485078	0.118796	0.135009	0.107863	0.638332	CS pos: 53:54	21242	chromosome			1408	c__Bacilli;o__Bacillales;f__Bacillaceae;g__Bacillus;s__Bacillus pumilus	Bacilli	Bacillales	Bacillaceae	Bacillus	relaxed
Firmicutes	CP081199.1	Bacillus pumilus	EB130	(<==== <=)	293	QZD60420.1	Cluster 8735	False	subfam_01_Rap	1061938	1063059	-	3q15B00-i1	-	98.1	6e-111					RapA_[B._subtilis]	1.69e-116	46.631	98.1	smallORF118183	1063353	1063565	-	15	AGGA	10	PrediSi_neg_(but_high_score)	0.485078	0.118796	0.135009	0.107863	0.638332	CS pos: 53:54	22215	chromosome			1408	c__Bacilli;o__Bacillales;f__Bacillaceae;g__Bacillus;s__Bacillus pumilus	Bacilli	Bacillales	Bacillaceae	Bacillus	relaxed
Firmicutes	CP084711.1	Bacillus pumilus	AR03	(<==== <=)	293	UCZ69699.1	Cluster 8735	False	subfam_01_Rap	2279104	2280225	-	3q15B00-i1	-	98.1	6e-111					RapA_[B._subtilis]	1.69e-116	46.631	98.1	smallORF122525	2280519	2280731	-	15	AGGA	10	PrediSi_neg_(but_high_score)	0.487625	0.108027	0.15542	0.092044	0.64451	CS pos: 53:54	22383	chromosome			1408	c__Bacilli;o__Bacillales;f__Bacillaceae;g__Bacillus;s__Bacillus pumilus	Bacilli	Bacillales	Bacillaceae	Bacillus	relaxed
Firmicutes	CP085037.1	Bacillus pumilus	BIM B-171	(<==== <=)	293	UDF15217.1	Cluster 8768	True	subfam_01_Rap	2341273	2342394	-	3q15B00-i1	-	98.1	7e-111					RapA_[B._subtilis]	1.34e-117	47.17	98.1	smallORF122611	2342688	2342900	-	15	AGGA	10	PrediSi_neg_(but_high_score)	0.485078	0.118796	0.135009	0.107863	0.638332	CS pos: 53:54	22387	chromosome			1408	c__Bacilli;o__Bacillales;f__Bacillaceae;g__Bacillus;s__Bacillus pumilus	Bacilli	Bacillales	Bacillaceae	Bacillus	relaxed
Firmicutes	CP101833.1	Bacillus pumilus	NDY-10	(<==== <=)	293	UUD41508.1	Cluster 8770	True	subfam_01_Rap	2290500	2291621	-	3q15B00-i1	-	98.1	4.2e-112					RapA_[B._subtilis]	5.63e-117	46.9	98.1	smallORF147898	2291915	2292127	-	15	AGGA	10	PrediSi_neg_(but_high_score)	0.484211	0.092761	0.160582	0.092732	0.653926	CS pos: 53:54	23114	chromosome			1408	c__Bacilli;o__Bacillales;f__Bacillaceae;g__Bacillus;s__Bacillus pumilus	Bacilli	Bacillales	Bacillaceae	Bacillus	relaxed
Firmicutes	LT906438.1	Bacillus pumilus	NCTC10337	(=> ====>)	317	SNU94551.1	Cluster 9421	True	subfam_01_Rap	321666	322778	+	3q15B00-i1	-	98.4	3.1e-101					RapA_[B._subtilis]	2.02e-96	40.86	98.4	SNU94544.1	321238	321348	+				PrediSi_neg_(but_high_score)	0.316474	0.109302	0.011885	0.219481	0.659331	CS pos: 31:32	23507	chromosome			1408	c__Bacilli;o__Bacillales;f__Bacillaceae;g__Bacillus;s__Bacillus pumilus	Bacilli	Bacillales	Bacillaceae	Bacillus	relaxed
Firmicutes	LT906438.1	Bacillus pumilus	NCTC10337	(<==== <=)	293	SNV07463.1	Cluster 8772	True	subfam_01_Rap	2317170	2318291	-	3q15B00-i1	-	98.1	2.3e-111					RapA_[B._subtilis]	2.08e-116	46.631	98.1	smallORF155354	2318585	2318797	-	15	AGGA	10	PrediSi_neg_(but_high_score)	0.484211	0.094856	0.168256	0.097901	0.638988	CS pos: 53:54	23509	chromosome			1408	c__Bacilli;o__Bacillales;f__Bacillaceae;g__Bacillus;s__Bacillus pumilus	Bacilli	Bacillales	Bacillaceae	Bacillus	relaxed
Firmicutes	CP011007.1	Bacillus pumilus	SH-B9	(====> =>)	99	AMM98943.1	Cluster 11984	True	subfam_01_Rap	3354119	3355174	+	3q15B00-i1	-	92.9	6.5e-71					RapA_[B._subtilis]	6.86e-28	27.762	90.7	smallORF29567	3355274	3355333	+	20	AGGAG	12	OTHER	0.239019	0.239019	0.057892	0.166777	0.536313		37153	chromosome			1408	c__Bacilli;o__Bacillales;f__Bacillaceae;g__Bacillus;s__Bacillus pumilus	Bacilli	Bacillales	Bacillaceae	Bacillus	loose
Firmicutes	CP016784.1	Bacillus pumilus	PDSLzg-1	(<= <====)	99	AOC58517.1	Cluster 11985	True	subfam_01_Rap	3505215	3506270	-	3q15B00-i1	-	92.9	1e-71					RapA_[B._subtilis]	1.28e-24	25.714	90.7	smallORF34162	3505056	3505115	-	20	AGGAG	12	OTHER	0.239019	0.239019	0.057892	0.166777	0.536313		37195	chromosome			1408	c__Bacilli;o__Bacillales;f__Bacillaceae;g__Bacillus;s__Bacillus pumilus	Bacilli	Bacillales	Bacillaceae	Bacillus	loose
Firmicutes	CP027034.1	Bacillus pumilus	150a	(====> =>)	99	AVI42603.1	Cluster 11966	False	subfam_01_Rap	3304777	3305832	+	3q15B00-i1	-	93.1	1.1e-72					RapA_[B._subtilis]	3.07e-26	26.724	90.7	smallORF59723	3305932	3305991	+	20	AGGAG	12	OTHER	0.239379	0.239379	0.053407	0.168476	0.538738		37238	chromosome			1408	c__Bacilli;o__Bacillales;f__Bacillaceae;g__Bacillus;s__Bacillus pumilus	Bacilli	Bacillales	Bacillaceae	Bacillus	loose
Firmicutes	CP029464.1	Bacillus pumilus	ZB201701	(====> =>)	99	AZV53930.1	Cluster 12001	True	subfam_01_Rap	2443702	2444757	+	3q15B00-i1	-	92.9	3.3e-72					RapA_[B._subtilis]	7.81e-25	25.501	90.7	smallORF64400	2444857	2444916	+	20	AGGAG	12	OTHER	0.239019	0.239019	0.057892	0.166777	0.536313		37249	chromosome			1408	c__Bacilli;o__Bacillales;f__Bacillaceae;g__Bacillus;s__Bacillus pumilus	Bacilli	Bacillales	Bacillaceae	Bacillus	loose
Firmicutes	CP047089.1	Bacillus pumilus	SF-4	(<= <====)	99	QHQ74955.1	Cluster 11966	False	subfam_01_Rap	418665	419720	-	3q15B00-i1	-	93.1	1.1e-72					RapA_[B._subtilis]	3.07e-26	26.724	90.7	smallORF84706	418506	418565	-	20	AGGAG	12	OTHER	0.239379	0.239379	0.053407	0.168476	0.538738		37309	chromosome			1408	c__Bacilli;o__Bacillales;f__Bacillaceae;g__Bacillus;s__Bacillus pumilus	Bacilli	Bacillales	Bacillaceae	Bacillus	loose
Firmicutes	CP058951.1	Bacillus pumilus	UAMX	(<= <====)	99	QLI76620.1	Cluster 11984	False	subfam_01_Rap	372051	373106	-	3q15B00-i1	-	92.9	6.5e-71					RapA_[B._subtilis]	6.86e-28	27.762	90.7	smallORF92086	371892	371951	-	20	AGGAG	12	OTHER	0.239019	0.239019	0.057892	0.166777	0.536313		37361	chromosome			1408	c__Bacilli;o__Bacillales;f__Bacillaceae;g__Bacillus;s__Bacillus pumilus	Bacilli	Bacillales	Bacillaceae	Bacillus	loose
Firmicutes	CP060799.1	Bacillus pumilus	ONU 554	(====> =>)	99	QNP16081.1	Cluster 12009	True	subfam_01_Rap	3219890	3220945	+	3q15B00-i1	-	92.9	4.9e-72					RapA_[B._subtilis]	2.99e-24	25.926	90.7	smallORF94403	3221045	3221104	+	20	AGGAG	12	OTHER	0.239019	0.239019	0.057892	0.166777	0.536313		37364	chromosome			1408	c__Bacilli;o__Bacillales;f__Bacillaceae;g__Bacillus;s__Bacillus pumilus	Bacilli	Bacillales	Bacillaceae	Bacillus	loose
Firmicutes	CP081199.1	Bacillus pumilus	EB130	(====> =>)	99	QZD58149.1	Cluster 12001	False	subfam_01_Rap	2009370	2010425	+	3q15B00-i1	-	92.9	3.3e-72					RapA_[B._subtilis]	7.81e-25	25.501	90.7	smallORF118205	2010525	2010584	+	20	AGGAG	12	OTHER	0.239019	0.239019	0.057892	0.166777	0.536313		37442	chromosome			1408	c__Bacilli;o__Bacillales;f__Bacillaceae;g__Bacillus;s__Bacillus pumilus	Bacilli	Bacillales	Bacillaceae	Bacillus	loose
Firmicutes	CP084711.1	Bacillus pumilus	AR03	(====> =>)	99	UCZ70580.1	Cluster 12001	False	subfam_01_Rap	3223916	3224971	+	3q15B00-i1	-	92.9	3.3e-72					RapA_[B._subtilis]	7.81e-25	25.501	90.7	smallORF122549	3225071	3225130	+	20	AGGAG	12	OTHER	0.239019	0.239019	0.057892	0.166777	0.536313		37454	chromosome			1408	c__Bacilli;o__Bacillales;f__Bacillaceae;g__Bacillus;s__Bacillus pumilus	Bacilli	Bacillales	Bacillaceae	Bacillus	loose
Firmicutes	CP085037.1	Bacillus pumilus	BIM B-171	(====> =>)	99	UDF16238.1	Cluster 12019	True	subfam_01_Rap	3372153	3373208	+	3q15B00-i1	-	93.1	3.4e-71					RapA_[B._subtilis]	7.55e-24	25.926	90.7	smallORF122644	3373308	3373367	+	20	AGGAG	12	OTHER	0.239019	0.239019	0.057892	0.166777	0.536313		37455	chromosome			1408	c__Bacilli;o__Bacillales;f__Bacillaceae;g__Bacillus;s__Bacillus pumilus	Bacilli	Bacillales	Bacillaceae	Bacillus	loose
Firmicutes	LT906438.1	Bacillus pumilus	NCTC10337	(====> =>)	107	SNV15287.1	Cluster 12153	True	subfam_01_Rap	3409733	3410779	+	3q15B00-i1	-	90.2	1.7e-67					RapA_[B._subtilis]	6.14e-22	25.664	87.6	smallORF155399	3410887	3410946	+	20	AGGAG	12	OTHER	0.239019	0.239019	0.057892	0.166777	0.536313		37536	chromosome			1408	c__Bacilli;o__Bacillales;f__Bacillaceae;g__Bacillus;s__Bacillus pumilus	Bacilli	Bacillales	Bacillaceae	Bacillus	loose
Firmicutes	AP014928.1	Bacillus pumilus	TUAT1	(<= ====>)	-26	BAT50473.1	Cluster 11982	True	subfam_01_Rap	3298448	3299503	+	3q15B00-i1	-	93.1	1e-71					RapA_[B._subtilis]	2.67e-26	25.788	90.7	smallORF29002	3298423	3298473	-	16	GGAG	10	OTHER	0.210241	0.210241	0.060328	0.183048	0.546383		40049	chromosome			1408	c__Bacilli;o__Bacillales;f__Bacillaceae;g__Bacillus;s__Bacillus pumilus	Bacilli	Bacillales	Bacillaceae	Bacillus	loose
Firmicutes	CP007436.1	Bacillus pumilus	MTCC B6033	(<= ====>)	-26	AHL73095.1	Cluster 11973	True	subfam_01_Rap	3316226	3317281	+	3q15B00-i1	-	93.1	8.9e-72					RapA_[B._subtilis]	2.08e-26	26.361	90.7	smallORF16695	3316201	3316251	-	16	GGAG	10	OTHER	0.210241	0.210241	0.060328	0.183048	0.546383		40413	chromosome			1408	c__Bacilli;o__Bacillales;f__Bacillaceae;g__Bacillus;s__Bacillus pumilus	Bacilli	Bacillales	Bacillaceae	Bacillus	loose
Firmicutes	CP010997.1	Bacillus pumilus	SH-B11	(<= ====>)	-26	AMM90610.1	Cluster 11983	True	subfam_01_Rap	3399786	3400841	+	3q15B00-i1	-	93.1	1.2e-71					RapA_[B._subtilis]	1.11e-26	26.361	90.7	smallORF29453	3399761	3399811	-	16	GGAG	10	OTHER	0.210241	0.210241	0.060328	0.183048	0.546383		40516	chromosome			1408	c__Bacilli;o__Bacillales;f__Bacillaceae;g__Bacillus;s__Bacillus pumilus	Bacilli	Bacillales	Bacillaceae	Bacillus	loose
Firmicutes	CP011007.1	Bacillus pumilus	SH-B9	(====> =>)	357	AMM97365.1	Cluster 7227	True	subfam_01_Rap	1714113	1715261	+	3q15B00-i1	-	99.2	1.2e-111					RapA_[B._subtilis]	3.23e-89	41.161	99.2	smallORF29529	1715619	1715663	+	16	GAGG	6	OTHER	0.206838	0.206838	0.100095	0.166136	0.526932		40518	chromosome			1408	c__Bacilli;o__Bacillales;f__Bacillaceae;g__Bacillus;s__Bacillus pumilus	Bacilli	Bacillales	Bacillaceae	Bacillus	loose
Firmicutes	CP011109.1	Bacillus pumilus	C4	(<= ====>)	-26	ANT58218.1	Cluster 11979	False	subfam_01_Rap	3137093	3138148	+	3q15B00-i1	-	93.1	2.1e-71					RapA_[B._subtilis]	7.82e-26	26.074	90.7	smallORF33052	3137068	3137118	-	16	GGAG	10	OTHER	0.210241	0.210241	0.060328	0.183048	0.546383		40520	chromosome			1408	c__Bacilli;o__Bacillales;f__Bacillaceae;g__Bacillus;s__Bacillus pumilus	Bacilli	Bacillales	Bacillaceae	Bacillus	loose
Firmicutes	CP027116.1	Bacillus pumilus	145	(=> ====>)	86	AVM23934.1	Cluster 10838	False	subfam_01_Rap	1738028	1739119	+	3q15B00-i1	-	96	2.4e-80					RapA_[B._subtilis]	3.22e-35	28.065	94.2	smallORF58663	1737897	1737941	+	16	GAGG	6	OTHER	0.26766	0.26766	0.054752	0.311814	0.365775		41179	chromosome			1408	c__Bacilli;o__Bacillales;f__Bacillaceae;g__Bacillus;s__Bacillus pumilus	Bacilli	Bacillales	Bacillaceae	Bacillus	loose
Firmicutes	CP027116.1	Bacillus pumilus	145	(<= ====>)	-26	AVM25680.1	Cluster 11999	True	subfam_01_Rap	3509928	3510983	+	3q15B00-i1	-	93.1	9.2e-72					RapA_[B._subtilis]	6.75e-23	25.641	90.7	smallORF58677	3509903	3509953	-	16	GGAG	10	OTHER	0.208348	0.208348	0.057604	0.176803	0.557245		41180	chromosome			1408	c__Bacilli;o__Bacillales;f__Bacillaceae;g__Bacillus;s__Bacillus pumilus	Bacilli	Bacillales	Bacillaceae	Bacillus	loose
Firmicutes	CP058951.1	Bacillus pumilus	UAMX	(<= <====)	357	QLI78253.1	Cluster 7253	True	subfam_01_Rap	2032842	2033990	-	3q15B00-i1	-	99.2	3.6e-111					RapA_[B._subtilis]	1.07e-88	40.897	99.2	smallORF92053	2032440	2032484	-	16	GAGG	6	OTHER	0.206838	0.206838	0.100095	0.166136	0.526932		41964	chromosome			1408	c__Bacilli;o__Bacillales;f__Bacillaceae;g__Bacillus;s__Bacillus pumilus	Bacilli	Bacillales	Bacillaceae	Bacillus	loose
Firmicutes	CP101833.1	Bacillus pumilus	NDY-10	(<= ====>)	-26	UUD42353.1	Cluster 12031	True	subfam_01_Rap	3206843	3207898	+	3q15B00-i1	-	92.9	1.5e-70					RapA_[B._subtilis]	1.41e-24	26.211	90.7	smallORF147933	3206818	3206868	-	16	GGAG	10	OTHER	0.210241	0.210241	0.060328	0.183048	0.546383		43034	chromosome			1408	c__Bacilli;o__Bacillales;f__Bacillaceae;g__Bacillus;s__Bacillus pumilus	Bacilli	Bacillales	Bacillaceae	Bacillus	loose
Firmicutes	CP027034.1	Bacillus pumilus	150a	(====> =>)	121	AVI41101.1	Cluster 9424	False	subfam_01_Rap	1739783	1740895	+	3q15B00-i1	-	96.8	1.6e-70					RapA_[B._subtilis]	3.54e-30	26.087	96.6	smallORF59732	1741017	1741088	+	14	GGTGG	10	OTHER	0.23616	0.23616	0.019667	0.241612	0.502561		46981	chromosome			1408	c__Bacilli;o__Bacillales;f__Bacillaceae;g__Bacillus;s__Bacillus pumilus	Bacilli	Bacillales	Bacillaceae	Bacillus	loose
Firmicutes	CP047089.1	Bacillus pumilus	SF-4	(<= <====)	121	QHQ77064.1	Cluster 9424	False	subfam_01_Rap	2739264	2740376	-	3q15B00-i1	-	96.8	1.6e-70					RapA_[B._subtilis]	3.54e-30	26.087	96.6	smallORF84719	2739071	2739142	-	14	GGTGG	10	OTHER	0.23616	0.23616	0.019667	0.241612	0.502561		47113	chromosome			1408	c__Bacilli;o__Bacillales;f__Bacillaceae;g__Bacillus;s__Bacillus pumilus	Bacilli	Bacillales	Bacillaceae	Bacillus	loose
Firmicutes	CP000813.4	Bacillus pumilus	SAFR-032	(<==== <=)	293	ABV62977.2	Cluster 8732	True	subfam_01_Rap	2318314	2319435	-	3q15B00-i1	-	98.1	3.7e-111					RapA_[B._subtilis]	7.66e-116	46.631	98.1	smallORF2265	2319729	2319941	-	15	AGGA	10	PrediSi_neg_(but_high_score)	0.485078	0.118796	0.135009	0.107863	0.638332	CS pos: 53:54	17289	chromosome			315750	c__Bacilli;o__Bacillales;f__Bacillaceae;g__Bacillus;s__Bacillus pumilus;x__Bacillus pumilus SAFR-032	Bacilli	Bacillales	Bacillaceae	Bacillus	relaxed
Firmicutes	CP000813.4	Bacillus pumilus	SAFR-032	(====> =>)	99	ABV63940.1	Cluster 11966	True	subfam_01_Rap	3272966	3274021	+	3q15B00-i1	-	93.1	1.1e-72					RapA_[B._subtilis]	3.07e-26	26.724	90.7	smallORF2293	3274121	3274180	+	20	AGGAG	12	OTHER	0.239379	0.239379	0.053407	0.168476	0.538738		37088	chromosome			315750	c__Bacilli;o__Bacillales;f__Bacillaceae;g__Bacillus;s__Bacillus pumilus;x__Bacillus pumilus SAFR-032	Bacilli	Bacillales	Bacillaceae	Bacillus	loose
Firmicutes	CP000813.4	Bacillus pumilus	SAFR-032	(====> =>)	357	ABV62297.1	Cluster 7214	True	subfam_01_Rap	1681011	1682159	+	3q15B00-i1	-	99.2	3.7e-112					RapA_[B._subtilis]	1.2e-90	41.425	99.2	smallORF2258	1682517	1682561	+	16	GGAG	7	OTHER	0.206838	0.206838	0.100095	0.166136	0.526932		40200	chromosome			315750	c__Bacilli;o__Bacillales;f__Bacillaceae;g__Bacillus;s__Bacillus pumilus;x__Bacillus pumilus SAFR-032	Bacilli	Bacillales	Bacillaceae	Bacillus	loose
Firmicutes	CP000813.4	Bacillus pumilus	SAFR-032	(====> =>)	121	ABV62342.1	Cluster 9424	False	subfam_01_Rap	1720116	1721228	+	3q15B00-i1	-	96.8	1.6e-70					RapA_[B._subtilis]	3.54e-30	26.087	96.6	smallORF2310	1721350	1721421	+	14	GGTGG	10	OTHER	0.23616	0.23616	0.019667	0.241612	0.502561		46763	chromosome			315750	c__Bacilli;o__Bacillales;f__Bacillaceae;g__Bacillus;s__Bacillus pumilus;x__Bacillus pumilus SAFR-032	Bacilli	Bacillales	Bacillaceae	Bacillus	loose
Firmicutes	CP015607.1	Bacillus safensis	U14-5	(=> <====)	189	APT46563.1	Cluster 10793	False	subfam_01_Rap	2406072	2407163	-	3q15B00-i1	-	95.2	4.3e-84					RapA_[B._subtilis]	2.1e-39	29.223	96.3	smallORF38071	2405736	2405882	+	16	GGAG	6	LIPO(Sec/SPII)	0.007254	0.007254	0.000352	0.966217	0.026178	CS pos: 14-15. LGG-CK. Pr: 0.9662	18552	chromosome			561879	c__Bacilli;o__Bacillales;f__Bacillaceae;g__Bacillus;s__Bacillus safensis	Bacilli	Bacillales	Bacillaceae	Bacillus	relaxed
Firmicutes	CP015607.1	Bacillus safensis	U14-5	(====> =>)	-11	APT46852.1	Cluster 9410	False	subfam_01_Rap	2714129	2715241	+	3q15B00-i1	-	98.7	5.4e-123					RapA_[B._subtilis]	9.95e-106	45.845	98.7	smallORF38022	2715231	2715401	+	16	GGAG	7	LIPO(Sec/SPII)	0.02717	0.02717	0.000204	0.97126	0.001366	CS pos: 18-19. GAA-CL. Pr: 0.9688	18554	chromosome			561879	c__Bacilli;o__Bacillales;f__Bacillaceae;g__Bacillus;s__Bacillus safensis	Bacilli	Bacillales	Bacillaceae	Bacillus	relaxed
Firmicutes	CP015607.1	Bacillus safensis	U14-5	(<==== <=)	279	APT48032.1	Cluster 8747	True	subfam_01_Rap	3992367	3993488	-	3q15B00-i1	-	98.1	1.1e-111					RapA_[B._subtilis]	3.86e-116	46.631	98.1	smallORF38049	3993768	3993980	-	15	AGGA	10	PrediSi_neg_(but_high_score)	0.484211	0.092761	0.160582	0.092732	0.653926	CS pos: 53:54	18557	chromosome			561879	c__Bacilli;o__Bacillales;f__Bacillaceae;g__Bacillus;s__Bacillus safensis	Bacilli	Bacillales	Bacillaceae	Bacillus	relaxed
Firmicutes	CP015610.1	Bacillus safensis	U41	(<==== <=)	280	APT50285.1	Cluster 8748	True	subfam_01_Rap	1961179	1962300	-	3q15B00-i1	-	98.1	1.1e-111					RapA_[B._subtilis]	4.31e-116	46.631	98.1	smallORF38131	1962581	1962793	-	15	AGGA	10	PrediSi_neg_(but_high_score)	0.484211	0.092761	0.160582	0.092732	0.653926	CS pos: 53:54	18559	chromosome			561879	c__Bacilli;o__Bacillales;f__Bacillaceae;g__Bacillus;s__Bacillus safensis	Bacilli	Bacillales	Bacillaceae	Bacillus	relaxed
Firmicutes	CP015611.1	Bacillus safensis	U17-1	(=> ====>)	280	APT53439.1	Cluster 8748	False	subfam_01_Rap	1495340	1496461	+	3q15B00-i1	-	98.1	1.1e-111					RapA_[B._subtilis]	4.31e-116	46.631	98.1	smallORF38201	1494847	1495059	+	15	AGGA	10	PrediSi_neg_(but_high_score)	0.484211	0.092761	0.160582	0.092732	0.653926	CS pos: 53:54	18562	chromosome			561879	c__Bacilli;o__Bacillales;f__Bacillaceae;g__Bacillus;s__Bacillus safensis	Bacilli	Bacillales	Bacillaceae	Bacillus	relaxed
Firmicutes	CP018100.1	Bacillus safensis	BRM1	(<==== <=)	283	ARD56878.1	Cluster 8738	False	subfam_01_Rap	2353294	2354415	-	3q15B00-i1	-	98.1	5.9e-112					RapA_[B._subtilis]	1.95e-116	46.631	98.1	smallORF41052	2354699	2354911	-	15	AGGA	10	PrediSi_neg_(but_high_score)	0.484211	0.092761	0.160582	0.092732	0.653926	CS pos: 53:54	18766	chromosome			561879	c__Bacilli;o__Bacillales;f__Bacillaceae;g__Bacillus;s__Bacillus safensis	Bacilli	Bacillales	Bacillaceae	Bacillus	relaxed
Firmicutes	CP018197.1	Bacillus safensis	KCTC 12796BP	(<==== <=)	280	APJ11778.1	Cluster 8745	True	subfam_01_Rap	2453703	2454824	-	3q15B00-i1	-	98.1	4.8e-112					RapA_[B._subtilis]	1.5e-116	46.631	98.1	smallORF37050	2455105	2455317	-	15	AGGA	10	PrediSi_neg_(but_high_score)	0.484211	0.092761	0.160582	0.092732	0.653926	CS pos: 53:54	18788	chromosome			561879	c__Bacilli;o__Bacillales;f__Bacillaceae;g__Bacillus;s__Bacillus safensis	Bacilli	Bacillales	Bacillaceae	Bacillus	relaxed
Firmicutes	CP032830.1	Bacillus safensis	sami	(=> ====>)	280	AYJ88967.1	Cluster 8738	False	subfam_01_Rap	867857	868978	+	3q15B00-i1	-	98.1	5.9e-112					RapA_[B._subtilis]	1.95e-116	46.631	98.1	smallORF61232	867364	867576	+	15	AGGA	10	PrediSi_neg_(but_high_score)	0.484211	0.092761	0.160582	0.092732	0.653926	CS pos: 53:54	19837	chromosome			561879	c__Bacilli;o__Bacillales;f__Bacillaceae;g__Bacillus;s__Bacillus safensis	Bacilli	Bacillales	Bacillaceae	Bacillus	relaxed
Firmicutes	CP034414.1	Bacillus safensis	BLXSC	(<==== <=)	283	UQZ93617.1	Cluster 8764	False	subfam_01_Rap	2263978	2265099	-	3q15B00-i1	-	98.1	6.4e-112					RapA_[B._subtilis]	1.6e-116	46.631	98.1	smallORF141639	2265383	2265595	-	15	AGGA	10	PrediSi_neg_(but_high_score)	0.484211	0.092761	0.160582	0.092732	0.653926	CS pos: 53:54	19926	chromosome			561879	c__Bacilli;o__Bacillales;f__Bacillaceae;g__Bacillus;s__Bacillus safensis	Bacilli	Bacillales	Bacillaceae	Bacillus	relaxed
Firmicutes	CP043404.1	Bacillus safensis	PgKB20	(=> ====>)	280	QEK64707.1	Cluster 8738	False	subfam_01_Rap	2941694	2942815	+	3q15B00-i1	-	98.1	5.9e-112					RapA_[B._subtilis]	1.95e-116	46.631	98.1	smallORF74888	2941201	2941413	+	15	AGGA	10	PrediSi_neg_(but_high_score)	0.484211	0.092761	0.160582	0.092732	0.653926	CS pos: 53:54	20497	chromosome			561879	c__Bacilli;o__Bacillales;f__Bacillaceae;g__Bacillus;s__Bacillus safensis	Bacilli	Bacillales	Bacillaceae	Bacillus	relaxed
Firmicutes	CP069061.1	Bacillus safensis	F6	(<==== <=)	283	QRF31039.1	Cluster 8748	False	subfam_01_Rap	2347633	2348754	-	3q15B00-i1	-	98.1	1.1e-111					RapA_[B._subtilis]	4.31e-116	46.631	98.1	smallORF103534	2349038	2349250	-	22	AGGAG	9	PrediSi_neg_(but_high_score)	0.484211	0.092761	0.160582	0.092732	0.653926	CS pos: 53:54	21585	chromosome			561879	c__Bacilli;o__Bacillales;f__Bacillaceae;g__Bacillus;s__Bacillus safensis	Bacilli	Bacillales	Bacillaceae	Bacillus	relaxed
Firmicutes	CP084676.1	Bacillus safensis	BcP62	(=> ====>)	280	UDB49954.1	Cluster 8748	False	subfam_01_Rap	2225668	2226789	+	3q15B00-i1	-	98.1	1.1e-111					RapA_[B._subtilis]	4.31e-116	46.631	98.1	smallORF42439	2225175	2225387	+	15	AGGA	10	PrediSi_neg_(but_high_score)	0.484211	0.092761	0.160582	0.092732	0.653926	CS pos: 53:54	22378	chromosome			561879	c__Bacilli;o__Bacillales;f__Bacillaceae;g__Bacillus;s__Bacillus safensis	Bacilli	Bacillales	Bacillaceae	Bacillus	relaxed
Firmicutes	CP084677.1	Bacillus safensis	Bcs96	(<==== <=)	280	UDB48409.1	Cluster 8738	False	subfam_01_Rap	827919	829040	-	3q15B00-i1	-	98.1	5.9e-112					RapA_[B._subtilis]	1.95e-116	46.631	98.1	smallORF42521	829321	829533	-	15	AGGA	10	PrediSi_neg_(but_high_score)	0.484211	0.092761	0.160582	0.092732	0.653926	CS pos: 53:54	22380	chromosome			561879	c__Bacilli;o__Bacillales;f__Bacillaceae;g__Bacillus;s__Bacillus safensis	Bacilli	Bacillales	Bacillaceae	Bacillus	relaxed
Firmicutes	CP090354.1	Bacillus safensis	H31R-08	(<==== <=)	280	UIN48999.1	Cluster 8738	False	subfam_01_Rap	2368636	2369757	-	3q15B00-i1	-	98.1	5.9e-112					RapA_[B._subtilis]	1.95e-116	46.631	98.1	smallORF126256	2370038	2370250	-	15	AGGA	10	PrediSi_neg_(but_high_score)	0.484211	0.092761	0.160582	0.092732	0.653926	CS pos: 53:54	22583	chromosome			561879	c__Bacilli;o__Bacillales;f__Bacillaceae;g__Bacillus;s__Bacillus safensis	Bacilli	Bacillales	Bacillaceae	Bacillus	relaxed
Firmicutes	CP095759.1	Bacillus safensis	ZK-1	(=> ====>)	75	UPI93563.1	Cluster 10798	False	subfam_01_Rap	1711440	1712531	+	3q15B00-i1	-	96	5.7e-82					RapA_[B._subtilis]	1.2e-36	28.338	94.2	smallORF138559	1711215	1711364	+	16	GAGG	9	LIPO(Sec/SPII)	0.059889	0.059889	0.009956	0.671426	0.258729	CS pos: 19-20. TSS-CP. Pr: 0.6452	22847	chromosome			561879	c__Bacilli;o__Bacillales;f__Bacillaceae;g__Bacillus;s__Bacillus safensis	Bacilli	Bacillales	Bacillaceae	Bacillus	relaxed
Firmicutes	CP095759.1	Bacillus safensis	ZK-1	(<==== <=)	280	UPI90720.1	Cluster 8759	False	subfam_01_Rap	2349535	2350656	-	3q15B00-i1	-	98.1	9.8e-112					RapA_[B._subtilis]	2.91e-116	46.631	98.1	smallORF138552	2350937	2351149	-	15	AGGA	10	PrediSi_neg_(but_high_score)	0.484211	0.092761	0.160582	0.092732	0.653926	CS pos: 53:54	22849	chromosome			561879	c__Bacilli;o__Bacillales;f__Bacillaceae;g__Bacillus;s__Bacillus safensis	Bacilli	Bacillales	Bacillaceae	Bacillus	relaxed
Firmicutes	CP097373.1	Bacillus safensis	AHB2	(<==== <=)	283	USD81511.1	Cluster 8769	True	subfam_01_Rap	2329382	2330503	-	3q15B00-i1	-	98.1	3.5e-112					RapA_[B._subtilis]	5.71e-116	46.361	98.1	smallORF143349	2330787	2330999	-	15	AGGA	10	PrediSi_neg_(but_high_score)	0.484211	0.092761	0.160582	0.092732	0.653926	CS pos: 53:54	22967	chromosome			561879	c__Bacilli;o__Bacillales;f__Bacillaceae;g__Bacillus;s__Bacillus safensis	Bacilli	Bacillales	Bacillaceae	Bacillus	relaxed
Firmicutes	CP097374.1	Bacillus safensis	AHB11	(====> =>)	-11	USD80279.1	Cluster 9416	False	subfam_01_Rap	1219060	1220172	+	3q15B00-i1	-	98.7	2.2e-123					RapA_[B._subtilis]	3.47e-107	46.113	98.7	USD80280.1	1220162	1220332	+				LIPO(Sec/SPII)	0.028267	0.028267	0.000207	0.969945	0.001581	CS pos: 18-19. GAA-CL. Pr: 0.9675	22969	chromosome			561879	c__Bacilli;o__Bacillales;f__Bacillaceae;g__Bacillus;s__Bacillus safensis	Bacilli	Bacillales	Bacillaceae	Bacillus	relaxed
Firmicutes	CP097374.1	Bacillus safensis	AHB11	(<==== <=)	283	USD77892.1	Cluster 8738	False	subfam_01_Rap	2340497	2341618	-	3q15B00-i1	-	98.1	5.9e-112					RapA_[B._subtilis]	1.95e-116	46.631	98.1	smallORF143424	2341902	2342114	-	15	AGGA	10	PrediSi_neg_(but_high_score)	0.484211	0.092761	0.160582	0.092732	0.653926	CS pos: 53:54	22971	chromosome			561879	c__Bacilli;o__Bacillales;f__Bacillaceae;g__Bacillus;s__Bacillus safensis	Bacilli	Bacillales	Bacillaceae	Bacillus	relaxed
Firmicutes	CP099864.1	Bacillus safensis	1370ba1	(====> =>)	-11	USY30271.1	Cluster 9417	False	subfam_01_Rap	1154267	1155379	+	3q15B00-i1	-	98.7	1.6e-122					RapA_[B._subtilis]	5.24e-106	45.845	98.7	smallORF145362	1155369	1155542	+	16	GGAG	7	LIPO(Sec/SPII)	0.027742	0.027742	0.000209	0.97065	0.001398	CS pos: 18-19. GAA-CL. Pr: 0.9682	23069	chromosome			561879	c__Bacilli;o__Bacillales;f__Bacillaceae;g__Bacillus;s__Bacillus safensis	Bacilli	Bacillales	Bacillaceae	Bacillus	relaxed
Firmicutes	CP099864.1	Bacillus safensis	1370ba1	(<==== <=)	283	USY27936.1	Cluster 8738	False	subfam_01_Rap	2290381	2291502	-	3q15B00-i1	-	98.1	5.9e-112					RapA_[B._subtilis]	1.95e-116	46.631	98.1	smallORF145384	2291786	2291998	-	15	AGGA	10	PrediSi_neg_(but_high_score)	0.484211	0.092761	0.160582	0.092732	0.653926	CS pos: 53:54	23071	chromosome			561879	c__Bacilli;o__Bacillales;f__Bacillaceae;g__Bacillus;s__Bacillus safensis	Bacilli	Bacillales	Bacillaceae	Bacillus	relaxed
Firmicutes	CP104391.1	Bacillus safensis	GX-H6	(<==== <=)	280	UXC31213.1	Cluster 8748	False	subfam_01_Rap	2326385	2327506	-	3q15B00-i1	-	98.1	1.1e-111					RapA_[B._subtilis]	4.31e-116	46.631	98.1	smallORF152658	2327787	2327999	-	15	AGGA	10	PrediSi_neg_(but_high_score)	0.484211	0.092761	0.160582	0.092732	0.653926	CS pos: 53:54	23237	chromosome			561879	c__Bacilli;o__Bacillales;f__Bacillaceae;g__Bacillus;s__Bacillus safensis	Bacilli	Bacillales	Bacillaceae	Bacillus	relaxed
Firmicutes	CP106652.1	Bacillus safensis	33.4	(<==== <=)	283	UXO86843.1	Cluster 8771	True	subfam_01_Rap	2449846	2450967	-	3q15B00-i1	-	98.1	2.7e-112					RapA_[B._subtilis]	2.91e-116	46.631	98.1	smallORF153290	2451251	2451463	-	15	AGGA	10	PrediSi_neg_(but_high_score)	0.484211	0.092761	0.160582	0.092732	0.653926	CS pos: 53:54	23253	chromosome			561879	c__Bacilli;o__Bacillales;f__Bacillaceae;g__Bacillus;s__Bacillus safensis	Bacilli	Bacillales	Bacillaceae	Bacillus	relaxed
Firmicutes	CP015607.1	Bacillus safensis	U14-5	(<==== =>)	-26	APT45017.1	Cluster 11987	False	subfam_01_Rap	601432	602487	-	3q15B00-i1	-	92.9	9.9e-74					RapA_[B._subtilis]	4.61e-26	26.571	90.7	smallORF38081	602462	602512	+	16	GGAG	10	OTHER	0.210241	0.210241	0.060328	0.183048	0.546383		40715	chromosome			561879	c__Bacilli;o__Bacillales;f__Bacillaceae;g__Bacillus;s__Bacillus safensis	Bacilli	Bacillales	Bacillaceae	Bacillus	loose
Firmicutes	CP015610.1	Bacillus safensis	U41	(<= ====>)	-26	APT51162.1	Cluster 11988	True	subfam_01_Rap	2916022	2917077	+	3q15B00-i1	-	92.9	3e-73					RapA_[B._subtilis]	2.04e-26	26.361	90.7	smallORF38148	2915997	2916047	-	16	GGAG	10	OTHER	0.210241	0.210241	0.060328	0.183048	0.546383		40716	chromosome			561879	c__Bacilli;o__Bacillales;f__Bacillaceae;g__Bacillus;s__Bacillus safensis	Bacilli	Bacillales	Bacillaceae	Bacillus	loose
Firmicutes	CP015611.1	Bacillus safensis	U17-1	(<==== =>)	-26	APT52566.1	Cluster 11988	False	subfam_01_Rap	540566	541621	-	3q15B00-i1	-	92.9	3e-73					RapA_[B._subtilis]	2.04e-26	26.361	90.7	smallORF38222	541596	541646	+	16	GGAG	10	OTHER	0.210241	0.210241	0.060328	0.183048	0.546383		40717	chromosome			561879	c__Bacilli;o__Bacillales;f__Bacillaceae;g__Bacillus;s__Bacillus safensis	Bacilli	Bacillales	Bacillaceae	Bacillus	loose
Firmicutes	CP034414.1	Bacillus safensis	BLXSC	(=> ====>)	266	UQZ92990.1	Cluster 10874	False	subfam_01_Rap	1638908	1639999	+	3q15B00-i1	-	96	1.5e-81					RapA_[B._subtilis]	3.72e-36	28.338	94.2	smallORF141646	1638543	1638641	+	16	GAGG	9	OTHER	0.207762	0.207762	0.012516	0.056443	0.723279		41436	chromosome			561879	c__Bacilli;o__Bacillales;f__Bacillaceae;g__Bacillus;s__Bacillus safensis	Bacilli	Bacillales	Bacillaceae	Bacillus	loose
Firmicutes	CP034414.1	Bacillus safensis	BLXSC	(<= ====>)	-26	UQZ94529.1	Cluster 12026	True	subfam_01_Rap	3223216	3224271	+	3q15B00-i1	-	92.9	4.8e-74					RapA_[B._subtilis]	1.25e-26	27.35	90.7	smallORF141655	3223191	3223241	-	16	GGAG	10	OTHER	0.210241	0.210241	0.060328	0.183048	0.546383		41437	chromosome			561879	c__Bacilli;o__Bacillales;f__Bacillaceae;g__Bacillus;s__Bacillus safensis	Bacilli	Bacillales	Bacillaceae	Bacillus	loose
Firmicutes	CP069061.1	Bacillus safensis	F6	(<= ====>)	-26	QRF31936.1	Cluster 12014	True	subfam_01_Rap	3330740	3331795	+	3q15B00-i1	-	92.9	3.3e-74					RapA_[B._subtilis]	3.69e-27	26.934	90.7	smallORF103552	3330715	3330765	-	16	GGAG	10	OTHER	0.210241	0.210241	0.060328	0.183048	0.546383		42296	chromosome			561879	c__Bacilli;o__Bacillales;f__Bacillaceae;g__Bacillus;s__Bacillus safensis	Bacilli	Bacillales	Bacillaceae	Bacillus	loose
Firmicutes	CP097373.1	Bacillus safensis	AHB2	(<= ====>)	28	USD82470.1	Cluster 12698	True	subfam_01_Rap	3340308	3341309	+	3q15B00-i1	-	89.2	1.8e-68					RapA_[B._subtilis]	2.35e-24	26.901	88.9	smallORF143382	3340229	3340279	-	16	GGAG	10	OTHER	0.210241	0.210241	0.060328	0.183048	0.546383		42953	chromosome			561879	c__Bacilli;o__Bacillales;f__Bacillaceae;g__Bacillus;s__Bacillus safensis	Bacilli	Bacillales	Bacillaceae	Bacillus	loose
Firmicutes	CP104391.1	Bacillus safensis	GX-H6	(<= ====>)	-26	UXC32110.1	Cluster 11976	False	subfam_01_Rap	3278752	3279807	+	3q15B00-i1	-	92.9	2.3e-73					RapA_[B._subtilis]	4.56e-27	26.648	90.7	smallORF152679	3278727	3278777	-	16	GGAG	10	OTHER	0.202303	0.202303	0.062547	0.167906	0.567244		43098	chromosome			561879	c__Bacilli;o__Bacillales;f__Bacillaceae;g__Bacillus;s__Bacillus safensis	Bacilli	Bacillales	Bacillaceae	Bacillus	loose
Firmicutes	CP106652.1	Bacillus safensis	33.4	(<= ====>)	-26	UXO87732.1	Cluster 12035	True	subfam_01_Rap	3403502	3404557	+	3q15B00-i1	-	92.9	2e-74					RapA_[B._subtilis]	3.21e-27	26.934	90.7	smallORF153302	3403477	3403527	-	16	GGAG	10	OTHER	0.210241	0.210241	0.060328	0.183048	0.546383		43105	chromosome			561879	c__Bacilli;o__Bacillales;f__Bacillaceae;g__Bacillus;s__Bacillus safensis	Bacilli	Bacillales	Bacillaceae	Bacillus	loose
Firmicutes	CP015607.1	Bacillus safensis	U14-5	(=> ====>)	397	APT47340.1	Cluster 7210	False	subfam_01_Rap	3250042	3251190	+	3q15B00-i1	-	99.2	4.1e-113					RapA_[B._subtilis]	3.11e-95	41.425	99.2	smallORF38042	3249609	3249644	+	14	GGCGG	5	OTHER	0.201534	0.201534	0.101471	0.168118	0.528876		46872	chromosome			561879	c__Bacilli;o__Bacillales;f__Bacillaceae;g__Bacillus;s__Bacillus safensis	Bacilli	Bacillales	Bacillaceae	Bacillus	loose
Firmicutes	CP015610.1	Bacillus safensis	U41	(=> ====>)	398	APT49646.1	Cluster 7230	True	subfam_01_Rap	1307108	1308256	+	3q15B00-i1	-	99.2	1.1e-113					RapA_[B._subtilis]	1.68e-95	41.425	99.2	smallORF38125	1306674	1306709	+	14	GGCGG	5	OTHER	0.201534	0.201534	0.101471	0.168118	0.528876		46873	chromosome			561879	c__Bacilli;o__Bacillales;f__Bacillaceae;g__Bacillus;s__Bacillus safensis	Bacilli	Bacillales	Bacillaceae	Bacillus	loose
Firmicutes	CP015611.1	Bacillus safensis	U17-1	(<==== <=)	398	APT54077.1	Cluster 7230	False	subfam_01_Rap	2149385	2150533	-	3q15B00-i1	-	99.2	1.1e-113					RapA_[B._subtilis]	1.68e-95	41.425	99.2	smallORF38200	2150932	2150967	-	14	GGCGG	5	OTHER	0.201534	0.201534	0.101471	0.168118	0.528876		46876	chromosome			561879	c__Bacilli;o__Bacillales;f__Bacillaceae;g__Bacillus;s__Bacillus safensis	Bacilli	Bacillales	Bacillaceae	Bacillus	loose
Firmicutes	CP018100.1	Bacillus safensis	BRM1	(=> ====>)	398	ARD56251.1	Cluster 7231	True	subfam_01_Rap	1718921	1720069	+	3q15B00-i1	-	99.2	3.4e-113					RapA_[B._subtilis]	1.07e-94	41.425	99.2	smallORF41045	1718487	1718522	+	14	GGCGG	5	OTHER	0.201534	0.201534	0.101471	0.168118	0.528876		46901	chromosome			561879	c__Bacilli;o__Bacillales;f__Bacillaceae;g__Bacillus;s__Bacillus safensis	Bacilli	Bacillales	Bacillaceae	Bacillus	loose
Firmicutes	CP018197.1	Bacillus safensis	KCTC 12796BP	(=> ====>)	397	APJ10977.1	Cluster 7229	True	subfam_01_Rap	1682725	1683873	+	3q15B00-i1	-	99.2	1.4e-113					RapA_[B._subtilis]	4.17e-97	41.953	99.2	smallORF37043	1682292	1682327	+	14	GGCGG	5	OTHER	0.207512	0.207512	0.098291	0.185877	0.508319		46905	chromosome			561879	c__Bacilli;o__Bacillales;f__Bacillaceae;g__Bacillus;s__Bacillus safensis	Bacilli	Bacillales	Bacillaceae	Bacillus	loose
Firmicutes	CP032830.1	Bacillus safensis	sami	(<==== <=)	397	AYJ90090.1	Cluster 7240	True	subfam_01_Rap	2000903	2002051	-	3q15B00-i1	-	99.2	9.6e-113					RapA_[B._subtilis]	3.39e-95	41.425	99.2	smallORF61231	2002449	2002484	-	14	GGCGG	5	OTHER	0.201534	0.201534	0.101471	0.168118	0.528876		47028	chromosome			561879	c__Bacilli;o__Bacillales;f__Bacillaceae;g__Bacillus;s__Bacillus safensis	Bacilli	Bacillales	Bacillaceae	Bacillus	loose
Firmicutes	CP043404.1	Bacillus safensis	PgKB20	(<==== <=)	382	QEK65415.1	Cluster 6794	True	subfam_01_Rap	3604389	3605552	-	3q15B00-i1	-	99.2	5.6e-113					RapA_[B._subtilis]	1.09e-95	41.689	97.9	smallORF74887	3605935	3605970	-	14	GGCGG	5	OTHER	0.203031	0.203031	0.095264	0.174799	0.526906		47089	chromosome			561879	c__Bacilli;o__Bacillales;f__Bacillaceae;g__Bacillus;s__Bacillus safensis	Bacilli	Bacillales	Bacillaceae	Bacillus	loose
Firmicutes	CP084676.1	Bacillus safensis	BcP62	(<==== <=)	397	UDB50600.1	Cluster 7210	False	subfam_01_Rap	2892731	2893879	-	3q15B00-i1	-	99.2	4.1e-113					RapA_[B._subtilis]	3.11e-95	41.425	99.2	smallORF42438	2894277	2894312	-	14	GGCGG	5	OTHER	0.201534	0.201534	0.101471	0.168118	0.528876		47287	chromosome			561879	c__Bacilli;o__Bacillales;f__Bacillaceae;g__Bacillus;s__Bacillus safensis	Bacilli	Bacillales	Bacillaceae	Bacillus	loose
Firmicutes	CP090354.1	Bacillus safensis	H31R-08	(=> ====>)	397	UIN51821.1	Cluster 7262	False	subfam_01_Rap	1710525	1711673	+	3q15B00-i1	-	99.2	6.6e-113					RapA_[B._subtilis]	2.35e-95	41.425	99.2	smallORF126250	1710092	1710127	+	14	GGCGG	5	OTHER	0.203031	0.203031	0.095264	0.174799	0.526906		47311	chromosome			561879	c__Bacilli;o__Bacillales;f__Bacillaceae;g__Bacillus;s__Bacillus safensis	Bacilli	Bacillales	Bacillaceae	Bacillus	loose
Firmicutes	CP095759.1	Bacillus safensis	ZK-1	(=> ====>)	397	UPI93534.1	Cluster 7262	False	subfam_01_Rap	1686660	1687808	+	3q15B00-i1	-	99.2	6.6e-113					RapA_[B._subtilis]	2.35e-95	41.425	99.2	smallORF138545	1686227	1686262	+	14	GGCGG	5	OTHER	0.207512	0.207512	0.098291	0.185877	0.508319		47334	chromosome			561879	c__Bacilli;o__Bacillales;f__Bacillaceae;g__Bacillus;s__Bacillus safensis	Bacilli	Bacillales	Bacillaceae	Bacillus	loose
Firmicutes	CP097373.1	Bacillus safensis	AHB2	(=> ====>)	400	USD84413.1	Cluster 7275	True	subfam_01_Rap	1673178	1674326	+	3q15B00-i1	-	99.2	2.3e-112					RapA_[B._subtilis]	4.69e-95	41.425	99.2	smallORF143343	1672742	1672777	+	14	GGCGG	5	OTHER	0.210911	0.210911	0.090482	0.198251	0.500356		47340	chromosome			561879	c__Bacilli;o__Bacillales;f__Bacillaceae;g__Bacillus;s__Bacillus safensis	Bacilli	Bacillales	Bacillaceae	Bacillus	loose
Firmicutes	CP097374.1	Bacillus safensis	AHB11	(=> ====>)	398	USD80749.1	Cluster 7210	False	subfam_01_Rap	1709101	1710249	+	3q15B00-i1	-	99.2	4.1e-113					RapA_[B._subtilis]	3.11e-95	41.425	99.2	smallORF143415	1708667	1708702	+	14	GGCGG	5	OTHER	0.201534	0.201534	0.101471	0.168118	0.528876		47341	chromosome			561879	c__Bacilli;o__Bacillales;f__Bacillaceae;g__Bacillus;s__Bacillus safensis	Bacilli	Bacillales	Bacillaceae	Bacillus	loose
Firmicutes	CP099864.1	Bacillus safensis	1370ba1	(=> ====>)	397	USY30739.1	Cluster 7277	True	subfam_01_Rap	1646392	1647540	+	3q15B00-i1	-	99.2	1.3e-112					RapA_[B._subtilis]	2.22e-95	41.425	99.2	smallORF145377	1645959	1645994	+	14	GGCGG	5	OTHER	0.201534	0.201534	0.101471	0.168118	0.528876		47348	chromosome			561879	c__Bacilli;o__Bacillales;f__Bacillaceae;g__Bacillus;s__Bacillus safensis	Bacilli	Bacillales	Bacillaceae	Bacillus	loose
Firmicutes	CP104391.1	Bacillus safensis	GX-H6	(====> =>)	119	UXC34128.1	Cluster 9439	False	subfam_01_Rap	1729211	1730323	+	3q15B00-i1	-	96.8	8.4e-72					RapA_[B._subtilis]	5e-28	25.606	96.6	smallORF152692	1730443	1730511	+	14	GGTGG	8	OTHER	0.295116	0.295116	0.042722	0.229432	0.43273		47372	chromosome			561879	c__Bacilli;o__Bacillales;f__Bacillaceae;g__Bacillus;s__Bacillus safensis	Bacilli	Bacillales	Bacillaceae	Bacillus	loose
Firmicutes	CP010405.1	Bacillus safensis	FO-36b	(<==== <=)	283	AWI37449.1	Cluster 8738	False	subfam_01_Rap	2361332	2362453	-	3q15B00-i1	-	98.1	5.9e-112					RapA_[B._subtilis]	1.95e-116	46.631	98.1	smallORF55605	2362737	2362949	-	15	AGGA	10	PrediSi_neg_(but_high_score)	0.484211	0.092761	0.160582	0.092732	0.653926	CS pos: 53:54	18033	chromosome			1178541	c__Bacilli;o__Bacillales;f__Bacillaceae;g__Bacillus;s__Bacillus safensis;x__Bacillus safensis FO-36b	Bacilli	Bacillales	Bacillaceae	Bacillus	relaxed
Firmicutes	CP010405.1	Bacillus safensis	FO-36b	(=> ====>)	398	AWI36792.1	Cluster 7210	False	subfam_01_Rap	1718829	1719977	+	3q15B00-i1	-	99.2	4.1e-113					RapA_[B._subtilis]	3.11e-95	41.425	99.2	smallORF55598	1718395	1718430	+	14	GGCGG	5	OTHER	0.201534	0.201534	0.101471	0.168118	0.528876		46819	chromosome			1178541	c__Bacilli;o__Bacillales;f__Bacillaceae;g__Bacillus;s__Bacillus safensis;x__Bacillus safensis FO-36b	Bacilli	Bacillales	Bacillaceae	Bacillus	loose
Firmicutes	CP017786.1	Bacillus xiamenensis	VV3	(=> ====>)	293	AOZ89955.1	Cluster 8744	True	subfam_01_Rap	3030004	3031125	+	3q15B00-i1	-	98.1	2.3e-112					RapA_[B._subtilis]	1.41e-115	46.361	98.1	smallORF35803	3029498	3029710	+	15	AGGA	10	PrediSi_neg_(but_high_score)	0.493388	0.11158	0.152165	0.089451	0.646804	CS pos: 53:54	18738	chromosome			1178537	c__Bacilli;o__Bacillales;f__Bacillaceae;g__Bacillus;s__Bacillus xiamenensis	Bacilli	Bacillales	Bacillaceae	Bacillus	relaxed
Firmicutes	CP017786.1	Bacillus xiamenensis	VV3	(<==== =>)	-26	AOZ89066.1	Cluster 11986	True	subfam_01_Rap	2056478	2057533	-	3q15B00-i1	-	92.9	2.2e-71					RapA_[B._subtilis]	1.73e-25	25.788	90.7	smallORF35839	2057508	2057558	+	16	GGAG	10	OTHER	0.210241	0.210241	0.060328	0.183048	0.546383		40820	chromosome			1178537	c__Bacilli;o__Bacillales;f__Bacillaceae;g__Bacillus;s__Bacillus xiamenensis	Bacilli	Bacillales	Bacillaceae	Bacillus	loose
Firmicutes	CP026008.1	Bacillus aerophilus	232	(====> =>)	-11	QAR53763.1	Cluster 9404	False	subfam_01_Rap	2625831	2626943	+	3q15B00-i1	-	98.7	6.2e-122					RapA_[B._subtilis]	2.42e-106	46.113	98.7	QAR53764.1	2626933	2627106	+				LIPO(Sec/SPII)	0.02172	0.02172	0.000212	0.977048	0.001021	CS pos: 18-19. GAA-CL. Pr: 0.9739	19363	chromosome			293389	c__Bacilli;o__Bacillales;f__Bacillaceae;g__Bacillus;x__Bacillus altitudinis complex;s__Bacillus aerophilus	Bacilli	Bacillales	Bacillaceae	Bacillus	relaxed
Firmicutes	CP026008.1	Bacillus aerophilus	232	(<==== <=)	293	QAR54896.1	Cluster 8734	False	subfam_01_Rap	3753350	3754471	-	3q15B00-i1	-	98.1	2.3e-112					RapA_[B._subtilis]	6.01e-117	46.9	98.1	smallORF65627	3754765	3754977	-	15	AGGA	10	PrediSi_pos	0.731335	0.120532	0.284368	0.092358	0.502743	CS pos: 50:51	19365	chromosome			293389	c__Bacilli;o__Bacillales;f__Bacillaceae;g__Bacillus;x__Bacillus altitudinis complex;s__Bacillus aerophilus	Bacilli	Bacillales	Bacillaceae	Bacillus	relaxed
Firmicutes	CP091093.1	Bacillus aerophilus	KJ82	(<==== <=)	293	UJM26421.1	Cluster 8742	False	subfam_01_Rap	2323262	2324383	-	3q15B00-i1	-	98.1	2.8e-111					RapA_[B._subtilis]	1.34e-116	46.9	98.1	smallORF127412	2324677	2324889	-	15	AGGA	10	PrediSi_pos	0.731335	0.120532	0.284368	0.092358	0.502743	CS pos: 50:51	22625	chromosome			293389	c__Bacilli;o__Bacillales;f__Bacillaceae;g__Bacillus;x__Bacillus altitudinis complex;s__Bacillus aerophilus	Bacilli	Bacillales	Bacillaceae	Bacillus	relaxed
Firmicutes	CP026008.1	Bacillus aerophilus	232	(<= ====>)	-26	QAR52262.1	Cluster 12003	True	subfam_01_Rap	1018097	1019152	+	3q15B00-i1	-	93.1	6.6e-71					RapA_[B._subtilis]	1.61e-25	25.788	90.7	smallORF65653	1018072	1018122	-	16	GGAG	10	OTHER	0.210241	0.210241	0.060328	0.183048	0.546383		41141	chromosome			293389	c__Bacilli;o__Bacillales;f__Bacillaceae;g__Bacillus;x__Bacillus altitudinis complex;s__Bacillus aerophilus	Bacilli	Bacillales	Bacillaceae	Bacillus	loose
Firmicutes	CP091093.1	Bacillus aerophilus	KJ82	(<= ====>)	-26	UJM27322.1	Cluster 11979	False	subfam_01_Rap	3300551	3301606	+	3q15B00-i1	-	93.1	2.1e-71					RapA_[B._subtilis]	7.82e-26	26.074	90.7	smallORF127427	3300526	3300576	-	16	GGAG	10	OTHER	0.210241	0.210241	0.060328	0.183048	0.546383		42822	chromosome			293389	c__Bacilli;o__Bacillales;f__Bacillaceae;g__Bacillus;x__Bacillus altitudinis complex;s__Bacillus aerophilus	Bacilli	Bacillales	Bacillaceae	Bacillus	loose
Firmicutes	AP025262.1	Bacillus altitudinis	TM2	(<==== <=)	293	BDC55625.1	Cluster 8734	False	subfam_01_Rap	2298077	2299198	-	3q15B00-i1	-	98.1	2.3e-112					RapA_[B._subtilis]	6.01e-117	46.9	98.1	smallORF127912	2299492	2299704	-	15	AGGA	10	PrediSi_pos	0.731335	0.120532	0.284368	0.092358	0.502743	CS pos: 50:51	17020	chromosome			293387	c__Bacilli;o__Bacillales;f__Bacillaceae;g__Bacillus;x__Bacillus altitudinis complex;s__Bacillus altitudinis	Bacilli	Bacillales	Bacillaceae	Bacillus	relaxed
Firmicutes	AP025264.1	Bacillus altitudinis	NC3	(<==== <=)	293	BDC59347.1	Cluster 8734	False	subfam_01_Rap	2316200	2317321	-	3q15B00-i1	-	98.1	2.3e-112					RapA_[B._subtilis]	6.01e-117	46.9	98.1	smallORF127970	2317615	2317827	-	15	AGGA	10	PrediSi_pos	0.731335	0.120532	0.284368	0.092358	0.502743	CS pos: 50:51	17022	chromosome			293387	c__Bacilli;o__Bacillales;f__Bacillaceae;g__Bacillus;x__Bacillus altitudinis complex;s__Bacillus altitudinis	Bacilli	Bacillales	Bacillaceae	Bacillus	relaxed
Firmicutes	CP009108.1	Bacillus altitudinis	GR-8	(<==== <=)	293	AKU33060.1	Cluster 8734	False	subfam_01_Rap	3255939	3257060	-	3q15B00-i1	-	98.1	2.3e-112					RapA_[B._subtilis]	6.01e-117	46.9	98.1	smallORF26556	3257354	3257566	-	15	AGGA	10	PrediSi_pos	0.731335	0.120532	0.284368	0.092358	0.502743	CS pos: 50:51	17792	chromosome			293387	c__Bacilli;o__Bacillales;f__Bacillaceae;g__Bacillus;x__Bacillus altitudinis complex;s__Bacillus altitudinis	Bacilli	Bacillales	Bacillaceae	Bacillus	relaxed
Firmicutes	CP011150.1	Bacillus altitudinis	W3	(====> =>)	-11	AKC65615.1	Cluster 9404	False	subfam_01_Rap	1215024	1216136	+	3q15B00-i1	-	98.7	6.2e-122					RapA_[B._subtilis]	2.42e-106	46.113	98.7	smallORF24584	1216126	1216299	+	16	GGAG	7	LIPO(Sec/SPII)	0.02172	0.02172	0.000212	0.977048	0.001021	CS pos: 18-19. GAA-CL. Pr: 0.9739	18094	chromosome			293387	c__Bacilli;o__Bacillales;f__Bacillaceae;g__Bacillus;x__Bacillus altitudinis complex;s__Bacillus altitudinis	Bacilli	Bacillales	Bacillaceae	Bacillus	relaxed
Firmicutes	CP011150.1	Bacillus altitudinis	W3	(<==== <=)	293	AKC66722.1	Cluster 8734	False	subfam_01_Rap	2344324	2345445	-	3q15B00-i1	-	98.1	2.3e-112					RapA_[B._subtilis]	6.01e-117	46.9	98.1	smallORF24599	2345739	2345951	-	15	AGGA	10	PrediSi_pos	0.731335	0.120532	0.284368	0.092358	0.502743	CS pos: 50:51	18095	chromosome			293387	c__Bacilli;o__Bacillales;f__Bacillaceae;g__Bacillus;x__Bacillus altitudinis complex;s__Bacillus altitudinis	Bacilli	Bacillales	Bacillaceae	Bacillus	relaxed
Firmicutes	CP012329.1	Bacillus altitudinis	NJ-M2	(=> ====>)	293	ALM28578.1	Cluster 8739	True	subfam_01_Rap	2278058	2279179	+	3q15B00-i1	-	98.1	3.9e-111					RapA_[B._subtilis]	1.82e-116	46.9	98.1	smallORF27473	2277552	2277764	+	15	AGGA	10	PrediSi_pos	0.731335	0.120532	0.284368	0.092358	0.502743	CS pos: 50:51	18181	chromosome			293387	c__Bacilli;o__Bacillales;f__Bacillaceae;g__Bacillus;x__Bacillus altitudinis complex;s__Bacillus altitudinis	Bacilli	Bacillales	Bacillaceae	Bacillus	relaxed
Firmicutes	CP012329.1	Bacillus altitudinis	NJ-M2	(<= <====)	-11	ALM29749.1	Cluster 9405	False	subfam_01_Rap	3474046	3475158	-	3q15B00-i1	-	98.7	8.6e-122					RapA_[B._subtilis]	2.15e-105	45.845	98.7	smallORF27458	3473883	3474056	-	16	GGAG	7	LIPO(Sec/SPII)	0.02172	0.02172	0.000212	0.977048	0.001021	CS pos: 18-19. GAA-CL. Pr: 0.9739	18182	chromosome			293387	c__Bacilli;o__Bacillales;f__Bacillaceae;g__Bacillus;x__Bacillus altitudinis complex;s__Bacillus altitudinis	Bacilli	Bacillales	Bacillaceae	Bacillus	relaxed
Firmicutes	CP012330.1	Bacillus altitudinis	NJ-V	(=> ====>)	293	ANY96596.1	Cluster 8739	False	subfam_01_Rap	1521213	1522334	+	3q15B00-i1	-	98.1	3.9e-111					RapA_[B._subtilis]	1.82e-116	46.9	98.1	smallORF33715	1520707	1520919	+	15	AGGA	10	PrediSi_pos	0.731335	0.120532	0.284368	0.092358	0.502743	CS pos: 50:51	18184	chromosome			293387	c__Bacilli;o__Bacillales;f__Bacillaceae;g__Bacillus;x__Bacillus altitudinis complex;s__Bacillus altitudinis	Bacilli	Bacillales	Bacillaceae	Bacillus	relaxed
Firmicutes	CP012330.1	Bacillus altitudinis	NJ-V	(<= <====)	-11	ANY97766.1	Cluster 9405	False	subfam_01_Rap	2716796	2717908	-	3q15B00-i1	-	98.7	8.6e-122					RapA_[B._subtilis]	2.15e-105	45.845	98.7	smallORF33700	2716633	2716806	-	16	GGAG	7	LIPO(Sec/SPII)	0.02172	0.02172	0.000212	0.977048	0.001021	CS pos: 18-19. GAA-CL. Pr: 0.9739	18185	chromosome			293387	c__Bacilli;o__Bacillales;f__Bacillaceae;g__Bacillus;x__Bacillus altitudinis complex;s__Bacillus altitudinis	Bacilli	Bacillales	Bacillaceae	Bacillus	relaxed
Firmicutes	CP012482.1	Bacillus altitudinis	NJ-V2	(=> ====>)	293	ALM45117.1	Cluster 8739	False	subfam_01_Rap	1521213	1522334	+	3q15B00-i1	-	98.1	3.9e-111					RapA_[B._subtilis]	1.82e-116	46.9	98.1	smallORF27564	1520707	1520919	+	15	AGGA	10	PrediSi_pos	0.731335	0.120532	0.284368	0.092358	0.502743	CS pos: 50:51	18198	chromosome			293387	c__Bacilli;o__Bacillales;f__Bacillaceae;g__Bacillus;x__Bacillus altitudinis complex;s__Bacillus altitudinis	Bacilli	Bacillales	Bacillaceae	Bacillus	relaxed
Firmicutes	CP012482.1	Bacillus altitudinis	NJ-V2	(<= <====)	-11	ALM46285.1	Cluster 9405	False	subfam_01_Rap	2716796	2717908	-	3q15B00-i1	-	98.7	8.6e-122					RapA_[B._subtilis]	2.15e-105	45.845	98.7	smallORF27549	2716633	2716806	-	16	GGAG	7	LIPO(Sec/SPII)	0.02172	0.02172	0.000212	0.977048	0.001021	CS pos: 18-19. GAA-CL. Pr: 0.9739	18199	chromosome			293387	c__Bacilli;o__Bacillales;f__Bacillaceae;g__Bacillus;x__Bacillus altitudinis complex;s__Bacillus altitudinis	Bacilli	Bacillales	Bacillaceae	Bacillus	relaxed
Firmicutes	CP014165.1	Bacillus altitudinis	ku-bf1	(<==== <=)	293	AMB90459.1	Cluster 8740	True	subfam_01_Rap	2344324	2345445	-	3q15B00-i1	-	98.1	2.6e-112					RapA_[B._subtilis]	5.69e-117	46.9	98.1	smallORF28654	2345739	2345951	-	15	AGGA	10	PrediSi_pos	0.731335	0.120532	0.284368	0.092358	0.502743	CS pos: 50:51	18383	chromosome			293387	c__Bacilli;o__Bacillales;f__Bacillaceae;g__Bacillus;x__Bacillus altitudinis complex;s__Bacillus altitudinis	Bacilli	Bacillales	Bacillaceae	Bacillus	relaxed
Firmicutes	CP018574.1	Bacillus altitudinis	GLB197	(=> ====>)	293	APP16405.1	Cluster 8734	False	subfam_01_Rap	2320413	2321534	+	3q15B00-i1	-	98.1	2.3e-112					RapA_[B._subtilis]	6.01e-117	46.9	98.1	smallORF37470	2319907	2320119	+	15	AGGA	10	PrediSi_pos	0.731335	0.120532	0.284368	0.092358	0.502743	CS pos: 50:51	18810	chromosome			293387	c__Bacilli;o__Bacillales;f__Bacillaceae;g__Bacillus;x__Bacillus altitudinis complex;s__Bacillus altitudinis	Bacilli	Bacillales	Bacillaceae	Bacillus	relaxed
Firmicutes	CP022319.2	Bacillus altitudinis	SGAir0031	(<==== <=)	293	ATH72973.1	Cluster 8734	False	subfam_01_Rap	2374339	2375460	-	3q15B00-i1	-	98.1	2.3e-112					RapA_[B._subtilis]	6.01e-117	46.9	98.1	smallORF48828	2375754	2375966	-	15	AGGA	10	PrediSi_pos	0.669869	0.150123	0.281886	0.083755	0.484236	CS pos: 50:51	19072	chromosome			293387	c__Bacilli;o__Bacillales;f__Bacillaceae;g__Bacillus;x__Bacillus altitudinis complex;s__Bacillus altitudinis	Bacilli	Bacillales	Bacillaceae	Bacillus	relaxed
Firmicutes	CP024204.1	Bacillus altitudinis	P-10	(<==== <=)	293	ATP94656.1	Cluster 8734	False	subfam_01_Rap	2312715	2313836	-	3q15B00-i1	-	98.1	2.3e-112					RapA_[B._subtilis]	6.01e-117	46.9	98.1	smallORF49824	2314130	2314342	-	15	AGGA	10	PrediSi_pos	0.731335	0.120532	0.284368	0.092358	0.502743	CS pos: 50:51	19246	chromosome			293387	c__Bacilli;o__Bacillales;f__Bacillaceae;g__Bacillus;x__Bacillus altitudinis complex;s__Bacillus altitudinis	Bacilli	Bacillales	Bacillaceae	Bacillus	relaxed
Firmicutes	CP031774.1	Bacillus altitudinis	Cr2-1	(=> ====>)	293	QDZ95531.1	Cluster 8734	False	subfam_01_Rap	2195703	2196824	+	3q15B00-i1	-	98.1	2.3e-112					RapA_[B._subtilis]	6.01e-117	46.9	98.1	smallORF74383	2195197	2195409	+	15	AGGA	10	PrediSi_pos	0.731335	0.120532	0.284368	0.092358	0.502743	CS pos: 50:51	19774	chromosome			293387	c__Bacilli;o__Bacillales;f__Bacillaceae;g__Bacillus;x__Bacillus altitudinis complex;s__Bacillus altitudinis	Bacilli	Bacillales	Bacillaceae	Bacillus	relaxed
Firmicutes	CP038517.1	Bacillus altitudinis	SCU11	(====> =>)	-11	QKL24924.1	Cluster 9399	False	subfam_01_Rap	1144097	1145209	+	3q15B00-i1	-	98.7	1.6e-122					RapA_[B._subtilis]	3.15e-105	45.845	98.7	QKL24925.1	1145199	1145369	+				LIPO(Sec/SPII)	0.014586	0.014586	0.000228	0.983848	0.001338	CS pos: 18-19. GAA-CL. Pr: 0.9820	20292	chromosome			293387	c__Bacilli;o__Bacillales;f__Bacillaceae;g__Bacillus;x__Bacillus altitudinis complex;s__Bacillus altitudinis	Bacilli	Bacillales	Bacillaceae	Bacillus	relaxed
Firmicutes	CP038517.1	Bacillus altitudinis	SCU11	(<==== <=)	293	QKL26062.1	Cluster 8734	False	subfam_01_Rap	2281121	2282242	-	3q15B00-i1	-	98.1	2.3e-112					RapA_[B._subtilis]	6.01e-117	46.9	98.1	smallORF90383	2282536	2282748	-	15	AGGA	10	PrediSi_pos	0.731335	0.120532	0.284368	0.092358	0.502743	CS pos: 50:51	20294	chromosome			293387	c__Bacilli;o__Bacillales;f__Bacillaceae;g__Bacillus;x__Bacillus altitudinis complex;s__Bacillus altitudinis	Bacilli	Bacillales	Bacillaceae	Bacillus	relaxed
Firmicutes	CP039020.1	Bacillus altitudinis	BA06	(====> =>)	-11	QKL21194.1	Cluster 9399	False	subfam_01_Rap	1144097	1145209	+	3q15B00-i1	-	98.7	1.6e-122					RapA_[B._subtilis]	3.15e-105	45.845	98.7	QKL21195.1	1145199	1145369	+				LIPO(Sec/SPII)	0.014586	0.014586	0.000228	0.983848	0.001338	CS pos: 18-19. GAA-CL. Pr: 0.9820	20301	chromosome			293387	c__Bacilli;o__Bacillales;f__Bacillaceae;g__Bacillus;x__Bacillus altitudinis complex;s__Bacillus altitudinis	Bacilli	Bacillales	Bacillaceae	Bacillus	relaxed
Firmicutes	CP039020.1	Bacillus altitudinis	BA06	(<==== <=)	293	QKL22329.1	Cluster 8734	True	subfam_01_Rap	2281138	2282259	-	3q15B00-i1	-	98.1	2.3e-112					RapA_[B._subtilis]	6.01e-117	46.9	98.1	smallORF12549	2282553	2282765	-	15	AGGA	10	PrediSi_pos	0.731335	0.120532	0.284368	0.092358	0.502743	CS pos: 50:51	20303	chromosome			293387	c__Bacilli;o__Bacillales;f__Bacillaceae;g__Bacillus;x__Bacillus altitudinis complex;s__Bacillus altitudinis	Bacilli	Bacillales	Bacillaceae	Bacillus	relaxed
Firmicutes	CP040514.1	Bacillus altitudinis	GQYP101	(<==== <=)	293	QCU19647.1	Cluster 8734	False	subfam_01_Rap	2395282	2396403	-	3q15B00-i1	-	98.1	2.3e-112					RapA_[B._subtilis]	6.01e-117	46.9	98.1	smallORF71016	2396697	2396909	-	15	AGGA	10	PrediSi_pos	0.669869	0.150123	0.281886	0.083755	0.484236	CS pos: 50:51	20355	chromosome			293387	c__Bacilli;o__Bacillales;f__Bacillaceae;g__Bacillus;x__Bacillus altitudinis complex;s__Bacillus altitudinis	Bacilli	Bacillales	Bacillaceae	Bacillus	relaxed
Firmicutes	CP043559.1	Bacillus altitudinis	CHB19	(<==== <=)	291	QEO62918.1	Cluster 8734	False	subfam_01_Rap	2319925	2321046	-	3q15B00-i1	-	98.1	2.3e-112					RapA_[B._subtilis]	6.01e-117	46.9	98.1	smallORF69403	2321338	2321550	-	15	AGGA	10	PrediSi_pos	0.669869	0.150123	0.281886	0.083755	0.484236	CS pos: 50:51	20514	chromosome			293387	c__Bacilli;o__Bacillales;f__Bacillaceae;g__Bacillus;x__Bacillus altitudinis complex;s__Bacillus altitudinis	Bacilli	Bacillales	Bacillaceae	Bacillus	relaxed
Firmicutes	CP048811.1	Bacillus altitudinis	SCU11	(====> =>)	-11	QXY95311.1	Cluster 9399	False	subfam_01_Rap	1144173	1145285	+	3q15B00-i1	-	98.7	1.6e-122					RapA_[B._subtilis]	3.15e-105	45.845	98.7	QXY95312.1	1145275	1145445	+				LIPO(Sec/SPII)	0.014586	0.014586	0.000228	0.983848	0.001338	CS pos: 18-19. GAA-CL. Pr: 0.9820	20848	chromosome			293387	c__Bacilli;o__Bacillales;f__Bacillaceae;g__Bacillus;x__Bacillus altitudinis complex;s__Bacillus altitudinis	Bacilli	Bacillales	Bacillaceae	Bacillus	relaxed
Firmicutes	CP048811.1	Bacillus altitudinis	SCU11	(<==== <=)	293	QXY96444.1	Cluster 8734	False	subfam_01_Rap	2280693	2281814	-	3q15B00-i1	-	98.1	2.3e-112					RapA_[B._subtilis]	6.01e-117	46.9	98.1	smallORF116087	2282108	2282320	-	15	AGGA	10	PrediSi_pos	0.731335	0.120532	0.284368	0.092358	0.502743	CS pos: 50:51	20850	chromosome			293387	c__Bacilli;o__Bacillales;f__Bacillaceae;g__Bacillus;x__Bacillus altitudinis complex;s__Bacillus altitudinis	Bacilli	Bacillales	Bacillaceae	Bacillus	relaxed
Firmicutes	CP049589.1	Bacillus altitudinis	ZAP62	(<==== <=)	293	QII25351.1	Cluster 8734	False	subfam_01_Rap	2351739	2352860	-	3q15B00-i1	-	98.1	2.3e-112					RapA_[B._subtilis]	6.01e-117	46.9	98.1	smallORF85636	2353154	2353366	-	15	AGGA	10	PrediSi_pos	0.731335	0.120532	0.284368	0.092358	0.502743	CS pos: 50:51	20874	chromosome			293387	c__Bacilli;o__Bacillales;f__Bacillaceae;g__Bacillus;x__Bacillus altitudinis complex;s__Bacillus altitudinis	Bacilli	Bacillales	Bacillaceae	Bacillus	relaxed
Firmicutes	CP054136.1	Bacillus altitudinis	11-1-1	(====> =>)	-11	QKJ39789.1	Cluster 9411	False	subfam_01_Rap	1235688	1236800	+	3q15B00-i1	-	98.7	9.1e-121					RapA_[B._subtilis]	3.21e-104	45.845	98.7	smallORF89749	1236790	1236960	+	22	AGGAG	9	LIPO(Sec/SPII)	0.041783	0.041783	0.000191	0.957094	0.000932	CS pos: 18-19. GAA-CL. Pr: 0.9530	21081	chromosome			293387	c__Bacilli;o__Bacillales;f__Bacillaceae;g__Bacillus;x__Bacillus altitudinis complex;s__Bacillus altitudinis	Bacilli	Bacillales	Bacillaceae	Bacillus	relaxed
Firmicutes	CP054136.1	Bacillus altitudinis	11-1-1	(<==== <=)	293	QKJ40948.1	Cluster 8734	False	subfam_01_Rap	2400928	2402049	-	3q15B00-i1	-	98.1	2.3e-112					RapA_[B._subtilis]	6.01e-117	46.9	98.1	smallORF89765	2402343	2402555	-	15	AGGA	10	PrediSi_pos	0.731335	0.120532	0.284368	0.092358	0.502743	CS pos: 50:51	21082	chromosome			293387	c__Bacilli;o__Bacillales;f__Bacillaceae;g__Bacillus;x__Bacillus altitudinis complex;s__Bacillus altitudinis	Bacilli	Bacillales	Bacillaceae	Bacillus	relaxed
Firmicutes	CP063360.1	Bacillus altitudinis	BIM B-263	(<==== <=)	293	QOV48396.1	Cluster 8740	False	subfam_01_Rap	2344154	2345275	-	3q15B00-i1	-	98.1	2.6e-112					RapA_[B._subtilis]	5.69e-117	46.9	98.1	smallORF97540	2345569	2345781	-	15	AGGA	10	PrediSi_pos	0.669869	0.150123	0.281886	0.083755	0.484236	CS pos: 50:51	21323	chromosome			293387	c__Bacilli;o__Bacillales;f__Bacillaceae;g__Bacillus;x__Bacillus altitudinis complex;s__Bacillus altitudinis	Bacilli	Bacillales	Bacillaceae	Bacillus	relaxed
Firmicutes	CP065591.1	Bacillus altitudinis	1817	(<==== <=)	293	QSI43200.1	Cluster 8765	True	subfam_01_Rap	2307289	2308410	-	3q15B00-i1	-	98.1	1.6e-112					RapA_[B._subtilis]	9.49e-117	46.9	98.1	smallORF105322	2308704	2308916	-	15	AGGA	10	PrediSi_pos	0.669869	0.150123	0.281886	0.083755	0.484236	CS pos: 50:51	21425	chromosome			293387	c__Bacilli;o__Bacillales;f__Bacillaceae;g__Bacillus;x__Bacillus altitudinis complex;s__Bacillus altitudinis	Bacilli	Bacillales	Bacillaceae	Bacillus	relaxed
Firmicutes	CP068389.1	Bacillus altitudinis	ws31	(=> ====>)	293	QQX14591.1	Cluster 8734	False	subfam_01_Rap	51045	52166	+	3q15B00-i1	-	98.1	2.3e-112					RapA_[B._subtilis]	6.01e-117	46.9	98.1	smallORF103199	50539	50751	+	15	AGGA	10	PrediSi_pos	0.731335	0.120532	0.284368	0.092358	0.502743	CS pos: 50:51	21557	chromosome			293387	c__Bacilli;o__Bacillales;f__Bacillaceae;g__Bacillus;x__Bacillus altitudinis complex;s__Bacillus altitudinis	Bacilli	Bacillales	Bacillaceae	Bacillus	relaxed
Firmicutes	CP069098.1	Bacillus altitudinis	63-2-2	(<==== <=)	293	QRF82251.1	Cluster 8763	True	subfam_01_Rap	2368493	2369614	-	3q15B00-i1	-	98.1	5.5e-113					RapA_[B._subtilis]	1.22e-116	46.9	98.1	smallORF103629	2369908	2370120	-	15	AGGA	10	PrediSi_pos	0.669869	0.150123	0.281886	0.083755	0.484236	CS pos: 50:51	21588	chromosome			293387	c__Bacilli;o__Bacillales;f__Bacillaceae;g__Bacillus;x__Bacillus altitudinis complex;s__Bacillus altitudinis	Bacilli	Bacillales	Bacillaceae	Bacillus	relaxed
Firmicutes	CP072851.1	Bacillus altitudinis	6ww6	(<==== <=)	293	QTV11155.1	Cluster 8740	False	subfam_01_Rap	2341133	2342254	-	3q15B00-i1	-	98.1	2.6e-112					RapA_[B._subtilis]	5.69e-117	46.9	98.1	smallORF108138	2342548	2342760	-	15	AGGA	10	PrediSi_pos	0.669869	0.150123	0.281886	0.083755	0.484236	CS pos: 50:51	21781	chromosome			293387	c__Bacilli;o__Bacillales;f__Bacillaceae;g__Bacillus;x__Bacillus altitudinis complex;s__Bacillus altitudinis	Bacilli	Bacillales	Bacillaceae	Bacillus	relaxed
Firmicutes	CP075052.1	Bacillus altitudinis	LZP 02	(=> ====>)	293	QXJ46499.1	Cluster 8767	True	subfam_01_Rap	1952306	1953427	+	3q15B00-i1	-	98.1	1.3e-111					RapA_[B._subtilis]	1.06e-116	46.9	98.1	smallORF115176	1951800	1952012	+	15	AGGA	10	PrediSi_pos	0.731335	0.120532	0.284368	0.092358	0.502743	CS pos: 50:51	21863	chromosome			293387	c__Bacilli;o__Bacillales;f__Bacillaceae;g__Bacillus;x__Bacillus altitudinis complex;s__Bacillus altitudinis	Bacilli	Bacillales	Bacillaceae	Bacillus	relaxed
Firmicutes	CP085389.1	Bacillus altitudinis	CMF5	(<==== <=)	293	USK23085.1	Cluster 8734	False	subfam_01_Rap	2345869	2346990	-	3q15B00-i1	-	98.1	2.3e-112					RapA_[B._subtilis]	6.01e-117	46.9	98.1	smallORF143900	2347284	2347496	-	15	AGGA	10	PrediSi_pos	0.731335	0.120532	0.284368	0.092358	0.502743	CS pos: 50:51	22396	chromosome			293387	c__Bacilli;o__Bacillales;f__Bacillaceae;g__Bacillus;x__Bacillus altitudinis complex;s__Bacillus altitudinis	Bacilli	Bacillales	Bacillaceae	Bacillus	relaxed
Firmicutes	CP093150.1	Bacillus altitudinis	JYY-02	(<==== <=)	293	UNF99894.1	Cluster 8734	False	subfam_01_Rap	2314965	2316086	-	3q15B00-i1	-	98.1	2.3e-112					RapA_[B._subtilis]	6.01e-117	46.9	98.1	smallORF134562	2316380	2316592	-	15	AGGA	10	PrediSi_pos	0.731335	0.120532	0.284368	0.092358	0.502743	CS pos: 50:51	22743	chromosome			293387	c__Bacilli;o__Bacillales;f__Bacillaceae;g__Bacillus;x__Bacillus altitudinis complex;s__Bacillus altitudinis	Bacilli	Bacillales	Bacillaceae	Bacillus	relaxed
Firmicutes	CP094654.1	Bacillus altitudinis	UKM RB11	(<==== <=)	293	UOG06348.1	Cluster 8734	False	subfam_01_Rap	2333867	2334988	-	3q15B00-i1	-	98.1	2.3e-112					RapA_[B._subtilis]	6.01e-117	46.9	98.1	smallORF136694	2335282	2335494	-	15	AGGA	10	PrediSi_pos	0.669869	0.150123	0.281886	0.083755	0.484236	CS pos: 50:51	22798	chromosome			293387	c__Bacilli;o__Bacillales;f__Bacillaceae;g__Bacillus;x__Bacillus altitudinis complex;s__Bacillus altitudinis	Bacilli	Bacillales	Bacillaceae	Bacillus	relaxed
Firmicutes	CP099861.1	Bacillus altitudinis	1943r2a1	(====> =>)	-11	USY52375.1	Cluster 9418	False	subfam_01_Rap	1180873	1181985	+	3q15B00-i1	-	98.7	1.5e-121					RapA_[B._subtilis]	8.45e-106	45.845	98.7	smallORF145497	1181975	1182148	+	16	GGAG	7	LIPO(Sec/SPII)	0.02172	0.02172	0.000212	0.977048	0.001021	CS pos: 18-19. GAA-CL. Pr: 0.9739	23066	chromosome			293387	c__Bacilli;o__Bacillales;f__Bacillaceae;g__Bacillus;x__Bacillus altitudinis complex;s__Bacillus altitudinis	Bacilli	Bacillales	Bacillaceae	Bacillus	relaxed
Firmicutes	CP099861.1	Bacillus altitudinis	1943r2a1	(<==== <=)	293	USY49979.1	Cluster 8740	False	subfam_01_Rap	2341127	2342248	-	3q15B00-i1	-	98.1	2.6e-112					RapA_[B._subtilis]	5.69e-117	46.9	98.1	smallORF145507	2342542	2342754	-	15	AGGA	10	PrediSi_pos	0.669869	0.150123	0.281886	0.083755	0.484236	CS pos: 50:51	23067	chromosome			293387	c__Bacilli;o__Bacillales;f__Bacillaceae;g__Bacillus;x__Bacillus altitudinis complex;s__Bacillus altitudinis	Bacilli	Bacillales	Bacillaceae	Bacillus	relaxed
Firmicutes	CP101506.1	Bacillus altitudinis	B12	(====> =>)	-11	UTV33993.1	Cluster 9404	False	subfam_01_Rap	1177788	1178900	+	3q15B00-i1	-	98.7	6.2e-122					RapA_[B._subtilis]	2.42e-106	46.113	98.7	smallORF147092	1178890	1179063	+	16	GGAG	7	LIPO(Sec/SPII)	0.02172	0.02172	0.000212	0.977048	0.001021	CS pos: 18-19. GAA-CL. Pr: 0.9739	23092	chromosome			293387	c__Bacilli;o__Bacillales;f__Bacillaceae;g__Bacillus;x__Bacillus altitudinis complex;s__Bacillus altitudinis	Bacilli	Bacillales	Bacillaceae	Bacillus	relaxed
Firmicutes	CP101506.1	Bacillus altitudinis	B12	(<==== <=)	293	UTV31498.1	Cluster 8734	False	subfam_01_Rap	2309010	2310131	-	3q15B00-i1	-	98.1	2.3e-112					RapA_[B._subtilis]	6.01e-117	46.9	98.1	smallORF147106	2310425	2310637	-	15	AGGA	10	PrediSi_pos	0.731335	0.120532	0.284368	0.092358	0.502743	CS pos: 50:51	23093	chromosome			293387	c__Bacilli;o__Bacillales;f__Bacillaceae;g__Bacillus;x__Bacillus altitudinis complex;s__Bacillus altitudinis	Bacilli	Bacillales	Bacillaceae	Bacillus	relaxed
Firmicutes	CP101609.1	Bacillus altitudinis	47	(====> =>)	-11	UTX10045.1	Cluster 9411	False	subfam_01_Rap	1224417	1225529	+	3q15B00-i1	-	98.7	9.1e-121					RapA_[B._subtilis]	3.21e-104	45.845	98.7	smallORF147338	1225519	1225689	+	22	AGGAG	9	LIPO(Sec/SPII)	0.041783	0.041783	0.000191	0.957094	0.000932	CS pos: 18-19. GAA-CL. Pr: 0.9530	23097	chromosome			293387	c__Bacilli;o__Bacillales;f__Bacillaceae;g__Bacillus;x__Bacillus altitudinis complex;s__Bacillus altitudinis	Bacilli	Bacillales	Bacillaceae	Bacillus	relaxed
Firmicutes	CP101609.1	Bacillus altitudinis	47	(<==== <=)	293	UTX07644.1	Cluster 8734	False	subfam_01_Rap	2420457	2421578	-	3q15B00-i1	-	98.1	2.3e-112					RapA_[B._subtilis]	6.01e-117	46.9	98.1	smallORF147352	2421872	2422084	-	15	AGGA	10	PrediSi_pos	0.731335	0.120532	0.284368	0.092358	0.502743	CS pos: 50:51	23098	chromosome			293387	c__Bacilli;o__Bacillales;f__Bacillaceae;g__Bacillus;x__Bacillus altitudinis complex;s__Bacillus altitudinis	Bacilli	Bacillales	Bacillaceae	Bacillus	relaxed
Firmicutes	CP101938.1	Bacillus altitudinis	BDGP7	(<==== <=)	293	UUH72956.1	Cluster 8734	False	subfam_01_Rap	2301664	2302785	-	3q15B00-i1	-	98.1	2.3e-112					RapA_[B._subtilis]	6.01e-117	46.9	98.1	smallORF148352	2303079	2303291	-	15	AGGA	10	PrediSi_pos	0.669869	0.150123	0.281886	0.083755	0.484236	CS pos: 50:51	23140	chromosome			293387	c__Bacilli;o__Bacillales;f__Bacillaceae;g__Bacillus;x__Bacillus altitudinis complex;s__Bacillus altitudinis	Bacilli	Bacillales	Bacillaceae	Bacillus	relaxed
Firmicutes	CP068389.1	Bacillus altitudinis	ws31	(<= <====)	274	QQX15211.1	Cluster 10851	False	subfam_01_Rap	662950	664041	-	3q15B00-i1	-	96	1.1e-80					RapA_[B._subtilis]	3.03e-35	28.065	94.2	smallORF103221	662607	662675	-	22	AGGAG	10	OTHER	0.210439	0.210439	0.028223	0.136633	0.624705		36499	chromosome			293387	c__Bacilli;o__Bacillales;f__Bacillaceae;g__Bacillus;x__Bacillus altitudinis complex;s__Bacillus altitudinis	Bacilli	Bacillales	Bacillaceae	Bacillus	loose
Firmicutes	CP094654.1	Bacillus altitudinis	UKM RB11	(====> =>)	274	UOG09339.1	Cluster 10873	False	subfam_01_Rap	1722013	1723104	+	3q15B00-i1	-	96	4.5e-81					RapA_[B._subtilis]	4.67e-36	28.065	94.2	smallORF136713	1723379	1723447	+	22	AGGAG	10	OTHER	0.210439	0.210439	0.028223	0.136633	0.624705		36743	chromosome			293387	c__Bacilli;o__Bacillales;f__Bacillaceae;g__Bacillus;x__Bacillus altitudinis complex;s__Bacillus altitudinis	Bacilli	Bacillales	Bacillaceae	Bacillus	loose
Firmicutes	AP025262.1	Bacillus altitudinis	TM2	(<= ====>)	-26	BDC56590.1	Cluster 11970	False	subfam_01_Rap	3243032	3244087	+	3q15B00-i1	-	93.1	1.2e-71					RapA_[B._subtilis]	1.52e-25	25.788	90.7	smallORF127929	3243007	3243057	-	16	GGAG	10	OTHER	0.210241	0.210241	0.060328	0.183048	0.546383		40106	chromosome			293387	c__Bacilli;o__Bacillales;f__Bacillaceae;g__Bacillus;x__Bacillus altitudinis complex;s__Bacillus altitudinis	Bacilli	Bacillales	Bacillaceae	Bacillus	loose
Firmicutes	AP025264.1	Bacillus altitudinis	NC3	(<= ====>)	-26	BDC60306.1	Cluster 11970	False	subfam_01_Rap	3279075	3280130	+	3q15B00-i1	-	93.1	1.2e-71					RapA_[B._subtilis]	1.52e-25	25.788	90.7	smallORF127987	3279050	3279100	-	16	GGAG	10	OTHER	0.210241	0.210241	0.060328	0.183048	0.546383		40107	chromosome			293387	c__Bacilli;o__Bacillales;f__Bacillaceae;g__Bacillus;x__Bacillus altitudinis complex;s__Bacillus altitudinis	Bacilli	Bacillales	Bacillaceae	Bacillus	loose
Firmicutes	CP009108.1	Bacillus altitudinis	GR-8	(<= ====>)	-26	AKU30411.1	Cluster 11979	True	subfam_01_Rap	534312	535367	+	3q15B00-i1	-	93.1	2.1e-71					RapA_[B._subtilis]	7.82e-26	26.074	90.7	smallORF26576	534287	534337	-	16	GGAG	10	OTHER	0.210241	0.210241	0.060328	0.183048	0.546383		40445	chromosome			293387	c__Bacilli;o__Bacillales;f__Bacillaceae;g__Bacillus;x__Bacillus altitudinis complex;s__Bacillus altitudinis	Bacilli	Bacillales	Bacillaceae	Bacillus	loose
Firmicutes	CP011150.1	Bacillus altitudinis	W3	(<= ====>)	-26	AKC67618.1	Cluster 11970	False	subfam_01_Rap	3298104	3299159	+	3q15B00-i1	-	93.1	1.2e-71					RapA_[B._subtilis]	1.52e-25	25.788	90.7	smallORF24632	3298079	3298129	-	16	GGAG	10	OTHER	0.210241	0.210241	0.060328	0.183048	0.546383		40522	chromosome			293387	c__Bacilli;o__Bacillales;f__Bacillaceae;g__Bacillus;x__Bacillus altitudinis complex;s__Bacillus altitudinis	Bacilli	Bacillales	Bacillaceae	Bacillus	loose
Firmicutes	CP012329.1	Bacillus altitudinis	NJ-M2	(<==== =>)	-26	ALM27645.1	Cluster 11980	True	subfam_01_Rap	1277692	1278747	-	3q15B00-i1	-	93.1	2.2e-71					RapA_[B._subtilis]	4.22e-26	26.074	90.7	smallORF27510	1278722	1278772	+	16	GGAG	10	OTHER	0.210241	0.210241	0.060328	0.183048	0.546383		40580	chromosome			293387	c__Bacilli;o__Bacillales;f__Bacillaceae;g__Bacillus;x__Bacillus altitudinis complex;s__Bacillus altitudinis	Bacilli	Bacillales	Bacillaceae	Bacillus	loose
Firmicutes	CP012330.1	Bacillus altitudinis	NJ-V	(<==== =>)	-26	ANY95661.1	Cluster 11980	False	subfam_01_Rap	520905	521960	-	3q15B00-i1	-	93.1	2.2e-71					RapA_[B._subtilis]	4.22e-26	26.074	90.7	smallORF33752	521935	521985	+	16	GGAG	10	OTHER	0.210241	0.210241	0.060328	0.183048	0.546383		40582	chromosome			293387	c__Bacilli;o__Bacillales;f__Bacillaceae;g__Bacillus;x__Bacillus altitudinis complex;s__Bacillus altitudinis	Bacilli	Bacillales	Bacillaceae	Bacillus	loose
Firmicutes	CP012482.1	Bacillus altitudinis	NJ-V2	(<==== =>)	-26	ALM44188.1	Cluster 11980	False	subfam_01_Rap	520905	521960	-	3q15B00-i1	-	93.1	2.2e-71					RapA_[B._subtilis]	4.22e-26	26.074	90.7	smallORF27601	521935	521985	+	16	GGAG	10	OTHER	0.210241	0.210241	0.060328	0.183048	0.546383		40590	chromosome			293387	c__Bacilli;o__Bacillales;f__Bacillaceae;g__Bacillus;x__Bacillus altitudinis complex;s__Bacillus altitudinis	Bacilli	Bacillales	Bacillaceae	Bacillus	loose
Firmicutes	CP014165.1	Bacillus altitudinis	ku-bf1	(<= ====>)	-26	AMB91304.1	Cluster 11981	True	subfam_01_Rap	3298104	3299159	+	3q15B00-i1	-	93.1	1.8e-71					RapA_[B._subtilis]	7.59e-26	25.788	90.7	smallORF28671	3298079	3298129	-	16	GGAG	10	OTHER	0.210241	0.210241	0.060328	0.183048	0.546383		40642	chromosome			293387	c__Bacilli;o__Bacillales;f__Bacillaceae;g__Bacillus;x__Bacillus altitudinis complex;s__Bacillus altitudinis	Bacilli	Bacillales	Bacillaceae	Bacillus	loose
Firmicutes	CP018574.1	Bacillus altitudinis	GLB197	(<==== =>)	-26	APP15431.1	Cluster 11982	False	subfam_01_Rap	1306576	1307631	-	3q15B00-i1	-	93.1	1e-71					RapA_[B._subtilis]	2.67e-26	25.788	90.7	smallORF37495	1307606	1307656	+	16	GGAG	10	OTHER	0.210241	0.210241	0.060328	0.183048	0.546383		40846	chromosome			293387	c__Bacilli;o__Bacillales;f__Bacillaceae;g__Bacillus;x__Bacillus altitudinis complex;s__Bacillus altitudinis	Bacilli	Bacillales	Bacillaceae	Bacillus	loose
Firmicutes	CP022319.2	Bacillus altitudinis	SGAir0031	(<= ====>)	-26	ATH73919.1	Cluster 11994	True	subfam_01_Rap	3355605	3356660	+	3q15B00-i1	-	93.1	4e-71					RapA_[B._subtilis]	1.47e-26	26.361	90.7	smallORF48860	3355580	3355630	-	16	GGAG	10	OTHER	0.210241	0.210241	0.060328	0.183048	0.546383		41004	chromosome			293387	c__Bacilli;o__Bacillales;f__Bacillaceae;g__Bacillus;x__Bacillus altitudinis complex;s__Bacillus altitudinis	Bacilli	Bacillales	Bacillaceae	Bacillus	loose
Firmicutes	CP024204.1	Bacillus altitudinis	P-10	(<= ====>)	-26	ATP95626.1	Cluster 11970	False	subfam_01_Rap	3329305	3330360	+	3q15B00-i1	-	93.1	1.2e-71					RapA_[B._subtilis]	1.52e-25	25.788	90.7	smallORF49841	3329280	3329330	-	16	GGAG	10	OTHER	0.210241	0.210241	0.060328	0.183048	0.546383		41079	chromosome			293387	c__Bacilli;o__Bacillales;f__Bacillaceae;g__Bacillus;x__Bacillus altitudinis complex;s__Bacillus altitudinis	Bacilli	Bacillales	Bacillaceae	Bacillus	loose
Firmicutes	CP031774.1	Bacillus altitudinis	Cr2-1	(<= ====>)	-26	QDZ95181.1	Cluster 11970	False	subfam_01_Rap	1857501	1858556	+	3q15B00-i1	-	93.1	1.2e-71					RapA_[B._subtilis]	1.52e-25	25.788	90.7	smallORF74429	1857476	1857526	-	16	GGAG	10	OTHER	0.210241	0.210241	0.060328	0.183048	0.546383		41343	chromosome			293387	c__Bacilli;o__Bacillales;f__Bacillaceae;g__Bacillus;x__Bacillus altitudinis complex;s__Bacillus altitudinis	Bacilli	Bacillales	Bacillaceae	Bacillus	loose
Firmicutes	CP038517.1	Bacillus altitudinis	SCU11	(<= ====>)	-26	QKL27040.1	Cluster 11970	False	subfam_01_Rap	3278941	3279996	+	3q15B00-i1	-	93.1	1.2e-71					RapA_[B._subtilis]	1.52e-25	25.788	90.7	smallORF90415	3278916	3278966	-	16	GGAG	10	OTHER	0.210241	0.210241	0.060328	0.183048	0.546383		41590	chromosome			293387	c__Bacilli;o__Bacillales;f__Bacillaceae;g__Bacillus;x__Bacillus altitudinis complex;s__Bacillus altitudinis	Bacilli	Bacillales	Bacillaceae	Bacillus	loose
Firmicutes	CP039020.1	Bacillus altitudinis	BA06	(<= ====>)	-26	QKL23307.1	Cluster 11970	True	subfam_01_Rap	3278958	3280013	+	3q15B00-i1	-	93.1	1.2e-71					RapA_[B._subtilis]	1.52e-25	25.788	90.7	smallORF12581	3278933	3278983	-	16	GGAG	10	OTHER	0.210241	0.210241	0.060328	0.183048	0.546383		41593	chromosome			293387	c__Bacilli;o__Bacillales;f__Bacillaceae;g__Bacillus;x__Bacillus altitudinis complex;s__Bacillus altitudinis	Bacilli	Bacillales	Bacillaceae	Bacillus	loose
Firmicutes	CP040514.1	Bacillus altitudinis	GQYP101	(<= ====>)	-26	QCU20628.1	Cluster 11994	False	subfam_01_Rap	3410567	3411622	+	3q15B00-i1	-	93.1	4e-71					RapA_[B._subtilis]	1.47e-26	26.361	90.7	smallORF71044	3410542	3410592	-	16	GGAG	10	OTHER	0.210241	0.210241	0.060328	0.183048	0.546383		41626	chromosome			293387	c__Bacilli;o__Bacillales;f__Bacillaceae;g__Bacillus;x__Bacillus altitudinis complex;s__Bacillus altitudinis	Bacilli	Bacillales	Bacillaceae	Bacillus	loose
Firmicutes	CP043559.1	Bacillus altitudinis	CHB19	(<= ====>)	-26	QEO63882.1	Cluster 11983	False	subfam_01_Rap	3317379	3318434	+	3q15B00-i1	-	93.1	1.2e-71					RapA_[B._subtilis]	1.11e-26	26.361	90.7	smallORF69421	3317354	3317404	-	16	GGAG	10	OTHER	0.210241	0.210241	0.060328	0.183048	0.546383		41697	chromosome			293387	c__Bacilli;o__Bacillales;f__Bacillaceae;g__Bacillus;x__Bacillus altitudinis complex;s__Bacillus altitudinis	Bacilli	Bacillales	Bacillaceae	Bacillus	loose
Firmicutes	CP048811.1	Bacillus altitudinis	SCU11	(<= ====>)	-26	QXY97413.1	Cluster 11970	False	subfam_01_Rap	3278524	3279579	+	3q15B00-i1	-	93.1	1.2e-71					RapA_[B._subtilis]	1.52e-25	25.788	90.7	smallORF116119	3278499	3278549	-	16	GGAG	10	OTHER	0.210241	0.210241	0.060328	0.183048	0.546383		41838	chromosome			293387	c__Bacilli;o__Bacillales;f__Bacillaceae;g__Bacillus;x__Bacillus altitudinis complex;s__Bacillus altitudinis	Bacilli	Bacillales	Bacillaceae	Bacillus	loose
Firmicutes	CP049589.1	Bacillus altitudinis	ZAP62	(<= ====>)	-26	QII26452.1	Cluster 12006	True	subfam_01_Rap	3445207	3446262	+	3q15B00-i1	-	93.1	7.4e-72					RapA_[B._subtilis]	1.73e-25	25.788	90.7	smallORF85679	3445182	3445232	-	16	GGAG	10	OTHER	0.210241	0.210241	0.060328	0.183048	0.546383		41855	chromosome			293387	c__Bacilli;o__Bacillales;f__Bacillaceae;g__Bacillus;x__Bacillus altitudinis complex;s__Bacillus altitudinis	Bacilli	Bacillales	Bacillaceae	Bacillus	loose
Firmicutes	CP054136.1	Bacillus altitudinis	11-1-1	(<= ====>)	-26	QKJ41981.1	Cluster 11983	False	subfam_01_Rap	3443298	3444353	+	3q15B00-i1	-	93.1	1.2e-71					RapA_[B._subtilis]	1.11e-26	26.361	90.7	smallORF89791	3443273	3443323	-	16	GGAG	10	OTHER	0.210241	0.210241	0.060328	0.183048	0.546383		41929	chromosome			293387	c__Bacilli;o__Bacillales;f__Bacillaceae;g__Bacillus;x__Bacillus altitudinis complex;s__Bacillus altitudinis	Bacilli	Bacillales	Bacillaceae	Bacillus	loose
Firmicutes	CP063360.1	Bacillus altitudinis	BIM B-263	(<= ====>)	-26	QOV49301.1	Cluster 12010	True	subfam_01_Rap	3312049	3313104	+	3q15B00-i1	-	93.1	1.6e-71					RapA_[B._subtilis]	2.16e-26	26.361	90.7	smallORF97572	3312024	3312074	-	16	GGAG	10	OTHER	0.210241	0.210241	0.060328	0.183048	0.546383		42076	chromosome			293387	c__Bacilli;o__Bacillales;f__Bacillaceae;g__Bacillus;x__Bacillus altitudinis complex;s__Bacillus altitudinis	Bacilli	Bacillales	Bacillaceae	Bacillus	loose
Firmicutes	CP065591.1	Bacillus altitudinis	1817	(<= ====>)	-26	QSI44161.1	Cluster 11983	False	subfam_01_Rap	3303785	3304840	+	3q15B00-i1	-	93.1	1.2e-71					RapA_[B._subtilis]	1.11e-26	26.361	90.7	smallORF105353	3303760	3303810	-	16	GGAG	10	OTHER	0.210241	0.210241	0.060328	0.183048	0.546383		42142	chromosome			293387	c__Bacilli;o__Bacillales;f__Bacillaceae;g__Bacillus;x__Bacillus altitudinis complex;s__Bacillus altitudinis	Bacilli	Bacillales	Bacillaceae	Bacillus	loose
Firmicutes	CP068389.1	Bacillus altitudinis	ws31	(<==== =>)	-26	QQX13677.1	Cluster 12013	True	subfam_01_Rap	2835878	2836933	-	3q15B00-i1	-	93.1	1.1e-70					RapA_[B._subtilis]	2.14e-26	25.788	90.7	smallORF103234	2836908	2836958	+	16	GGAG	10	OTHER	0.210241	0.210241	0.060328	0.183048	0.546383		42267	chromosome			293387	c__Bacilli;o__Bacillales;f__Bacillaceae;g__Bacillus;x__Bacillus altitudinis complex;s__Bacillus altitudinis	Bacilli	Bacillales	Bacillaceae	Bacillus	loose
Firmicutes	CP069098.1	Bacillus altitudinis	63-2-2	(<= ====>)	-26	QRF83142.1	Cluster 12015	True	subfam_01_Rap	3319214	3320269	+	3q15B00-i1	-	93.1	4.8e-72					RapA_[B._subtilis]	1.51e-26	26.074	90.7	smallORF103669	3319189	3319239	-	16	GGAG	10	OTHER	0.210241	0.210241	0.060328	0.183048	0.546383		42297	chromosome			293387	c__Bacilli;o__Bacillales;f__Bacillaceae;g__Bacillus;x__Bacillus altitudinis complex;s__Bacillus altitudinis	Bacilli	Bacillales	Bacillaceae	Bacillus	loose
Firmicutes	CP072851.1	Bacillus altitudinis	6ww6	(<= ====>)	-26	QTV12148.1	Cluster 11981	False	subfam_01_Rap	3359562	3360617	+	3q15B00-i1	-	93.1	1.8e-71					RapA_[B._subtilis]	7.59e-26	25.788	90.7	smallORF108163	3359537	3359587	-	16	GGAG	10	OTHER	0.210241	0.210241	0.060328	0.183048	0.546383		42401	chromosome			293387	c__Bacilli;o__Bacillales;f__Bacillaceae;g__Bacillus;x__Bacillus altitudinis complex;s__Bacillus altitudinis	Bacilli	Bacillales	Bacillaceae	Bacillus	loose
Firmicutes	CP075052.1	Bacillus altitudinis	LZP 02	(<==== =>)	-26	QXJ49107.1	Cluster 11983	False	subfam_01_Rap	996389	997444	-	3q15B00-i1	-	93.1	1.2e-71					RapA_[B._subtilis]	1.11e-26	26.361	90.7	smallORF115210	997419	997469	+	16	GGAG	10	OTHER	0.210241	0.210241	0.060328	0.183048	0.546383		42451	chromosome			293387	c__Bacilli;o__Bacillales;f__Bacillaceae;g__Bacillus;x__Bacillus altitudinis complex;s__Bacillus altitudinis	Bacilli	Bacillales	Bacillaceae	Bacillus	loose
Firmicutes	CP085389.1	Bacillus altitudinis	CMF5	(<= ====>)	-26	USK24048.1	Cluster 12024	False	subfam_01_Rap	3344057	3345112	+	3q15B00-i1	-	93.1	6.9e-72					RapA_[B._subtilis]	3.97e-26	26.074	90.7	smallORF143921	3344032	3344082	-	16	GGAG	10	OTHER	0.210241	0.210241	0.060328	0.183048	0.546383		42725	chromosome			293387	c__Bacilli;o__Bacillales;f__Bacillaceae;g__Bacillus;x__Bacillus altitudinis complex;s__Bacillus altitudinis	Bacilli	Bacillales	Bacillaceae	Bacillus	loose
Firmicutes	CP093150.1	Bacillus altitudinis	JYY-02	(<= ====>)	-26	UNG00805.1	Cluster 12023	True	subfam_01_Rap	3278513	3279568	+	3q15B00-i1	-	93.1	3.5e-71					RapA_[B._subtilis]	2.07e-25	25.788	90.7	smallORF134581	3278488	3278538	-	16	GGAG	10	OTHER	0.210241	0.210241	0.060328	0.183048	0.546383		42864	chromosome			293387	c__Bacilli;o__Bacillales;f__Bacillaceae;g__Bacillus;x__Bacillus altitudinis complex;s__Bacillus altitudinis	Bacilli	Bacillales	Bacillaceae	Bacillus	loose
Firmicutes	CP094654.1	Bacillus altitudinis	UKM RB11	(<= ====>)	-26	UOG07323.1	Cluster 12024	True	subfam_01_Rap	3359195	3360250	+	3q15B00-i1	-	93.1	6.9e-72					RapA_[B._subtilis]	3.97e-26	26.074	90.7	smallORF136720	3359170	3359220	-	16	GGAG	10	OTHER	0.210241	0.210241	0.060328	0.183048	0.546383		42880	chromosome			293387	c__Bacilli;o__Bacillales;f__Bacillaceae;g__Bacillus;x__Bacillus altitudinis complex;s__Bacillus altitudinis	Bacilli	Bacillales	Bacillaceae	Bacillus	loose
Firmicutes	CP099861.1	Bacillus altitudinis	1943r2a1	(<= ====>)	-26	USY50883.1	Cluster 11970	False	subfam_01_Rap	3308545	3309600	+	3q15B00-i1	-	93.1	1.2e-71					RapA_[B._subtilis]	1.52e-25	25.788	90.7	smallORF145543	3308520	3308570	-	16	GGAG	10	OTHER	0.210241	0.210241	0.060328	0.183048	0.546383		43002	chromosome			293387	c__Bacilli;o__Bacillales;f__Bacillaceae;g__Bacillus;x__Bacillus altitudinis complex;s__Bacillus altitudinis	Bacilli	Bacillales	Bacillaceae	Bacillus	loose
Firmicutes	CP101506.1	Bacillus altitudinis	B12	(<= ====>)	-26	UTV32510.1	Cluster 11970	False	subfam_01_Rap	3336043	3337098	+	3q15B00-i1	-	93.1	1.2e-71					RapA_[B._subtilis]	1.52e-25	25.788	90.7	smallORF147133	3336018	3336068	-	16	GGAG	10	OTHER	0.210241	0.210241	0.060328	0.183048	0.546383		43018	chromosome			293387	c__Bacilli;o__Bacillales;f__Bacillaceae;g__Bacillus;x__Bacillus altitudinis complex;s__Bacillus altitudinis	Bacilli	Bacillales	Bacillaceae	Bacillus	loose
Firmicutes	CP101609.1	Bacillus altitudinis	47	(<= ====>)	-26	UTX08532.1	Cluster 12030	True	subfam_01_Rap	3375887	3376942	+	3q15B00-i1	-	93.1	3.2e-71					RapA_[B._subtilis]	2.32e-26	26.012	90.7	smallORF147393	3375862	3375912	-	16	GGAG	10	OTHER	0.210241	0.210241	0.060328	0.183048	0.546383		43019	chromosome			293387	c__Bacilli;o__Bacillales;f__Bacillaceae;g__Bacillus;x__Bacillus altitudinis complex;s__Bacillus altitudinis	Bacilli	Bacillales	Bacillaceae	Bacillus	loose
Firmicutes	CP101938.1	Bacillus altitudinis	BDGP7	(<= ====>)	-26	UUH73906.1	Cluster 12024	False	subfam_01_Rap	3296938	3297993	+	3q15B00-i1	-	93.1	6.9e-72					RapA_[B._subtilis]	3.97e-26	26.074	90.7	smallORF148383	3296913	3296963	-	16	GGAG	10	OTHER	0.210241	0.210241	0.060328	0.183048	0.546383		43037	chromosome			293387	c__Bacilli;o__Bacillales;f__Bacillaceae;g__Bacillus;x__Bacillus altitudinis complex;s__Bacillus altitudinis	Bacilli	Bacillales	Bacillaceae	Bacillus	loose
Firmicutes	AP014833.1	Bacillus anthracis	Shikan-NIID	(====> =>)	-1	BAR76762.1	Cluster 9386	False	subfam_01_Rap	3123004	3124116	+	3q15B00-i1	-	96.6	2.8e-82					RapA_[B._subtilis]	2.39e-25	26.63	94.3	BAR76763.1	3124116	3124274	+				LIPO(Sec/SPII)	0.187812	0.187812	0.000352	0.809785	0.002051	CS pos: 18-19. TLA-CS. Pr: 0.8017	16855	chromosome			1392	c__Bacilli;o__Bacillales;f__Bacillaceae;g__Bacillus;x__Bacillus cereus group;s__Bacillus anthracis	Bacilli	Bacillales	Bacillaceae	Bacillus	relaxed
Firmicutes	AP018443.1	Bacillus anthracis	CZC5	(<= <====)	-1	BBB72669.1	Cluster 9386	False	subfam_01_Rap	2336345	2337445	-	3q15B00-i1	-	96.6	2.8e-82					RapA_[B._subtilis]	2.58e-25	26.63	94.4	BBB72668.1	2336187	2336345	-				LIPO(Sec/SPII)	0.187812	0.187812	0.000352	0.809785	0.002051	CS pos: 18-19. TLA-CS. Pr: 0.8017	16877	chromosome			1392	c__Bacilli;o__Bacillales;f__Bacillaceae;g__Bacillus;x__Bacillus cereus group;s__Bacillus anthracis	Bacilli	Bacillales	Bacillaceae	Bacillus	relaxed
Firmicutes	AP019731.1	Bacillus anthracis	PCr	(<= <====)	124	BBK95328.1	Cluster 12943	False	subfam_01_Rap	1242517	1243491	-	3q15B00-i1	-	85.2	1.1e-72					RapA_[B._subtilis]	7.99e-24	27.273	77.8	BBK95327.1	1242234	1242392	-				LIPO(Sec/SPII)	0.187812	0.187812	0.000352	0.809785	0.002051	CS pos: 18-19. TLA-CS. Pr: 0.8017	16898	chromosome			1392	c__Bacilli;o__Bacillales;f__Bacillaceae;g__Bacillus;x__Bacillus cereus group;s__Bacillus anthracis	Bacilli	Bacillales	Bacillaceae	Bacillus	relaxed
Firmicutes	CP007618.1	Bacillus anthracis	2000031021	(====> =>)	-1	AIK30411.1	Cluster 9393	False	subfam_01_Rap	1675450	1676550	+	3q15B00-i1	-	96.6	9.3e-83					RapA_[B._subtilis]	1.32e-25	26.374	94.4	AIK31536.1	1676550	1676708	+				LIPO(Sec/SPII)	0.187812	0.187812	0.000352	0.809785	0.002051	CS pos: 18-19. TLA-CS. Pr: 0.8017	17745	chromosome			1392	c__Bacilli;o__Bacillales;f__Bacillaceae;g__Bacillus;x__Bacillus cereus group;s__Bacillus anthracis	Bacilli	Bacillales	Bacillaceae	Bacillus	relaxed
Firmicutes	CP007704.1	Bacillus anthracis	BFV	(<= <====)	-1	AIK60642.1	Cluster 9386	False	subfam_01_Rap	679027	680127	-	3q15B00-i1	-	96.6	2.8e-82					RapA_[B._subtilis]	2.58e-25	26.63	94.4	AIK57234.1	678869	679027	-				LIPO(Sec/SPII)	0.187812	0.187812	0.000352	0.809785	0.002051	CS pos: 18-19. TLA-CS. Pr: 0.8017	17758	chromosome			1392	c__Bacilli;o__Bacillales;f__Bacillaceae;g__Bacillus;x__Bacillus cereus group;s__Bacillus anthracis	Bacilli	Bacillales	Bacillaceae	Bacillus	relaxed
Firmicutes	CP008752.1	Bacillus anthracis	delta Sterne	(====> =>)	-1	AIK54643.1	Cluster 9386	False	subfam_01_Rap	3149757	3150857	+	3q15B00-i1	-	96.6	2.8e-82					RapA_[B._subtilis]	2.58e-25	26.63	94.4	AIK50292.1	3150857	3151015	+				LIPO(Sec/SPII)	0.187812	0.187812	0.000352	0.809785	0.002051	CS pos: 18-19. TLA-CS. Pr: 0.8017	17771	chromosome			1392	c__Bacilli;o__Bacillales;f__Bacillaceae;g__Bacillus;x__Bacillus cereus group;s__Bacillus anthracis	Bacilli	Bacillales	Bacillaceae	Bacillus	relaxed
Firmicutes	CP008846.1	Bacillus anthracis	HYU01	(<= <====)	-1	AIF56716.1	Cluster 9409	False	subfam_01_Rap	2332260	2333360	-	3q15B00-i1	-	96.6	2.1e-82					RapA_[B._subtilis]	4.85e-25	26.099	94.4	smallORF17871	2332102	2332260	-	22	AGGAG	10	LIPO(Sec/SPII)	0.187812	0.187812	0.000352	0.809785	0.002051	CS pos: 18-19. TLA-CS. Pr: 0.8017	17776	chromosome			1392	c__Bacilli;o__Bacillales;f__Bacillaceae;g__Bacillus;x__Bacillus cereus group;s__Bacillus anthracis	Bacilli	Bacillales	Bacillaceae	Bacillus	relaxed
Firmicutes	CP008853.1	Bacillus anthracis	Cvac02	(<= <====)	-1	AIM06339.1	Cluster 9386	False	subfam_01_Rap	2345198	2346310	-	3q15B00-i1	-	96.6	2.8e-82					RapA_[B._subtilis]	2.39e-25	26.63	94.3	AIM06338.1	2345040	2345198	-				LIPO(Sec/SPII)	0.187812	0.187812	0.000352	0.809785	0.002051	CS pos: 18-19. TLA-CS. Pr: 0.8017	17779	chromosome			1392	c__Bacilli;o__Bacillales;f__Bacillaceae;g__Bacillus;x__Bacillus cereus group;s__Bacillus anthracis	Bacilli	Bacillales	Bacillaceae	Bacillus	relaxed
Firmicutes	CP008854.1	Bacillus anthracis	Han	(<= <====)	-1	AIM11767.1	Cluster 14234	False	subfam_01_Rap	2344673	2345584	-	3q15B00-i1	-	80.4	9.4e-66					RapA_[B._subtilis]	4.76e-12	25.436	73	AIM11766.1	2344515	2344673	-				LIPO(Sec/SPII)	0.187812	0.187812	0.000352	0.809785	0.002051	CS pos: 18-19. TLA-CS. Pr: 0.8017	17783	chromosome			1392	c__Bacilli;o__Bacillales;f__Bacillaceae;g__Bacillus;x__Bacillus cereus group;s__Bacillus anthracis	Bacilli	Bacillales	Bacillaceae	Bacillus	relaxed
Firmicutes	CP009325.1	Bacillus anthracis	PAK-1	(====> =>)	-1	AJG66381.1	Cluster 9386	False	subfam_01_Rap	2865574	2866674	+	3q15B00-i1	-	96.6	2.8e-82					RapA_[B._subtilis]	2.58e-25	26.63	94.4	AJG67475.1	2866674	2866832	+				LIPO(Sec/SPII)	0.187812	0.187812	0.000352	0.809785	0.002051	CS pos: 18-19. TLA-CS. Pr: 0.8017	17838	chromosome			1392	c__Bacilli;o__Bacillales;f__Bacillaceae;g__Bacillus;x__Bacillus cereus group;s__Bacillus anthracis	Bacilli	Bacillales	Bacillaceae	Bacillus	relaxed
Firmicutes	CP009328.1	Bacillus anthracis	Vollum 1B	(<= <====)	-1	AJG81007.1	Cluster 9386	False	subfam_01_Rap	1138555	1139655	-	3q15B00-i1	-	96.6	2.8e-82					RapA_[B._subtilis]	2.58e-25	26.63	94.4	AJG81417.1	1138397	1138555	-				LIPO(Sec/SPII)	0.187812	0.187812	0.000352	0.809785	0.002051	CS pos: 18-19. TLA-CS. Pr: 0.8017	17842	chromosome			1392	c__Bacilli;o__Bacillales;f__Bacillaceae;g__Bacillus;x__Bacillus cereus group;s__Bacillus anthracis	Bacilli	Bacillales	Bacillaceae	Bacillus	relaxed
Firmicutes	CP009331.1	Bacillus anthracis	K3	(====> =>)	-1	AJG68491.1	Cluster 9386	False	subfam_01_Rap	4330026	4331126	+	3q15B00-i1	-	96.6	2.8e-82					RapA_[B._subtilis]	2.58e-25	26.63	94.4	AJG70192.1	4331126	4331284	+				LIPO(Sec/SPII)	0.187812	0.187812	0.000352	0.809785	0.002051	CS pos: 18-19. TLA-CS. Pr: 0.8017	17848	chromosome			1392	c__Bacilli;o__Bacillales;f__Bacillaceae;g__Bacillus;x__Bacillus cereus group;s__Bacillus anthracis	Bacilli	Bacillales	Bacillaceae	Bacillus	relaxed
Firmicutes	CP009341.1	Bacillus anthracis	Ohio ACB	(<= <====)	-1	AJG87353.1	Cluster 9386	False	subfam_01_Rap	4873224	4874324	-	3q15B00-i1	-	96.6	2.8e-82					RapA_[B._subtilis]	2.58e-25	26.63	94.4	AJG90521.1	4873066	4873224	-				LIPO(Sec/SPII)	0.187812	0.187812	0.000352	0.809785	0.002051	CS pos: 18-19. TLA-CS. Pr: 0.8017	17859	chromosome			1392	c__Bacilli;o__Bacillales;f__Bacillaceae;g__Bacillus;x__Bacillus cereus group;s__Bacillus anthracis	Bacilli	Bacillales	Bacillaceae	Bacillus	relaxed
Firmicutes	CP009464.1	Bacillus anthracis	SK-102	(====> =>)	-1	AJH28067.1	Cluster 9386	False	subfam_01_Rap	3978949	3980049	+	3q15B00-i1	-	96.6	2.8e-82					RapA_[B._subtilis]	2.58e-25	26.63	94.4	AJH28859.1	3980049	3980207	+				LIPO(Sec/SPII)	0.187812	0.187812	0.000352	0.809785	0.002051	CS pos: 18-19. TLA-CS. Pr: 0.8017	17878	chromosome			1392	c__Bacilli;o__Bacillales;f__Bacillaceae;g__Bacillus;x__Bacillus cereus group;s__Bacillus anthracis	Bacilli	Bacillales	Bacillaceae	Bacillus	relaxed
Firmicutes	CP009476.1	Bacillus anthracis	Pasteur	(====> =>)	-1	AJH33114.1	Cluster 9386	False	subfam_01_Rap	442939	444039	+	3q15B00-i1	-	96.6	2.8e-82					RapA_[B._subtilis]	2.58e-25	26.63	94.4	AJH33044.1	444039	444197	+				LIPO(Sec/SPII)	0.187812	0.187812	0.000352	0.809785	0.002051	CS pos: 18-19. TLA-CS. Pr: 0.8017	17881	chromosome			1392	c__Bacilli;o__Bacillales;f__Bacillaceae;g__Bacillus;x__Bacillus cereus group;s__Bacillus anthracis	Bacilli	Bacillales	Bacillaceae	Bacillus	relaxed
Firmicutes	CP009544.1	Bacillus anthracis	BA1015	(====> =>)	-1	AJH53660.1	Cluster 9386	False	subfam_01_Rap	2528279	2529379	+	3q15B00-i1	-	96.6	2.8e-82					RapA_[B._subtilis]	2.58e-25	26.63	94.4	AJH50302.1	2529379	2529537	+				LIPO(Sec/SPII)	0.187812	0.187812	0.000352	0.809785	0.002051	CS pos: 18-19. TLA-CS. Pr: 0.8017	17893	chromosome			1392	c__Bacilli;o__Bacillales;f__Bacillaceae;g__Bacillus;x__Bacillus cereus group;s__Bacillus anthracis	Bacilli	Bacillales	Bacillaceae	Bacillus	relaxed
Firmicutes	CP009697.1	Bacillus anthracis	RA3	(<= <====)	-1	AJH39165.1	Cluster 9409	False	subfam_01_Rap	338296	339396	-	3q15B00-i1	-	96.6	2.1e-82					RapA_[B._subtilis]	4.85e-25	26.099	94.4	AJH40954.1	338138	338296	-				LIPO(Sec/SPII)	0.187812	0.187812	0.000352	0.809785	0.002051	CS pos: 18-19. TLA-CS. Pr: 0.8017	17943	chromosome			1392	c__Bacilli;o__Bacillales;f__Bacillaceae;g__Bacillus;x__Bacillus cereus group;s__Bacillus anthracis	Bacilli	Bacillales	Bacillaceae	Bacillus	relaxed
Firmicutes	CP009700.1	Bacillus anthracis	BA1035	(====> =>)	124	AJH55203.1	Cluster 12943	False	subfam_01_Rap	30340	31314	+	3q15B00-i1	-	85.2	1.1e-72					RapA_[B._subtilis]	7.99e-24	27.273	77.8	AJH54724.1	31439	31597	+				LIPO(Sec/SPII)	0.187812	0.187812	0.000352	0.809785	0.002051	CS pos: 18-19. TLA-CS. Pr: 0.8017	17947	chromosome			1392	c__Bacilli;o__Bacillales;f__Bacillaceae;g__Bacillus;x__Bacillus cereus group;s__Bacillus anthracis	Bacilli	Bacillales	Bacillaceae	Bacillus	relaxed
Firmicutes	CP009902.1	Bacillus anthracis	2002013094	(====> =>)	-1	AJH87990.1	Cluster 9393	False	subfam_01_Rap	4745980	4747080	+	3q15B00-i1	-	96.6	9.3e-83					RapA_[B._subtilis]	1.32e-25	26.374	94.4	AJH88227.1	4747080	4747238	+				LIPO(Sec/SPII)	0.187812	0.187812	0.000352	0.809785	0.002051	CS pos: 18-19. TLA-CS. Pr: 0.8017	17967	chromosome			1392	c__Bacilli;o__Bacillales;f__Bacillaceae;g__Bacillus;x__Bacillus cereus group;s__Bacillus anthracis	Bacilli	Bacillales	Bacillaceae	Bacillus	relaxed
Firmicutes	CP009981.1	Bacillus anthracis	Ames	(====> =>)	-1	AJH96289.1	Cluster 9386	False	subfam_01_Rap	2144727	2145827	+	3q15B00-i1	-	96.6	2.8e-82					RapA_[B._subtilis]	2.58e-25	26.63	94.4	AJH95764.1	2145827	2145985	+				LIPO(Sec/SPII)	0.187812	0.187812	0.000352	0.809785	0.002051	CS pos: 18-19. TLA-CS. Pr: 0.8017	17989	chromosome			1392	c__Bacilli;o__Bacillales;f__Bacillaceae;g__Bacillus;x__Bacillus cereus group;s__Bacillus anthracis	Bacilli	Bacillales	Bacillaceae	Bacillus	relaxed
Firmicutes	CP010322.1	Bacillus anthracis	Canadian_bison	(<= <====)	-1	AJI39036.1	Cluster 9386	False	subfam_01_Rap	62338	63438	-	3q15B00-i1	-	96.6	2.8e-82					RapA_[B._subtilis]	2.58e-25	26.63	94.4	AJI37873.1	62180	62338	-				LIPO(Sec/SPII)	0.187812	0.187812	0.000352	0.809785	0.002051	CS pos: 18-19. TLA-CS. Pr: 0.8017	18027	chromosome			1392	c__Bacilli;o__Bacillales;f__Bacillaceae;g__Bacillus;x__Bacillus cereus group;s__Bacillus anthracis	Bacilli	Bacillales	Bacillaceae	Bacillus	relaxed
Firmicutes	CP010813.1	Bacillus anthracis	Pollino	(<= <====)	-1	AJG29211.1	Cluster 9386	False	subfam_01_Rap	2345708	2346808	-	3q15B00-i1	-	96.6	2.8e-82					RapA_[B._subtilis]	2.58e-25	26.63	94.4	AJG29210.1	2345550	2345708	-				LIPO(Sec/SPII)	0.187812	0.187812	0.000352	0.809785	0.002051	CS pos: 18-19. TLA-CS. Pr: 0.8017	18056	chromosome			1392	c__Bacilli;o__Bacillales;f__Bacillaceae;g__Bacillus;x__Bacillus cereus group;s__Bacillus anthracis	Bacilli	Bacillales	Bacillaceae	Bacillus	relaxed
Firmicutes	CP010852.1	Bacillus anthracis	A1144	(<= <====)	-1	AJM81004.1	Cluster 9386	False	subfam_01_Rap	2600082	2601182	-	3q15B00-i1	-	96.6	2.8e-82					RapA_[B._subtilis]	2.58e-25	26.63	94.4	AJM81003.1	2599924	2600082	-				LIPO(Sec/SPII)	0.187812	0.187812	0.000352	0.809785	0.002051	CS pos: 18-19. TLA-CS. Pr: 0.8017	18063	chromosome			1392	c__Bacilli;o__Bacillales;f__Bacillaceae;g__Bacillus;x__Bacillus cereus group;s__Bacillus anthracis	Bacilli	Bacillales	Bacillaceae	Bacillus	relaxed
Firmicutes	CP012519.1	Bacillus anthracis	Larissa	(<= <====)	-1	ALC34613.1	Cluster 9386	False	subfam_01_Rap	2345260	2346360	-	3q15B00-i1	-	96.6	2.8e-82					RapA_[B._subtilis]	2.58e-25	26.63	94.4	ALC34612.1	2345102	2345260	-				LIPO(Sec/SPII)	0.187812	0.187812	0.000352	0.809785	0.002051	CS pos: 18-19. TLA-CS. Pr: 0.8017	18205	chromosome			1392	c__Bacilli;o__Bacillales;f__Bacillaceae;g__Bacillus;x__Bacillus cereus group;s__Bacillus anthracis	Bacilli	Bacillales	Bacillaceae	Bacillus	relaxed
Firmicutes	CP012720.1	Bacillus anthracis	PR01	(<= <====)	-1	ANR15564.1	Cluster 9386	False	subfam_01_Rap	2345669	2346769	-	3q15B00-i1	-	96.6	2.8e-82					RapA_[B._subtilis]	2.58e-25	26.63	94.4	ANR15563.1	2345511	2345669	-				LIPO(Sec/SPII)	0.187812	0.187812	0.000352	0.809785	0.002051	CS pos: 18-19. TLA-CS. Pr: 0.8017	18222	chromosome			1392	c__Bacilli;o__Bacillales;f__Bacillaceae;g__Bacillus;x__Bacillus cereus group;s__Bacillus anthracis	Bacilli	Bacillales	Bacillaceae	Bacillus	relaxed
Firmicutes	CP012721.1	Bacillus anthracis	PR02	(<= <====)	-1	ANR20865.1	Cluster 9386	False	subfam_01_Rap	2345669	2346769	-	3q15B00-i1	-	96.6	2.8e-82					RapA_[B._subtilis]	2.58e-25	26.63	94.4	ANR20864.1	2345511	2345669	-				LIPO(Sec/SPII)	0.187812	0.187812	0.000352	0.809785	0.002051	CS pos: 18-19. TLA-CS. Pr: 0.8017	18228	chromosome			1392	c__Bacilli;o__Bacillales;f__Bacillaceae;g__Bacillus;x__Bacillus cereus group;s__Bacillus anthracis	Bacilli	Bacillales	Bacillaceae	Bacillus	relaxed
Firmicutes	CP012722.1	Bacillus anthracis	PR05	(<= <====)	-1	ANR26165.1	Cluster 9386	False	subfam_01_Rap	2345669	2346769	-	3q15B00-i1	-	96.6	2.8e-82					RapA_[B._subtilis]	2.58e-25	26.63	94.4	ANR26164.1	2345511	2345669	-				LIPO(Sec/SPII)	0.187812	0.187812	0.000352	0.809785	0.002051	CS pos: 18-19. TLA-CS. Pr: 0.8017	18234	chromosome			1392	c__Bacilli;o__Bacillales;f__Bacillaceae;g__Bacillus;x__Bacillus cereus group;s__Bacillus anthracis	Bacilli	Bacillales	Bacillaceae	Bacillus	relaxed
Firmicutes	CP012723.1	Bacillus anthracis	PR06	(<= <====)	-1	ANR31466.1	Cluster 9386	False	subfam_01_Rap	2345669	2346769	-	3q15B00-i1	-	96.6	2.8e-82					RapA_[B._subtilis]	2.58e-25	26.63	94.4	ANR31465.1	2345511	2345669	-				LIPO(Sec/SPII)	0.187812	0.187812	0.000352	0.809785	0.002051	CS pos: 18-19. TLA-CS. Pr: 0.8017	18240	chromosome			1392	c__Bacilli;o__Bacillales;f__Bacillaceae;g__Bacillus;x__Bacillus cereus group;s__Bacillus anthracis	Bacilli	Bacillales	Bacillaceae	Bacillus	relaxed
Firmicutes	CP012724.1	Bacillus anthracis	PR07	(<= <====)	-1	ANR36770.1	Cluster 9386	False	subfam_01_Rap	2345669	2346769	-	3q15B00-i1	-	96.6	2.8e-82					RapA_[B._subtilis]	2.58e-25	26.63	94.4	ANR36769.1	2345511	2345669	-				LIPO(Sec/SPII)	0.187812	0.187812	0.000352	0.809785	0.002051	CS pos: 18-19. TLA-CS. Pr: 0.8017	18246	chromosome			1392	c__Bacilli;o__Bacillales;f__Bacillaceae;g__Bacillus;x__Bacillus cereus group;s__Bacillus anthracis	Bacilli	Bacillales	Bacillaceae	Bacillus	relaxed
Firmicutes	CP012725.1	Bacillus anthracis	PR08	(<= <====)	-1	ANR42066.1	Cluster 9386	False	subfam_01_Rap	2345669	2346769	-	3q15B00-i1	-	96.6	2.8e-82					RapA_[B._subtilis]	2.58e-25	26.63	94.4	ANR42065.1	2345511	2345669	-				LIPO(Sec/SPII)	0.187812	0.187812	0.000352	0.809785	0.002051	CS pos: 18-19. TLA-CS. Pr: 0.8017	18252	chromosome			1392	c__Bacilli;o__Bacillales;f__Bacillaceae;g__Bacillus;x__Bacillus cereus group;s__Bacillus anthracis	Bacilli	Bacillales	Bacillaceae	Bacillus	relaxed
Firmicutes	CP012726.1	Bacillus anthracis	PR09-1	(<= <====)	-1	ANR47357.1	Cluster 9386	False	subfam_01_Rap	2345667	2346767	-	3q15B00-i1	-	96.6	2.8e-82					RapA_[B._subtilis]	2.58e-25	26.63	94.4	ANR47356.1	2345509	2345667	-				LIPO(Sec/SPII)	0.187812	0.187812	0.000352	0.809785	0.002051	CS pos: 18-19. TLA-CS. Pr: 0.8017	18258	chromosome			1392	c__Bacilli;o__Bacillales;f__Bacillaceae;g__Bacillus;x__Bacillus cereus group;s__Bacillus anthracis	Bacilli	Bacillales	Bacillaceae	Bacillus	relaxed
Firmicutes	CP012727.1	Bacillus anthracis	PR09-4	(<= <====)	-1	ANR52655.1	Cluster 9386	False	subfam_01_Rap	2345668	2346768	-	3q15B00-i1	-	96.6	2.8e-82					RapA_[B._subtilis]	2.58e-25	26.63	94.4	ANR52654.1	2345510	2345668	-				LIPO(Sec/SPII)	0.187812	0.187812	0.000352	0.809785	0.002051	CS pos: 18-19. TLA-CS. Pr: 0.8017	18264	chromosome			1392	c__Bacilli;o__Bacillales;f__Bacillaceae;g__Bacillus;x__Bacillus cereus group;s__Bacillus anthracis	Bacilli	Bacillales	Bacillaceae	Bacillus	relaxed
Firmicutes	CP012728.1	Bacillus anthracis	PR10-4	(<= <====)	-1	ANR57950.1	Cluster 9386	False	subfam_01_Rap	2345668	2346768	-	3q15B00-i1	-	96.6	2.8e-82					RapA_[B._subtilis]	2.58e-25	26.63	94.4	ANR57949.1	2345510	2345668	-				LIPO(Sec/SPII)	0.187812	0.187812	0.000352	0.809785	0.002051	CS pos: 18-19. TLA-CS. Pr: 0.8017	18270	chromosome			1392	c__Bacilli;o__Bacillales;f__Bacillaceae;g__Bacillus;x__Bacillus cereus group;s__Bacillus anthracis	Bacilli	Bacillales	Bacillaceae	Bacillus	relaxed
Firmicutes	CP012729.1	Bacillus anthracis	Parent2	(<= <====)	-1	ANR04968.1	Cluster 9386	False	subfam_01_Rap	2345668	2346768	-	3q15B00-i1	-	96.6	2.8e-82					RapA_[B._subtilis]	2.58e-25	26.63	94.4	ANR04967.1	2345510	2345668	-				LIPO(Sec/SPII)	0.187812	0.187812	0.000352	0.809785	0.002051	CS pos: 18-19. TLA-CS. Pr: 0.8017	18276	chromosome			1392	c__Bacilli;o__Bacillales;f__Bacillaceae;g__Bacillus;x__Bacillus cereus group;s__Bacillus anthracis	Bacilli	Bacillales	Bacillaceae	Bacillus	relaxed
Firmicutes	CP012730.1	Bacillus anthracis	Parent1	(<= <====)	-1	ANR10264.1	Cluster 9386	False	subfam_01_Rap	2345670	2346770	-	3q15B00-i1	-	96.6	2.8e-82					RapA_[B._subtilis]	2.58e-25	26.63	94.4	ANR10263.1	2345512	2345670	-				LIPO(Sec/SPII)	0.187812	0.187812	0.000352	0.809785	0.002051	CS pos: 18-19. TLA-CS. Pr: 0.8017	18282	chromosome			1392	c__Bacilli;o__Bacillales;f__Bacillaceae;g__Bacillus;x__Bacillus cereus group;s__Bacillus anthracis	Bacilli	Bacillales	Bacillaceae	Bacillus	relaxed
Firmicutes	CP014179.1	Bacillus anthracis	Stendal	(<= <====)	-1	AMC04474.1	Cluster 9386	False	subfam_01_Rap	2345742	2346842	-	3q15B00-i1	-	96.6	2.8e-82					RapA_[B._subtilis]	2.58e-25	26.63	94.4	AMC04473.1	2345584	2345742	-				LIPO(Sec/SPII)	0.163752	0.163752	0.000448	0.832953	0.002846	CS pos: 18-19. TLA-CS. Pr: 0.8251	18393	chromosome			1392	c__Bacilli;o__Bacillales;f__Bacillaceae;g__Bacillus;x__Bacillus cereus group;s__Bacillus anthracis	Bacilli	Bacillales	Bacillaceae	Bacillus	relaxed
Firmicutes	CP015779.1	Bacillus anthracis	Tangail-1	(<= <====)	-1	ANH86665.1	Cluster 9386	False	subfam_01_Rap	2345674	2346774	-	3q15B00-i1	-	96.6	2.8e-82					RapA_[B._subtilis]	2.58e-25	26.63	94.4	ANH86664.1	2345516	2345674	-				LIPO(Sec/SPII)	0.163752	0.163752	0.000448	0.832953	0.002846	CS pos: 18-19. TLA-CS. Pr: 0.8251	18568	chromosome			1392	c__Bacilli;o__Bacillales;f__Bacillaceae;g__Bacillus;x__Bacillus cereus group;s__Bacillus anthracis	Bacilli	Bacillales	Bacillaceae	Bacillus	relaxed
Firmicutes	CP018903.1	Bacillus anthracis	Tyrol 4675	(<= <====)	-1	APT25983.1	Cluster 9409	False	subfam_01_Rap	2345685	2346797	-	3q15B00-i1	-	96.6	2.1e-82					RapA_[B._subtilis]	4.73e-25	26.099	94.3	APT25982.1	2345527	2345685	-				LIPO(Sec/SPII)	0.187812	0.187812	0.000352	0.809785	0.002051	CS pos: 18-19. TLA-CS. Pr: 0.8017	18826	chromosome			1392	c__Bacilli;o__Bacillales;f__Bacillaceae;g__Bacillus;x__Bacillus cereus group;s__Bacillus anthracis	Bacilli	Bacillales	Bacillaceae	Bacillus	relaxed
Firmicutes	CP019588.1	Bacillus anthracis	SPV842_15	(<= <====)	-1	AQM46439.1	Cluster 9386	False	subfam_01_Rap	2345676	2346788	-	3q15B00-i1	-	96.6	2.8e-82					RapA_[B._subtilis]	2.39e-25	26.63	94.3	AQM46438.1	2345518	2345676	-				LIPO(Sec/SPII)	0.187812	0.187812	0.000352	0.809785	0.002051	CS pos: 18-19. TLA-CS. Pr: 0.8017	18851	chromosome			1392	c__Bacilli;o__Bacillales;f__Bacillaceae;g__Bacillus;x__Bacillus cereus group;s__Bacillus anthracis	Bacilli	Bacillales	Bacillaceae	Bacillus	relaxed
Firmicutes	CP022044.2	Bacillus anthracis	FDAARGOS_341	(<= <====)	-1	ASE32655.1	Cluster 9386	False	subfam_01_Rap	5145959	5147071	-	3q15B00-i1	-	96.6	2.8e-82					RapA_[B._subtilis]	2.39e-25	26.63	94.3	ASE32654.1	5145801	5145959	-				LIPO(Sec/SPII)	0.187812	0.187812	0.000352	0.809785	0.002051	CS pos: 18-19. TLA-CS. Pr: 0.8017	19062	chromosome			1392	c__Bacilli;o__Bacillales;f__Bacillaceae;g__Bacillus;x__Bacillus cereus group;s__Bacillus anthracis	Bacilli	Bacillales	Bacillaceae	Bacillus	relaxed
Firmicutes	CP029323.1	Bacillus anthracis	17OD930	(<= <====)	-1	QCX56811.1	Cluster 9409	False	subfam_01_Rap	2332318	2333430	-	3q15B00-i1	-	96.6	2.1e-82					RapA_[B._subtilis]	4.73e-25	26.099	94.3	QCX56810.1	2332160	2332318	-				LIPO(Sec/SPII)	0.187812	0.187812	0.000352	0.809785	0.002051	CS pos: 18-19. TLA-CS. Pr: 0.8017	19608	chromosome			1392	c__Bacilli;o__Bacillales;f__Bacillaceae;g__Bacillus;x__Bacillus cereus group;s__Bacillus anthracis	Bacilli	Bacillales	Bacillaceae	Bacillus	relaxed
Firmicutes	CP029805.1	Bacillus anthracis	London_499	(<= <====)	-1	AWU53321.1	Cluster 9386	False	subfam_01_Rap	2345653	2346765	-	3q15B00-i1	-	96.6	2.8e-82					RapA_[B._subtilis]	2.39e-25	26.63	94.3	AWU53320.1	2345495	2345653	-				LIPO(Sec/SPII)	0.187812	0.187812	0.000352	0.809785	0.002051	CS pos: 18-19. TLA-CS. Pr: 0.8017	19659	chromosome			1392	c__Bacilli;o__Bacillales;f__Bacillaceae;g__Bacillus;x__Bacillus cereus group;s__Bacillus anthracis	Bacilli	Bacillales	Bacillaceae	Bacillus	relaxed
Firmicutes	CP031642.1	Bacillus anthracis	MCCC 1A02161	(<= <====)	-1	AXO98525.1	Cluster 9973	False	subfam_01_Rap	2395707	2396807	-	3q15B00-i1	-	96.6	5.5e-83					RapA_[B._subtilis]	1.01e-25	26.374	94.4	AXO98524.1	2395549	2395707	-				LIPO(Sec/SPII)	0.187812	0.187812	0.000352	0.809785	0.002051	CS pos: 18-19. TLA-CS. Pr: 0.8017	19740	chromosome			1392	c__Bacilli;o__Bacillales;f__Bacillaceae;g__Bacillus;x__Bacillus cereus group;s__Bacillus anthracis	Bacilli	Bacillales	Bacillaceae	Bacillus	relaxed
Firmicutes	CP047097.1	Bacillus anthracis	FDAARGOS_698	(<= <====)	-1	QHA40122.1	Cluster 9386	False	subfam_01_Rap	1495826	1496926	-	3q15B00-i1	-	96.6	2.8e-82					RapA_[B._subtilis]	2.58e-25	26.63	94.4	QHA40121.1	1495668	1495826	-				LIPO(Sec/SPII)	0.187812	0.187812	0.000352	0.809785	0.002051	CS pos: 18-19. TLA-CS. Pr: 0.8017	20730	chromosome			1392	c__Bacilli;o__Bacillales;f__Bacillaceae;g__Bacillus;x__Bacillus cereus group;s__Bacillus anthracis	Bacilli	Bacillales	Bacillaceae	Bacillus	relaxed
Firmicutes	CP047098.1	Bacillus anthracis	FDAARGOS_701	(====> =>)	-1	QHA43826.1	Cluster 9386	False	subfam_01_Rap	45160	46260	+	3q15B00-i1	-	96.6	2.8e-82					RapA_[B._subtilis]	2.58e-25	26.63	94.4	QHA43827.1	46260	46418	+				LIPO(Sec/SPII)	0.187812	0.187812	0.000352	0.809785	0.002051	CS pos: 18-19. TLA-CS. Pr: 0.8017	20734	chromosome			1392	c__Bacilli;o__Bacillales;f__Bacillaceae;g__Bacillus;x__Bacillus cereus group;s__Bacillus anthracis	Bacilli	Bacillales	Bacillaceae	Bacillus	relaxed
Firmicutes	CP047099.1	Bacillus anthracis	FDAARGOS_700	(<= <====)	-1	QHA51257.1	Cluster 9386	False	subfam_01_Rap	2723245	2724345	-	3q15B00-i1	-	96.6	2.8e-82					RapA_[B._subtilis]	2.58e-25	26.63	94.4	QHA51256.1	2723087	2723245	-				LIPO(Sec/SPII)	0.187812	0.187812	0.000352	0.809785	0.002051	CS pos: 18-19. TLA-CS. Pr: 0.8017	20740	chromosome			1392	c__Bacilli;o__Bacillales;f__Bacillaceae;g__Bacillus;x__Bacillus cereus group;s__Bacillus anthracis	Bacilli	Bacillales	Bacillaceae	Bacillus	relaxed
Firmicutes	CP047104.1	Bacillus anthracis	FDAARGOS_706	(<= <====)	-1	QHA53922.1	Cluster 9386	False	subfam_01_Rap	104385	105485	-	3q15B00-i1	-	96.6	2.8e-82					RapA_[B._subtilis]	2.58e-25	26.63	94.4	QHA53921.1	104227	104385	-				LIPO(Sec/SPII)	0.187812	0.187812	0.000352	0.809785	0.002051	CS pos: 18-19. TLA-CS. Pr: 0.8017	20744	chromosome			1392	c__Bacilli;o__Bacillales;f__Bacillaceae;g__Bacillus;x__Bacillus cereus group;s__Bacillus anthracis	Bacilli	Bacillales	Bacillaceae	Bacillus	relaxed
Firmicutes	CP047107.1	Bacillus anthracis	FDAARGOS_705	(====> =>)	-1	QHA63187.1	Cluster 9386	False	subfam_01_Rap	4640393	4641493	+	3q15B00-i1	-	96.6	2.8e-82					RapA_[B._subtilis]	2.58e-25	26.63	94.4	QHA63188.1	4641493	4641651	+				LIPO(Sec/SPII)	0.187812	0.187812	0.000352	0.809785	0.002051	CS pos: 18-19. TLA-CS. Pr: 0.8017	20751	chromosome			1392	c__Bacilli;o__Bacillales;f__Bacillaceae;g__Bacillus;x__Bacillus cereus group;s__Bacillus anthracis	Bacilli	Bacillales	Bacillaceae	Bacillus	relaxed
Firmicutes	CP047111.1	Bacillus anthracis	FDAARGOS_704	(====> =>)	-1	QHA64355.1	Cluster 9386	False	subfam_01_Rap	526195	527295	+	3q15B00-i1	-	96.6	2.8e-82					RapA_[B._subtilis]	2.58e-25	26.63	94.4	QHA64356.1	527295	527453	+				LIPO(Sec/SPII)	0.187812	0.187812	0.000352	0.809785	0.002051	CS pos: 18-19. TLA-CS. Pr: 0.8017	20754	chromosome			1392	c__Bacilli;o__Bacillales;f__Bacillaceae;g__Bacillus;x__Bacillus cereus group;s__Bacillus anthracis	Bacilli	Bacillales	Bacillaceae	Bacillus	relaxed
Firmicutes	CP050970.1	Bacillus anthracis	FDAARGOS_694	(<= <====)	-1	QIY15171.1	Cluster 9386	False	subfam_01_Rap	4789079	4790179	-	3q15B00-i1	-	96.6	2.8e-82					RapA_[B._subtilis]	2.58e-25	26.63	94.4	QIY15170.1	4788921	4789079	-				LIPO(Sec/SPII)	0.187812	0.187812	0.000352	0.809785	0.002051	CS pos: 18-19. TLA-CS. Pr: 0.8017	20927	chromosome			1392	c__Bacilli;o__Bacillales;f__Bacillaceae;g__Bacillus;x__Bacillus cereus group;s__Bacillus anthracis	Bacilli	Bacillales	Bacillaceae	Bacillus	relaxed
Firmicutes	CP050971.1	Bacillus anthracis	FDAARGOS_696	(<= <====)	-1	QIY20583.1	Cluster 9386	False	subfam_01_Rap	5161758	5162858	-	3q15B00-i1	-	96.6	2.8e-82					RapA_[B._subtilis]	2.58e-25	26.63	94.4	QIY20582.1	5161600	5161758	-				LIPO(Sec/SPII)	0.187812	0.187812	0.000352	0.809785	0.002051	CS pos: 18-19. TLA-CS. Pr: 0.8017	20932	chromosome			1392	c__Bacilli;o__Bacillales;f__Bacillaceae;g__Bacillus;x__Bacillus cereus group;s__Bacillus anthracis	Bacilli	Bacillales	Bacillaceae	Bacillus	relaxed
Firmicutes	CP050972.1	Bacillus anthracis	FDAARGOS_697	(====> =>)	-1	QIY23846.1	Cluster 9386	False	subfam_01_Rap	3173157	3174257	+	3q15B00-i1	-	96.6	2.8e-82					RapA_[B._subtilis]	2.58e-25	26.63	94.4	QIY23847.1	3174257	3174415	+				LIPO(Sec/SPII)	0.187812	0.187812	0.000352	0.809785	0.002051	CS pos: 18-19. TLA-CS. Pr: 0.8017	20936	chromosome			1392	c__Bacilli;o__Bacillales;f__Bacillaceae;g__Bacillus;x__Bacillus cereus group;s__Bacillus anthracis	Bacilli	Bacillales	Bacillaceae	Bacillus	relaxed
Firmicutes	CP050973.1	Bacillus anthracis	FDAARGOS_699	(====> =>)	-1	QIY27065.1	Cluster 9386	False	subfam_01_Rap	1208665	1209765	+	3q15B00-i1	-	96.6	2.8e-82					RapA_[B._subtilis]	2.58e-25	26.63	94.4	QIY27066.1	1209765	1209923	+				LIPO(Sec/SPII)	0.187812	0.187812	0.000352	0.809785	0.002051	CS pos: 18-19. TLA-CS. Pr: 0.8017	20939	chromosome			1392	c__Bacilli;o__Bacillales;f__Bacillaceae;g__Bacillus;x__Bacillus cereus group;s__Bacillus anthracis	Bacilli	Bacillales	Bacillaceae	Bacillus	relaxed
Firmicutes	CP054797.1	Bacillus anthracis	FDAARGOS_703	(<= <====)	-1	QKU11897.1	Cluster 9386	False	subfam_01_Rap	5166768	5167868	-	3q15B00-i1	-	96.6	2.8e-82					RapA_[B._subtilis]	2.58e-25	26.63	94.4	QKU11896.1	5166610	5166768	-				LIPO(Sec/SPII)	0.187812	0.187812	0.000352	0.809785	0.002051	CS pos: 18-19. TLA-CS. Pr: 0.8017	21122	chromosome			1392	c__Bacilli;o__Bacillales;f__Bacillaceae;g__Bacillus;x__Bacillus cereus group;s__Bacillus anthracis	Bacilli	Bacillales	Bacillaceae	Bacillus	relaxed
Firmicutes	CP054800.1	Bacillus anthracis	FDAARGOS_702	(====> =>)	-1	QKU12451.1	Cluster 9386	False	subfam_01_Rap	333839	334939	+	3q15B00-i1	-	96.6	2.8e-82					RapA_[B._subtilis]	2.58e-25	26.63	94.4	QKU12452.1	334939	335097	+				LIPO(Sec/SPII)	0.187812	0.187812	0.000352	0.809785	0.002051	CS pos: 18-19. TLA-CS. Pr: 0.8017	21124	chromosome			1392	c__Bacilli;o__Bacillales;f__Bacillaceae;g__Bacillus;x__Bacillus cereus group;s__Bacillus anthracis	Bacilli	Bacillales	Bacillaceae	Bacillus	relaxed
Firmicutes	CP054816.1	Bacillus anthracis	FDAARGOS_695	(<= <====)	-1	QKU28060.1	Cluster 9386	False	subfam_01_Rap	5024021	5025121	-	3q15B00-i1	-	96.6	2.8e-82					RapA_[B._subtilis]	2.58e-25	26.63	94.4	QKU28059.1	5023863	5024021	-				LIPO(Sec/SPII)	0.187812	0.187812	0.000352	0.809785	0.002051	CS pos: 18-19. TLA-CS. Pr: 0.8017	21132	chromosome			1392	c__Bacilli;o__Bacillales;f__Bacillaceae;g__Bacillus;x__Bacillus cereus group;s__Bacillus anthracis	Bacilli	Bacillales	Bacillaceae	Bacillus	relaxed
Firmicutes	CP066168.1	Bacillus anthracis	STI1	(<= <====)	-1	QQD47354.1	Cluster 9386	False	subfam_01_Rap	2346303	2347403	-	3q15B00-i1	-	96.6	2.8e-82					RapA_[B._subtilis]	2.58e-25	26.63	94.4	QQD47353.1	2346145	2346303	-				LIPO(Sec/SPII)	0.187812	0.187812	0.000352	0.809785	0.002051	CS pos: 18-19. TLA-CS. Pr: 0.8017	21478	chromosome			1392	c__Bacilli;o__Bacillales;f__Bacillaceae;g__Bacillus;x__Bacillus cereus group;s__Bacillus anthracis	Bacilli	Bacillales	Bacillaceae	Bacillus	relaxed
Firmicutes	CP076138.1	Bacillus anthracis	A182	(<= <====)	-1	UKW64197.1	Cluster 9386	False	subfam_01_Rap	2346272	2347372	-	3q15B00-i1	-	96.6	2.8e-82					RapA_[B._subtilis]	2.58e-25	26.63	94.4	UKW64196.1	2346114	2346272	-				LIPO(Sec/SPII)	0.187812	0.187812	0.000352	0.809785	0.002051	CS pos: 18-19. TLA-CS. Pr: 0.8017	21926	chromosome			1392	c__Bacilli;o__Bacillales;f__Bacillaceae;g__Bacillus;x__Bacillus cereus group;s__Bacillus anthracis	Bacilli	Bacillales	Bacillaceae	Bacillus	relaxed
Firmicutes	CP076141.1	Bacillus anthracis	A29	(<= <====)	-1	UKW69536.1	Cluster 9386	False	subfam_01_Rap	2346233	2347333	-	3q15B00-i1	-	96.6	2.8e-82					RapA_[B._subtilis]	2.58e-25	26.63	94.4	UKW69535.1	2346075	2346233	-				LIPO(Sec/SPII)	0.187812	0.187812	0.000352	0.809785	0.002051	CS pos: 18-19. TLA-CS. Pr: 0.8017	21931	chromosome			1392	c__Bacilli;o__Bacillales;f__Bacillaceae;g__Bacillus;x__Bacillus cereus group;s__Bacillus anthracis	Bacilli	Bacillales	Bacillaceae	Bacillus	relaxed
Firmicutes	CP076144.1	Bacillus anthracis	3016	(<= <====)	-1	UKW74883.1	Cluster 9386	False	subfam_01_Rap	2346326	2347426	-	3q15B00-i1	-	96.6	2.8e-82					RapA_[B._subtilis]	2.58e-25	26.63	94.4	UKW74882.1	2346168	2346326	-				LIPO(Sec/SPII)	0.187812	0.187812	0.000352	0.809785	0.002051	CS pos: 18-19. TLA-CS. Pr: 0.8017	21936	chromosome			1392	c__Bacilli;o__Bacillales;f__Bacillaceae;g__Bacillus;x__Bacillus cereus group;s__Bacillus anthracis	Bacilli	Bacillales	Bacillaceae	Bacillus	relaxed
Firmicutes	CP076146.1	Bacillus anthracis	BUL 40	(<= <====)	-1	UKW80023.1	Cluster 9386	False	subfam_01_Rap	2346343	2347443	-	3q15B00-i1	-	96.6	2.8e-82					RapA_[B._subtilis]	2.58e-25	26.63	94.4	UKW80022.1	2346185	2346343	-				LIPO(Sec/SPII)	0.187812	0.187812	0.000352	0.809785	0.002051	CS pos: 18-19. TLA-CS. Pr: 0.8017	21941	chromosome			1392	c__Bacilli;o__Bacillales;f__Bacillaceae;g__Bacillus;x__Bacillus cereus group;s__Bacillus anthracis	Bacilli	Bacillales	Bacillaceae	Bacillus	relaxed
Firmicutes	CP076148.1	Bacillus anthracis	BUL 19	(<= <====)	-1	UKW85234.1	Cluster 9386	False	subfam_01_Rap	2345743	2346843	-	3q15B00-i1	-	96.6	2.8e-82					RapA_[B._subtilis]	2.58e-25	26.63	94.4	UKW85233.1	2345585	2345743	-				LIPO(Sec/SPII)	0.187812	0.187812	0.000352	0.809785	0.002051	CS pos: 18-19. TLA-CS. Pr: 0.8017	21946	chromosome			1392	c__Bacilli;o__Bacillales;f__Bacillaceae;g__Bacillus;x__Bacillus cereus group;s__Bacillus anthracis	Bacilli	Bacillales	Bacillaceae	Bacillus	relaxed
Firmicutes	CP076151.1	Bacillus anthracis	BUL 31	(<= <====)	-1	UKW90622.1	Cluster 9386	False	subfam_01_Rap	2346034	2347134	-	3q15B00-i1	-	96.6	2.8e-82					RapA_[B._subtilis]	2.58e-25	26.63	94.4	UKW90621.1	2345876	2346034	-				LIPO(Sec/SPII)	0.187812	0.187812	0.000352	0.809785	0.002051	CS pos: 18-19. TLA-CS. Pr: 0.8017	21951	chromosome			1392	c__Bacilli;o__Bacillales;f__Bacillaceae;g__Bacillus;x__Bacillus cereus group;s__Bacillus anthracis	Bacilli	Bacillales	Bacillaceae	Bacillus	relaxed
Firmicutes	CP076154.1	Bacillus anthracis	BUL 16	(<= <====)	-1	UKW95962.1	Cluster 9386	False	subfam_01_Rap	2346115	2347215	-	3q15B00-i1	-	96.6	2.8e-82					RapA_[B._subtilis]	2.58e-25	26.63	94.4	UKW95961.1	2345957	2346115	-				LIPO(Sec/SPII)	0.187812	0.187812	0.000352	0.809785	0.002051	CS pos: 18-19. TLA-CS. Pr: 0.8017	21956	chromosome			1392	c__Bacilli;o__Bacillales;f__Bacillaceae;g__Bacillus;x__Bacillus cereus group;s__Bacillus anthracis	Bacilli	Bacillales	Bacillaceae	Bacillus	relaxed
Firmicutes	CP076157.1	Bacillus anthracis	A87	(<= <====)	-1	UKX01258.1	Cluster 9386	False	subfam_01_Rap	2346197	2347297	-	3q15B00-i1	-	96.6	2.8e-82					RapA_[B._subtilis]	2.58e-25	26.63	94.4	UKX01257.1	2346039	2346197	-				LIPO(Sec/SPII)	0.187812	0.187812	0.000352	0.809785	0.002051	CS pos: 18-19. TLA-CS. Pr: 0.8017	21961	chromosome			1392	c__Bacilli;o__Bacillales;f__Bacillaceae;g__Bacillus;x__Bacillus cereus group;s__Bacillus anthracis	Bacilli	Bacillales	Bacillaceae	Bacillus	relaxed
Firmicutes	CP076160.1	Bacillus anthracis	4-IZSLT	(<= <====)	-1	UKX06656.1	Cluster 9386	False	subfam_01_Rap	2346345	2347445	-	3q15B00-i1	-	96.6	2.8e-82					RapA_[B._subtilis]	2.58e-25	26.63	94.4	UKX06655.1	2346187	2346345	-				LIPO(Sec/SPII)	0.187812	0.187812	0.000352	0.809785	0.002051	CS pos: 18-19. TLA-CS. Pr: 0.8017	21966	chromosome			1392	c__Bacilli;o__Bacillales;f__Bacillaceae;g__Bacillus;x__Bacillus cereus group;s__Bacillus anthracis	Bacilli	Bacillales	Bacillaceae	Bacillus	relaxed
Firmicutes	CP076163.1	Bacillus anthracis	BUL 14	(<= <====)	-1	UKX11969.1	Cluster 9386	False	subfam_01_Rap	2346007	2347107	-	3q15B00-i1	-	96.6	2.8e-82					RapA_[B._subtilis]	2.58e-25	26.63	94.4	UKX11968.1	2345849	2346007	-				LIPO(Sec/SPII)	0.187812	0.187812	0.000352	0.809785	0.002051	CS pos: 18-19. TLA-CS. Pr: 0.8017	21971	chromosome			1392	c__Bacilli;o__Bacillales;f__Bacillaceae;g__Bacillus;x__Bacillus cereus group;s__Bacillus anthracis	Bacilli	Bacillales	Bacillaceae	Bacillus	relaxed
Firmicutes	CP076164.1	Bacillus anthracis	A193a	(<= <====)	-1	UKX17115.1	Cluster 9386	False	subfam_01_Rap	2346195	2347295	-	3q15B00-i1	-	96.6	2.8e-82					RapA_[B._subtilis]	2.58e-25	26.63	94.4	UKX17114.1	2346037	2346195	-				LIPO(Sec/SPII)	0.187812	0.187812	0.000352	0.809785	0.002051	CS pos: 18-19. TLA-CS. Pr: 0.8017	21976	chromosome			1392	c__Bacilli;o__Bacillales;f__Bacillaceae;g__Bacillus;x__Bacillus cereus group;s__Bacillus anthracis	Bacilli	Bacillales	Bacillaceae	Bacillus	relaxed
Firmicutes	CP076167.1	Bacillus anthracis	A166	(<= <====)	-1	UKX22426.1	Cluster 9386	False	subfam_01_Rap	2346263	2347363	-	3q15B00-i1	-	96.6	2.8e-82					RapA_[B._subtilis]	2.58e-25	26.63	94.4	UKX22425.1	2346105	2346263	-				LIPO(Sec/SPII)	0.187812	0.187812	0.000352	0.809785	0.002051	CS pos: 18-19. TLA-CS. Pr: 0.8017	21981	chromosome			1392	c__Bacilli;o__Bacillales;f__Bacillaceae;g__Bacillus;x__Bacillus cereus group;s__Bacillus anthracis	Bacilli	Bacillales	Bacillaceae	Bacillus	relaxed
Firmicutes	CP076170.1	Bacillus anthracis	A168	(<= <====)	-1	UKX27790.1	Cluster 9386	False	subfam_01_Rap	2346196	2347296	-	3q15B00-i1	-	96.6	2.8e-82					RapA_[B._subtilis]	2.58e-25	26.63	94.4	UKX27789.1	2346038	2346196	-				LIPO(Sec/SPII)	0.187812	0.187812	0.000352	0.809785	0.002051	CS pos: 18-19. TLA-CS. Pr: 0.8017	21986	chromosome			1392	c__Bacilli;o__Bacillales;f__Bacillaceae;g__Bacillus;x__Bacillus cereus group;s__Bacillus anthracis	Bacilli	Bacillales	Bacillaceae	Bacillus	relaxed
Firmicutes	CP076173.1	Bacillus anthracis	A178	(<= <====)	-1	UKX33152.1	Cluster 9386	False	subfam_01_Rap	2340748	2341848	-	3q15B00-i1	-	96.6	2.8e-82					RapA_[B._subtilis]	2.58e-25	26.63	94.4	UKX33151.1	2340590	2340748	-				LIPO(Sec/SPII)	0.187812	0.187812	0.000352	0.809785	0.002051	CS pos: 18-19. TLA-CS. Pr: 0.8017	21991	chromosome			1392	c__Bacilli;o__Bacillales;f__Bacillaceae;g__Bacillus;x__Bacillus cereus group;s__Bacillus anthracis	Bacilli	Bacillales	Bacillaceae	Bacillus	relaxed
Firmicutes	CP076176.1	Bacillus anthracis	BUL 32	(<= <====)	-1	UKX38491.1	Cluster 9386	False	subfam_01_Rap	2346114	2347214	-	3q15B00-i1	-	96.6	2.8e-82					RapA_[B._subtilis]	2.58e-25	26.63	94.4	UKX38490.1	2345956	2346114	-				LIPO(Sec/SPII)	0.187812	0.187812	0.000352	0.809785	0.002051	CS pos: 18-19. TLA-CS. Pr: 0.8017	21996	chromosome			1392	c__Bacilli;o__Bacillales;f__Bacillaceae;g__Bacillus;x__Bacillus cereus group;s__Bacillus anthracis	Bacilli	Bacillales	Bacillaceae	Bacillus	relaxed
Firmicutes	CP076178.1	Bacillus anthracis	BUL 12	(<= <====)	-1	UKX43688.1	Cluster 9386	False	subfam_01_Rap	2346118	2347218	-	3q15B00-i1	-	96.6	2.8e-82					RapA_[B._subtilis]	2.58e-25	26.63	94.4	UKX43687.1	2345960	2346118	-				LIPO(Sec/SPII)	0.187812	0.187812	0.000352	0.809785	0.002051	CS pos: 18-19. TLA-CS. Pr: 0.8017	22001	chromosome			1392	c__Bacilli;o__Bacillales;f__Bacillaceae;g__Bacillus;x__Bacillus cereus group;s__Bacillus anthracis	Bacilli	Bacillales	Bacillaceae	Bacillus	relaxed
Firmicutes	CP076181.1	Bacillus anthracis	A27	(<= <====)	-1	UKX48985.1	Cluster 9386	False	subfam_01_Rap	2346304	2347404	-	3q15B00-i1	-	96.6	2.8e-82					RapA_[B._subtilis]	2.58e-25	26.63	94.4	UKX48984.1	2346146	2346304	-				LIPO(Sec/SPII)	0.187812	0.187812	0.000352	0.809785	0.002051	CS pos: 18-19. TLA-CS. Pr: 0.8017	22006	chromosome			1392	c__Bacilli;o__Bacillales;f__Bacillaceae;g__Bacillus;x__Bacillus cereus group;s__Bacillus anthracis	Bacilli	Bacillales	Bacillaceae	Bacillus	relaxed
Firmicutes	CP076184.1	Bacillus anthracis	A49	(<= <====)	-1	UKX54333.1	Cluster 9386	False	subfam_01_Rap	2340866	2341966	-	3q15B00-i1	-	96.6	2.8e-82					RapA_[B._subtilis]	2.58e-25	26.63	94.4	UKX54332.1	2340708	2340866	-				LIPO(Sec/SPII)	0.187812	0.187812	0.000352	0.809785	0.002051	CS pos: 18-19. TLA-CS. Pr: 0.8017	22011	chromosome			1392	c__Bacilli;o__Bacillales;f__Bacillaceae;g__Bacillus;x__Bacillus cereus group;s__Bacillus anthracis	Bacilli	Bacillales	Bacillaceae	Bacillus	relaxed
Firmicutes	CP076190.1	Bacillus anthracis	Pasteur	(<= <====)	-1	UKX64974.1	Cluster 9386	False	subfam_01_Rap	2315626	2316726	-	3q15B00-i1	-	96.6	2.8e-82					RapA_[B._subtilis]	2.58e-25	26.63	94.4	UKX64973.1	2315468	2315626	-				LIPO(Sec/SPII)	0.187812	0.187812	0.000352	0.809785	0.002051	CS pos: 18-19. TLA-CS. Pr: 0.8017	22021	chromosome			1392	c__Bacilli;o__Bacillales;f__Bacillaceae;g__Bacillus;x__Bacillus cereus group;s__Bacillus anthracis	Bacilli	Bacillales	Bacillaceae	Bacillus	relaxed
Firmicutes	CP076192.1	Bacillus anthracis	UR-1	(<= <====)	-1	UKX70145.1	Cluster 9386	False	subfam_01_Rap	2346295	2347395	-	3q15B00-i1	-	96.6	2.8e-82					RapA_[B._subtilis]	2.58e-25	26.63	94.4	UKX70144.1	2346137	2346295	-				LIPO(Sec/SPII)	0.187812	0.187812	0.000352	0.809785	0.002051	CS pos: 18-19. TLA-CS. Pr: 0.8017	22026	chromosome			1392	c__Bacilli;o__Bacillales;f__Bacillaceae;g__Bacillus;x__Bacillus cereus group;s__Bacillus anthracis	Bacilli	Bacillales	Bacillaceae	Bacillus	relaxed
Firmicutes	CP076195.1	Bacillus anthracis	188678-1	(<= <====)	-1	UKX75513.1	Cluster 9386	False	subfam_01_Rap	2345715	2346815	-	3q15B00-i1	-	96.6	2.8e-82					RapA_[B._subtilis]	2.58e-25	26.63	94.4	UKX75512.1	2345557	2345715	-				LIPO(Sec/SPII)	0.187812	0.187812	0.000352	0.809785	0.002051	CS pos: 18-19. TLA-CS. Pr: 0.8017	22031	chromosome			1392	c__Bacilli;o__Bacillales;f__Bacillaceae;g__Bacillus;x__Bacillus cereus group;s__Bacillus anthracis	Bacilli	Bacillales	Bacillaceae	Bacillus	relaxed
Firmicutes	CP076198.1	Bacillus anthracis	Tangail-4/2	(<= <====)	-1	UKX80824.1	Cluster 9386	False	subfam_01_Rap	2344912	2346012	-	3q15B00-i1	-	96.6	2.8e-82					RapA_[B._subtilis]	2.58e-25	26.63	94.4	UKX80823.1	2344754	2344912	-				LIPO(Sec/SPII)	0.187812	0.187812	0.000352	0.809785	0.002051	CS pos: 18-19. TLA-CS. Pr: 0.8017	22036	chromosome			1392	c__Bacilli;o__Bacillales;f__Bacillaceae;g__Bacillus;x__Bacillus cereus group;s__Bacillus anthracis	Bacilli	Bacillales	Bacillaceae	Bacillus	relaxed
Firmicutes	CP076201.1	Bacillus anthracis	A3783	(<= <====)	-1	UKX86277.1	Cluster 9393	False	subfam_01_Rap	2386764	2387864	-	3q15B00-i1	-	96.6	9.3e-83					RapA_[B._subtilis]	1.32e-25	26.374	94.4	UKX86276.1	2386606	2386764	-				LIPO(Sec/SPII)	0.187812	0.187812	0.000352	0.809785	0.002051	CS pos: 18-19. TLA-CS. Pr: 0.8017	22041	chromosome			1392	c__Bacilli;o__Bacillales;f__Bacillaceae;g__Bacillus;x__Bacillus cereus group;s__Bacillus anthracis	Bacilli	Bacillales	Bacillaceae	Bacillus	relaxed
Firmicutes	CP076204.1	Bacillus anthracis	3-IZSLT	(<= <====)	-1	UKX91600.1	Cluster 9386	False	subfam_01_Rap	2346134	2347234	-	3q15B00-i1	-	96.6	2.8e-82					RapA_[B._subtilis]	2.58e-25	26.63	94.4	UKX91599.1	2345976	2346134	-				LIPO(Sec/SPII)	0.187812	0.187812	0.000352	0.809785	0.002051	CS pos: 18-19. TLA-CS. Pr: 0.8017	22046	chromosome			1392	c__Bacilli;o__Bacillales;f__Bacillaceae;g__Bacillus;x__Bacillus cereus group;s__Bacillus anthracis	Bacilli	Bacillales	Bacillaceae	Bacillus	relaxed
Firmicutes	CP076207.1	Bacillus anthracis	Pollino 3734	(<= <====)	-1	UKX96911.1	Cluster 9386	False	subfam_01_Rap	2346016	2347116	-	3q15B00-i1	-	96.6	2.8e-82					RapA_[B._subtilis]	2.58e-25	26.63	94.4	UKX96910.1	2345858	2346016	-				LIPO(Sec/SPII)	0.187812	0.187812	0.000352	0.809785	0.002051	CS pos: 18-19. TLA-CS. Pr: 0.8017	22051	chromosome			1392	c__Bacilli;o__Bacillales;f__Bacillaceae;g__Bacillus;x__Bacillus cereus group;s__Bacillus anthracis	Bacilli	Bacillales	Bacillaceae	Bacillus	relaxed
Firmicutes	CP076210.1	Bacillus anthracis	A1074	(<= <====)	-1	UKY02273.1	Cluster 9386	False	subfam_01_Rap	2345181	2346281	-	3q15B00-i1	-	96.6	2.8e-82					RapA_[B._subtilis]	2.58e-25	26.63	94.4	UKY02272.1	2345023	2345181	-				LIPO(Sec/SPII)	0.187812	0.187812	0.000352	0.809785	0.002051	CS pos: 18-19. TLA-CS. Pr: 0.8017	22056	chromosome			1392	c__Bacilli;o__Bacillales;f__Bacillaceae;g__Bacillus;x__Bacillus cereus group;s__Bacillus anthracis	Bacilli	Bacillales	Bacillaceae	Bacillus	relaxed
Firmicutes	CP076213.1	Bacillus anthracis	A0777	(<= <====)	-1	UKY07583.1	Cluster 9386	False	subfam_01_Rap	2322993	2324093	-	3q15B00-i1	-	96.6	2.8e-82					RapA_[B._subtilis]	2.58e-25	26.63	94.4	UKY07582.1	2322835	2322993	-				LIPO(Sec/SPII)	0.187812	0.187812	0.000352	0.809785	0.002051	CS pos: 18-19. TLA-CS. Pr: 0.8017	22061	chromosome			1392	c__Bacilli;o__Bacillales;f__Bacillaceae;g__Bacillus;x__Bacillus cereus group;s__Bacillus anthracis	Bacilli	Bacillales	Bacillaceae	Bacillus	relaxed
Firmicutes	CP076222.1	Bacillus anthracis	A159	(<= <====)	-1	UKY23528.1	Cluster 9386	False	subfam_01_Rap	2345597	2346697	-	3q15B00-i1	-	96.6	2.8e-82					RapA_[B._subtilis]	2.58e-25	26.63	94.4	UKY23527.1	2345439	2345597	-				LIPO(Sec/SPII)	0.187812	0.187812	0.000352	0.809785	0.002051	CS pos: 18-19. TLA-CS. Pr: 0.8017	22072	chromosome			1392	c__Bacilli;o__Bacillales;f__Bacillaceae;g__Bacillus;x__Bacillus cereus group;s__Bacillus anthracis	Bacilli	Bacillales	Bacillaceae	Bacillus	relaxed
Firmicutes	CP076225.1	Bacillus anthracis	Vollum	(<= <====)	-1	UKY28902.1	Cluster 9386	False	subfam_01_Rap	2346217	2347317	-	3q15B00-i1	-	96.6	2.8e-82					RapA_[B._subtilis]	2.58e-25	26.63	94.4	UKY28901.1	2346059	2346217	-				LIPO(Sec/SPII)	0.187812	0.187812	0.000352	0.809785	0.002051	CS pos: 18-19. TLA-CS. Pr: 0.8017	22077	chromosome			1392	c__Bacilli;o__Bacillales;f__Bacillaceae;g__Bacillus;x__Bacillus cereus group;s__Bacillus anthracis	Bacilli	Bacillales	Bacillaceae	Bacillus	relaxed
Firmicutes	CP076728.1	Bacillus anthracis	Tyrol 3520	(<= <====)	-1	UKW58816.1	Cluster 9409	False	subfam_01_Rap	2331325	2332425	-	3q15B00-i1	-	96.6	2.1e-82					RapA_[B._subtilis]	4.85e-25	26.099	94.4	UKW58815.1	2331167	2331325	-				LIPO(Sec/SPII)	0.187812	0.187812	0.000352	0.809785	0.002051	CS pos: 18-19. TLA-CS. Pr: 0.8017	22134	chromosome			1392	c__Bacilli;o__Bacillales;f__Bacillaceae;g__Bacillus;x__Bacillus cereus group;s__Bacillus anthracis	Bacilli	Bacillales	Bacillaceae	Bacillus	relaxed
Firmicutes	CP081175.1	Bacillus anthracis	P04210076	(<= <====)	-1	QZA94482.1	Cluster 9386	False	subfam_01_Rap	2345484	2346584	-	3q15B00-i1	-	96.6	2.8e-82					RapA_[B._subtilis]	2.58e-25	26.63	94.4	QZA94481.1	2345326	2345484	-				LIPO(Sec/SPII)	0.187812	0.187812	0.000352	0.809785	0.002051	CS pos: 18-19. TLA-CS. Pr: 0.8017	22211	chromosome			1392	c__Bacilli;o__Bacillales;f__Bacillaceae;g__Bacillus;x__Bacillus cereus group;s__Bacillus anthracis	Bacilli	Bacillales	Bacillaceae	Bacillus	relaxed
Firmicutes	CP089993.1	Bacillus anthracis	BF5	(<= <====)	-1	UII49354.1	Cluster 9409	False	subfam_01_Rap	1812653	1813753	-	3q15B00-i1	-	96.6	2.1e-82					RapA_[B._subtilis]	4.85e-25	26.099	94.4	UII49353.1	1812495	1812653	-				LIPO(Sec/SPII)	0.187812	0.187812	0.000352	0.809785	0.002051	CS pos: 18-19. TLA-CS. Pr: 0.8017	22558	chromosome			1392	c__Bacilli;o__Bacillales;f__Bacillaceae;g__Bacillus;x__Bacillus cereus group;s__Bacillus anthracis	Bacilli	Bacillales	Bacillaceae	Bacillus	relaxed
Firmicutes	CP091762.1	Bacillus anthracis	PNO2	(<= <====)	-1	UKJ32518.1	Cluster 9386	False	subfam_01_Rap	2346652	2347752	-	3q15B00-i1	-	96.6	2.8e-82					RapA_[B._subtilis]	2.58e-25	26.63	94.4	UKJ32517.1	2346494	2346652	-				LIPO(Sec/SPII)	0.187812	0.187812	0.000352	0.809785	0.002051	CS pos: 18-19. TLA-CS. Pr: 0.8017	22664	chromosome			1392	c__Bacilli;o__Bacillales;f__Bacillaceae;g__Bacillus;x__Bacillus cereus group;s__Bacillus anthracis	Bacilli	Bacillales	Bacillaceae	Bacillus	relaxed
Firmicutes	CP091765.1	Bacillus anthracis	PNO2D1	(<= <====)	-1	UKJ37779.1	Cluster 9386	False	subfam_01_Rap	2346679	2347779	-	3q15B00-i1	-	96.6	2.8e-82					RapA_[B._subtilis]	2.58e-25	26.63	94.4	UKJ37778.1	2346521	2346679	-				LIPO(Sec/SPII)	0.187812	0.187812	0.000352	0.809785	0.002051	CS pos: 18-19. TLA-CS. Pr: 0.8017	22668	chromosome			1392	c__Bacilli;o__Bacillales;f__Bacillaceae;g__Bacillus;x__Bacillus cereus group;s__Bacillus anthracis	Bacilli	Bacillales	Bacillaceae	Bacillus	relaxed
Firmicutes	CP091767.1	Bacillus anthracis	ChBA30D	(<= <====)	-1	UKJ42853.1	Cluster 9386	False	subfam_01_Rap	2345892	2346992	-	3q15B00-i1	-	96.6	2.8e-82					RapA_[B._subtilis]	2.58e-25	26.63	94.4	UKJ42852.1	2345734	2345892	-				LIPO(Sec/SPII)	0.187812	0.187812	0.000352	0.809785	0.002051	CS pos: 18-19. TLA-CS. Pr: 0.8017	22672	chromosome			1392	c__Bacilli;o__Bacillales;f__Bacillaceae;g__Bacillus;x__Bacillus cereus group;s__Bacillus anthracis	Bacilli	Bacillales	Bacillaceae	Bacillus	relaxed
Firmicutes	CP096824.1	Bacillus anthracis	CVCC40202	(<= <====)	-1	UTW19146.1	Cluster 9386	False	subfam_01_Rap	2345656	2346756	-	3q15B00-i1	-	96.6	2.8e-82					RapA_[B._subtilis]	2.58e-25	26.63	94.4	UTW19145.1	2345498	2345656	-				LIPO(Sec/SPII)	0.187812	0.187812	0.000352	0.809785	0.002051	CS pos: 18-19. TLA-CS. Pr: 0.8017	22879	chromosome			1392	c__Bacilli;o__Bacillales;f__Bacillaceae;g__Bacillus;x__Bacillus cereus group;s__Bacillus anthracis	Bacilli	Bacillales	Bacillaceae	Bacillus	relaxed
Firmicutes	CP096827.1	Bacillus anthracis	CVCC40205	(====> =>)	-1	UTW24250.1	Cluster 9386	False	subfam_01_Rap	2219470	2220570	+	3q15B00-i1	-	96.6	2.8e-82					RapA_[B._subtilis]	2.58e-25	26.63	94.4	UTW24251.1	2220570	2220728	+				LIPO(Sec/SPII)	0.187812	0.187812	0.000352	0.809785	0.002051	CS pos: 18-19. TLA-CS. Pr: 0.8017	22883	chromosome			1392	c__Bacilli;o__Bacillales;f__Bacillaceae;g__Bacillus;x__Bacillus cereus group;s__Bacillus anthracis	Bacilli	Bacillales	Bacillaceae	Bacillus	relaxed
Firmicutes	CM002879.1	Bacillus anthracis	Smith 1013	(====> =>)	-1	KFJ82248.1	Cluster 9386	False	subfam_01_Rap	1017522	1018622	+	3q15B00-i1	-	96.6	2.8e-82					RapA_[B._subtilis]	2.58e-25	26.63	94.4	smallORF18284	1018622	1018657	+	22	AGGAG	10	OTHER	0.2404	0.2404	0.066753	0.222366	0.470481		35513	chromosome			1392	c__Bacilli;o__Bacillales;f__Bacillaceae;g__Bacillus;x__Bacillus cereus group;s__Bacillus anthracis	Bacilli	Bacillales	Bacillaceae	Bacillus	loose
Firmicutes	CM002395.1	Bacillus anthracis	52-G	(<= <====)	-1	EVU05660.1	Cluster 9386	False	subfam_01_Rap	2346033	2347133	-	3q15B00-i1	-	96.6	2.8e-82					RapA_[B._subtilis]	2.58e-25	26.63	94.4	EVU05659.1	2345875	2346033	-				LIPO(Sec/SPII)	0.187812	0.187812	0.000352	0.809785	0.002051	CS pos: 18-19. TLA-CS. Pr: 0.8017	17214	chromosome			1412844	c__Bacilli;o__Bacillales;f__Bacillaceae;g__Bacillus;x__Bacillus cereus group;s__Bacillus anthracis;x__Bacillus anthracis 52-G	Bacilli	Bacillales	Bacillaceae	Bacillus	relaxed
Firmicutes	CM002401.1	Bacillus anthracis	8903-G	(<= <====)	-1	EVT90951.1	Cluster 9386	False	subfam_01_Rap	2346490	2347590	-	3q15B00-i1	-	96.6	2.8e-82					RapA_[B._subtilis]	2.58e-25	26.63	94.4	EVT90950.1	2346332	2346490	-				LIPO(Sec/SPII)	0.187812	0.187812	0.000352	0.809785	0.002051	CS pos: 18-19. TLA-CS. Pr: 0.8017	17222	chromosome			1412843	c__Bacilli;o__Bacillales;f__Bacillaceae;g__Bacillus;x__Bacillus cereus group;s__Bacillus anthracis;x__Bacillus anthracis 8903-G	Bacilli	Bacillales	Bacillaceae	Bacillus	relaxed
Firmicutes	CM002398.1	Bacillus anthracis	9080-G	(<= <====)	-1	EVT98842.1	Cluster 9386	False	subfam_01_Rap	2347643	2348743	-	3q15B00-i1	-	96.6	2.8e-82					RapA_[B._subtilis]	2.58e-25	26.63	94.4	EVT98841.1	2347485	2347643	-				LIPO(Sec/SPII)	0.187812	0.187812	0.000352	0.809785	0.002051	CS pos: 18-19. TLA-CS. Pr: 0.8017	17218	chromosome			1412842	c__Bacilli;o__Bacillales;f__Bacillaceae;g__Bacillus;x__Bacillus cereus group;s__Bacillus anthracis;x__Bacillus anthracis 9080-G	Bacilli	Bacillales	Bacillaceae	Bacillus	relaxed
Firmicutes	AE017334.2	Bacillus anthracis	Ames Ancestor; A2084	(<= <====)	-1	AAT31636.1	Cluster 9386	False	subfam_01_Rap	2345742	2346842	-	3q15B00-i1	-	96.6	2.8e-82					RapA_[B._subtilis]	2.58e-25	26.63	94.4	AAT31635.1	2345584	2345742	-				LIPO(Sec/SPII)	0.187812	0.187812	0.000352	0.809785	0.002051	CS pos: 18-19. TLA-CS. Pr: 0.8017	16800	chromosome			261594	c__Bacilli;o__Bacillales;f__Bacillaceae;g__Bacillus;x__Bacillus cereus group;s__Bacillus anthracis;x__Bacillus anthracis str. 'Ames Ancestor'	Bacilli	Bacillales	Bacillaceae	Bacillus	relaxed
Firmicutes	CP001598.1	Bacillus anthracis	A0248	(<= <====)	-1	ACQ49614.1	Cluster 9386	False	subfam_01_Rap	2345642	2346742	-	3q15B00-i1	-	96.6	2.8e-82					RapA_[B._subtilis]	2.58e-25	26.63	94.4	ACQ47217.1	2345484	2345642	-				LIPO(Sec/SPII)	0.187812	0.187812	0.000352	0.809785	0.002051	CS pos: 18-19. TLA-CS. Pr: 0.8017	17358	chromosome			592021	c__Bacilli;o__Bacillales;f__Bacillaceae;g__Bacillus;x__Bacillus cereus group;s__Bacillus anthracis;x__Bacillus anthracis str. A0248	Bacilli	Bacillales	Bacillaceae	Bacillus	relaxed
Firmicutes	CP001970.2	Bacillus anthracis	A16	(<= <====)	-1	AHE89816.1	Cluster 9386	False	subfam_01_Rap	2345885	2346985	-	3q15B00-i1	-	96.6	2.8e-82					RapA_[B._subtilis]	2.58e-25	26.63	94.4	AHE89815.1	2345727	2345885	-				LIPO(Sec/SPII)	0.187812	0.187812	0.000352	0.809785	0.002051	CS pos: 18-19. TLA-CS. Pr: 0.8017	17387	chromosome			743835	c__Bacilli;o__Bacillales;f__Bacillaceae;g__Bacillus;x__Bacillus cereus group;s__Bacillus anthracis;x__Bacillus anthracis str. A16	Bacilli	Bacillales	Bacillaceae	Bacillus	relaxed
Firmicutes	CP001974.2	Bacillus anthracis	A16R	(<= <====)	-1	AHE83927.1	Cluster 9386	False	subfam_01_Rap	2345860	2346960	-	3q15B00-i1	-	96.6	2.8e-82					RapA_[B._subtilis]	2.58e-25	26.63	94.4	AHE83926.1	2345702	2345860	-				LIPO(Sec/SPII)	0.187812	0.187812	0.000352	0.809785	0.002051	CS pos: 18-19. TLA-CS. Pr: 0.8017	17393	chromosome			673518	c__Bacilli;o__Bacillales;f__Bacillaceae;g__Bacillus;x__Bacillus cereus group;s__Bacillus anthracis;x__Bacillus anthracis str. A16R	Bacilli	Bacillales	Bacillaceae	Bacillus	relaxed
Firmicutes	AE016879.1	Bacillus anthracis	Ames	(<= <====)	-1	AAP26377.1	Cluster 9386	False	subfam_01_Rap	2345618	2346718	-	3q15B00-i1	-	96.6	2.8e-82					RapA_[B._subtilis]	2.58e-25	26.63	94.4	AAP26376.1	2345460	2345618	-				LIPO(Sec/SPII)	0.187812	0.187812	0.000352	0.809785	0.002051	CS pos: 18-19. TLA-CS. Pr: 0.8017	16781	chromosome			198094	c__Bacilli;o__Bacillales;f__Bacillaceae;g__Bacillus;x__Bacillus cereus group;s__Bacillus anthracis;x__Bacillus anthracis str. Ames	Bacilli	Bacillales	Bacillaceae	Bacillus	relaxed
Firmicutes	CP047131.1	Bacillus anthracis	BF1	(<= <====)	-1	QHD22239.1	Cluster 9409	False	subfam_01_Rap	2332019	2333119	-	3q15B00-i1	-	96.6	2.1e-82					RapA_[B._subtilis]	4.85e-25	26.099	94.4	QHD22238.1	2331861	2332019	-				LIPO(Sec/SPII)	0.187812	0.187812	0.000352	0.809785	0.002051	CS pos: 18-19. TLA-CS. Pr: 0.8017	20765	chromosome			1213182	c__Bacilli;o__Bacillales;f__Bacillaceae;g__Bacillus;x__Bacillus cereus group;s__Bacillus anthracis;x__Bacillus anthracis str. BF1	Bacilli	Bacillales	Bacillaceae	Bacillus	relaxed
Firmicutes	CP076187.1	Bacillus anthracis	BF1	(<= <====)	-1	UKX59638.1	Cluster 9409	False	subfam_01_Rap	2332019	2333119	-	3q15B00-i1	-	96.6	2.1e-82					RapA_[B._subtilis]	4.85e-25	26.099	94.4	UKX59637.1	2331861	2332019	-				LIPO(Sec/SPII)	0.187812	0.187812	0.000352	0.809785	0.002051	CS pos: 18-19. TLA-CS. Pr: 0.8017	22016	chromosome			1213182	c__Bacilli;o__Bacillales;f__Bacillaceae;g__Bacillus;x__Bacillus cereus group;s__Bacillus anthracis;x__Bacillus anthracis str. BF1	Bacilli	Bacillales	Bacillaceae	Bacillus	relaxed
Firmicutes	CP001215.1	Bacillus anthracis	CDC 684	(====> =>)	-1	ACP15243.1	Cluster 9386	False	subfam_01_Rap	1892255	1893355	+	3q15B00-i1	-	96.6	2.8e-82					RapA_[B._subtilis]	2.58e-25	26.63	94.4	ACP15791.1	1893355	1893513	+				LIPO(Sec/SPII)	0.187812	0.187812	0.000352	0.809785	0.002051	CS pos: 18-19. TLA-CS. Pr: 0.8017	17340	chromosome			568206	c__Bacilli;o__Bacillales;f__Bacillaceae;g__Bacillus;x__Bacillus cereus group;s__Bacillus anthracis;x__Bacillus anthracis str. CDC 684	Bacilli	Bacillales	Bacillaceae	Bacillus	relaxed
Firmicutes	CP002091.1	Bacillus anthracis	H9401	(<= <====)	-1	AFH83785.1	Cluster 9386	False	subfam_01_Rap	2335906	2337018	-	3q15B00-i1	-	96.6	2.8e-82					RapA_[B._subtilis]	2.39e-25	26.63	94.3	AFH83784.1	2335748	2335906	-				LIPO(Sec/SPII)	0.187812	0.187812	0.000352	0.809785	0.002051	CS pos: 18-19. TLA-CS. Pr: 0.8017	17414	chromosome			768494	c__Bacilli;o__Bacillales;f__Bacillaceae;g__Bacillus;x__Bacillus cereus group;s__Bacillus anthracis;x__Bacillus anthracis str. H9401	Bacilli	Bacillales	Bacillaceae	Bacillus	relaxed
Firmicutes	AE017225.1	Bacillus anthracis	Sterne	(<= <====)	-1	AAT54658.1	Cluster 9386	False	subfam_01_Rap	2345671	2346783	-	3q15B00-i1	-	96.6	2.8e-82					RapA_[B._subtilis]	2.39e-25	26.63	94.3	AAT54657.1	2345513	2345671	-				LIPO(Sec/SPII)	0.187812	0.187812	0.000352	0.809785	0.002051	CS pos: 18-19. TLA-CS. Pr: 0.8017	16790	chromosome			260799	c__Bacilli;o__Bacillales;f__Bacillaceae;g__Bacillus;x__Bacillus cereus group;s__Bacillus anthracis;x__Bacillus anthracis str. Sterne	Bacilli	Bacillales	Bacillaceae	Bacillus	relaxed
Firmicutes	CP009541.1	Bacillus anthracis	Sterne	(====> =>)	-1	AJH45314.1	Cluster 9386	False	subfam_01_Rap	279278	280378	+	3q15B00-i1	-	96.6	2.8e-82					RapA_[B._subtilis]	2.58e-25	26.63	94.4	AJH44839.1	280378	280536	+				LIPO(Sec/SPII)	0.187812	0.187812	0.000352	0.809785	0.002051	CS pos: 18-19. TLA-CS. Pr: 0.8017	17886	chromosome			260799	c__Bacilli;o__Bacillales;f__Bacillaceae;g__Bacillus;x__Bacillus cereus group;s__Bacillus anthracis;x__Bacillus anthracis str. Sterne	Bacilli	Bacillales	Bacillaceae	Bacillus	relaxed
Firmicutes	CP006742.1	Bacillus anthracis	SVA11	(<= <====)	124	AHK38572.1	Cluster 12943	False	subfam_01_Rap	2331873	2332859	-	3q15B00-i1	-	85.2	1.1e-72					RapA_[B._subtilis]	9.56e-24	27.273	77.8	smallORF16601	2331590	2331748	-	22	AGGAG	10	LIPO(Sec/SPII)	0.187812	0.187812	0.000352	0.809785	0.002051	CS pos: 18-19. TLA-CS. Pr: 0.8017	17645	chromosome			1392837	c__Bacilli;o__Bacillales;f__Bacillaceae;g__Bacillus;x__Bacillus cereus group;s__Bacillus anthracis;x__Bacillus anthracis str. SVA11	Bacilli	Bacillales	Bacillaceae	Bacillus	relaxed
Firmicutes	CP009315.1	Bacillus anthracis	Turkey32	(<= <====)	-1	AJG48216.1	Cluster 9386	False	subfam_01_Rap	4150451	4151551	-	3q15B00-i1	-	96.6	2.8e-82					RapA_[B._subtilis]	2.58e-25	26.63	94.4	AJG47336.1	4150293	4150451	-				LIPO(Sec/SPII)	0.187812	0.187812	0.000352	0.809785	0.002051	CS pos: 18-19. TLA-CS. Pr: 0.8017	17829	chromosome			1452727	c__Bacilli;o__Bacillales;f__Bacillaceae;g__Bacillus;x__Bacillus cereus group;s__Bacillus anthracis;x__Bacillus anthracis str. Turkey32	Bacilli	Bacillales	Bacillaceae	Bacillus	relaxed
Firmicutes	CP009598.1	Bacillus anthracis	V770-NP-1R	(====> =>)	-1	AJH97820.1	Cluster 9386	False	subfam_01_Rap	2517440	2518540	+	3q15B00-i1	-	96.6	2.8e-82					RapA_[B._subtilis]	2.58e-25	26.63	94.4	AJI02030.1	2518540	2518698	+				LIPO(Sec/SPII)	0.187812	0.187812	0.000352	0.809785	0.002051	CS pos: 18-19. TLA-CS. Pr: 0.8017	17907	chromosome			1449979	c__Bacilli;o__Bacillales;f__Bacillaceae;g__Bacillus;x__Bacillus cereus group;s__Bacillus anthracis;x__Bacillus anthracis str. V770-NP-1R	Bacilli	Bacillales	Bacillaceae	Bacillus	relaxed
Firmicutes	CP007666.1	Bacillus anthracis	Vollum	(<= <====)	-1	AIK62609.1	Cluster 9386	False	subfam_01_Rap	1218492	1219592	-	3q15B00-i1	-	96.6	2.8e-82					RapA_[B._subtilis]	2.58e-25	26.63	94.4	AIK62681.1	1218334	1218492	-				LIPO(Sec/SPII)	0.187812	0.187812	0.000352	0.809785	0.002051	CS pos: 18-19. TLA-CS. Pr: 0.8017	17753	chromosome			261591	c__Bacilli;o__Bacillales;f__Bacillaceae;g__Bacillus;x__Bacillus cereus group;s__Bacillus anthracis;x__Bacillus anthracis str. Vollum	Bacilli	Bacillales	Bacillaceae	Bacillus	relaxed
Firmicutes	AP022907.1	Bacillus cereus	MRY14-0100	(<= <====)	-1	BCC29651.1	Cluster 9387	False	subfam_01_Rap	2395210	2396310	-	3q15B00-i1	-	96.6	6.3e-83					RapA_[B._subtilis]	1.38e-25	26.374	94.4	BCC29650.1	2395052	2395210	-				LIPO(Sec/SPII)	0.187812	0.187812	0.000352	0.809785	0.002051	CS pos: 18-19. TLA-CS. Pr: 0.8017	16922	chromosome			1396	c__Bacilli;o__Bacillales;f__Bacillaceae;g__Bacillus;x__Bacillus cereus group;s__Bacillus cereus	Bacilli	Bacillales	Bacillaceae	Bacillus	relaxed
Firmicutes	AP022964.1	Bacillus cereus	J62	(<= <====)	-1	BCC76829.1	Cluster 9997	False	subfam_01_Rap	2518537	2519637	-	3q15B00-i1	-	96.8	2.8e-83					RapA_[B._subtilis]	4.01e-26	26.374	94.4	BCC76828.1	2518379	2518537	-				LIPO(Sec/SPII)	0.187812	0.187812	0.000352	0.809785	0.002051	CS pos: 18-19. TLA-CS. Pr: 0.8017	16945	chromosome			1396	c__Bacilli;o__Bacillales;f__Bacillaceae;g__Bacillus;x__Bacillus cereus group;s__Bacillus cereus	Bacilli	Bacillales	Bacillaceae	Bacillus	relaxed
Firmicutes	CP009596.1	Bacillus cereus	3a	(====> =>)	-1	AJH63407.1	Cluster 9393	False	subfam_01_Rap	1255166	1256266	+	3q15B00-i1	-	96.6	9.3e-83					RapA_[B._subtilis]	1.32e-25	26.374	94.4	AJH63986.1	1256266	1256424	+				LIPO(Sec/SPII)	0.187812	0.187812	0.000352	0.809785	0.002051	CS pos: 18-19. TLA-CS. Pr: 0.8017	17900	chromosome			1396	c__Bacilli;o__Bacillales;f__Bacillaceae;g__Bacillus;x__Bacillus cereus group;s__Bacillus cereus	Bacilli	Bacillales	Bacillaceae	Bacillus	relaxed
Firmicutes	CP009605.1	Bacillus cereus	S2-8	(====> =>)	-1	AJK35585.1	Cluster 9393	False	subfam_01_Rap	1799972	1801072	+	3q15B00-i1	-	96.6	9.3e-83					RapA_[B._subtilis]	1.32e-25	26.374	94.4	AJK36663.1	1801072	1801230	+				LIPO(Sec/SPII)	0.187812	0.187812	0.000352	0.809785	0.002051	CS pos: 18-19. TLA-CS. Pr: 0.8017	17914	chromosome			1396	c__Bacilli;o__Bacillales;f__Bacillaceae;g__Bacillus;x__Bacillus cereus group;s__Bacillus cereus	Bacilli	Bacillales	Bacillaceae	Bacillus	relaxed
Firmicutes	CP011156.1	Bacillus cereus	HN001	(<= <====)	-1	ANC22840.1	Cluster 9969	False	subfam_01_Rap	343441	344541	-	3q15B00-i1	-	96.6	2.3e-81					RapA_[B._subtilis]	9.83e-24	25.41	94.4	ANC22839.1	343283	343441	-				LIPO(Sec/SPII)	0.150202	0.150202	0.000251	0.848413	0.001134	CS pos: 18-19. ALA-CS. Pr: 0.8420	18108	plasmid			1396	c__Bacilli;o__Bacillales;f__Bacillaceae;g__Bacillus;x__Bacillus cereus group;s__Bacillus cereus	Bacilli	Bacillales	Bacillaceae	Bacillus	relaxed
Firmicutes	CP026523.1	Bacillus cereus	MBGJa3	(<= <====)	-11	AUZ27185.1	Cluster 8453	False	subfam_01_Rap	2582611	2583738	-	3q15B00-i1	-	98.9	1.5e-121					RapA_[B._subtilis]	3.6e-117	47.215	99.2	smallORF53062	2582490	2582621	-	16	GGAG	9	LIPO(Sec/SPII)	0.20405	0.20405	0.000758	0.770244	0.024948	CS pos: 18-19. VLV-CG. Pr: 0.4335	19406	chromosome			1396	c__Bacilli;o__Bacillales;f__Bacillaceae;g__Bacillus;x__Bacillus cereus group;s__Bacillus cereus	Bacilli	Bacillales	Bacillaceae	Bacillus	relaxed
Firmicutes	CP030982.1	Bacillus cereus	ZB201708	(<= <====)	-1	AZV66373.1	Cluster 9957	False	subfam_01_Rap	2368738	2369838	-	3q15B00-i1	-	96.8	1.4e-79					RapA_[B._subtilis]	2.13e-23	24.474	98.4	AZV66372.1	2368580	2368738	-				LIPO(Sec/SPII)	0.187966	0.187966	0.000242	0.809777	0.002016	CS pos: 18-19. ALA-CS. Pr: 0.8012	19694	chromosome			1396	c__Bacilli;o__Bacillales;f__Bacillaceae;g__Bacillus;x__Bacillus cereus group;s__Bacillus cereus	Bacilli	Bacillales	Bacillaceae	Bacillus	relaxed
Firmicutes	CP046511.1	Bacillus cereus	JHU	(====> =>)	-1	QGV08606.1	Cluster 9950	False	subfam_01_Rap	3607058	3608158	+	3q15B00-i1	-	97.1	3.2e-79					RapA_[B._subtilis]	1.14e-22	24.211	98.4	QGV08607.1	3608158	3608316	+				LIPO(Sec/SPII)	0.246652	0.246652	0.000387	0.749019	0.003942	CS pos: 18-19. ALA-CS. Pr: 0.7372	20692	chromosome			1396	c__Bacilli;o__Bacillales;f__Bacillaceae;g__Bacillus;x__Bacillus cereus group;s__Bacillus cereus	Bacilli	Bacillales	Bacillaceae	Bacillus	relaxed
Firmicutes	CP053656.2	Bacillus cereus	CTMA_1571	(<= <====)	-1	QKE07516.1	Cluster 9980	False	subfam_01_Rap	2343241	2344341	-	3q15B00-i1	-	96.8	7.3e-83					RapA_[B._subtilis]	1.44e-25	26.374	94.4	QKE07515.1	2343083	2343241	-				LIPO(Sec/SPII)	0.187812	0.187812	0.000352	0.809785	0.002051	CS pos: 18-19. TLA-CS. Pr: 0.8017	21013	chromosome			1396	c__Bacilli;o__Bacillales;f__Bacillaceae;g__Bacillus;x__Bacillus cereus group;s__Bacillus cereus	Bacilli	Bacillales	Bacillaceae	Bacillus	relaxed
Firmicutes	CP053965.1	Bacillus cereus	FDAARGOS_802	(====> =>)	-1	QKH02387.1	Cluster 9390	False	subfam_01_Rap	3191841	3192941	+	3q15B00-i1	-	96.6	5.2e-83					RapA_[B._subtilis]	9.59e-26	26.374	94.4	QKH02388.1	3192941	3193099	+				LIPO(Sec/SPII)	0.184953	0.184953	0.000342	0.812902	0.001803	CS pos: 18-19. TLA-CS. Pr: 0.8061	21050	chromosome			1396	c__Bacilli;o__Bacillales;f__Bacillaceae;g__Bacillus;x__Bacillus cereus group;s__Bacillus cereus	Bacilli	Bacillales	Bacillaceae	Bacillus	relaxed
Firmicutes	CP053991.1	Bacillus cereus	FDAARGOS_781	(<= <====)	-1	QKH65957.1	Cluster 9393	False	subfam_01_Rap	1895056	1896156	-	3q15B00-i1	-	96.6	9.3e-83					RapA_[B._subtilis]	1.32e-25	26.374	94.4	QKH65956.1	1894898	1895056	-				LIPO(Sec/SPII)	0.187812	0.187812	0.000352	0.809785	0.002051	CS pos: 18-19. TLA-CS. Pr: 0.8017	21067	chromosome			1396	c__Bacilli;o__Bacillales;f__Bacillaceae;g__Bacillus;x__Bacillus cereus group;s__Bacillus cereus	Bacilli	Bacillales	Bacillaceae	Bacillus	relaxed
Firmicutes	CP053997.1	Bacillus cereus	FDAARGOS_780	(====> =>)	-1	QKH72546.1	Cluster 9393	False	subfam_01_Rap	781784	782884	+	3q15B00-i1	-	96.6	9.3e-83					RapA_[B._subtilis]	1.32e-25	26.374	94.4	QKH72547.1	782884	783042	+				LIPO(Sec/SPII)	0.187812	0.187812	0.000352	0.809785	0.002051	CS pos: 18-19. TLA-CS. Pr: 0.8017	21071	chromosome			1396	c__Bacilli;o__Bacillales;f__Bacillaceae;g__Bacillus;x__Bacillus cereus group;s__Bacillus cereus	Bacilli	Bacillales	Bacillaceae	Bacillus	relaxed
Firmicutes	CP065650.1	Bacillus cereus	FDAARGOS_918	(<= <====)	-1	QPR83647.1	Cluster 9952	False	subfam_01_Rap	332767	333867	-	3q15B00-i1	-	96.6	3.8e-84					RapA_[B._subtilis]	1.17e-26	26.099	94.4	QPR83646.1	332609	332767	-				LIPO(Sec/SPII)	0.184953	0.184953	0.000342	0.812902	0.001803	CS pos: 18-19. TLA-CS. Pr: 0.8061	21432	chromosome			1396	c__Bacilli;o__Bacillales;f__Bacillaceae;g__Bacillus;x__Bacillus cereus group;s__Bacillus cereus	Bacilli	Bacillales	Bacillaceae	Bacillus	relaxed
Firmicutes	CP065881.1	Bacillus cereus	FDAARGOS_919	(====> =>)	-1	QQA23784.1	Cluster 9389	False	subfam_01_Rap	2008763	2009863	+	3q15B00-i1	-	96.6	7.8e-83					RapA_[B._subtilis]	6.09e-25	26.099	94.4	QQA23785.1	2009863	2010021	+				LIPO(Sec/SPII)	0.187812	0.187812	0.000352	0.809785	0.002051	CS pos: 18-19. TLA-CS. Pr: 0.8017	21462	chromosome			1396	c__Bacilli;o__Bacillales;f__Bacillaceae;g__Bacillus;x__Bacillus cereus group;s__Bacillus cereus	Bacilli	Bacillales	Bacillaceae	Bacillus	relaxed
Firmicutes	CP070339.1	Bacillus cereus	VKM B-370	(====> =>)	-1	QRY17052.1	Cluster 9950	False	subfam_01_Rap	1478955	1480055	+	3q15B00-i1	-	97.1	3.2e-79					RapA_[B._subtilis]	1.14e-22	24.211	98.4	QRY17053.1	1480055	1480213	+				LIPO(Sec/SPII)	0.246652	0.246652	0.000387	0.749019	0.003942	CS pos: 18-19. ALA-CS. Pr: 0.7372	21624	chromosome			1396	c__Bacilli;o__Bacillales;f__Bacillaceae;g__Bacillus;x__Bacillus cereus group;s__Bacillus cereus	Bacilli	Bacillales	Bacillaceae	Bacillus	relaxed
Firmicutes	CP072766.1	Bacillus cereus	BC06	(<= <====)	-1	QUW28849.1	Cluster 9396	False	subfam_01_Rap	2371279	2372379	-	3q15B00-i1	-	96.6	8.3e-83					RapA_[B._subtilis]	7.79e-26	26.374	94.4	QUW28848.1	2371121	2371279	-				LIPO(Sec/SPII)	0.196493	0.196493	0.000343	0.801521	0.001642	CS pos: 18-19. TLA-CS. Pr: 0.7937	21762	chromosome			1396	c__Bacilli;o__Bacillales;f__Bacillaceae;g__Bacillus;x__Bacillus cereus group;s__Bacillus cereus	Bacilli	Bacillales	Bacillaceae	Bacillus	relaxed
Firmicutes	CP085502.1	Bacillus cereus	A24	(====> =>)	-1	UDW03734.1	Cluster 9975	False	subfam_01_Rap	43672	44772	+	3q15B00-i1	-	96.6	8e-81					RapA_[B._subtilis]	1.09e-25	25.479	94.4	UDW03735.1	44772	44930	+				LIPO(Sec/SPII)	0.176329	0.176329	0.000243	0.822394	0.001034	CS pos: 18-19. ALA-CS. Pr: 0.8155	22430	plasmid			1396	c__Bacilli;o__Bacillales;f__Bacillaceae;g__Bacillus;x__Bacillus cereus group;s__Bacillus cereus	Bacilli	Bacillales	Bacillaceae	Bacillus	relaxed
Firmicutes	CP085507.1	Bacillus cereus	HD2.4	(====> =>)	-1	UDV90923.1	Cluster 9981	False	subfam_01_Rap	242963	244063	+	3q15B00-i1	-	96.6	3.4e-82					RapA_[B._subtilis]	1.02e-25	25.753	94.4	UDV90924.1	244063	244221	+				LIPO(Sec/SPII)	0.176329	0.176329	0.000243	0.822394	0.001034	CS pos: 18-19. ALA-CS. Pr: 0.8155	22443	plasmid			1396	c__Bacilli;o__Bacillales;f__Bacillaceae;g__Bacillus;x__Bacillus cereus group;s__Bacillus cereus	Bacilli	Bacillales	Bacillaceae	Bacillus	relaxed
Firmicutes	CP085511.1	Bacillus cereus	HD1.4B	(<= <====)	-1	UDV85159.1	Cluster 9981	False	subfam_01_Rap	456963	458063	-	3q15B00-i1	-	96.6	3.4e-82					RapA_[B._subtilis]	1.02e-25	25.753	94.4	UDV85158.1	456805	456963	-				LIPO(Sec/SPII)	0.176329	0.176329	0.000243	0.822394	0.001034	CS pos: 18-19. ALA-CS. Pr: 0.8155	22453	plasmid			1396	c__Bacilli;o__Bacillales;f__Bacillaceae;g__Bacillus;x__Bacillus cereus group;s__Bacillus cereus	Bacilli	Bacillales	Bacillaceae	Bacillus	relaxed
Firmicutes	CP090940.1	Bacillus cereus	FS2	(<= <====)	-1	UJA81322.1	Cluster 9996	False	subfam_01_Rap	2395707	2396807	-	3q15B00-i1	-	96.8	5.1e-82					RapA_[B._subtilis]	5.46e-25	26.099	94.4	UJA81321.1	2395549	2395707	-				LIPO(Sec/SPII)	0.187812	0.187812	0.000352	0.809785	0.002051	CS pos: 18-19. TLA-CS. Pr: 0.8017	22616	chromosome			1396	c__Bacilli;o__Bacillales;f__Bacillaceae;g__Bacillus;x__Bacillus cereus group;s__Bacillus cereus	Bacilli	Bacillales	Bacillaceae	Bacillus	relaxed
Firmicutes	CP095378.1	Bacillus cereus	SEM-15	(<= <====)	-1	UOX98986.1	Cluster 10000	False	subfam_01_Rap	160044	161144	-	3q15B00-i1	-	96.6	8.3e-82					RapA_[B._subtilis]	1.05e-23	26.039	94.4	UOX99068.1	159886	160044	-				LIPO(Sec/SPII)	0.018022	0.018022	0.00014	0.981349	0.000489	CS pos: 18-19. ALA-CG. Pr: 0.9759	22835	plasmid			1396	c__Bacilli;o__Bacillales;f__Bacillaceae;g__Bacillus;x__Bacillus cereus group;s__Bacillus cereus	Bacilli	Bacillales	Bacillaceae	Bacillus	relaxed
Firmicutes	CP095767.1	Bacillus cereus	CDHWZ7	(<= <====)	-1	UPJ18933.1	Cluster 10001	False	subfam_01_Rap	2585284	2586384	-	3q15B00-i1	-	97.1	3.2e-79					RapA_[B._subtilis]	1.4e-22	24.211	98.4	UPJ18932.1	2585126	2585284	-				LIPO(Sec/SPII)	0.246652	0.246652	0.000387	0.749019	0.003942	CS pos: 18-19. ALA-CS. Pr: 0.7372	22855	chromosome			1396	c__Bacilli;o__Bacillales;f__Bacillaceae;g__Bacillus;x__Bacillus cereus group;s__Bacillus cereus	Bacilli	Bacillales	Bacillaceae	Bacillus	relaxed
Firmicutes	CP001407.1	Bacillus cereus	03BB102	(<= <====)	-1	ACO27612.1	Cluster 9952	False	subfam_01_Rap	2428174	2429274	-	3q15B00-i1	-	96.6	3.8e-84					RapA_[B._subtilis]	1.17e-26	26.099	94.4	ACO25876.1	2428016	2428174	-				LIPO(Sec/SPII)	0.184953	0.184953	0.000342	0.812902	0.001803	CS pos: 18-19. TLA-CS. Pr: 0.8061	17353	chromosome			572264	c__Bacilli;o__Bacillales;f__Bacillaceae;g__Bacillus;x__Bacillus cereus group;s__Bacillus cereus;x__Bacillus cereus 03BB102	Bacilli	Bacillales	Bacillaceae	Bacillus	relaxed
Firmicutes	CP009318.1	Bacillus cereus	03BB102	(<= <====)	-1	AJG55981.1	Cluster 9952	False	subfam_01_Rap	2498299	2499399	-	3q15B00-i1	-	96.6	3.8e-84					RapA_[B._subtilis]	1.17e-26	26.099	94.4	AJG54274.1	2498141	2498299	-				LIPO(Sec/SPII)	0.184953	0.184953	0.000342	0.812902	0.001803	CS pos: 18-19. TLA-CS. Pr: 0.8061	17832	chromosome			572264	c__Bacilli;o__Bacillales;f__Bacillaceae;g__Bacillus;x__Bacillus cereus group;s__Bacillus cereus;x__Bacillus cereus 03BB102	Bacilli	Bacillales	Bacillaceae	Bacillus	relaxed
Firmicutes	CP009641.1	Bacillus cereus	03BB108	(<= <====)	-1	AJI12485.1	Cluster 9390	False	subfam_01_Rap	1093224	1094324	-	3q15B00-i1	-	96.6	5.2e-83					RapA_[B._subtilis]	9.59e-26	26.374	94.4	AJI12461.1	1093066	1093224	-				LIPO(Sec/SPII)	0.184953	0.184953	0.000342	0.812902	0.001803	CS pos: 18-19. TLA-CS. Pr: 0.8061	17924	chromosome			451709	c__Bacilli;o__Bacillales;f__Bacillaceae;g__Bacillus;x__Bacillus cereus group;s__Bacillus cereus;x__Bacillus cereus 03BB108	Bacilli	Bacillales	Bacillaceae	Bacillus	relaxed
Firmicutes	CM000727.1	Bacillus cereus	95/8201	(====> =>)	-1	EEL17030.1	Cluster 9393	False	subfam_01_Rap	2297143	2298255	+	3q15B00-i1	-	96.6	9.5e-83					RapA_[B._subtilis]	1.4e-25	26.374	94.3	EEL17029.1	2298255	2298413	+				LIPO(Sec/SPII)	0.187812	0.187812	0.000352	0.809785	0.002051	CS pos: 18-19. TLA-CS. Pr: 0.8017	17075	chromosome			526979	c__Bacilli;o__Bacillales;f__Bacillaceae;g__Bacillus;x__Bacillus cereus group;s__Bacillus cereus;x__Bacillus cereus 95/8201	Bacilli	Bacillales	Bacillaceae	Bacillus	relaxed
Firmicutes	CP001283.1	Bacillus cereus	AH820	(<= <====)	-1	ACK88611.1	Cluster 9951	False	subfam_01_Rap	2410483	2411583	-	3q15B00-i1	-	96.6	8.9e-83					RapA_[B._subtilis]	1.1e-25	26.374	94.4	ACK90790.1	2410325	2410483	-				LIPO(Sec/SPII)	0.187812	0.187812	0.000352	0.809785	0.002051	CS pos: 18-19. TLA-CS. Pr: 0.8017	17346	chromosome			405535	c__Bacilli;o__Bacillales;f__Bacillaceae;g__Bacillus;x__Bacillus cereus group;s__Bacillus cereus;x__Bacillus cereus AH820	Bacilli	Bacillales	Bacillaceae	Bacillus	relaxed
Firmicutes	CM000716.1	Bacillus cereus	BGSC 6E1	(<= <====)	-1	EEK56383.1	Cluster 9390	False	subfam_01_Rap	2289748	2290860	-	3q15B00-i1	-	96.6	5.2e-83					RapA_[B._subtilis]	1.17e-25	26.374	94.3	EEK56382.1	2289590	2289748	-				LIPO(Sec/SPII)	0.184953	0.184953	0.000342	0.812902	0.001803	CS pos: 18-19. TLA-CS. Pr: 0.8061	17047	chromosome			526970	c__Bacilli;o__Bacillales;f__Bacillaceae;g__Bacillus;x__Bacillus cereus group;s__Bacillus cereus;x__Bacillus cereus BGSC 6E1	Bacilli	Bacillales	Bacillaceae	Bacillus	relaxed
Firmicutes	CP001746.1	Bacillus cereus	CI	(<= <====)	-1	ADK05130.1	Cluster 9953	False	subfam_01_Rap	2349164	2350264	-	3q15B00-i1	-	96.6	2.4e-82					RapA_[B._subtilis]	4.06e-25	26.099	94.4	ADK05129.1	2349006	2349164	-				LIPO(Sec/SPII)	0.187812	0.187812	0.000352	0.809785	0.002051	CS pos: 18-19. TLA-CS. Pr: 0.8017	17369	chromosome			637380	c__Bacilli;o__Bacillales;f__Bacillaceae;g__Bacillus;x__Bacillus cereus group;s__Bacillus cereus;x__Bacillus cereus biovar anthracis;x__Bacillus cereus biovar anthracis str. CI	Bacilli	Bacillales	Bacillaceae	Bacillus	relaxed
Firmicutes	CP000001.1	Bacillus cereus	E33L	(<= <====)	-1	AAU17996.1	Cluster 9389	False	subfam_01_Rap	2393749	2394861	-	3q15B00-i1	-	96.6	7.9e-83					RapA_[B._subtilis]	5.87e-25	26.099	94.3	smallORF1372	2393591	2393749	-	22	AGGAG	10	LIPO(Sec/SPII)	0.187812	0.187812	0.000352	0.809785	0.002051	CS pos: 18-19. TLA-CS. Pr: 0.8017	17237	chromosome			288681	c__Bacilli;o__Bacillales;f__Bacillaceae;g__Bacillus;x__Bacillus cereus group;s__Bacillus cereus;x__Bacillus cereus E33L	Bacilli	Bacillales	Bacillaceae	Bacillus	relaxed
Firmicutes	CP009968.1	Bacillus cereus	E33L	(====> =>)	-1	AJI27624.1	Cluster 9389	False	subfam_01_Rap	3066496	3067596	+	3q15B00-i1	-	96.6	7.8e-83					RapA_[B._subtilis]	6.09e-25	26.099	94.4	AJI30033.1	3067596	3067754	+				LIPO(Sec/SPII)	0.187812	0.187812	0.000352	0.809785	0.002051	CS pos: 18-19. TLA-CS. Pr: 0.8017	17984	chromosome			288681	c__Bacilli;o__Bacillales;f__Bacillaceae;g__Bacillus;x__Bacillus cereus group;s__Bacillus cereus;x__Bacillus cereus E33L	Bacilli	Bacillales	Bacillaceae	Bacillus	relaxed
Firmicutes	CP003187.1	Bacillus cereus	F837/76	(<= <====)	-1	AEW55650.1	Cluster 9390	False	subfam_01_Rap	2389042	2390142	-	3q15B00-i1	-	96.6	5.2e-83					RapA_[B._subtilis]	9.59e-26	26.374	94.4	AEW55649.1	2388884	2389042	-				LIPO(Sec/SPII)	0.184953	0.184953	0.000342	0.812902	0.001803	CS pos: 18-19. TLA-CS. Pr: 0.8061	17502	chromosome			347495	c__Bacilli;o__Bacillales;f__Bacillaceae;g__Bacillus;x__Bacillus cereus group;s__Bacillus cereus;x__Bacillus cereus F837/76	Bacilli	Bacillales	Bacillaceae	Bacillus	relaxed
Firmicutes	CP003747.1	Bacillus cereus	FRI-35	(====> =>)	-1	AFQ12327.1	Cluster 9961	False	subfam_01_Rap	4337601	4338701	+	3q15B00-i1	-	96.6	1.7e-82					RapA_[B._subtilis]	2.34e-25	26.301	94.4	AFQ12328.1	4338701	4338859	+				LIPO(Sec/SPII)	0.165566	0.165566	0.00029	0.832615	0.001529	CS pos: 18-19. TLA-CS. Pr: 0.8245	17552	chromosome			1217984	c__Bacilli;o__Bacillales;f__Bacillaceae;g__Bacillus;x__Bacillus cereus group;s__Bacillus cereus;x__Bacillus cereus FRI-35	Bacilli	Bacillales	Bacillaceae	Bacillus	relaxed
Firmicutes	CP001186.1	Bacillus cereus	G9842	(<= <====)	-1	ACK95610.1	Cluster 9950	False	subfam_01_Rap	2364416	2365516	-	3q15B00-i1	-	97.1	3.2e-79					RapA_[B._subtilis]	1.14e-22	24.211	98.4	ACK95075.1	2364258	2364416	-				LIPO(Sec/SPII)	0.246652	0.246652	0.000387	0.749019	0.003942	CS pos: 18-19. ALA-CS. Pr: 0.7372	17335	chromosome			405531	c__Bacilli;o__Bacillales;f__Bacillaceae;g__Bacillus;x__Bacillus cereus group;s__Bacillus cereus;x__Bacillus cereus G9842	Bacilli	Bacillales	Bacillaceae	Bacillus	relaxed
Firmicutes	CM000728.1	Bacillus cereus	Rock1-3	(<= <====)	-1	EEL22934.1	Cluster 9394	False	subfam_01_Rap	2289738	2290850	-	3q15B00-i1	-	96.6	6e-81					RapA_[B._subtilis]	5.53e-25	26.23	94.3	EEL22933.1	2289580	2289738	-				LIPO(Sec/SPII)	0.132647	0.132647	0.000218	0.866346	0.000789	CS pos: 18-19. ALA-CS. Pr: 0.8571	17081	chromosome			526981	c__Bacilli;o__Bacillales;f__Bacillaceae;g__Bacillus;x__Bacillus cereus group;s__Bacillus cereus;x__Bacillus cereus Rock1-3	Bacilli	Bacillales	Bacillaceae	Bacillus	relaxed
Firmicutes	CM000731.1	Bacillus cereus	Rock3-29	(====> =>)	-1	EEL40351.1	Cluster 9395	False	subfam_01_Rap	2228182	2229294	+	3q15B00-i1	-	96.6	4.4e-80					RapA_[B._subtilis]	2.86e-24	25.205	94.3	EEL40350.1	2229294	2229452	+				LIPO(Sec/SPII)	0.132647	0.132647	0.000218	0.866346	0.000789	CS pos: 18-19. ALA-CS. Pr: 0.8571	17094	chromosome	questionable(90)	2181464-2242297	526984	c__Bacilli;o__Bacillales;f__Bacillaceae;g__Bacillus;x__Bacillus cereus group;s__Bacillus cereus;x__Bacillus cereus Rock3-29	Bacilli	Bacillales	Bacillaceae	Bacillus	relaxed
Firmicutes	CM000732.1	Bacillus cereus	Rock3-42	(<= <====)	-1	EEL45551.1	Cluster 9396	False	subfam_01_Rap	2286373	2287485	-	3q15B00-i1	-	96.6	8.4e-83					RapA_[B._subtilis]	8.99e-26	26.374	94.3	EEL45550.1	2286215	2286373	-				LIPO(Sec/SPII)	0.196493	0.196493	0.000343	0.801521	0.001642	CS pos: 18-19. TLA-CS. Pr: 0.7937	17098	chromosome			526985	c__Bacilli;o__Bacillales;f__Bacillaceae;g__Bacillus;x__Bacillus cereus group;s__Bacillus cereus;x__Bacillus cereus Rock3-42	Bacilli	Bacillales	Bacillaceae	Bacillus	relaxed
Firmicutes	CM000735.1	Bacillus cereus	Rock4-18	(====> =>)	-1	PKR92812.1	Cluster 9954	False	subfam_01_Rap	2245535	2246635	+	3q15B00-i1	-	96.6	7.6e-82					RapA_[B._subtilis]	7.47e-24	24.586	94.4	PKR92811.1	2246635	2246793	+				LIPO(Sec/SPII)	0.154135	0.154135	0.000254	0.844732	0.000879	CS pos: 18-19. ALA-CS. Pr: 0.8337	17108	chromosome			526988	c__Bacilli;o__Bacillales;f__Bacillaceae;g__Bacillus;x__Bacillus cereus group;s__Bacillus cereus;x__Bacillus cereus Rock4-18	Bacilli	Bacillales	Bacillaceae	Bacillus	relaxed
Firmicutes	CM000719.1	Bacillus mycoides	AH621	(====> =>)	-1	EEK70301.1	Cluster 9392	False	subfam_01_Rap	5089405	5090517	+	3q15B00-i1	-	96.8	2.3e-82					RapA_[B._subtilis]	2.42e-23	25.549	94.3	EEK70302.1	5090517	5090675	+				LIPO(Sec/SPII)	0.178293	0.178293	0.000262	0.82032	0.001125	CS pos: 18-19. ALA-CS. Pr: 0.8135	17056	chromosome	incomplete(60)	5086099-5105128	1405	c__Bacilli;o__Bacillales;f__Bacillaceae;g__Bacillus;x__Bacillus cereus group;s__Bacillus mycoides	Bacilli	Bacillales	Bacillaceae	Bacillus	relaxed
Firmicutes	CM000737.1	Bacillus mycoides	AH603	(<= <====)	-1	EEL70816.1	Cluster 9397	False	subfam_01_Rap	2283858	2284970	-	3q15B00-i1	-	96.6	2.8e-82					RapA_[B._subtilis]	1.02e-23	25.205	94.3	EEL70815.1	2283700	2283858	-				LIPO(Sec/SPII)	0.198529	0.198529	0.00034	0.79944	0.001691	CS pos: 18-19. ALA-CS. Pr: 0.7911	17115	chromosome			1405	c__Bacilli;o__Bacillales;f__Bacillaceae;g__Bacillus;x__Bacillus cereus group;s__Bacillus mycoides	Bacilli	Bacillales	Bacillaceae	Bacillus	relaxed
Firmicutes	CP020743.1	Bacillus mycoides	Gnyt1	(====> =>)	-1	ARJ22959.1	Cluster 9970	False	subfam_01_Rap	3447599	3448699	+	3q15B00-i1	-	96.6	2.5e-81					RapA_[B._subtilis]	1.06e-22	24.932	94.4	ARJ22960.1	3448699	3448857	+				LIPO(Sec/SPII)	0.176329	0.176329	0.000243	0.822394	0.001034	CS pos: 18-19. ALA-CS. Pr: 0.8155	18932	chromosome			1405	c__Bacilli;o__Bacillales;f__Bacillaceae;g__Bacillus;x__Bacillus cereus group;s__Bacillus mycoides	Bacilli	Bacillales	Bacillaceae	Bacillus	relaxed
Firmicutes	CP035976.1	Bacillus mycoides	BPN102	(<= <====)	-1	QWG48124.1	Cluster 9987	False	subfam_01_Rap	76938	78038	-	3q15B00-i1	-	96.6	3.1e-80					RapA_[B._subtilis]	2.4e-23	25.135	94.4	QWG48123.1	76780	76938	-				LIPO(Sec/SPII)	0.172388	0.172388	0.000383	0.824538	0.002691	CS pos: 18-19. ALA-CS. Pr: 0.8179	20133	plasmid			1405	c__Bacilli;o__Bacillales;f__Bacillaceae;g__Bacillus;x__Bacillus cereus group;s__Bacillus mycoides	Bacilli	Bacillales	Bacillaceae	Bacillus	relaxed
Firmicutes	CP035996.1	Bacillus mycoides	BPN36/2	(====> =>)	-1	QWG70389.1	Cluster 9988	False	subfam_01_Rap	237556	238656	+	3q15B00-i1	-	96.8	3.1e-82					RapA_[B._subtilis]	9.4e-26	26.171	94.4	QWG70390.1	238656	238814	+				LIPO(Sec/SPII)	0.177966	0.177966	0.00027	0.820703	0.00106	CS pos: 18-19. ALA-CS. Pr: 0.8157	20144	plasmid			1405	c__Bacilli;o__Bacillales;f__Bacillaceae;g__Bacillus;x__Bacillus cereus group;s__Bacillus mycoides	Bacilli	Bacillales	Bacillaceae	Bacillus	relaxed
Firmicutes	CP036025.1	Bacillus mycoides	BPN52/2	(====> =>)	-1	QWH09818.1	Cluster 9989	False	subfam_01_Rap	363523	364623	+	3q15B00-i1	-	96.8	7.7e-83					RapA_[B._subtilis]	2.17e-26	26.171	94.4	QWH09819.1	364623	364781	+				LIPO(Sec/SPII)	0.176751	0.176751	0.000255	0.821935	0.001059	CS pos: 18-19. ALA-CS. Pr: 0.8170	20167	plasmid			1405	c__Bacilli;o__Bacillales;f__Bacillaceae;g__Bacillus;x__Bacillus cereus group;s__Bacillus mycoides	Bacilli	Bacillales	Bacillaceae	Bacillus	relaxed
Firmicutes	CP036058.1	Bacillus mycoides	JAS06/1	(====> =>)	-1	QWH54225.1	Cluster 9905	False	subfam_01_Rap	366027	367127	+	3q15B00-i1	-	96.8	6.5e-83					RapA_[B._subtilis]	5.03e-26	26.171	94.4	QWH54226.1	367127	367285	+				LIPO(Sec/SPII)	0.177966	0.177966	0.00027	0.820703	0.00106	CS pos: 18-19. ALA-CS. Pr: 0.8157	20189	plasmid			1405	c__Bacilli;o__Bacillales;f__Bacillaceae;g__Bacillus;x__Bacillus cereus group;s__Bacillus mycoides	Bacilli	Bacillales	Bacillaceae	Bacillus	relaxed
Firmicutes	CP036079.1	Bacillus mycoides	JAS1004	(====> =>)	-1	QWH75865.1	Cluster 9992	False	subfam_01_Rap	418562	419662	+	3q15B00-i1	-	96.6	1.5e-81					RapA_[B._subtilis]	5.41e-25	25.895	94.4	QWH75866.1	419662	419820	+				LIPO(Sec/SPII)	0.202384	0.202384	0.000257	0.79643	0.000929	CS pos: 18-19. ALA-CS. Pr: 0.7913	20203	plasmid			1405	c__Bacilli;o__Bacillales;f__Bacillaceae;g__Bacillus;x__Bacillus cereus group;s__Bacillus mycoides	Bacilli	Bacillales	Bacillaceae	Bacillus	relaxed
Firmicutes	CP036100.1	Bacillus mycoides	JAS23/1	(====> =>)	-1	QWI14447.1	Cluster 9905	False	subfam_01_Rap	385637	386737	+	3q15B00-i1	-	96.8	6.5e-83					RapA_[B._subtilis]	5.03e-26	26.171	94.4	QWI14448.1	386737	386895	+				LIPO(Sec/SPII)	0.177966	0.177966	0.00027	0.820703	0.00106	CS pos: 18-19. ALA-CS. Pr: 0.8157	20222	plasmid			1405	c__Bacilli;o__Bacillales;f__Bacillaceae;g__Bacillus;x__Bacillus cereus group;s__Bacillus mycoides	Bacilli	Bacillales	Bacillaceae	Bacillus	relaxed
Firmicutes	CP036103.1	Bacillus mycoides	JAS391	(<= <====)	-1	QWI25098.1	Cluster 9994	False	subfam_01_Rap	142416	143516	-	3q15B00-i1	-	96.6	2e-82					RapA_[B._subtilis]	7.77e-24	25.479	94.4	QWI25097.1	142258	142416	-				LIPO(Sec/SPII)	0.176329	0.176329	0.000243	0.822394	0.001034	CS pos: 18-19. ALA-CS. Pr: 0.8155	20228	plasmid			1405	c__Bacilli;o__Bacillales;f__Bacillaceae;g__Bacillus;x__Bacillus cereus group;s__Bacillus mycoides	Bacilli	Bacillales	Bacillaceae	Bacillus	relaxed
Firmicutes	CP036138.1	Bacillus mycoides	JAS85/1	(====> =>)	-1	QWI58064.1	Cluster 9905	False	subfam_01_Rap	362412	363512	+	3q15B00-i1	-	96.8	6.5e-83					RapA_[B._subtilis]	5.03e-26	26.171	94.4	QWI58065.1	363512	363670	+				LIPO(Sec/SPII)	0.177966	0.177966	0.00027	0.820703	0.00106	CS pos: 18-19. ALA-CS. Pr: 0.8157	20248	plasmid			1405	c__Bacilli;o__Bacillales;f__Bacillaceae;g__Bacillus;x__Bacillus cereus group;s__Bacillus mycoides	Bacilli	Bacillales	Bacillaceae	Bacillus	relaxed
Firmicutes	CP066848.1	Bacillus mycoides	BPN 08/1	(====> =>)	-1	QWI78121.1	Cluster 9995	False	subfam_01_Rap	381013	382113	+	3q15B00-i1	-	96.8	7.7e-82					RapA_[B._subtilis]	6.52e-25	25.62	94.4	QWI78122.1	382113	382271	+				LIPO(Sec/SPII)	0.153296	0.153296	0.000247	0.845495	0.000962	CS pos: 18-19. ALA-CS. Pr: 0.8387	21522	plasmid			1405	c__Bacilli;o__Bacillales;f__Bacillaceae;g__Bacillus;x__Bacillus cereus group;s__Bacillus mycoides	Bacilli	Bacillales	Bacillaceae	Bacillus	relaxed
Firmicutes	CP072056.1	Bacillus mycoides	JAS85/1	(====> =>)	-1	QWI92697.1	Cluster 9905	False	subfam_01_Rap	362412	363512	+	3q15B00-i1	-	96.8	6.5e-83					RapA_[B._subtilis]	5.03e-26	26.171	94.4	QWI92698.1	363512	363670	+				LIPO(Sec/SPII)	0.177966	0.177966	0.00027	0.820703	0.00106	CS pos: 18-19. ALA-CS. Pr: 0.8157	21725	plasmid			1405	c__Bacilli;o__Bacillales;f__Bacillaceae;g__Bacillus;x__Bacillus cereus group;s__Bacillus mycoides	Bacilli	Bacillales	Bacillaceae	Bacillus	relaxed
Firmicutes	CP072062.1	Bacillus mycoides	JAS06/1	(====> =>)	-1	QWJ03607.1	Cluster 9905	False	subfam_01_Rap	366004	367104	+	3q15B00-i1	-	96.8	6.5e-83					RapA_[B._subtilis]	5.03e-26	26.171	94.4	QWJ03608.1	367104	367262	+				LIPO(Sec/SPII)	0.177966	0.177966	0.00027	0.820703	0.00106	CS pos: 18-19. ALA-CS. Pr: 0.8157	21731	plasmid			1405	c__Bacilli;o__Bacillales;f__Bacillaceae;g__Bacillus;x__Bacillus cereus group;s__Bacillus mycoides	Bacilli	Bacillales	Bacillaceae	Bacillus	relaxed
Firmicutes	CP000904.1	Bacillus mycoides	KBAB4	(<= <====)	-1	ABY46484.1	Cluster 9948	False	subfam_01_Rap	95773	96873	-	3q15B00-i1	-	96.8	1.5e-82					RapA_[B._subtilis]	1.12e-26	26.171	94.4	ABY46483.1	95615	95773	-				LIPO(Sec/SPII)	0.176751	0.176751	0.000255	0.821935	0.001059	CS pos: 18-19. ALA-CS. Pr: 0.8170	17299	plasmid			315730	c__Bacilli;o__Bacillales;f__Bacillaceae;g__Bacillus;x__Bacillus cereus group;s__Bacillus mycoides;x__Bacillus mycoides KBAB4	Bacilli	Bacillales	Bacillaceae	Bacillus	relaxed
Firmicutes	CP000904.1	Bacillus mycoides	KBAB4	(<= <====)	-1	ABY46660.1	Cluster 9949	False	subfam_01_Rap	342867	343967	-	3q15B00-i1	-	96.6	9.3e-82					RapA_[B._subtilis]	2.85e-25	25.895	94.4	ABY46659.1	342709	342867	-				LIPO(Sec/SPII)	0.176751	0.176751	0.000255	0.821935	0.001059	CS pos: 18-19. ALA-CS. Pr: 0.8170	17301	plasmid			315730	c__Bacilli;o__Bacillales;f__Bacillaceae;g__Bacillus;x__Bacillus cereus group;s__Bacillus mycoides;x__Bacillus mycoides KBAB4	Bacilli	Bacillales	Bacillaceae	Bacillus	relaxed
Firmicutes	CP086328.1	Bacillus pacificus	anQ-h4	(<= <====)	203	UEP95661.1	Cluster 10722	False	subfam_01_Rap	882047	883141	-	3q15B00-i1	-	96.8	2.5e-91					RapA_[B._subtilis]	2.2e-18	24.359	61.8	UEP95660.1	881655	881843	-				OTHER	0.305364	0.305364	0.010255	0.007862	0.67652		30729	chromosome			2026187	c__Bacilli;o__Bacillales;f__Bacillaceae;g__Bacillus;x__Bacillus cereus group;s__Bacillus pacificus	Bacilli	Bacillales	Bacillaceae	Bacillus	loose
Firmicutes	CP009335.1	Bacillus thuringiensis	HD1011	(<= <====)	-1	AJG76947.1	Cluster 9393	False	subfam_01_Rap	3566815	3567915	-	3q15B00-i1	-	96.6	9.3e-83					RapA_[B._subtilis]	1.32e-25	26.374	94.4	AJG78856.1	3566657	3566815	-				LIPO(Sec/SPII)	0.187812	0.187812	0.000352	0.809785	0.002051	CS pos: 18-19. TLA-CS. Pr: 0.8017	17854	chromosome			1428	c__Bacilli;o__Bacillales;f__Bacillaceae;g__Bacillus;x__Bacillus cereus group;s__Bacillus thuringiensis	Bacilli	Bacillales	Bacillaceae	Bacillus	relaxed
Firmicutes	CP009600.1	Bacillus thuringiensis	HD571	(<= <====)	-1	AJH71067.1	Cluster 9390	False	subfam_01_Rap	171412	172512	-	3q15B00-i1	-	96.6	5.2e-83					RapA_[B._subtilis]	9.59e-26	26.374	94.4	AJH70916.1	171254	171412	-				LIPO(Sec/SPII)	0.184953	0.184953	0.000342	0.812902	0.001803	CS pos: 18-19. TLA-CS. Pr: 0.8061	17910	chromosome			1428	c__Bacilli;o__Bacillales;f__Bacillaceae;g__Bacillus;x__Bacillus cereus group;s__Bacillus thuringiensis	Bacilli	Bacillales	Bacillaceae	Bacillus	relaxed
Firmicutes	CP009720.1	Bacillus thuringiensis	HD682	(====> =>)	-1	AJH82106.1	Cluster 9393	False	subfam_01_Rap	2422702	2423802	+	3q15B00-i1	-	96.6	9.3e-83					RapA_[B._subtilis]	1.32e-25	26.374	94.4	AJH81484.1	2423802	2423960	+				LIPO(Sec/SPII)	0.187812	0.187812	0.000352	0.809785	0.002051	CS pos: 18-19. TLA-CS. Pr: 0.8017	17954	chromosome			1428	c__Bacilli;o__Bacillales;f__Bacillaceae;g__Bacillus;x__Bacillus cereus group;s__Bacillus thuringiensis	Bacilli	Bacillales	Bacillaceae	Bacillus	relaxed
Firmicutes	CP010088.1	Bacillus thuringiensis	97-27	(====> =>)	-4	AJI35017.1	Cluster 10628	False	subfam_01_Rap	762289	763383	+	3q15B00-i1	-	97.1	6.5e-94					RapA_[B._subtilis]	9.2e-28	26.781	91	AJI34284.1	763380	763517	+				LIPO(Sec/SPII)	0.390583	0.390583	0.002562	0.569076	0.037779	CS pos: 19-20. LTA-GI. Pr: 0.3441	18008	chromosome			1428	c__Bacilli;o__Bacillales;f__Bacillaceae;g__Bacillus;x__Bacillus cereus group;s__Bacillus thuringiensis	Bacilli	Bacillales	Bacillaceae	Bacillus	relaxed
Firmicutes	CP012103.1	Bacillus thuringiensis	HS18-1	(====> <=)	312	AKR13214.1	Cluster 10635	False	subfam_01_Rap	18511	19605	+	3q15B00-i1	-	97.1	6.4e-88					RapA_[B._subtilis]	9.72e-21	26.957	60.7	AKR13215.1	19918	20169	-				PrediSi_neg_(but_high_score)	0.413496	0.002671	0.002153	0.06755	0.927627	CS pos: 75:76	18167	plasmid			1428	c__Bacilli;o__Bacillales;f__Bacillaceae;g__Bacillus;x__Bacillus cereus group;s__Bacillus thuringiensis	Bacilli	Bacillales	Bacillaceae	Bacillus	relaxed
Firmicutes	CP014847.1	Bacillus thuringiensis	HD12	(<= <====)	-1	AMR84924.1	Cluster 9957	False	subfam_01_Rap	2586209	2587309	-	3q15B00-i1	-	96.8	1.4e-79					RapA_[B._subtilis]	2.13e-23	24.474	98.4	smallORF30546	2586051	2586209	-	22	AGGAG	10	LIPO(Sec/SPII)	0.204206	0.204206	0.000307	0.785761	0.009726	CS pos: 18-19. ALA-CS. Pr: 0.7770	18464	chromosome			1428	c__Bacilli;o__Bacillales;f__Bacillaceae;g__Bacillus;x__Bacillus cereus group;s__Bacillus thuringiensis	Bacilli	Bacillales	Bacillaceae	Bacillus	relaxed
Firmicutes	CP020002.1	Bacillus thuringiensis	L-7601	(<= <====)	-1	AQY38994.1	Cluster 9950	False	subfam_01_Rap	2643103	2644203	-	3q15B00-i1	-	97.1	3.2e-79					RapA_[B._subtilis]	1.14e-22	24.211	98.4	AQY38993.1	2642945	2643103	-				LIPO(Sec/SPII)	0.246652	0.246652	0.000387	0.749019	0.003942	CS pos: 18-19. ALA-CS. Pr: 0.7372	18884	chromosome			1428	c__Bacilli;o__Bacillales;f__Bacillaceae;g__Bacillus;x__Bacillus cereus group;s__Bacillus thuringiensis	Bacilli	Bacillales	Bacillaceae	Bacillus	relaxed
Firmicutes	CP020755.1	Bacillus thuringiensis	ATCC 10792	(====> =>)	-1	AST05062.1	Cluster 9956	False	subfam_01_Rap	240890	241990	+	3q15B00-i1	-	96.6	2.2e-82					RapA_[B._subtilis]	1.32e-25	25.691	94.4	AST05063.1	241990	242148	+				LIPO(Sec/SPII)	0.072677	0.072677	0.000304	0.92662	0.000399	CS pos: 18-19. ALA-CG. Pr: 0.9181	18942	plasmid			1428	c__Bacilli;o__Bacillales;f__Bacillaceae;g__Bacillus;x__Bacillus cereus group;s__Bacillus thuringiensis	Bacilli	Bacillales	Bacillaceae	Bacillus	relaxed
Firmicutes	CP021062.1	Bacillus thuringiensis	ATCC 10792	(====> =>)	-1	ARP61447.1	Cluster 9956	False	subfam_01_Rap	456302	457402	+	3q15B00-i1	-	96.6	2.2e-82					RapA_[B._subtilis]	1.32e-25	25.691	94.4	ARP61448.1	457402	457560	+				LIPO(Sec/SPII)	0.072677	0.072677	0.000304	0.92662	0.000399	CS pos: 18-19. ALA-CG. Pr: 0.9181	18983	plasmid			1428	c__Bacilli;o__Bacillales;f__Bacillaceae;g__Bacillus;x__Bacillus cereus group;s__Bacillus thuringiensis	Bacilli	Bacillales	Bacillaceae	Bacillus	relaxed
Firmicutes	CP021063.1	Bacillus thuringiensis	ATCC 10792	(====> =>)	-1	ARP61587.1	Cluster 6330	False	subfam_01_Rap	41672	42772	+	3q15B00-i1	-	96.3	2.8e-84					RapA_[B._subtilis]	3.83e-27	25.485	94.4	ARP61588.1	42772	42930	+				LIPO(Sec/SPII)	0.055218	0.055218	0.000525	0.94307	0.001187	CS pos: 18-19. TLA-CS. Pr: 0.9403	18985	plasmid			1428	c__Bacilli;o__Bacillales;f__Bacillaceae;g__Bacillus;x__Bacillus cereus group;s__Bacillus thuringiensis	Bacilli	Bacillales	Bacillaceae	Bacillus	relaxed
Firmicutes	CP035735.1	Bacillus thuringiensis	T0131	(<= <====)	-1	QBC62150.1	Cluster 9950	False	subfam_01_Rap	2385332	2386432	-	3q15B00-i1	-	97.1	3.2e-79					RapA_[B._subtilis]	1.14e-22	24.211	98.4	QBC62149.1	2385174	2385332	-				LIPO(Sec/SPII)	0.246652	0.246652	0.000387	0.749019	0.003942	CS pos: 18-19. ALA-CS. Pr: 0.7372	20095	chromosome			1428	c__Bacilli;o__Bacillales;f__Bacillaceae;g__Bacillus;x__Bacillus cereus group;s__Bacillus thuringiensis	Bacilli	Bacillales	Bacillaceae	Bacillus	relaxed
Firmicutes	CP035736.1	Bacillus thuringiensis	t0137	(<= <====)	-1	QBC56911.1	Cluster 9950	False	subfam_01_Rap	2385332	2386432	-	3q15B00-i1	-	97.1	3.2e-79					RapA_[B._subtilis]	1.14e-22	24.211	98.4	QBC56910.1	2385174	2385332	-				LIPO(Sec/SPII)	0.246652	0.246652	0.000387	0.749019	0.003942	CS pos: 18-19. ALA-CS. Pr: 0.7372	20100	chromosome			1428	c__Bacilli;o__Bacillales;f__Bacillaceae;g__Bacillus;x__Bacillus cereus group;s__Bacillus thuringiensis	Bacilli	Bacillales	Bacillaceae	Bacillus	relaxed
Firmicutes	CP035737.1	Bacillus thuringiensis	T0139	(<= <====)	-1	QBC51689.1	Cluster 9950	False	subfam_01_Rap	2385332	2386432	-	3q15B00-i1	-	97.1	3.2e-79					RapA_[B._subtilis]	1.14e-22	24.211	98.4	QBC51688.1	2385174	2385332	-				LIPO(Sec/SPII)	0.246652	0.246652	0.000387	0.749019	0.003942	CS pos: 18-19. ALA-CS. Pr: 0.7372	20105	chromosome			1428	c__Bacilli;o__Bacillales;f__Bacillaceae;g__Bacillus;x__Bacillus cereus group;s__Bacillus thuringiensis	Bacilli	Bacillales	Bacillaceae	Bacillus	relaxed
Firmicutes	CP037890.1	Bacillus thuringiensis	Bti	(<= <====)	-1	QBM62218.1	Cluster 9950	False	subfam_01_Rap	2385917	2387017	-	3q15B00-i1	-	97.1	3.2e-79					RapA_[B._subtilis]	1.14e-22	24.211	98.4	QBM62217.1	2385759	2385917	-				LIPO(Sec/SPII)	0.246652	0.246652	0.000387	0.749019	0.003942	CS pos: 18-19. ALA-CS. Pr: 0.7372	20267	chromosome			1428	c__Bacilli;o__Bacillales;f__Bacillaceae;g__Bacillus;x__Bacillus cereus group;s__Bacillus thuringiensis	Bacilli	Bacillales	Bacillaceae	Bacillus	relaxed
Firmicutes	CP039721.1	Bacillus thuringiensis	BT-59	(====> =>)	-1	QCJ49986.1	Cluster 9950	False	subfam_01_Rap	1491282	1492382	+	3q15B00-i1	-	97.1	3.2e-79					RapA_[B._subtilis]	1.14e-22	24.211	98.4	QCJ49987.1	1492382	1492540	+				LIPO(Sec/SPII)	0.246652	0.246652	0.000387	0.749019	0.003942	CS pos: 18-19. ALA-CS. Pr: 0.7372	20320	chromosome			1428	c__Bacilli;o__Bacillales;f__Bacillaceae;g__Bacillus;x__Bacillus cereus group;s__Bacillus thuringiensis	Bacilli	Bacillales	Bacillaceae	Bacillus	relaxed
Firmicutes	CP043233.1	Bacillus thuringiensis	Bt-GS57	(<= <====)	-1	QTM13031.1	Cluster 9966	False	subfam_01_Rap	570142	571242	-	3q15B00-i1	-	96.6	7.4e-82					RapA_[B._subtilis]	3.18e-19	24.862	94.4	QTM13167.1	569984	570142	-				LIPO(Sec/SPII)	0.018022	0.018022	0.00014	0.981349	0.000489	CS pos: 18-19. ALA-CG. Pr: 0.9759	20491	plasmid			1428	c__Bacilli;o__Bacillales;f__Bacillaceae;g__Bacillus;x__Bacillus cereus group;s__Bacillus thuringiensis	Bacilli	Bacillales	Bacillaceae	Bacillus	relaxed
Firmicutes	CP045030.1	Bacillus thuringiensis	JW-1	(<= <====)	-1	QFP88959.1	Cluster 9950	False	subfam_01_Rap	2386130	2387230	-	3q15B00-i1	-	97.1	3.2e-79					RapA_[B._subtilis]	1.14e-22	24.211	98.4	QFP88958.1	2385972	2386130	-				LIPO(Sec/SPII)	0.246652	0.246652	0.000387	0.749019	0.003942	CS pos: 18-19. ALA-CS. Pr: 0.7372	20558	chromosome			1428	c__Bacilli;o__Bacillales;f__Bacillaceae;g__Bacillus;x__Bacillus cereus group;s__Bacillus thuringiensis	Bacilli	Bacillales	Bacillaceae	Bacillus	relaxed
Firmicutes	CP052064.1	Bacillus thuringiensis	H3	(<= <====)	-1	QPW51933.1	Cluster 9984	False	subfam_01_Rap	188990	190090	-	3q15B00-i1	-	96.6	4.2e-82					RapA_[B._subtilis]	2.23e-24	25.275	94.4	QPW51932.1	188832	188990	-				LIPO(Sec/SPII)	0.176329	0.176329	0.000243	0.822394	0.001034	CS pos: 18-19. ALA-CS. Pr: 0.8155	20982	plasmid			1428	c__Bacilli;o__Bacillales;f__Bacillaceae;g__Bacillus;x__Bacillus cereus group;s__Bacillus thuringiensis	Bacilli	Bacillales	Bacillaceae	Bacillus	relaxed
Firmicutes	CP053934.1	Bacillus thuringiensis	FDAARGOS_794	(====> =>)	-1	QKI18709.1	Cluster 9393	False	subfam_01_Rap	2606450	2607550	+	3q15B00-i1	-	96.6	9.3e-83					RapA_[B._subtilis]	1.32e-25	26.374	94.4	QKI18710.1	2607550	2607708	+				LIPO(Sec/SPII)	0.187812	0.187812	0.000352	0.809785	0.002051	CS pos: 18-19. TLA-CS. Pr: 0.8017	21027	chromosome			1428	c__Bacilli;o__Bacillales;f__Bacillaceae;g__Bacillus;x__Bacillus cereus group;s__Bacillus thuringiensis	Bacilli	Bacillales	Bacillaceae	Bacillus	relaxed
Firmicutes	CP053938.1	Bacillus thuringiensis	FDAARGOS_792	(<= <====)	-4	QKI24307.1	Cluster 10628	False	subfam_01_Rap	871607	872701	-	3q15B00-i1	-	97.1	6.5e-94					RapA_[B._subtilis]	9.2e-28	26.781	91	QKI24306.1	871473	871610	-				LIPO(Sec/SPII)	0.390583	0.390583	0.002562	0.569076	0.037779	CS pos: 19-20. LTA-GI. Pr: 0.3441	21029	chromosome			1428	c__Bacilli;o__Bacillales;f__Bacillaceae;g__Bacillus;x__Bacillus cereus group;s__Bacillus thuringiensis	Bacilli	Bacillales	Bacillaceae	Bacillus	relaxed
Firmicutes	CP053938.1	Bacillus thuringiensis	FDAARGOS_792	(<= <====)	-1	QKI24969.1	Cluster 9387	False	subfam_01_Rap	1595628	1596728	-	3q15B00-i1	-	96.6	6.3e-83					RapA_[B._subtilis]	1.38e-25	26.374	94.4	QKI24968.1	1595470	1595628	-				LIPO(Sec/SPII)	0.187812	0.187812	0.000352	0.809785	0.002051	CS pos: 18-19. TLA-CS. Pr: 0.8017	21032	chromosome			1428	c__Bacilli;o__Bacillales;f__Bacillaceae;g__Bacillus;x__Bacillus cereus group;s__Bacillus thuringiensis	Bacilli	Bacillales	Bacillaceae	Bacillus	relaxed
Firmicutes	CP053972.1	Bacillus thuringiensis	FDAARGOS_796	(<= <====)	-1	QKH21527.1	Cluster 9950	False	subfam_01_Rap	4792838	4793938	-	3q15B00-i1	-	97.1	3.2e-79					RapA_[B._subtilis]	1.14e-22	24.211	98.4	QKH21526.1	4792680	4792838	-				LIPO(Sec/SPII)	0.246652	0.246652	0.000387	0.749019	0.003942	CS pos: 18-19. ALA-CS. Pr: 0.7372	21055	chromosome			1428	c__Bacilli;o__Bacillales;f__Bacillaceae;g__Bacillus;x__Bacillus cereus group;s__Bacillus thuringiensis	Bacilli	Bacillales	Bacillaceae	Bacillus	relaxed
Firmicutes	CP053980.1	Bacillus thuringiensis	FDAARGOS_795	(<= <====)	-1	QKH27298.1	Cluster 9393	False	subfam_01_Rap	4450348	4451448	-	3q15B00-i1	-	96.6	9.3e-83					RapA_[B._subtilis]	1.32e-25	26.374	94.4	QKH27297.1	4450190	4450348	-				LIPO(Sec/SPII)	0.187812	0.187812	0.000352	0.809785	0.002051	CS pos: 18-19. TLA-CS. Pr: 0.8017	21060	chromosome			1428	c__Bacilli;o__Bacillales;f__Bacillaceae;g__Bacillus;x__Bacillus cereus group;s__Bacillus thuringiensis	Bacilli	Bacillales	Bacillaceae	Bacillus	relaxed
Firmicutes	CP053981.1	Bacillus thuringiensis	FDAARGOS_793	(<= <====)	-1	QKH31302.1	Cluster 9390	False	subfam_01_Rap	3305113	3306213	-	3q15B00-i1	-	96.6	5.2e-83					RapA_[B._subtilis]	9.59e-26	26.374	94.4	QKH31301.1	3304955	3305113	-				LIPO(Sec/SPII)	0.184953	0.184953	0.000342	0.812902	0.001803	CS pos: 18-19. TLA-CS. Pr: 0.8061	21062	chromosome			1428	c__Bacilli;o__Bacillales;f__Bacillaceae;g__Bacillus;x__Bacillus cereus group;s__Bacillus thuringiensis	Bacilli	Bacillales	Bacillaceae	Bacillus	relaxed
Firmicutes	CP054568.1	Bacillus thuringiensis	FDAARGOS_791	(<= <====)	-1	QKQ42437.1	Cluster 9390	False	subfam_01_Rap	4850579	4851679	-	3q15B00-i1	-	96.6	5.2e-83					RapA_[B._subtilis]	9.59e-26	26.374	94.4	QKQ42436.1	4850421	4850579	-				LIPO(Sec/SPII)	0.184953	0.184953	0.000342	0.812902	0.001803	CS pos: 18-19. TLA-CS. Pr: 0.8061	21103	chromosome			1428	c__Bacilli;o__Bacillales;f__Bacillaceae;g__Bacillus;x__Bacillus cereus group;s__Bacillus thuringiensis	Bacilli	Bacillales	Bacillaceae	Bacillus	relaxed
Firmicutes	CP071743.1	Bacillus thuringiensis	TAND672	(====> =>)	-1	QTB33112.1	Cluster 9950	False	subfam_01_Rap	1045834	1046934	+	3q15B00-i1	-	97.1	3.2e-79					RapA_[B._subtilis]	1.14e-22	24.211	98.4	QTB33113.1	1046934	1047092	+				LIPO(Sec/SPII)	0.246652	0.246652	0.000387	0.749019	0.003942	CS pos: 18-19. ALA-CS. Pr: 0.7372	21695	chromosome			1428	c__Bacilli;o__Bacillales;f__Bacillaceae;g__Bacillus;x__Bacillus cereus group;s__Bacillus thuringiensis	Bacilli	Bacillales	Bacillaceae	Bacillus	relaxed
Firmicutes	CP076539.1	Bacillus thuringiensis	GR007	(<= <====)	-1	QWS47831.1	Cluster 9957	False	subfam_01_Rap	2511162	2512262	-	3q15B00-i1	-	96.8	1.4e-79					RapA_[B._subtilis]	2.13e-23	24.474	98.4	QWS47830.1	2511004	2511162	-				LIPO(Sec/SPII)	0.204206	0.204206	0.000307	0.785761	0.009726	CS pos: 18-19. ALA-CS. Pr: 0.7770	22118	chromosome			1428	c__Bacilli;o__Bacillales;f__Bacillaceae;g__Bacillus;x__Bacillus cereus group;s__Bacillus thuringiensis	Bacilli	Bacillales	Bacillaceae	Bacillus	relaxed
Firmicutes	CP083086.1	Bacillus thuringiensis	B401	(====> =>)	-1	UEK81610.1	Cluster 9966	False	subfam_01_Rap	261782	262882	+	3q15B00-i1	-	96.6	7.4e-82					RapA_[B._subtilis]	3.18e-19	24.862	94.4	UEK81858.1	262882	263040	+				LIPO(Sec/SPII)	0.018022	0.018022	0.00014	0.981349	0.000489	CS pos: 18-19. ALA-CG. Pr: 0.9759	22293	plasmid			1428	c__Bacilli;o__Bacillales;f__Bacillaceae;g__Bacillus;x__Bacillus cereus group;s__Bacillus thuringiensis	Bacilli	Bacillales	Bacillaceae	Bacillus	relaxed
Firmicutes	CP083088.1	Bacillus thuringiensis	B401	(<= <====)	-1	UEK82106.1	Cluster 9967	False	subfam_01_Rap	49628	50728	-	3q15B00-i1	-	96.3	8.5e-85					RapA_[B._subtilis]	3.81e-28	25.762	94.4	UEK82105.1	49470	49628	-				LIPO(Sec/SPII)	0.055049	0.055049	0.000533	0.943194	0.001223	CS pos: 18-19. TLA-CS. Pr: 0.9405	22295	plasmid			1428	c__Bacilli;o__Bacillales;f__Bacillaceae;g__Bacillus;x__Bacillus cereus group;s__Bacillus thuringiensis	Bacilli	Bacillales	Bacillaceae	Bacillus	relaxed
Firmicutes	CP083104.1	Bacillus thuringiensis	ABTS-351	(<= <====)	-1	UEK88720.1	Cluster 6330	False	subfam_01_Rap	52795	53895	-	3q15B00-i1	-	96.3	2.8e-84					RapA_[B._subtilis]	3.83e-27	25.485	94.4	UEK88719.1	52637	52795	-				LIPO(Sec/SPII)	0.055218	0.055218	0.000525	0.94307	0.001187	CS pos: 18-19. TLA-CS. Pr: 0.9403	22303	plasmid			1428	c__Bacilli;o__Bacillales;f__Bacillaceae;g__Bacillus;x__Bacillus cereus group;s__Bacillus thuringiensis	Bacilli	Bacillales	Bacillaceae	Bacillus	relaxed
Firmicutes	CP083119.1	Bacillus thuringiensis	SA11	(<= <====)	-1	UEK95315.1	Cluster 6330	False	subfam_01_Rap	52417	53517	-	3q15B00-i1	-	96.3	2.8e-84					RapA_[B._subtilis]	3.83e-27	25.485	94.4	UEK95314.1	52259	52417	-				LIPO(Sec/SPII)	0.055218	0.055218	0.000525	0.94307	0.001187	CS pos: 18-19. TLA-CS. Pr: 0.9403	22311	plasmid			1428	c__Bacilli;o__Bacillales;f__Bacillaceae;g__Bacillus;x__Bacillus cereus group;s__Bacillus thuringiensis	Bacilli	Bacillales	Bacillaceae	Bacillus	relaxed
Firmicutes	CP083129.1	Bacillus thuringiensis	NB-176	(====> =>)	-1	UEL00701.1	Cluster 9957	False	subfam_01_Rap	2705237	2706337	+	3q15B00-i1	-	96.8	1.4e-79					RapA_[B._subtilis]	2.13e-23	24.474	98.4	UEL00702.1	2706337	2706495	+				LIPO(Sec/SPII)	0.204206	0.204206	0.000307	0.785761	0.009726	CS pos: 18-19. ALA-CS. Pr: 0.7770	22315	chromosome			1428	c__Bacilli;o__Bacillales;f__Bacillaceae;g__Bacillus;x__Bacillus cereus group;s__Bacillus thuringiensis	Bacilli	Bacillales	Bacillaceae	Bacillus	relaxed
Firmicutes	CP083134.1	Bacillus thuringiensis	BMP144	(====> =>)	-1	UEL05016.1	Cluster 9950	False	subfam_01_Rap	1045250	1046350	+	3q15B00-i1	-	97.1	3.2e-79					RapA_[B._subtilis]	1.14e-22	24.211	98.4	UEL05017.1	1046350	1046508	+				LIPO(Sec/SPII)	0.246652	0.246652	0.000387	0.749019	0.003942	CS pos: 18-19. ALA-CS. Pr: 0.7372	22317	chromosome			1428	c__Bacilli;o__Bacillales;f__Bacillaceae;g__Bacillus;x__Bacillus cereus group;s__Bacillus thuringiensis	Bacilli	Bacillales	Bacillaceae	Bacillus	relaxed
Firmicutes	CP083145.1	Bacillus thuringiensis	GC-91	(====> =>)	-1	UEL13704.1	Cluster 9966	False	subfam_01_Rap	264954	266054	+	3q15B00-i1	-	96.6	7.4e-82					RapA_[B._subtilis]	3.18e-19	24.862	94.4	UEL13948.1	266054	266212	+				LIPO(Sec/SPII)	0.018022	0.018022	0.00014	0.981349	0.000489	CS pos: 18-19. ALA-CG. Pr: 0.9759	22325	plasmid			1428	c__Bacilli;o__Bacillales;f__Bacillaceae;g__Bacillus;x__Bacillus cereus group;s__Bacillus thuringiensis	Bacilli	Bacillales	Bacillaceae	Bacillus	relaxed
Firmicutes	CP083148.1	Bacillus thuringiensis	GC-91	(<= <====)	-1	UEL14341.1	Cluster 9967	False	subfam_01_Rap	40797	41897	-	3q15B00-i1	-	96.3	8.5e-85					RapA_[B._subtilis]	3.81e-28	25.762	94.4	UEL14340.1	40639	40797	-				LIPO(Sec/SPII)	0.055049	0.055049	0.000533	0.943194	0.001223	CS pos: 18-19. TLA-CS. Pr: 0.9405	22327	plasmid			1428	c__Bacilli;o__Bacillales;f__Bacillaceae;g__Bacillus;x__Bacillus cereus group;s__Bacillus thuringiensis	Bacilli	Bacillales	Bacillaceae	Bacillus	relaxed
Firmicutes	CP083157.1	Bacillus thuringiensis	ABTS-1857	(====> =>)	-1	UEL20612.1	Cluster 9966	False	subfam_01_Rap	261915	263015	+	3q15B00-i1	-	96.6	7.4e-82					RapA_[B._subtilis]	3.18e-19	24.862	94.4	UEL20855.1	263015	263173	+				LIPO(Sec/SPII)	0.018022	0.018022	0.00014	0.981349	0.000489	CS pos: 18-19. ALA-CG. Pr: 0.9759	22332	plasmid			1428	c__Bacilli;o__Bacillales;f__Bacillaceae;g__Bacillus;x__Bacillus cereus group;s__Bacillus thuringiensis	Bacilli	Bacillales	Bacillaceae	Bacillus	relaxed
Firmicutes	CP083160.1	Bacillus thuringiensis	ABTS-1857	(====> =>)	-1	UEL21244.1	Cluster 9967	False	subfam_01_Rap	26119	27219	+	3q15B00-i1	-	96.3	8.5e-85					RapA_[B._subtilis]	3.81e-28	25.762	94.4	UEL21245.1	27219	27377	+				LIPO(Sec/SPII)	0.052027	0.052027	0.000619	0.946	0.001354	CS pos: 18-19. TLA-CS. Pr: 0.9432	22334	plasmid			1428	c__Bacilli;o__Bacillales;f__Bacillaceae;g__Bacillus;x__Bacillus cereus group;s__Bacillus thuringiensis	Bacilli	Bacillales	Bacillaceae	Bacillus	relaxed
Firmicutes	CP085410.1	Bacillus thuringiensis	KF1	(====> =>)	-1	USL16396.1	Cluster 10005	False	subfam_01_Rap	257889	258989	+	3q15B00-i1	-	96.6	4.2e-81					RapA_[B._subtilis]	1.56e-23	24.932	94.4	USL16397.1	258989	259147	+				LIPO(Sec/SPII)	0.132647	0.132647	0.000218	0.866346	0.000789	CS pos: 18-19. ALA-CS. Pr: 0.8571	22414	plasmid			1428	c__Bacilli;o__Bacillales;f__Bacillaceae;g__Bacillus;x__Bacillus cereus group;s__Bacillus thuringiensis	Bacilli	Bacillales	Bacillaceae	Bacillus	relaxed
Firmicutes	CP089521.1	Bacillus thuringiensis	ZZQ-130	(<= <====)	-1	UHO45766.1	Cluster 9957	False	subfam_01_Rap	2328442	2329542	-	3q15B00-i1	-	96.8	1.4e-79					RapA_[B._subtilis]	2.13e-23	24.474	98.4	UHO45765.1	2328284	2328442	-				LIPO(Sec/SPII)	0.204206	0.204206	0.000307	0.785761	0.009726	CS pos: 18-19. ALA-CS. Pr: 0.7770	22541	chromosome			1428	c__Bacilli;o__Bacillales;f__Bacillaceae;g__Bacillus;x__Bacillus cereus group;s__Bacillus thuringiensis	Bacilli	Bacillales	Bacillaceae	Bacillus	relaxed
Firmicutes	CP091112.1	Bacillus thuringiensis	x023	(<= <====)	-1	UJT50171.1	Cluster 6330	False	subfam_01_Rap	18377	19477	-	3q15B00-i1	-	96.3	2.8e-84					RapA_[B._subtilis]	3.83e-27	25.485	94.4	UJT50170.1	18219	18377	-				LIPO(Sec/SPII)	0.055218	0.055218	0.000525	0.94307	0.001187	CS pos: 18-19. TLA-CS. Pr: 0.9403	22628	plasmid			1428	c__Bacilli;o__Bacillales;f__Bacillaceae;g__Bacillus;x__Bacillus cereus group;s__Bacillus thuringiensis	Bacilli	Bacillales	Bacillaceae	Bacillus	relaxed
Firmicutes	CP094406.1	Bacillus thuringiensis	UFT038	(====> =>)	-1	UOB61370.1	Cluster 6330	False	subfam_01_Rap	47231	48164	+	3q15B00-i1	-	83.6	7.9e-68					RapA_[B._subtilis]	2.42e-13	23.053	83.3	UOB61283.1	48164	48322	+				LIPO(Sec/SPII)	0.055218	0.055218	0.000525	0.94307	0.001187	CS pos: 18-19. TLA-CS. Pr: 0.9403	22781	plasmid			1428	c__Bacilli;o__Bacillales;f__Bacillaceae;g__Bacillus;x__Bacillus cereus group;s__Bacillus thuringiensis	Bacilli	Bacillales	Bacillaceae	Bacillus	relaxed
Firmicutes	CP010088.1	Bacillus thuringiensis	97-27	(====> =>)	-1	AJI32873.1	Cluster 9387	False	subfam_01_Rap	38400	39500	+	3q15B00-i1	-	96.6	6.3e-83					RapA_[B._subtilis]	1.38e-25	26.374	94.4	smallORF23148	39500	39535	+	22	AGGAG	10	OTHER	0.2404	0.2404	0.066753	0.222366	0.470481		35700	chromosome			1428	c__Bacilli;o__Bacillales;f__Bacillaceae;g__Bacillus;x__Bacillus cereus group;s__Bacillus thuringiensis	Bacilli	Bacillales	Bacillaceae	Bacillus	loose
Firmicutes	CP094407.1	Bacillus thuringiensis	UFT038	(<= <====)	-20	UOB62051.1	Cluster 10251	False	subfam_01_Rap	3579006	3579866	-	3q15B00-i1	-	77.8	5.6e-67					RapA_[B._subtilis]	1.33e-14	21.875	67.2	smallORF135851	3578807	3579025	-	16	GAGG	9	OTHER	0.251936	0.251936	0.028836	0.003092	0.716136		42878	chromosome			1428	c__Bacilli;o__Bacillales;f__Bacillaceae;g__Bacillus;x__Bacillus cereus group;s__Bacillus thuringiensis	Bacilli	Bacillales	Bacillaceae	Bacillus	loose
Firmicutes	AE017355.1	Bacillus thuringiensis	97-27	(<= <====)	-4	AAT59547.1	Cluster 10628	False	subfam_01_Rap	1670130	1671224	-	3q15B00-i1	-	97.1	6.5e-94					RapA_[B._subtilis]	9.2e-28	26.781	91	smallORF651	1669996	1670133	-	16	GGAG	8	LIPO(Sec/SPII)	0.390583	0.390583	0.002562	0.569076	0.037779	CS pos: 19-20. LTA-GI. Pr: 0.3441	16804	chromosome			281309	c__Bacilli;o__Bacillales;f__Bacillaceae;g__Bacillus;x__Bacillus cereus group;s__Bacillus thuringiensis;x__[Bacillus thuringiensis] serovar konkukian;x__[Bacillus thuringiensis] serovar konkukian str. 97-27	Bacilli	Bacillales	Bacillaceae	Bacillus	relaxed
Firmicutes	AE017355.1	Bacillus thuringiensis	97-27	(<= <====)	-1	AAT59945.1	Cluster 9387	False	subfam_01_Rap	2394150	2395262	-	3q15B00-i1	-	96.6	6.4e-83					RapA_[B._subtilis]	1.47e-25	26.374	94.3	smallORF667	2393992	2394150	-	22	AGGAG	10	LIPO(Sec/SPII)	0.187812	0.187812	0.000352	0.809785	0.002051	CS pos: 18-19. TLA-CS. Pr: 0.8017	16806	chromosome			281309	c__Bacilli;o__Bacillales;f__Bacillaceae;g__Bacillus;x__Bacillus cereus group;s__Bacillus thuringiensis;x__[Bacillus thuringiensis] serovar konkukian;x__[Bacillus thuringiensis] serovar konkukian str. 97-27	Bacilli	Bacillales	Bacillaceae	Bacillus	relaxed
Firmicutes	CP003752.1	Bacillus thuringiensis	HD-771	(====> =>)	-1	AFQ14990.1	Cluster 9957	False	subfam_01_Rap	1456930	1458030	+	3q15B00-i1	-	96.8	1.4e-79					RapA_[B._subtilis]	2.13e-23	24.474	98.4	AFQ14991.1	1458030	1458188	+				LIPO(Sec/SPII)	0.204206	0.204206	0.000307	0.785761	0.009726	CS pos: 18-19. ALA-CS. Pr: 0.7770	17554	chromosome			1218175	c__Bacilli;o__Bacillales;f__Bacillaceae;g__Bacillus;x__Bacillus cereus group;s__Bacillus thuringiensis;x__Bacillus thuringiensis HD-771	Bacilli	Bacillales	Bacillaceae	Bacillus	relaxed
Firmicutes	CP003763.1	Bacillus thuringiensis	HD-789	(<= <====)	-1	AFQ26161.1	Cluster 9950	False	subfam_01_Rap	1924381	1925481	-	3q15B00-i1	-	97.1	3.2e-79					RapA_[B._subtilis]	1.14e-22	24.211	98.4	AFQ26160.1	1924223	1924381	-				LIPO(Sec/SPII)	0.246652	0.246652	0.000387	0.749019	0.003942	CS pos: 18-19. ALA-CS. Pr: 0.7372	17557	chromosome			1217737	c__Bacilli;o__Bacillales;f__Bacillaceae;g__Bacillus;x__Bacillus cereus group;s__Bacillus thuringiensis;x__Bacillus thuringiensis HD-789	Bacilli	Bacillales	Bacillaceae	Bacillus	relaxed
Firmicutes	CP009351.1	Bacillus thuringiensis	HD1002	(====> =>)	-1	AJH04879.1	Cluster 9950	False	subfam_01_Rap	1489738	1490838	+	3q15B00-i1	-	97.1	3.2e-79					RapA_[B._subtilis]	1.14e-22	24.211	98.4	AJH06996.1	1490838	1490996	+				LIPO(Sec/SPII)	0.246652	0.246652	0.000387	0.749019	0.003942	CS pos: 18-19. ALA-CS. Pr: 0.7372	17863	chromosome			1452729	c__Bacilli;o__Bacillales;f__Bacillaceae;g__Bacillus;x__Bacillus cereus group;s__Bacillus thuringiensis;x__Bacillus thuringiensis HD1002	Bacilli	Bacillales	Bacillaceae	Bacillus	relaxed
Firmicutes	CM000758.1	Bacillus thuringiensis	IBL 200	(<= <====)	-1	EEM92668.1	Cluster 9958	False	subfam_01_Rap	5960932	5962032	-	3q15B00-i1	-	96.8	2.5e-80					RapA_[B._subtilis]	5.25e-24	24.737	98.4	EEM92667.1	5960774	5960932	-				LIPO(Sec/SPII)	0.187966	0.187966	0.000242	0.809777	0.002016	CS pos: 18-19. ALA-CS. Pr: 0.8012	17190	chromosome			527019	c__Bacilli;o__Bacillales;f__Bacillaceae;g__Bacillus;x__Bacillus cereus group;s__Bacillus thuringiensis;x__Bacillus thuringiensis IBL 200	Bacilli	Bacillales	Bacillaceae	Bacillus	relaxed
Firmicutes	CM000759.1	Bacillus thuringiensis	IBL 4222	(<= <====)	-1	EEM99688.1	Cluster 9950	False	subfam_01_Rap	5395192	5396292	-	3q15B00-i1	-	97.1	3.2e-79					RapA_[B._subtilis]	1.14e-22	24.211	98.4	EEM99687.1	5395034	5395192	-				LIPO(Sec/SPII)	0.246652	0.246652	0.000387	0.749019	0.003942	CS pos: 18-19. ALA-CS. Pr: 0.7372	17194	chromosome			527020	c__Bacilli;o__Bacillales;f__Bacillaceae;g__Bacillus;x__Bacillus cereus group;s__Bacillus thuringiensis;x__Bacillus thuringiensis IBL 4222	Bacilli	Bacillales	Bacillaceae	Bacillus	relaxed
Firmicutes	CP003694.1	Bacillus thuringiensis	MC28	(<= <====)	-1	AFU17751.1	Cluster 9400	False	subfam_01_Rap	20163	21275	-	3q15B00-i1	-	96.6	1.3e-81					RapA_[B._subtilis]	4.03e-26	25.753	94.3	AFU17750.1	20005	20163	-				LIPO(Sec/SPII)	0.176329	0.176329	0.000243	0.822394	0.001034	CS pos: 18-19. ALA-CS. Pr: 0.8155	17541	plasmid			1195464	c__Bacilli;o__Bacillales;f__Bacillaceae;g__Bacillus;x__Bacillus cereus group;s__Bacillus thuringiensis;x__Bacillus thuringiensis MC28	Bacilli	Bacillales	Bacillaceae	Bacillus	relaxed
Firmicutes	CP015176.1	Bacillus thuringiensis	BGSC 4C1	(<= <====)	-1	AND07989.1	Cluster 9957	False	subfam_01_Rap	2450957	2452057	-	3q15B00-i1	-	96.8	1.4e-79					RapA_[B._subtilis]	2.13e-23	24.474	98.4	smallORF31559	2450799	2450957	-	22	AGGAG	10	LIPO(Sec/SPII)	0.187966	0.187966	0.000242	0.809777	0.002016	CS pos: 18-19. ALA-CS. Pr: 0.8012	18485	chromosome			1440	c__Bacilli;o__Bacillales;f__Bacillaceae;g__Bacillus;x__Bacillus cereus group;s__Bacillus thuringiensis;x__Bacillus thuringiensis serovar alesti	Bacilli	Bacillales	Bacillaceae	Bacillus	relaxed
Firmicutes	CP035727.2	Bacillus thuringiensis	NRRL B-23139	(<= <====)	-1	QIW19557.1	Cluster 9979	False	subfam_01_Rap	2744498	2745598	-	3q15B00-i1	-	96.6	4.7e-82					RapA_[B._subtilis]	2.12e-25	26.374	94.4	QIW19556.1	2744340	2744498	-				LIPO(Sec/SPII)	0.195941	0.195941	0.000342	0.802178	0.001539	CS pos: 18-19. TLA-CS. Pr: 0.7947	20091	chromosome			257985	c__Bacilli;o__Bacillales;f__Bacillaceae;g__Bacillus;x__Bacillus cereus group;s__Bacillus thuringiensis;x__Bacillus thuringiensis serovar andalousiensis	Bacilli	Bacillales	Bacillaceae	Bacillus	relaxed
Firmicutes	CM000754.1	Bacillus thuringiensis	BGSC 4AW1	(====> =>)	-1	EEM71671.1	Cluster 9393	False	subfam_01_Rap	2205182	2206294	+	3q15B00-i1	-	96.6	9.5e-83					RapA_[B._subtilis]	1.4e-25	26.374	94.3	EEM71670.1	2206294	2206452	+				LIPO(Sec/SPII)	0.187812	0.187812	0.000352	0.809785	0.002051	CS pos: 18-19. TLA-CS. Pr: 0.8017	17172	chromosome			527032	c__Bacilli;o__Bacillales;f__Bacillaceae;g__Bacillus;x__Bacillus cereus group;s__Bacillus thuringiensis;x__Bacillus thuringiensis serovar andalousiensis;x__Bacillus thuringiensis serovar andalousiensis BGSC 4AW1	Bacilli	Bacillales	Bacillaceae	Bacillus	relaxed
Firmicutes	CM000753.1	Bacillus thuringiensis	ATCC 10792	(====> =>)	-1	EEM66097.1	Cluster 6330	False	subfam_01_Rap	2239524	2240624	+	3q15B00-i1	-	96.3	2.8e-84					RapA_[B._subtilis]	3.83e-27	25.485	94.4	EEM66096.1	2240624	2240782	+				LIPO(Sec/SPII)	0.055218	0.055218	0.000525	0.94307	0.001187	CS pos: 18-19. TLA-CS. Pr: 0.9403	17163	chromosome			527031	c__Bacilli;o__Bacillales;f__Bacillaceae;g__Bacillus;x__Bacillus cereus group;s__Bacillus thuringiensis;x__Bacillus thuringiensis serovar berliner;x__Bacillus thuringiensis serovar berliner ATCC 10792	Bacilli	Bacillales	Bacillaceae	Bacillus	relaxed
Firmicutes	CM000753.1	Bacillus thuringiensis	ATCC 10792	(<= <====)	-1	EEM62488.1	Cluster 9956	False	subfam_01_Rap	5852011	5853111	-	3q15B00-i1	-	96.6	2.2e-82					RapA_[B._subtilis]	1.32e-25	25.691	94.4	EEM62487.1	5851853	5852011	-				LIPO(Sec/SPII)	0.072677	0.072677	0.000304	0.92662	0.000399	CS pos: 18-19. ALA-CG. Pr: 0.9181	17168	chromosome			527031	c__Bacilli;o__Bacillales;f__Bacillaceae;g__Bacillus;x__Bacillus cereus group;s__Bacillus thuringiensis;x__Bacillus thuringiensis serovar berliner;x__Bacillus thuringiensis serovar berliner ATCC 10792	Bacilli	Bacillales	Bacillaceae	Bacillus	relaxed
Firmicutes	CP001908.1	Bacillus thuringiensis	CT-43	(====> =>)	-1	AEA19285.1	Cluster 6330	False	subfam_01_Rap	106034	107218	+	3q15B00-i1	-	96.3	4.6e-84					RapA_[B._subtilis]	4.76e-27	25.485	88.6	AEA19286.1	107218	107376	+				LIPO(Sec/SPII)	0.055218	0.055218	0.000525	0.94307	0.001187	CS pos: 18-19. TLA-CS. Pr: 0.9403	17383	plasmid			541229	c__Bacilli;o__Bacillales;f__Bacillaceae;g__Bacillus;x__Bacillus cereus group;s__Bacillus thuringiensis;x__Bacillus thuringiensis serovar chinensis;x__Bacillus thuringiensis serovar chinensis CT-43	Bacilli	Bacillales	Bacillaceae	Bacillus	relaxed
Firmicutes	CP010090.1	Bacillus thuringiensis	HD-29	(<= <====)	-1	AJA23040.1	Cluster 9966	False	subfam_01_Rap	77440	78540	-	3q15B00-i1	-	96.6	7.4e-82					RapA_[B._subtilis]	3.18e-19	24.862	94.4	smallORF20689	77282	77440	-	22	AGGAG	10	LIPO(Sec/SPII)	0.018022	0.018022	0.00014	0.981349	0.000489	CS pos: 18-19. ALA-CG. Pr: 0.9759	18015	plasmid			29338	c__Bacilli;o__Bacillales;f__Bacillaceae;g__Bacillus;x__Bacillus cereus group;s__Bacillus thuringiensis;x__Bacillus thuringiensis serovar galleriae	Bacilli	Bacillales	Bacillaceae	Bacillus	relaxed
Firmicutes	CP010110.1	Bacillus thuringiensis	HD521	(====> =>)	-1	AKR38677.1	Cluster 9968	False	subfam_01_Rap	25219	26319	+	3q15B00-i1	-	96.3	5.6e-85					RapA_[B._subtilis]	5.2e-28	25.762	94.4	AKR38678.1	26319	26477	+				LIPO(Sec/SPII)	0.052027	0.052027	0.000619	0.946	0.001354	CS pos: 18-19. TLA-CS. Pr: 0.9432	18019	plasmid			180850	c__Bacilli;o__Bacillales;f__Bacillaceae;g__Bacillus;x__Bacillus cereus group;s__Bacillus thuringiensis;x__Bacillus thuringiensis serovar indiana	Bacilli	Bacillales	Bacillaceae	Bacillus	relaxed
Firmicutes	CP013275.1	Bacillus thuringiensis	AM65-52	(<= <====)	-1	AND24311.1	Cluster 9950	False	subfam_01_Rap	2385336	2386436	-	3q15B00-i1	-	97.1	3.2e-79					RapA_[B._subtilis]	1.14e-22	24.211	98.4	AND24310.1	2385178	2385336	-				LIPO(Sec/SPII)	0.246652	0.246652	0.000387	0.749019	0.003942	CS pos: 18-19. ALA-CS. Pr: 0.7372	18316	chromosome			1430	c__Bacilli;o__Bacillales;f__Bacillaceae;g__Bacillus;x__Bacillus cereus group;s__Bacillus thuringiensis;x__Bacillus thuringiensis serovar israelensis	Bacilli	Bacillales	Bacillaceae	Bacillus	relaxed
Firmicutes	CP010000.1	Bacillus thuringiensis	HD 1	(<= <====)	-1	AJK38342.1	Cluster 6330	False	subfam_01_Rap	52560	53660	-	3q15B00-i1	-	96.3	2.8e-84					RapA_[B._subtilis]	3.83e-27	25.485	94.4	AJK38270.1	52402	52560	-				LIPO(Sec/SPII)	0.055218	0.055218	0.000525	0.94307	0.001187	CS pos: 18-19. TLA-CS. Pr: 0.9403	17993	plasmid			29339	c__Bacilli;o__Bacillales;f__Bacillaceae;g__Bacillus;x__Bacillus cereus group;s__Bacillus thuringiensis;x__Bacillus thuringiensis serovar kurstaki	Bacilli	Bacillales	Bacillaceae	Bacillus	relaxed
Firmicutes	CP004875.1	Bacillus thuringiensis	HD-1	(====> =>)	-1	AIE37156.1	Cluster 9965	False	subfam_01_Rap	47062	48162	+	3q15B00-i1	-	96.3	1.7e-82					RapA_[B._subtilis]	1.03e-26	25.485	94.4	AIE37157.1	48162	48320	+				LIPO(Sec/SPII)	0.055218	0.055218	0.000525	0.94307	0.001187	CS pos: 18-19. TLA-CS. Pr: 0.9403	17618	plasmid			1261129	c__Bacilli;o__Bacillales;f__Bacillaceae;g__Bacillus;x__Bacillus cereus group;s__Bacillus thuringiensis;x__Bacillus thuringiensis serovar kurstaki;x__Bacillus thuringiensis serovar kurstaki str. HD-1	Bacilli	Bacillales	Bacillaceae	Bacillus	relaxed
Firmicutes	CP004071.1	Bacillus thuringiensis	HD73	(====> =>)	-1	AGE81617.1	Cluster 6330	False	subfam_01_Rap	55858	56958	+	3q15B00-i1	-	96.3	2.8e-84					RapA_[B._subtilis]	3.83e-27	25.485	94.4	AGE81618.1	56958	57116	+				LIPO(Sec/SPII)	0.055218	0.055218	0.000525	0.94307	0.001187	CS pos: 18-19. TLA-CS. Pr: 0.9403	17594	plasmid			1279365	c__Bacilli;o__Bacillales;f__Bacillaceae;g__Bacillus;x__Bacillus cereus group;s__Bacillus thuringiensis;x__Bacillus thuringiensis serovar kurstaki;x__Bacillus thuringiensis serovar kurstaki str. HD73	Bacilli	Bacillales	Bacillaceae	Bacillus	relaxed
Firmicutes	CM000751.1	Bacillus thuringiensis	T03a001	(<= <====)	-1	EEM50233.1	Cluster 6330	False	subfam_01_Rap	5332428	5333528	-	3q15B00-i1	-	96.3	2.8e-84					RapA_[B._subtilis]	3.83e-27	25.485	94.4	EEM50232.1	5332270	5332428	-				LIPO(Sec/SPII)	0.055218	0.055218	0.000525	0.94307	0.001187	CS pos: 18-19. TLA-CS. Pr: 0.9403	17155	chromosome			527023	c__Bacilli;o__Bacillales;f__Bacillaceae;g__Bacillus;x__Bacillus cereus group;s__Bacillus thuringiensis;x__Bacillus thuringiensis serovar kurstaki;x__Bacillus thuringiensis serovar kurstaki str. T03a001	Bacilli	Bacillales	Bacillaceae	Bacillus	relaxed
Firmicutes	CP004868.1	Bacillus thuringiensis	YBT-1520	(====> =>)	-1	AHZ55214.1	Cluster 6330	False	subfam_01_Rap	59096	60196	+	3q15B00-i1	-	96.3	2.8e-84					RapA_[B._subtilis]	3.83e-27	25.485	94.4	AHZ55215.1	60196	60354	+				LIPO(Sec/SPII)	0.055218	0.055218	0.000525	0.94307	0.001187	CS pos: 18-19. TLA-CS. Pr: 0.9403	17613	plasmid			570416	c__Bacilli;o__Bacillales;f__Bacillaceae;g__Bacillus;x__Bacillus cereus group;s__Bacillus thuringiensis;x__Bacillus thuringiensis serovar kurstaki;x__Bacillus thuringiensis serovar kurstaki str. YBT-1520	Bacilli	Bacillales	Bacillaceae	Bacillus	relaxed
Firmicutes	CP007614.1	Bacillus thuringiensis	YBT-1520	(<= <====)	-1	AIM34460.1	Cluster 6330	False	subfam_01_Rap	33832	34932	-	3q15B00-i1	-	96.3	2.8e-84					RapA_[B._subtilis]	3.83e-27	25.485	94.4	AIM34459.1	33674	33832	-				LIPO(Sec/SPII)	0.055218	0.055218	0.000525	0.94307	0.001187	CS pos: 18-19. TLA-CS. Pr: 0.9403	17742	plasmid			570416	c__Bacilli;o__Bacillales;f__Bacillaceae;g__Bacillus;x__Bacillus cereus group;s__Bacillus thuringiensis;x__Bacillus thuringiensis serovar kurstaki;x__Bacillus thuringiensis serovar kurstaki str. YBT-1520	Bacilli	Bacillales	Bacillaceae	Bacillus	relaxed
Firmicutes	CM000752.1	Bacillus thuringiensis	BGSC 4AJ1	(<= <====)	-1	EEM59793.1	Cluster 9398	False	subfam_01_Rap	2280028	2281140	-	3q15B00-i1	-	96.6	8.4e-82					RapA_[B._subtilis]	4.77e-25	26.099	94.3	EEM59792.1	2279870	2280028	-				LIPO(Sec/SPII)	0.187812	0.187812	0.000352	0.809785	0.002051	CS pos: 18-19. TLA-CS. Pr: 0.8017	17159	chromosome			527022	c__Bacilli;o__Bacillales;f__Bacillaceae;g__Bacillus;x__Bacillus cereus group;s__Bacillus thuringiensis;x__Bacillus thuringiensis serovar monterrey;x__Bacillus thuringiensis serovar monterrey BGSC 4AJ1	Bacilli	Bacillales	Bacillaceae	Bacillus	relaxed
Firmicutes	CP010577.1	Bacillus thuringiensis	BGSC 4AA1	(<= <====)	-1	AJQ59173.1	Cluster 9957	False	subfam_01_Rap	2497875	2498975	-	3q15B00-i1	-	96.8	1.4e-79					RapA_[B._subtilis]	2.13e-23	24.474	98.4	AJQ59172.1	2497717	2497875	-				LIPO(Sec/SPII)	0.204206	0.204206	0.000307	0.785761	0.009726	CS pos: 18-19. ALA-CS. Pr: 0.7770	18049	chromosome			1441	c__Bacilli;o__Bacillales;f__Bacillaceae;g__Bacillus;x__Bacillus cereus group;s__Bacillus thuringiensis;x__Bacillus thuringiensis serovar morrisoni	Bacilli	Bacillales	Bacillaceae	Bacillus	relaxed
Firmicutes	CP015310.1	Bacillus thuringiensis	4AA1	(<= <====)	-1	UOC01440.1	Cluster 9957	False	subfam_01_Rap	2530333	2531433	-	3q15B00-i1	-	96.8	1.4e-79					RapA_[B._subtilis]	2.13e-23	24.474	98.4	UOC01439.1	2530175	2530333	-				LIPO(Sec/SPII)	0.204206	0.204206	0.000307	0.785761	0.009726	CS pos: 18-19. ALA-CS. Pr: 0.7770	18498	chromosome			1461024	c__Bacilli;o__Bacillales;f__Bacillaceae;g__Bacillus;x__Bacillus cereus group;s__Bacillus thuringiensis;x__Bacillus thuringiensis serovar morrisoni;x__Bacillus thuringiensis serovar morrisoni str. 4AA1	Bacilli	Bacillales	Bacillaceae	Bacillus	relaxed
Firmicutes	CM000755.1	Bacillus thuringiensis	BGSC 4BA1	(<= <====)	-1	EEM77646.1	Cluster 9393	False	subfam_01_Rap	2250644	2251756	-	3q15B00-i1	-	96.6	9.5e-83					RapA_[B._subtilis]	1.4e-25	26.374	94.3	EEM77645.1	2250486	2250644	-				LIPO(Sec/SPII)	0.187812	0.187812	0.000352	0.809785	0.002051	CS pos: 18-19. TLA-CS. Pr: 0.8017	17177	chromosome			527029	c__Bacilli;o__Bacillales;f__Bacillaceae;g__Bacillus;x__Bacillus cereus group;s__Bacillus thuringiensis;x__Bacillus thuringiensis serovar pondicheriensis;x__Bacillus thuringiensis serovar pondicheriensis BGSC 4BA1	Bacilli	Bacillales	Bacillaceae	Bacillus	relaxed
Firmicutes	CM000757.1	Bacillus thuringiensis	BGSC 4CC1	(<= <====)	-1	EEM89591.1	Cluster 9387	False	subfam_01_Rap	2286462	2287574	-	3q15B00-i1	-	96.6	6.4e-83					RapA_[B._subtilis]	1.47e-25	26.374	94.3	EEM89590.1	2286304	2286462	-				LIPO(Sec/SPII)	0.187812	0.187812	0.000352	0.809785	0.002051	CS pos: 18-19. TLA-CS. Pr: 0.8017	17184	chromosome			527028	c__Bacilli;o__Bacillales;f__Bacillaceae;g__Bacillus;x__Bacillus cereus group;s__Bacillus thuringiensis;x__Bacillus thuringiensis serovar pulsiensis;x__Bacillus thuringiensis serovar pulsiensis BGSC 4CC1	Bacilli	Bacillales	Bacillaceae	Bacillus	relaxed
Firmicutes	CM000749.1	Bacillus thuringiensis	T04001	(====> =>)	-1	EEM38363.1	Cluster 9957	False	subfam_01_Rap	5185409	5186509	+	3q15B00-i1	-	96.8	1.4e-79					RapA_[B._subtilis]	2.13e-23	24.474	98.4	EEM38364.1	5186509	5186667	+				LIPO(Sec/SPII)	0.204206	0.204206	0.000307	0.785761	0.009726	CS pos: 18-19. ALA-CS. Pr: 0.7770	17149	chromosome			527026	c__Bacilli;o__Bacillales;f__Bacillaceae;g__Bacillus;x__Bacillus cereus group;s__Bacillus thuringiensis;x__Bacillus thuringiensis serovar sotto;x__Bacillus thuringiensis serovar sotto str. T04001	Bacilli	Bacillales	Bacillaceae	Bacillus	relaxed
Firmicutes	CP004134.1	Bacillus thuringiensis	IS5056	(====> =>)	-1	AGG04809.1	Cluster 6330	False	subfam_01_Rap	81226	82326	+	3q15B00-i1	-	96.3	2.8e-84					RapA_[B._subtilis]	3.83e-27	25.485	94.4	AGG04810.1	82326	82484	+				LIPO(Sec/SPII)	0.055218	0.055218	0.000525	0.94307	0.001187	CS pos: 18-19. TLA-CS. Pr: 0.9403	17603	plasmid			1286404	c__Bacilli;o__Bacillales;f__Bacillaceae;g__Bacillus;x__Bacillus cereus group;s__Bacillus thuringiensis;x__Bacillus thuringiensis serovar thuringiensis;x__Bacillus thuringiensis serovar thuringiensis str. IS5056	Bacilli	Bacillales	Bacillaceae	Bacillus	relaxed
Firmicutes	CP004135.1	Bacillus thuringiensis	IS5056	(====> =>)	-1	AGG04864.1	Cluster 9956	False	subfam_01_Rap	11065	12165	+	3q15B00-i1	-	96.6	2.2e-82					RapA_[B._subtilis]	1.32e-25	25.691	94.4	AGG04865.1	12165	12323	+				LIPO(Sec/SPII)	0.072677	0.072677	0.000304	0.92662	0.000399	CS pos: 18-19. ALA-CG. Pr: 0.9181	17605	plasmid			1286404	c__Bacilli;o__Bacillales;f__Bacillaceae;g__Bacillus;x__Bacillus cereus group;s__Bacillus thuringiensis;x__Bacillus thuringiensis serovar thuringiensis;x__Bacillus thuringiensis serovar thuringiensis str. IS5056	Bacilli	Bacillales	Bacillaceae	Bacillus	relaxed
Firmicutes	CM000748.1	Bacillus thuringiensis	T01001	(====> =>)	-1	EEM35223.1	Cluster 6330	False	subfam_01_Rap	2197650	2198750	+	3q15B00-i1	-	96.3	2.8e-84					RapA_[B._subtilis]	3.83e-27	25.485	94.4	EEM35222.1	2198750	2198908	+				LIPO(Sec/SPII)	0.055218	0.055218	0.000525	0.94307	0.001187	CS pos: 18-19. TLA-CS. Pr: 0.9403	17139	chromosome			527025	c__Bacilli;o__Bacillales;f__Bacillaceae;g__Bacillus;x__Bacillus cereus group;s__Bacillus thuringiensis;x__Bacillus thuringiensis serovar thuringiensis;x__Bacillus thuringiensis serovar thuringiensis str. T01001	Bacilli	Bacillales	Bacillaceae	Bacillus	relaxed
Firmicutes	CM000748.1	Bacillus thuringiensis	T01001	(====> =>)	-1	EEM31325.1	Cluster 9956	False	subfam_01_Rap	6089352	6090452	+	3q15B00-i1	-	96.6	2.2e-82					RapA_[B._subtilis]	1.32e-25	25.691	94.4	EEM31326.1	6090452	6090610	+				LIPO(Sec/SPII)	0.072677	0.072677	0.000304	0.92662	0.000399	CS pos: 18-19. ALA-CG. Pr: 0.9181	17145	chromosome			527025	c__Bacilli;o__Bacillales;f__Bacillaceae;g__Bacillus;x__Bacillus cereus group;s__Bacillus thuringiensis;x__Bacillus thuringiensis serovar thuringiensis;x__Bacillus thuringiensis serovar thuringiensis str. T01001	Bacilli	Bacillales	Bacillaceae	Bacillus	relaxed
Firmicutes	CP000485.1	Bacillus thuringiensis	Al Hakam	(<= <====)	-1	ABK85567.1	Cluster 9390	False	subfam_01_Rap	2432384	2433496	-	3q15B00-i1	-	96.6	5.2e-83					RapA_[B._subtilis]	1.17e-25	26.374	94.3	smallORF1843	2432226	2432384	-	22	AGGAG	10	LIPO(Sec/SPII)	0.184953	0.184953	0.000342	0.812902	0.001803	CS pos: 18-19. TLA-CS. Pr: 0.8061	17267	chromosome			412694	c__Bacilli;o__Bacillales;f__Bacillaceae;g__Bacillus;x__Bacillus cereus group;s__Bacillus thuringiensis;x__Bacillus thuringiensis str. Al Hakam	Bacilli	Bacillales	Bacillaceae	Bacillus	relaxed
Firmicutes	CP036055.1	Bacillus toyonensis	JAS03/3	(<= <====)	-1	QWH48524.1	Cluster 9990	False	subfam_01_Rap	170542	171642	-	3q15B00-i1	-	96.6	2.7e-80					RapA_[B._subtilis]	5.1e-25	25.479	94.4	QWH48523.1	170384	170542	-				LIPO(Sec/SPII)	0.132647	0.132647	0.000218	0.866346	0.000789	CS pos: 18-19. ALA-CS. Pr: 0.8571	20185	plasmid			155322	c__Bacilli;o__Bacillales;f__Bacillaceae;g__Bacillus;x__Bacillus cereus group;s__Bacillus toyonensis	Bacilli	Bacillales	Bacillaceae	Bacillus	relaxed
Firmicutes	CP036093.1	Bacillus toyonensis	JAS13/1	(<= <====)	-1	QWH92326.1	Cluster 9993	False	subfam_01_Rap	139624	140724	-	3q15B00-i1	-	96.6	1.1e-81					RapA_[B._subtilis]	1.94e-25	25.753	94.4	QWH92325.1	139466	139624	-				LIPO(Sec/SPII)	0.176329	0.176329	0.000243	0.822394	0.001034	CS pos: 18-19. ALA-CS. Pr: 0.8155	20214	plasmid			155322	c__Bacilli;o__Bacillales;f__Bacillaceae;g__Bacillus;x__Bacillus cereus group;s__Bacillus toyonensis	Bacilli	Bacillales	Bacillaceae	Bacillus	relaxed
Firmicutes	CP036097.1	Bacillus toyonensis	JAS22/1	(<= <====)	-1	QWI08775.1	Cluster 9990	False	subfam_01_Rap	170365	171465	-	3q15B00-i1	-	96.6	2.7e-80					RapA_[B._subtilis]	5.1e-25	25.479	94.4	QWI08774.1	170207	170365	-				LIPO(Sec/SPII)	0.132647	0.132647	0.000218	0.866346	0.000789	CS pos: 18-19. ALA-CS. Pr: 0.8571	20218	plasmid			155322	c__Bacilli;o__Bacillales;f__Bacillaceae;g__Bacillus;x__Bacillus cereus group;s__Bacillus toyonensis	Bacilli	Bacillales	Bacillaceae	Bacillus	relaxed
Firmicutes	CP036114.1	Bacillus toyonensis	JAS411	(<= <====)	-1	QWI35516.1	Cluster 9993	False	subfam_01_Rap	139624	140724	-	3q15B00-i1	-	96.6	1.1e-81					RapA_[B._subtilis]	1.94e-25	25.753	94.4	QWI35515.1	139466	139624	-				LIPO(Sec/SPII)	0.176329	0.176329	0.000243	0.822394	0.001034	CS pos: 18-19. ALA-CS. Pr: 0.8155	20235	plasmid			155322	c__Bacilli;o__Bacillales;f__Bacillaceae;g__Bacillus;x__Bacillus cereus group;s__Bacillus toyonensis	Bacilli	Bacillales	Bacillaceae	Bacillus	relaxed
Firmicutes	CP064876.1	Bacillus toyonensis	P18	(====> =>)	-1	QQN86658.1	Cluster 9985	False	subfam_01_Rap	204349	205449	+	3q15B00-i1	-	96.6	9.6e-82					RapA_[B._subtilis]	7.34e-26	25.753	94.4	QQN86659.1	205449	205607	+				LIPO(Sec/SPII)	0.176329	0.176329	0.000243	0.822394	0.001034	CS pos: 18-19. ALA-CS. Pr: 0.8155	21376	plasmid			155322	c__Bacilli;o__Bacillales;f__Bacillaceae;g__Bacillus;x__Bacillus cereus group;s__Bacillus toyonensis	Bacilli	Bacillales	Bacillaceae	Bacillus	relaxed
Firmicutes	CP081873.1	Bacillus toyonensis	UTDF19-29B	(====> =>)	-1	UKS63112.1	Cluster 9998	False	subfam_01_Rap	49860	50960	+	3q15B00-i1	-	96.6	3.3e-81					RapA_[B._subtilis]	2.35e-23	24.309	94.4	UKS63113.1	50960	51118	+				LIPO(Sec/SPII)	0.132647	0.132647	0.000218	0.866346	0.000789	CS pos: 18-19. ALA-CS. Pr: 0.8571	22241	plasmid			155322	c__Bacilli;o__Bacillales;f__Bacillaceae;g__Bacillus;x__Bacillus cereus group;s__Bacillus toyonensis	Bacilli	Bacillales	Bacillaceae	Bacillus	relaxed
Firmicutes	CP078082.1	Bacillus tropicus	EMB20	(<= <====)	-1	UOK49080.1	Cluster 10003	False	subfam_01_Rap	268571	269671	-	3q15B00-i1	-	96.6	1.3e-80					RapA_[B._subtilis]	1.25e-24	25.549	94.4	UOK49079.1	268413	268571	-				LIPO(Sec/SPII)	0.203773	0.203773	0.000371	0.794117	0.001739	CS pos: 18-19. TLA-CS. Pr: 0.7847	22156	plasmid			2026188	c__Bacilli;o__Bacillales;f__Bacillaceae;g__Bacillus;x__Bacillus cereus group;s__Bacillus tropicus	Bacilli	Bacillales	Bacillaceae	Bacillus	relaxed
Firmicutes	CP024051.1	Bacillus atrophaeus	BA59	(====> =>)	-11	ATO29039.1	Cluster 7821	False	subfam_01_Rap	2707373	2708509	+	3q15B00-i1	-	99.2	4.7e-116					RapA_[B._subtilis]	1.01e-122	49.34	99.5	ATO29040.1	2708499	2708678	+				OTHER	0.2546	0.2546	0.005098	0.092608	0.647694		26576	chromosome	questionable(80)	2588416-2729578	1452	c__Bacilli;o__Bacillales;f__Bacillaceae;g__Bacillus;x__Bacillus subtilis group;s__Bacillus atrophaeus	Bacilli	Bacillales	Bacillaceae	Bacillus	loose
Firmicutes	CP011802.1	Bacillus atrophaeus	UCMB-5137	(====> =>)	102	AKL86755.1	Cluster 7530	False	subfam_01_Rap	3625730	3626872	+	3ulqA00-i1	-	97.7	3e-148					RapA_[B._subtilis]	1.84e-91	39.467	98.4	smallORF14046	3626975	3627013	+	16	GAGG	9	OTHER	0.221578	0.221578	0.110845	0.200003	0.467575		40547	chromosome			1239783	c__Bacilli;o__Bacillales;f__Bacillaceae;g__Bacillus;x__Bacillus subtilis group;s__Bacillus atrophaeus;x__Bacillus atrophaeus UCMB-5137	Bacilli	Bacillales	Bacillaceae	Bacillus	loose
Firmicutes	CP013984.1	Bacillus inaquosorum	DE111	(<= <====)	-11	AMA53125.1	Cluster 8449	False	subfam_01_Rap	2534658	2535785	-	3q15B00-i1	-	98.9	2.5e-120					RapA_[B._subtilis]	4.17e-116	47.215	99.2	smallORF28421	2534537	2534668	-	16	GGAG	9	LIPO(Sec/SPII)	0.172183	0.172183	0.001999	0.722419	0.103399	CS pos: 18-19. VLV-CG. Pr: 0.4000	18373	chromosome			483913	c__Bacilli;o__Bacillales;f__Bacillaceae;g__Bacillus;x__Bacillus subtilis group;s__Bacillus inaquosorum	Bacilli	Bacillales	Bacillaceae	Bacillus	relaxed
Firmicutes	CP029465.1	Bacillus inaquosorum	KCTC 13429	(=> ====>)	131	AWM17231.1	Cluster 8215	False	subfam_01_Rap	2273028	2274158	+	3q15B00-i1	-	99.2	1.2e-125					RapA_[B._subtilis]	1e-138	53.723	99.5	AWM17230.1	2272714	2272896	+				PrediSi_neg_(but_high_score)	0.43481	0.064377	0.008676	0.002815	0.924132	CS pos: 46:47	19624	chromosome	incomplete(20)	2269492-2287611	483913	c__Bacilli;o__Bacillales;f__Bacillaceae;g__Bacillus;x__Bacillus subtilis group;s__Bacillus inaquosorum	Bacilli	Bacillales	Bacillaceae	Bacillus	relaxed
Firmicutes	CP029465.1	Bacillus inaquosorum	KCTC 13429	(<= <====)	-11	AWM17725.1	Cluster 8449	False	subfam_01_Rap	2755374	2756501	-	3q15B00-i1	-	98.9	2.5e-120					RapA_[B._subtilis]	4.17e-116	47.215	99.2	smallORF55815	2755253	2755384	-	16	GGAG	9	LIPO(Sec/SPII)	0.172183	0.172183	0.001999	0.722419	0.103399	CS pos: 18-19. VLV-CG. Pr: 0.4000	19625	chromosome	incomplete(20)	2747141-2767849	483913	c__Bacilli;o__Bacillales;f__Bacillaceae;g__Bacillus;x__Bacillus subtilis group;s__Bacillus inaquosorum	Bacilli	Bacillales	Bacillaceae	Bacillus	relaxed
Firmicutes	CP096592.1	Bacillus inaquosorum	A65.1	(<= <====)	-11	UPV85444.1	Cluster 8449	False	subfam_01_Rap	2649423	2650550	-	3q15B00-i1	-	98.9	2.5e-120					RapA_[B._subtilis]	4.17e-116	47.215	99.2	smallORF139319	2649302	2649433	-	16	GGAG	9	LIPO(Sec/SPII)	0.172183	0.172183	0.001999	0.722419	0.103399	CS pos: 18-19. VLV-CG. Pr: 0.4000	22877	chromosome			483913	c__Bacilli;o__Bacillales;f__Bacillaceae;g__Bacillus;x__Bacillus subtilis group;s__Bacillus inaquosorum	Bacilli	Bacillales	Bacillaceae	Bacillus	relaxed
Firmicutes	CP101611.1	Bacillus inaquosorum	1HC-NA	(====> =>)	-11	UTX06560.1	Cluster 8449	False	subfam_01_Rap	1691556	1692683	+	3q15B00-i1	-	98.9	2.5e-120					RapA_[B._subtilis]	4.17e-116	47.215	99.2	smallORF147302	1692673	1692804	+	16	GGAG	9	LIPO(Sec/SPII)	0.172183	0.172183	0.001999	0.722419	0.103399	CS pos: 18-19. VLV-CG. Pr: 0.4000	23100	chromosome			483913	c__Bacilli;o__Bacillales;f__Bacillaceae;g__Bacillus;x__Bacillus subtilis group;s__Bacillus inaquosorum	Bacilli	Bacillales	Bacillaceae	Bacillus	relaxed
Firmicutes	CP029465.1	Bacillus inaquosorum	KCTC 13429	(<==== <=)	150	AWM18761.1	Cluster 7968	True	subfam_01_Rap	3885639	3886772	-	3q15B00-i1	-	98.4	7.2e-119					RapA_[B._subtilis]	2.02e-125	50	98.4	smallORF55818	3886923	3886961	-	14	GGCGG	10	OTHER	0.208071	0.208071	0.080082	0.199181	0.512666		46997	chromosome			483913	c__Bacilli;o__Bacillales;f__Bacillaceae;g__Bacillus;x__Bacillus subtilis group;s__Bacillus inaquosorum	Bacilli	Bacillales	Bacillaceae	Bacillus	loose
Firmicutes	CM007615.1	Bacillus licheniformis	YNP1-TSU	(====> =>)	131	OKS83074.1	Cluster 8862	False	subfam_01_Rap	1138364	1139482	+	3q15B00-i1	-	99.2	4.5e-107					RapA_[B._subtilis]	5.11e-96	42.133	99.2	OKS83075.1	1139614	1139892	+				PrediSi_neg_(but_high_score)	0.300189	0.001778	0.000162	0.01581	0.982251	CS pos: 42:43	17230	chromosome			1402	c__Bacilli;o__Bacillales;f__Bacillaceae;g__Bacillus;x__Bacillus subtilis group;s__Bacillus licheniformis	Bacilli	Bacillales	Bacillaceae	Bacillus	relaxed
Firmicutes	CP014781.1	Bacillus licheniformis	HRBL-15TDI7	(====> =>)	131	AMR09625.1	Cluster 8862	False	subfam_01_Rap	1072178	1073296	+	3q15B00-i1	-	99.2	4.5e-107					RapA_[B._subtilis]	5.11e-96	42.133	99.2	AMR09626.1	1073428	1073706	+				PrediSi_neg_(but_high_score)	0.300189	0.001778	0.000162	0.01581	0.982251	CS pos: 42:43	18431	chromosome			1402	c__Bacilli;o__Bacillales;f__Bacillaceae;g__Bacillus;x__Bacillus subtilis group;s__Bacillus licheniformis	Bacilli	Bacillales	Bacillaceae	Bacillus	relaxed
Firmicutes	CP014793.1	Bacillus licheniformis	SCDB 34	(====> =>)	-1	ARC68695.1	Cluster 9785	False	subfam_01_Rap	1130210	1131313	+	3q15B00-i1	-	97.6	2.7e-94					RapA_[B._subtilis]	8.64e-49	30.108	97.6	ARC68696.1	1131313	1131447	+				LIPO(Sec/SPII)	0.472041	0.472041	0.002166	0.48796	0.037833	CS pos: 21-22. LGA-VH. Pr: 0.3147	18442	chromosome	questionable(80)	1093419-1147056	1402	c__Bacilli;o__Bacillales;f__Bacillaceae;g__Bacillus;x__Bacillus subtilis group;s__Bacillus licheniformis	Bacilli	Bacillales	Bacillaceae	Bacillus	relaxed
Firmicutes	CP014793.1	Bacillus licheniformis	SCDB 34	(<= <====)	130	ARC69488.1	Cluster 9206	False	subfam_01_Rap	1883391	1884506	-	3q15B00-i1	-	97.6	7.3e-93					RapA_[B._subtilis]	6.59e-77	37.534	97.9	ARC69487.1	1883087	1883260	-				LIPO(Sec/SPII)	0.317549	0.317549	0.010711	0.456233	0.215507	CS pos: 25-26. FAI-CE. Pr: 0.4224	18446	chromosome			1402	c__Bacilli;o__Bacillales;f__Bacillaceae;g__Bacillus;x__Bacillus subtilis group;s__Bacillus licheniformis	Bacilli	Bacillales	Bacillaceae	Bacillus	relaxed
Firmicutes	CP014794.1	Bacillus licheniformis	SCCB 37	(<= <====)	130	ARC75123.1	Cluster 9206	False	subfam_01_Rap	2888518	2889633	-	3q15B00-i1	-	97.6	7.3e-93					RapA_[B._subtilis]	6.59e-77	37.534	97.9	ARC75122.1	2888214	2888387	-				LIPO(Sec/SPII)	0.317549	0.317549	0.010711	0.456233	0.215507	CS pos: 25-26. FAI-CE. Pr: 0.4224	18449	chromosome			1402	c__Bacilli;o__Bacillales;f__Bacillaceae;g__Bacillus;x__Bacillus subtilis group;s__Bacillus licheniformis	Bacilli	Bacillales	Bacillaceae	Bacillus	relaxed
Firmicutes	CP014795.1	Bacillus licheniformis	SCK B11	(<= <====)	130	ARC60273.1	Cluster 9206	True	subfam_01_Rap	1480085	1481200	-	3q15B00-i1	-	97.6	7.3e-93					RapA_[B._subtilis]	6.59e-77	37.534	97.9	ARC60272.1	1479781	1479954	-				LIPO(Sec/SPII)	0.317549	0.317549	0.010711	0.456233	0.215507	CS pos: 25-26. FAI-CE. Pr: 0.4224	18453	chromosome			1402	c__Bacilli;o__Bacillales;f__Bacillaceae;g__Bacillus;x__Bacillus subtilis group;s__Bacillus licheniformis	Bacilli	Bacillales	Bacillaceae	Bacillus	relaxed
Firmicutes	CP014842.1	Bacillus licheniformis	SCDB 14	(====> =>)	130	ARC64049.1	Cluster 9203	False	subfam_01_Rap	1018738	1019853	+	3q15B00-i1	-	97.6	1.7e-90					RapA_[B._subtilis]	7.04e-75	37.265	97.9	ARC64050.1	1019984	1020157	+				PrediSi_neg_(but_high_score)	0.308693	0.265307	0.005551	0.291428	0.437714	CS pos: 40:41	18459	chromosome			1402	c__Bacilli;o__Bacillales;f__Bacillaceae;g__Bacillus;x__Bacillus subtilis group;s__Bacillus licheniformis	Bacilli	Bacillales	Bacillaceae	Bacillus	relaxed
Firmicutes	CP017247.1	Bacillus licheniformis	BL1202	(<= <====)	130	AOP16670.1	Cluster 9203	True	subfam_01_Rap	3509134	3510249	-	3q15B00-i1	-	97.6	1.7e-90					RapA_[B._subtilis]	7.04e-75	37.265	97.9	AOP16669.1	3508830	3509003	-				PrediSi_neg_(but_high_score)	0.308693	0.265307	0.005551	0.291428	0.437714	CS pos: 40:41	18687	chromosome			1402	c__Bacilli;o__Bacillales;f__Bacillaceae;g__Bacillus;x__Bacillus subtilis group;s__Bacillus licheniformis	Bacilli	Bacillales	Bacillaceae	Bacillus	relaxed
Firmicutes	CP021669.1	Bacillus licheniformis	SRCM100141	(<= <====)	130	ARW44275.1	Cluster 9206	False	subfam_01_Rap	2726898	2728013	-	3q15B00-i1	-	97.6	7.3e-93					RapA_[B._subtilis]	6.59e-77	37.534	97.9	ARW44274.1	2726594	2726767	-				LIPO(Sec/SPII)	0.317549	0.317549	0.010711	0.456233	0.215507	CS pos: 25-26. FAI-CE. Pr: 0.4224	19020	chromosome			1402	c__Bacilli;o__Bacillales;f__Bacillaceae;g__Bacillus;x__Bacillus subtilis group;s__Bacillus licheniformis	Bacilli	Bacillales	Bacillaceae	Bacillus	relaxed
Firmicutes	CP021677.1	Bacillus licheniformis	SRCM100027	(<= <====)	130	ARW55632.1	Cluster 9206	False	subfam_01_Rap	3454944	3456059	-	3q15B00-i1	-	97.6	7.3e-93					RapA_[B._subtilis]	6.59e-77	37.534	97.9	ARW55631.1	3454640	3454813	-				LIPO(Sec/SPII)	0.317549	0.317549	0.010711	0.456233	0.215507	CS pos: 25-26. FAI-CE. Pr: 0.4224	19023	chromosome			1402	c__Bacilli;o__Bacillales;f__Bacillaceae;g__Bacillus;x__Bacillus subtilis group;s__Bacillus licheniformis	Bacilli	Bacillales	Bacillaceae	Bacillus	relaxed
Firmicutes	CP021970.1	Bacillus licheniformis	CBA7132	(====> =>)	131	AWV39898.1	Cluster 8862	False	subfam_01_Rap	1071562	1072680	+	3q15B00-i1	-	99.2	4.5e-107					RapA_[B._subtilis]	5.11e-96	42.133	99.2	AWV39899.1	1072812	1073090	+				PrediSi_neg_(but_high_score)	0.300189	0.001778	0.000162	0.01581	0.982251	CS pos: 42:43	19047	chromosome			1402	c__Bacilli;o__Bacillales;f__Bacillaceae;g__Bacillus;x__Bacillus subtilis group;s__Bacillus licheniformis	Bacilli	Bacillales	Bacillaceae	Bacillus	relaxed
Firmicutes	CP025226.1	Bacillus licheniformis	PB3	(<= <====)	131	AZN80306.1	Cluster 8862	False	subfam_01_Rap	2811744	2812862	-	3q15B00-i1	-	99.2	4.5e-107					RapA_[B._subtilis]	5.11e-96	42.133	99.2	AZN80305.1	2811334	2811612	-				PrediSi_neg_(but_high_score)	0.300189	0.001778	0.000162	0.01581	0.982251	CS pos: 42:43	19309	chromosome			1402	c__Bacilli;o__Bacillales;f__Bacillaceae;g__Bacillus;x__Bacillus subtilis group;s__Bacillus licheniformis	Bacilli	Bacillales	Bacillaceae	Bacillus	relaxed
Firmicutes	CP026522.1	Bacillus licheniformis	MBGJa67	(====> =>)	131	AUZ29753.1	Cluster 8862	False	subfam_01_Rap	1037429	1038547	+	3q15B00-i1	-	99.2	4.5e-107					RapA_[B._subtilis]	5.11e-96	42.133	99.2	AUZ29754.1	1038679	1038957	+				PrediSi_neg_(but_high_score)	0.300189	0.001778	0.000162	0.01581	0.982251	CS pos: 42:43	19400	chromosome			1402	c__Bacilli;o__Bacillales;f__Bacillaceae;g__Bacillus;x__Bacillus subtilis group;s__Bacillus licheniformis	Bacilli	Bacillales	Bacillaceae	Bacillus	relaxed
Firmicutes	CP026673.1	Bacillus licheniformis	14ADL4	(<= <====)	130	AVI46926.1	Cluster 9206	False	subfam_01_Rap	1539850	1540965	-	3q15B00-i1	-	97.6	7.3e-93					RapA_[B._subtilis]	6.59e-77	37.534	97.9	AVI46925.1	1539546	1539719	-				LIPO(Sec/SPII)	0.317549	0.317549	0.010711	0.456233	0.215507	CS pos: 25-26. FAI-CE. Pr: 0.4224	19428	chromosome			1402	c__Bacilli;o__Bacillales;f__Bacillaceae;g__Bacillus;x__Bacillus subtilis group;s__Bacillus licheniformis	Bacilli	Bacillales	Bacillaceae	Bacillus	relaxed
Firmicutes	CP027789.1	Bacillus licheniformis	TAB7	(====> =>)	131	AYC50686.1	Cluster 8932	False	subfam_01_Rap	1057342	1058460	+	3q15B00-i1	-	99.2	2.3e-105					RapA_[B._subtilis]	3.14e-94	41.6	99.2	AYC50687.1	1058592	1058870	+				PrediSi_neg_(but_high_score)	0.300189	0.001778	0.000162	0.01581	0.982251	CS pos: 42:43	19463	chromosome			1402	c__Bacilli;o__Bacillales;f__Bacillaceae;g__Bacillus;x__Bacillus subtilis group;s__Bacillus licheniformis	Bacilli	Bacillales	Bacillaceae	Bacillus	relaxed
Firmicutes	CP034569.1	Bacillus licheniformis	ATCC 14580	(====> =>)	131	QCX98415.1	Cluster 8903	False	subfam_01_Rap	1081803	1082921	+	3q15B00-i1	-	99.2	2.1e-106					RapA_[B._subtilis]	2.16e-95	41.867	99.2	QCX98416.1	1083053	1083331	+				PrediSi_neg_(but_high_score)	0.300189	0.001778	0.000162	0.01581	0.982251	CS pos: 42:43	19938	chromosome			1402	c__Bacilli;o__Bacillales;f__Bacillaceae;g__Bacillus;x__Bacillus subtilis group;s__Bacillus licheniformis	Bacilli	Bacillales	Bacillaceae	Bacillus	relaxed
Firmicutes	CP035188.1	Bacillus licheniformis	SRCM103914	(====> =>)	131	QAS15443.1	Cluster 8862	False	subfam_01_Rap	1132332	1133450	+	3q15B00-i1	-	99.2	4.5e-107					RapA_[B._subtilis]	5.11e-96	42.133	99.2	QAS15444.1	1133582	1133860	+				PrediSi_neg_(but_high_score)	0.300189	0.001778	0.000162	0.01581	0.982251	CS pos: 42:43	19978	chromosome			1402	c__Bacilli;o__Bacillales;f__Bacillaceae;g__Bacillus;x__Bacillus subtilis group;s__Bacillus licheniformis	Bacilli	Bacillales	Bacillaceae	Bacillus	relaxed
Firmicutes	CP035228.1	Bacillus licheniformis	SRCM103529	(====> =>)	131	QAT52410.1	Cluster 8862	False	subfam_01_Rap	1113226	1114344	+	3q15B00-i1	-	99.2	4.5e-107					RapA_[B._subtilis]	5.11e-96	42.133	99.2	QAT52411.1	1114476	1114754	+				PrediSi_neg_(but_high_score)	0.300189	0.001778	0.000162	0.01581	0.982251	CS pos: 42:43	19988	chromosome			1402	c__Bacilli;o__Bacillales;f__Bacillaceae;g__Bacillus;x__Bacillus subtilis group;s__Bacillus licheniformis	Bacilli	Bacillales	Bacillaceae	Bacillus	relaxed
Firmicutes	CP035404.1	Bacillus licheniformis	SRCM103583	(====> =>)	131	QAW28165.1	Cluster 8873	False	subfam_01_Rap	1175803	1176921	+	3q15B00-i1	-	99.2	5.3e-106					RapA_[B._subtilis]	5.39e-94	41.867	99.2	QAW28166.1	1177053	1177331	+				PrediSi_neg_(but_high_score)	0.440236	0.024163	0.000573	0.018063	0.957201	CS pos: 42:43	20063	chromosome			1402	c__Bacilli;o__Bacillales;f__Bacillaceae;g__Bacillus;x__Bacillus subtilis group;s__Bacillus licheniformis	Bacilli	Bacillales	Bacillaceae	Bacillus	relaxed
Firmicutes	CP035405.1	Bacillus licheniformis	SRCM103608	(====> =>)	131	QAW36769.1	Cluster 8862	False	subfam_01_Rap	1120108	1121226	+	3q15B00-i1	-	99.2	4.5e-107					RapA_[B._subtilis]	5.11e-96	42.133	99.2	QAW36770.1	1121358	1121636	+				PrediSi_neg_(but_high_score)	0.300189	0.001778	0.000162	0.01581	0.982251	CS pos: 42:43	20068	chromosome			1402	c__Bacilli;o__Bacillales;f__Bacillaceae;g__Bacillus;x__Bacillus subtilis group;s__Bacillus licheniformis	Bacilli	Bacillales	Bacillaceae	Bacillus	relaxed
Firmicutes	CP038186.1	Bacillus licheniformis	MCC 2514	(====> =>)	131	QBR19323.1	Cluster 8862	False	subfam_01_Rap	1260226	1261344	+	3q15B00-i1	-	99.2	4.5e-107					RapA_[B._subtilis]	5.11e-96	42.133	99.2	QBR19324.1	1261476	1261754	+				PrediSi_neg_(but_high_score)	0.300189	0.001778	0.000162	0.01581	0.982251	CS pos: 42:43	20284	chromosome			1402	c__Bacilli;o__Bacillales;f__Bacillaceae;g__Bacillus;x__Bacillus subtilis group;s__Bacillus licheniformis	Bacilli	Bacillales	Bacillaceae	Bacillus	relaxed
Firmicutes	CP041154.1	Bacillus licheniformis	CSL2	(====> =>)	131	QDF78264.1	Cluster 8862	False	subfam_01_Rap	1056342	1057460	+	3q15B00-i1	-	99.2	4.5e-107					RapA_[B._subtilis]	5.11e-96	42.133	99.2	QDF78265.1	1057592	1057870	+				PrediSi_neg_(but_high_score)	0.300189	0.001778	0.000162	0.01581	0.982251	CS pos: 42:43	20403	chromosome			1402	c__Bacilli;o__Bacillales;f__Bacillaceae;g__Bacillus;x__Bacillus subtilis group;s__Bacillus licheniformis	Bacilli	Bacillales	Bacillaceae	Bacillus	relaxed
Firmicutes	CP045814.1	Bacillus licheniformis	P8_B2	(====> =>)	131	QGI42626.1	Cluster 8862	False	subfam_01_Rap	1110282	1111400	+	3q15B00-i1	-	99.2	4.5e-107					RapA_[B._subtilis]	5.11e-96	42.133	99.2	QGI42627.1	1111532	1111810	+				PrediSi_neg_(but_high_score)	0.300189	0.001778	0.000162	0.01581	0.982251	CS pos: 42:43	20601	chromosome			1402	c__Bacilli;o__Bacillales;f__Bacillaceae;g__Bacillus;x__Bacillus subtilis group;s__Bacillus licheniformis	Bacilli	Bacillales	Bacillaceae	Bacillus	relaxed
Firmicutes	CP065648.1	Bacillus licheniformis	FDAARGOS_923	(<= <====)	-4	QPR75155.1	Cluster 9983	False	subfam_01_Rap	35224	36324	-	3q15B00-i1	-	96.8	1.2e-95					RapA_[B._subtilis]	2.13e-58	31.793	96.8	smallORF99910	35099	35227	-	24	GGAGG	7	LIPO(Sec/SPII)	0.328577	0.328577	0.002182	0.650285	0.018956	CS pos: 20-21. VSG-FS. Pr: 0.5455	21430	plasmid			1402	c__Bacilli;o__Bacillales;f__Bacillaceae;g__Bacillus;x__Bacillus subtilis group;s__Bacillus licheniformis	Bacilli	Bacillales	Bacillaceae	Bacillus	relaxed
Firmicutes	CP065648.1	Bacillus licheniformis	FDAARGOS_923	(<= <====)	-4	QPR75186.1	Cluster 9983	False	subfam_01_Rap	60079	61179	-	3q15B00-i1	-	96.8	1.2e-95					RapA_[B._subtilis]	2.13e-58	31.793	96.8	smallORF99912	59954	60082	-	24	GGAGG	7	LIPO(Sec/SPII)	0.328577	0.328577	0.002182	0.650285	0.018956	CS pos: 20-21. VSG-FS. Pr: 0.5455	21431	plasmid			1402	c__Bacilli;o__Bacillales;f__Bacillaceae;g__Bacillus;x__Bacillus subtilis group;s__Bacillus licheniformis	Bacilli	Bacillales	Bacillaceae	Bacillus	relaxed
Firmicutes	CP090312.1	Bacillus licheniformis	NWMCC0046	(====> =>)	-11	UIN47910.1	Cluster 7935	False	subfam_01_Rap	1902323	1903456	+	3q15B00-i1	-	98.1	4.3e-95					RapA_[B._subtilis]	5.91e-88	40.533	98.9	smallORF126317	1903446	1903565	+	20	AGGAG	11	LIPO(Sec/SPII)	0.271954	0.271954	0.002228	0.670942	0.054876	CS pos: 20-21. LVG-TS. Pr: 0.5494	22578	chromosome			1402	c__Bacilli;o__Bacillales;f__Bacillaceae;g__Bacillus;x__Bacillus subtilis group;s__Bacillus licheniformis	Bacilli	Bacillales	Bacillaceae	Bacillus	relaxed
Firmicutes	CP090312.1	Bacillus licheniformis	NWMCC0046	(====> =>)	-1	UIN45085.1	Cluster 9785	False	subfam_01_Rap	3016428	3017531	+	3q15B00-i1	-	97.6	2.7e-94					RapA_[B._subtilis]	8.64e-49	30.108	97.6	smallORF126321	3017531	3017665	+	24	GGAGG	10	LIPO(Sec/SPII)	0.472041	0.472041	0.002166	0.48796	0.037833	CS pos: 21-22. LGA-VH. Pr: 0.3147	22581	chromosome	intact(130)	2979505-3032561	1402	c__Bacilli;o__Bacillales;f__Bacillaceae;g__Bacillus;x__Bacillus subtilis group;s__Bacillus licheniformis	Bacilli	Bacillales	Bacillaceae	Bacillus	relaxed
Firmicutes	LR134392.1	Bacillus licheniformis	NCTC10341	(<= <====)	130	VEH81271.1	Cluster 9203	False	subfam_01_Rap	3294973	3296088	-	3q15B00-i1	-	97.6	1.7e-90					RapA_[B._subtilis]	7.04e-75	37.265	97.9	VEH81270.1	3294669	3294842	-				PrediSi_neg_(but_high_score)	0.308693	0.265307	0.005551	0.291428	0.437714	CS pos: 40:41	23395	chromosome			1402	c__Bacilli;o__Bacillales;f__Bacillaceae;g__Bacillus;x__Bacillus subtilis group;s__Bacillus licheniformis	Bacilli	Bacillales	Bacillaceae	Bacillus	relaxed
Firmicutes	CP043490.1	Bacillus licheniformis	KS28	(====> =>)	31	QNT74544.1	Cluster 9285	False	subfam_01_Rap	3948760	3949872	+	3q15B00-i1	-	96.6	3.6e-81					RapA_[B._subtilis]	6.81e-29	27.1	96.3	QNT75012.1	3949904	3949990	+				OTHER	0.253145	0.253145	0.058523	0.079695	0.608637		28298	chromosome			1402	c__Bacilli;o__Bacillales;f__Bacillaceae;g__Bacillus;x__Bacillus subtilis group;s__Bacillus licheniformis	Bacilli	Bacillales	Bacillaceae	Bacillus	loose
Firmicutes	CP033218.1	Bacillus licheniformis	TCCC 11148	(<= <====)	345	QDL79403.1	Cluster 9652	False	subfam_01_Rap	3711009	3712115	-	3q15B00-i1	-	96.8	4e-101					RapA_[B._subtilis]	1.04e-47	33.426	94.7	smallORF73346	3710622	3710663	-	16	GAGG	5	OTHER	0.217115	0.217115	0.091599	0.173783	0.517504		41403	chromosome	incomplete(40)	3667492-3719453	1402	c__Bacilli;o__Bacillales;f__Bacillaceae;g__Bacillus;x__Bacillus subtilis group;s__Bacillus licheniformis	Bacilli	Bacillales	Bacillaceae	Bacillus	loose
Firmicutes	CP035228.1	Bacillus licheniformis	SRCM103529	(====> =>)	337	QAT51912.1	Cluster 6220	True	subfam_01_Rap	594627	595820	+	3q15B00-i1	-	98.4	1.7e-93					RapA_[B._subtilis]	4.81e-66	33.693	92.4	smallORF65939	596158	596211	+	16	GAGG	6	OTHER	0.229505	0.229505	0.04188	0.177199	0.551416		41453	chromosome			1402	c__Bacilli;o__Bacillales;f__Bacillaceae;g__Bacillus;x__Bacillus subtilis group;s__Bacillus licheniformis	Bacilli	Bacillales	Bacillaceae	Bacillus	loose
Firmicutes	CP043490.1	Bacillus licheniformis	KS28	(<= <====)	345	QNT72397.1	Cluster 9652	False	subfam_01_Rap	1111886	1112992	-	3q15B00-i1	-	96.8	4e-101					RapA_[B._subtilis]	1.04e-47	33.426	94.7	smallORF94755	1111499	1111540	-	16	GAGG	5	OTHER	0.217115	0.217115	0.091599	0.173783	0.517504		41692	chromosome	questionable(90)	971989-1120435	1402	c__Bacilli;o__Bacillales;f__Bacillaceae;g__Bacillus;x__Bacillus subtilis group;s__Bacillus licheniformis	Bacilli	Bacillales	Bacillaceae	Bacillus	loose
Firmicutes	CP065647.1	Bacillus licheniformis	FDAARGOS_923	(====> =>)	376	QPR71025.1	Cluster 9728	False	subfam_01_Rap	2667736	2668842	+	3q15B00-i1	-	96.8	9.4e-101					RapA_[B._subtilis]	9.85e-48	33.426	94.7	smallORF99864	2669219	2669260	+	16	GAGG	5	OTHER	0.221996	0.221996	0.09393	0.177567	0.506507		42149	chromosome	questionable(90)	2667736-2798635	1402	c__Bacilli;o__Bacillales;f__Bacillaceae;g__Bacillus;x__Bacillus subtilis group;s__Bacillus licheniformis	Bacilli	Bacillales	Bacillaceae	Bacillus	loose
Firmicutes	AE017333.1	Bacillus licheniformis	DSM 13	(====> =>)	131	AAU39971.1	Cluster 8903	False	subfam_01_Rap	1065555	1066673	+	3q15B00-i1	-	99.2	2.1e-106					RapA_[B._subtilis]	2.16e-95	41.867	99.2	AAU39972.1	1066805	1067083	+				PrediSi_neg_(but_high_score)	0.300189	0.001778	0.000162	0.01581	0.982251	CS pos: 42:43	16795	chromosome			279010	c__Bacilli;o__Bacillales;f__Bacillaceae;g__Bacillus;x__Bacillus subtilis group;s__Bacillus licheniformis;x__Bacillus licheniformis DSM 13 = ATCC 14580	Bacilli	Bacillales	Bacillaceae	Bacillus	relaxed
Firmicutes	CP000002.3	Bacillus licheniformis	ATCC 14580; DSM 13	(====> =>)	179	AAU22627.1	Cluster 8903	False	subfam_01_Rap	1065704	1066822	+	3q15B00-i1	-	99.2	2.1e-106					RapA_[B._subtilis]	2.16e-95	41.867	99.2	ABP97357.1	1067002	1067232	+				PrediSi_neg_(but_high_score)	0.300189	0.012671	0.000199	0.046431	0.940699	CS pos: 26:27	17240	chromosome			279010	c__Bacilli;o__Bacillales;f__Bacillaceae;g__Bacillus;x__Bacillus subtilis group;s__Bacillus licheniformis;x__Bacillus licheniformis DSM 13 = ATCC 14580	Bacilli	Bacillales	Bacillaceae	Bacillus	relaxed
Firmicutes	CP012110.1	Bacillus licheniformis	WX-02	(====> =>)	-4	AKQ71922.1	Cluster 9285	False	subfam_01_Rap	793727	794839	+	3q15B00-i1	-	96.6	3.6e-81					RapA_[B._subtilis]	6.81e-29	27.1	96.3	AKQ71923.1	794836	794958	+				LIPO(Sec/SPII)	0.418516	0.418516	0.000998	0.578522	0.001964	CS pos: 20-21. AAL-CQ. Pr: 0.5268	18168	chromosome			1126218	c__Bacilli;o__Bacillales;f__Bacillaceae;g__Bacillus;x__Bacillus subtilis group;s__Bacillus licheniformis;x__Bacillus licheniformis WX-02	Bacilli	Bacillales	Bacillaceae	Bacillus	relaxed
Firmicutes	CP012110.1	Bacillus licheniformis	WX-02	(<= <====)	130	AKQ74703.1	Cluster 8730	False	subfam_01_Rap	3377079	3378200	-	3q15B00-i1	-	97.9	5.6e-91					RapA_[B._subtilis]	6.77e-75	37.166	98.1	AKQ74702.1	3376775	3376948	-				PrediSi_neg_(but_high_score)	0.308693	0.265307	0.005551	0.291428	0.437714	CS pos: 40:41	18172	chromosome			1126218	c__Bacilli;o__Bacillales;f__Bacillaceae;g__Bacillus;x__Bacillus subtilis group;s__Bacillus licheniformis;x__Bacillus licheniformis WX-02	Bacilli	Bacillales	Bacillaceae	Bacillus	relaxed
Firmicutes	CP020352.1	Bacillus paralicheniformis	MDJK30	(====> =>)	131	ARA84965.1	Cluster 8867	False	subfam_01_Rap	1138673	1139791	+	3q15B00-i1	-	99.2	3.1e-107					RapA_[B._subtilis]	4.76e-95	42.4	99.2	ARA84966.1	1139923	1140201	+				PrediSi_neg_(but_high_score)	0.440236	0.014757	0.00042	0.019041	0.965783	CS pos: 42:43	18904	chromosome			1648923	c__Bacilli;o__Bacillales;f__Bacillaceae;g__Bacillus;x__Bacillus subtilis group;s__Bacillus paralicheniformis	Bacilli	Bacillales	Bacillaceae	Bacillus	relaxed
Firmicutes	CP033198.1	Bacillus paralicheniformis	FA6	(<= <====)	131	QFY39609.1	Cluster 8867	False	subfam_01_Rap	2885672	2886790	-	3q15B00-i1	-	99.2	3.1e-107					RapA_[B._subtilis]	4.76e-95	42.4	99.2	QFY39608.1	2885262	2885540	-				PrediSi_neg_(but_high_score)	0.440236	0.014757	0.00042	0.019041	0.965783	CS pos: 42:43	19876	chromosome			1648923	c__Bacilli;o__Bacillales;f__Bacillaceae;g__Bacillus;x__Bacillus subtilis group;s__Bacillus paralicheniformis	Bacilli	Bacillales	Bacillaceae	Bacillus	relaxed
Firmicutes	CP033389.1	Bacillus paralicheniformis	CBMAI 1303	(====> =>)	131	AYQ15630.1	Cluster 8867	False	subfam_01_Rap	1161571	1162689	+	3q15B00-i1	-	99.2	3.1e-107					RapA_[B._subtilis]	4.76e-95	42.4	99.2	AYQ15631.1	1162821	1163099	+				PrediSi_neg_(but_high_score)	0.440236	0.014757	0.00042	0.019041	0.965783	CS pos: 42:43	19882	chromosome			1648923	c__Bacilli;o__Bacillales;f__Bacillaceae;g__Bacillus;x__Bacillus subtilis group;s__Bacillus paralicheniformis	Bacilli	Bacillales	Bacillaceae	Bacillus	relaxed
Firmicutes	CP043501.1	Bacillus paralicheniformis	A4-3	(====> =>)	131	QEO06303.1	Cluster 8867	False	subfam_01_Rap	2408718	2409836	+	3q15B00-i1	-	99.2	3.1e-107					RapA_[B._subtilis]	4.76e-95	42.4	99.2	QEO06304.1	2409968	2410246	+				PrediSi_neg_(but_high_score)	0.440236	0.014757	0.00042	0.019041	0.965783	CS pos: 42:43	20505	chromosome			1648923	c__Bacilli;o__Bacillales;f__Bacillaceae;g__Bacillus;x__Bacillus subtilis group;s__Bacillus paralicheniformis	Bacilli	Bacillales	Bacillaceae	Bacillus	relaxed
Firmicutes	CP043501.1	Bacillus paralicheniformis	A4-3	(====> =>)	-1	QEO07824.1	Cluster 9785	False	subfam_01_Rap	4042848	4043951	+	3q15B00-i1	-	97.6	2.7e-94					RapA_[B._subtilis]	8.64e-49	30.108	97.6	smallORF75452	4043951	4044085	+	24	GGAGG	10	LIPO(Sec/SPII)	0.472041	0.472041	0.002166	0.48796	0.037833	CS pos: 21-22. LGA-VH. Pr: 0.3147	20507	chromosome	intact(110)	4008876-4068689	1648923	c__Bacilli;o__Bacillales;f__Bacillaceae;g__Bacillus;x__Bacillus subtilis group;s__Bacillus paralicheniformis	Bacilli	Bacillales	Bacillaceae	Bacillus	relaxed
Firmicutes	CP068988.1	Bacillus paralicheniformis	SUBG0010	(====> =>)	131	QSF97903.1	Cluster 8909	False	subfam_01_Rap	1136347	1137465	+	3q15B00-i1	-	99.2	2.9e-107					RapA_[B._subtilis]	1.33e-95	42.4	99.2	QSF97904.1	1137597	1137875	+				PrediSi_neg_(but_high_score)	0.440236	0.014757	0.00042	0.019041	0.965783	CS pos: 42:43	21577	chromosome			1648923	c__Bacilli;o__Bacillales;f__Bacillaceae;g__Bacillus;x__Bacillus subtilis group;s__Bacillus paralicheniformis	Bacilli	Bacillales	Bacillaceae	Bacillus	relaxed
Firmicutes	CP082896.1	Bacillus paralicheniformis	HAS-1	(====> =>)	376	UAL16064.1	Cluster 9652	False	subfam_01_Rap	2132369	2133475	+	3q15B00-i1	-	96.8	4e-101					RapA_[B._subtilis]	1.04e-47	33.426	94.7	smallORF119307	2133852	2133893	+	16	GAGG	5	OTHER	0.221996	0.221996	0.09393	0.177567	0.506507		42637	chromosome			1648923	c__Bacilli;o__Bacillales;f__Bacillaceae;g__Bacillus;x__Bacillus subtilis group;s__Bacillus paralicheniformis	Bacilli	Bacillales	Bacillaceae	Bacillus	loose
Firmicutes	CP082897.3	Bacillus paralicheniformis	TXO7B-1SG6	(====> =>)	375	UAL27168.1	Cluster 9652	False	subfam_01_Rap	2076806	2077912	+	3q15B00-i1	-	96.8	4e-101					RapA_[B._subtilis]	1.04e-47	33.426	94.7	smallORF119359	2078288	2078329	+	16	GAGG	5	OTHER	0.221996	0.221996	0.09393	0.177567	0.506507		42639	chromosome			1648923	c__Bacilli;o__Bacillales;f__Bacillaceae;g__Bacillus;x__Bacillus subtilis group;s__Bacillus paralicheniformis	Bacilli	Bacillales	Bacillaceae	Bacillus	loose
Firmicutes	CP005965.1	Bacillus paralicheniformis	ATCC 9945a	(====> =>)	131	AGN35554.1	Cluster 8867	False	subfam_01_Rap	1164147	1165265	+	3q15B00-i1	-	99.2	3.1e-107					RapA_[B._subtilis]	4.76e-95	42.4	99.2	AGN35555.1	1165397	1165675	+				PrediSi_neg_(but_high_score)	0.440236	0.014757	0.00042	0.019041	0.965783	CS pos: 42:43	17631	chromosome			766760	c__Bacilli;o__Bacillales;f__Bacillaceae;g__Bacillus;x__Bacillus subtilis group;s__Bacillus paralicheniformis;x__Bacillus paralicheniformis ATCC 9945a	Bacilli	Bacillales	Bacillaceae	Bacillus	relaxed
Firmicutes	CP005965.1	Bacillus paralicheniformis	ATCC 9945a	(=> <====)	95	AGN35981.1	Cluster 8055	False	subfam_01_Rap	1577081	1578211	-	3q15B00-i1	-	99.5	2.2e-121					RapA_[B._subtilis]	5.57e-128	49.867	99.2	AGN35980.1	1576854	1576985	+				OTHER	0.404648	0.404648	0.009642	0.081488	0.504221		24618	chromosome			766760	c__Bacilli;o__Bacillales;f__Bacillaceae;g__Bacillus;x__Bacillus subtilis group;s__Bacillus paralicheniformis;x__Bacillus paralicheniformis ATCC 9945a	Bacilli	Bacillales	Bacillaceae	Bacillus	loose
Firmicutes	CP021920.1	Bacillus sonorensis	SRCM101395	(<= <====)	-1	ASB89420.1	Cluster 10166	False	subfam_01_Rap	2669214	2670311	-	3q15B00-i1	-	95.5	4.8e-79					RapA_[B._subtilis]	9.55e-42	30.978	96	ASB89419.1	2669077	2669214	-				LIPO(Sec/SPII)	0.409048	0.409048	0.004672	0.487446	0.098834	CS pos: 20-21. LAG-AT. Pr: 0.4304	19041	chromosome			119858	c__Bacilli;o__Bacillales;f__Bacillaceae;g__Bacillus;x__Bacillus subtilis group;s__Bacillus sonorensis	Bacilli	Bacillales	Bacillaceae	Bacillus	relaxed
Firmicutes	CP034943.1	Bacillus spizizenii	ATCC 6633	(====> =>)	-11	QCY16721.1	Cluster 8442	False	subfam_01_Rap	1235277	1236404	+	3q15B00-i1	-	98.9	1.3e-120					RapA_[B._subtilis]	1.69e-118	47.745	99.2	smallORF71641	1236394	1236525	+	16	GGAG	9	LIPO(Sec/SPII)	0.308334	0.308334	0.001923	0.651609	0.038135	CS pos: 18-19. VLV-CG. Pr: 0.3741	19954	chromosome			703612	c__Bacilli;o__Bacillales;f__Bacillaceae;g__Bacillus;x__Bacillus subtilis group;s__Bacillus spizizenii;x__Bacillus subtilis subsp. spizizenii ATCC 6633 = JCM 2499	Bacilli	Bacillales	Bacillaceae	Bacillus	relaxed
Firmicutes	CP002183.1	Bacillus spizizenii	W23	(====> =>)	-11	ADM37262.1	Cluster 8442	False	subfam_01_Rap	1223985	1225112	+	3q15B00-i1	-	98.9	1.3e-120					RapA_[B._subtilis]	1.69e-118	47.745	99.2	smallORF4387	1225102	1225233	+	16	GGAG	9	LIPO(Sec/SPII)	0.308334	0.308334	0.001923	0.651609	0.038135	CS pos: 18-19. VLV-CG. Pr: 0.3741	17427	chromosome			655816	c__Bacilli;o__Bacillales;f__Bacillaceae;g__Bacillus;x__Bacillus subtilis group;s__Bacillus spizizenii;x__Bacillus subtilis subsp. spizizenii str. W23	Bacilli	Bacillales	Bacillaceae	Bacillus	relaxed
Firmicutes	CP009611.1	Bacillus subtilis	Bs-916	(====> =>)	-17	AIW28717.1	Cluster 7197	False	subfam_01_Rap	427505	428653	+	3ulqA00-i1	-	98.7	7.4e-129					RapA_[B._subtilis]	3.31e-101	44.297	98.2	AIW28718.1	428637	428756	+				LIPO(Sec/SPII)	0.474977	0.474977	0.006308	0.49009	0.028625	CS pos: 22-23. VTG-AG. Pr: 0.4329	17919	chromosome			1423	c__Bacilli;o__Bacillales;f__Bacillaceae;g__Bacillus;x__Bacillus subtilis group;s__Bacillus subtilis	Bacilli	Bacillales	Bacillaceae	Bacillus	relaxed
Firmicutes	CP009684.1	Bacillus subtilis	B-1	(<= <====)	-17	AIU75415.1	Cluster 7402	False	subfam_01_Rap	444075	445220	-	3ulqA00-i1	-	98.7	1.3e-134					RapA_[B._subtilis]	4.09e-97	40.212	99.2	AIU75414.1	443972	444091	-				LIPO(Sec/SPII)	0.44397	0.44397	0.001529	0.496149	0.058352	CS pos: 21-22. ITA-DM. Pr: 0.5140	17934	chromosome			1423	c__Bacilli;o__Bacillales;f__Bacillaceae;g__Bacillus;x__Bacillus subtilis group;s__Bacillus subtilis	Bacilli	Bacillales	Bacillaceae	Bacillus	relaxed
Firmicutes	CP009684.1	Bacillus subtilis	B-1	(====> =>)	-17	AIU77291.1	Cluster 7200	False	subfam_01_Rap	2574233	2575381	+	3ulqA00-i1	-	98.7	9.7e-129					RapA_[B._subtilis]	7.3e-101	44.297	98.2	AIU77292.1	2575365	2575484	+				LIPO(Sec/SPII)	0.474977	0.474977	0.006308	0.49009	0.028625	CS pos: 22-23. VTG-AG. Pr: 0.4329	17935	chromosome			1423	c__Bacilli;o__Bacillales;f__Bacillaceae;g__Bacillus;x__Bacillus subtilis group;s__Bacillus subtilis	Bacilli	Bacillales	Bacillaceae	Bacillus	relaxed
Firmicutes	CP009749.1	Bacillus subtilis	ATCC 19217	(====> =>)	-17	AIW36306.1	Cluster 7201	False	subfam_01_Rap	380708	381856	+	3ulqA00-i1	-	98.7	7e-129					RapA_[B._subtilis]	3.03e-101	44.297	98.2	AIW36307.1	381840	381959	+				LIPO(Sec/SPII)	0.472991	0.472991	0.005765	0.492719	0.028525	CS pos: 22-23. VTG-AG. Pr: 0.4338	17958	chromosome			1423	c__Bacilli;o__Bacillales;f__Bacillaceae;g__Bacillus;x__Bacillus subtilis group;s__Bacillus subtilis	Bacilli	Bacillales	Bacillaceae	Bacillus	relaxed
Firmicutes	CP009796.1	Bacillus subtilis	SG6	(<= <====)	-11	AIX08248.1	Cluster 8448	False	subfam_01_Rap	2544612	2545739	-	3q15B00-i1	-	98.9	1.2e-120					RapA_[B._subtilis]	3.49e-117	47.48	99.2	AIX08247.1	2544491	2544622	-				LIPO(Sec/SPII)	0.347016	0.347016	0.001079	0.630677	0.021229	CS pos: 18-19. VLV-CG. Pr: 0.3682	17962	chromosome			1423	c__Bacilli;o__Bacillales;f__Bacillaceae;g__Bacillus;x__Bacillus subtilis group;s__Bacillus subtilis	Bacilli	Bacillales	Bacillaceae	Bacillus	relaxed
Firmicutes	CP011534.1	Bacillus subtilis	UD1022	(<= <====)	-11	AKI92838.1	Cluster 8443	False	subfam_01_Rap	2512423	2513550	-	3q15B00-i1	-	98.9	1e-120					RapA_[B._subtilis]	1.43e-117	47.48	99.2	smallORF25280	2512302	2512433	-	16	GGAG	9	LIPO(Sec/SPII)	0.19725	0.19725	0.000882	0.774455	0.027413	CS pos: 18-19. VLV-CG. Pr: 0.4382	18141	chromosome			1423	c__Bacilli;o__Bacillales;f__Bacillaceae;g__Bacillus;x__Bacillus subtilis group;s__Bacillus subtilis	Bacilli	Bacillales	Bacillaceae	Bacillus	relaxed
Firmicutes	CP015222.1	Bacillus subtilis	HRBS-10TDI13	(<= <====)	-11	AOS68672.1	Cluster 8450	False	subfam_01_Rap	2571957	2573084	-	3q15B00-i1	-	98.9	1e-120					RapA_[B._subtilis]	2.75e-117	47.48	99.2	smallORF35243	2571839	2571967	-	16	GGAG	9	LIPO(Sec/SPII)	0.324404	0.324404	0.001117	0.638637	0.035842	CS pos: 18-19. VLV-CG. Pr: 0.3639	18488	chromosome			1423	c__Bacilli;o__Bacillales;f__Bacillaceae;g__Bacillus;x__Bacillus subtilis group;s__Bacillus subtilis	Bacilli	Bacillales	Bacillaceae	Bacillus	relaxed
Firmicutes	CP016767.1	Bacillus subtilis	CW14	(<= <====)	-11	ARV44659.1	Cluster 8452	False	subfam_01_Rap	1276111	1277238	-	3q15B00-i1	-	98.9	1.7e-120					RapA_[B._subtilis]	6.89e-118	47.48	99.2	smallORF42971	1275990	1276121	-	16	GGAG	9	LIPO(Sec/SPII)	0.308334	0.308334	0.001923	0.651609	0.038135	CS pos: 18-19. VLV-CG. Pr: 0.3741	18641	chromosome			1423	c__Bacilli;o__Bacillales;f__Bacillaceae;g__Bacillus;x__Bacillus subtilis group;s__Bacillus subtilis	Bacilli	Bacillales	Bacillaceae	Bacillus	relaxed
Firmicutes	CP017314.1	Bacillus subtilis	BS38	(<= <====)	-11	AOR98935.1	Cluster 8450	False	subfam_01_Rap	2456917	2458044	-	3q15B00-i1	-	98.9	1e-120					RapA_[B._subtilis]	2.75e-117	47.48	99.2	AOR98934.1	2456799	2456927	-				LIPO(Sec/SPII)	0.324404	0.324404	0.001117	0.638637	0.035842	CS pos: 18-19. VLV-CG. Pr: 0.3639	18701	chromosome			1423	c__Bacilli;o__Bacillales;f__Bacillaceae;g__Bacillus;x__Bacillus subtilis group;s__Bacillus subtilis	Bacilli	Bacillales	Bacillaceae	Bacillus	relaxed
Firmicutes	CP017763.1	Bacillus subtilis	29R7-12	(====> =>)	-11	API98109.1	Cluster 8450	False	subfam_01_Rap	3929227	3930354	+	3q15B00-i1	-	98.9	1e-120					RapA_[B._subtilis]	2.75e-117	47.48	99.2	smallORF37272	3930344	3930472	+	16	GGAG	9	LIPO(Sec/SPII)	0.324404	0.324404	0.001117	0.638637	0.035842	CS pos: 18-19. VLV-CG. Pr: 0.3639	18730	chromosome			1423	c__Bacilli;o__Bacillales;f__Bacillaceae;g__Bacillus;x__Bacillus subtilis group;s__Bacillus subtilis	Bacilli	Bacillales	Bacillaceae	Bacillus	relaxed
Firmicutes	CP018184.1	Bacillus subtilis	KH2	(<= <====)	-11	API42767.1	Cluster 8450	False	subfam_01_Rap	1737188	1738315	-	3q15B00-i1	-	98.9	1e-120					RapA_[B._subtilis]	2.75e-117	47.48	99.2	smallORF36903	1737070	1737198	-	16	GGAG	9	LIPO(Sec/SPII)	0.324404	0.324404	0.001117	0.638637	0.035842	CS pos: 18-19. VLV-CG. Pr: 0.3639	18780	chromosome			1423	c__Bacilli;o__Bacillales;f__Bacillaceae;g__Bacillus;x__Bacillus subtilis group;s__Bacillus subtilis	Bacilli	Bacillales	Bacillaceae	Bacillus	relaxed
Firmicutes	CP018295.1	Bacillus subtilis	J-5	(====> =>)	-17	APH34440.1	Cluster 7197	False	subfam_01_Rap	395162	396310	+	3ulqA00-i1	-	98.7	7.4e-129					RapA_[B._subtilis]	3.31e-101	44.297	98.2	APH34441.1	396294	396413	+				LIPO(Sec/SPII)	0.472991	0.472991	0.005765	0.492719	0.028525	CS pos: 22-23. VTG-AG. Pr: 0.4338	18800	chromosome			1423	c__Bacilli;o__Bacillales;f__Bacillaceae;g__Bacillus;x__Bacillus subtilis group;s__Bacillus subtilis	Bacilli	Bacillales	Bacillaceae	Bacillus	relaxed
Firmicutes	CP020023.1	Bacillus subtilis	ATCC 21228	(<= <====)	-11	AVL03564.1	Cluster 8450	False	subfam_01_Rap	635336	636463	-	3q15B00-i1	-	98.9	1e-120					RapA_[B._subtilis]	2.75e-117	47.48	99.2	smallORF53662	635218	635346	-	16	GGAG	9	LIPO(Sec/SPII)	0.324404	0.324404	0.001117	0.638637	0.035842	CS pos: 18-19. VLV-CG. Pr: 0.3639	18890	chromosome			1423	c__Bacilli;o__Bacillales;f__Bacillaceae;g__Bacillus;x__Bacillus subtilis group;s__Bacillus subtilis	Bacilli	Bacillales	Bacillaceae	Bacillus	relaxed
Firmicutes	CP020722.1	Bacillus subtilis	Bs-115	(<= <====)	-11	ARI85193.1	Cluster 8450	False	subfam_01_Rap	532034	533161	-	3q15B00-i1	-	98.9	1e-120					RapA_[B._subtilis]	2.75e-117	47.48	99.2	smallORF41367	531916	532044	-	16	GGAG	9	LIPO(Sec/SPII)	0.324404	0.324404	0.001117	0.638637	0.035842	CS pos: 18-19. VLV-CG. Pr: 0.3639	18923	chromosome			1423	c__Bacilli;o__Bacillales;f__Bacillaceae;g__Bacillus;x__Bacillus subtilis group;s__Bacillus subtilis	Bacilli	Bacillales	Bacillaceae	Bacillus	relaxed
Firmicutes	CP022287.1	Bacillus subtilis	SX01705	(<= <====)	-11	ASK24541.1	Cluster 8447	False	subfam_01_Rap	2492493	2493620	-	3q15B00-i1	-	98.7	3.3e-120					RapA_[B._subtilis]	1.96e-117	47.48	99.2	smallORF45695	2492372	2492503	-	16	GGAG	9	LIPO(Sec/SPII)	0.19725	0.19725	0.000882	0.774455	0.027413	CS pos: 18-19. VLV-CG. Pr: 0.4382	19068	chromosome			1423	c__Bacilli;o__Bacillales;f__Bacillaceae;g__Bacillus;x__Bacillus subtilis group;s__Bacillus subtilis	Bacilli	Bacillales	Bacillaceae	Bacillus	relaxed
Firmicutes	CP022890.1	Bacillus subtilis	DKU_NT_02	(====> =>)	-11	ASU98154.1	Cluster 8450	False	subfam_01_Rap	1419907	1421034	+	3q15B00-i1	-	98.9	1e-120					RapA_[B._subtilis]	2.75e-117	47.48	99.2	smallORF47697	1421024	1421152	+	16	GGAG	9	LIPO(Sec/SPII)	0.324404	0.324404	0.001117	0.638637	0.035842	CS pos: 18-19. VLV-CG. Pr: 0.3639	19128	chromosome			1423	c__Bacilli;o__Bacillales;f__Bacillaceae;g__Bacillus;x__Bacillus subtilis group;s__Bacillus subtilis	Bacilli	Bacillales	Bacillaceae	Bacillus	relaxed
Firmicutes	CP022891.1	Bacillus subtilis	DKU_NT_03	(<= <====)	-11	ASV01374.1	Cluster 8450	False	subfam_01_Rap	645065	646192	-	3q15B00-i1	-	98.9	1e-120					RapA_[B._subtilis]	2.75e-117	47.48	99.2	smallORF47762	644947	645075	-	16	GGAG	9	LIPO(Sec/SPII)	0.324404	0.324404	0.001117	0.638637	0.035842	CS pos: 18-19. VLV-CG. Pr: 0.3639	19129	chromosome			1423	c__Bacilli;o__Bacillales;f__Bacillaceae;g__Bacillus;x__Bacillus subtilis group;s__Bacillus subtilis	Bacilli	Bacillales	Bacillaceae	Bacillus	relaxed
Firmicutes	CP028201.1	Bacillus subtilis	SRCM102753	(====> =>)	-11	QHJ94745.1	Cluster 8220	False	subfam_01_Rap	1858906	1860036	+	3q15B00-i1	-	99.2	5.2e-126					RapA_[B._subtilis]	5.15e-138	53.191	99.5	QHJ94746.1	1860026	1860169	+				LIPO(Sec/SPII)	0.27803	0.27803	0.002304	0.694878	0.024789	CS pos: 21-22. FSG-FS. Pr: 0.6287	19484	chromosome			1423	c__Bacilli;o__Bacillales;f__Bacillaceae;g__Bacillus;x__Bacillus subtilis group;s__Bacillus subtilis	Bacilli	Bacillales	Bacillaceae	Bacillus	relaxed
Firmicutes	CP028202.1	Bacillus subtilis	SRCM102754	(<= <====)	-11	QHJ97957.1	Cluster 8190	False	subfam_01_Rap	900743	901873	-	3q15B00-i1	-	99.2	3.6e-126					RapA_[B._subtilis]	5.21e-139	53.723	99.5	QHJ97956.1	900610	900753	-				LIPO(Sec/SPII)	0.27803	0.27803	0.002304	0.694878	0.024789	CS pos: 21-22. FSG-FS. Pr: 0.6287	19486	chromosome			1423	c__Bacilli;o__Bacillales;f__Bacillaceae;g__Bacillus;x__Bacillus subtilis group;s__Bacillus subtilis	Bacilli	Bacillales	Bacillaceae	Bacillus	relaxed
Firmicutes	CP028209.1	Bacillus subtilis	SRCM102745	(<= <====)	-11	QHL55639.1	Cluster 8217	False	subfam_01_Rap	2658794	2659924	-	3q15B00-i1	-	99.2	2.5e-126					RapA_[B._subtilis]	1.25e-139	53.989	99.5	QHL55638.1	2658661	2658804	-				LIPO(Sec/SPII)	0.27803	0.27803	0.002304	0.694878	0.024789	CS pos: 21-22. FSG-FS. Pr: 0.6287	19519	chromosome			1423	c__Bacilli;o__Bacillales;f__Bacillaceae;g__Bacillus;x__Bacillus subtilis group;s__Bacillus subtilis	Bacilli	Bacillales	Bacillaceae	Bacillus	relaxed
Firmicutes	CP028217.1	Bacillus subtilis	SRCM102751	(<= <====)	-11	QHM15337.1	Cluster 8190	False	subfam_01_Rap	2937069	2938199	-	3q15B00-i1	-	99.2	3.6e-126					RapA_[B._subtilis]	5.21e-139	53.723	99.5	QHM15336.1	2936936	2937079	-				LIPO(Sec/SPII)	0.27803	0.27803	0.002304	0.694878	0.024789	CS pos: 21-22. FSG-FS. Pr: 0.6287	19538	chromosome			1423	c__Bacilli;o__Bacillales;f__Bacillaceae;g__Bacillus;x__Bacillus subtilis group;s__Bacillus subtilis	Bacilli	Bacillales	Bacillaceae	Bacillus	relaxed
Firmicutes	CP028218.1	Bacillus subtilis	SRCM102756	(<= <====)	-11	QHM20493.1	Cluster 8221	False	subfam_01_Rap	4078208	4079338	-	3q15B00-i1	-	99.2	3.5e-125					RapA_[B._subtilis]	6.34e-139	53.723	99.5	QHM20492.1	4078075	4078218	-				LIPO(Sec/SPII)	0.281407	0.281407	0.002542	0.691171	0.02488	CS pos: 21-22. FSG-FS. Pr: 0.6257	19540	chromosome			1423	c__Bacilli;o__Bacillales;f__Bacillaceae;g__Bacillus;x__Bacillus subtilis group;s__Bacillus subtilis	Bacilli	Bacillales	Bacillaceae	Bacillus	relaxed
Firmicutes	CP029461.2	Bacillus subtilis	QB61	(<= <====)	-11	AWM21613.1	Cluster 8448	False	subfam_01_Rap	2466328	2467455	-	3q15B00-i1	-	98.9	1.2e-120					RapA_[B._subtilis]	3.49e-117	47.48	99.2	smallORF55734	2466207	2466338	-	16	GGAG	9	LIPO(Sec/SPII)	0.20405	0.20405	0.000758	0.770244	0.024948	CS pos: 18-19. VLV-CG. Pr: 0.4335	19620	chromosome			1423	c__Bacilli;o__Bacillales;f__Bacillaceae;g__Bacillus;x__Bacillus subtilis group;s__Bacillus subtilis	Bacilli	Bacillales	Bacillaceae	Bacillus	relaxed
Firmicutes	CP031693.1	Bacillus subtilis	SRCM101393	(<= <====)	-11	QHM85089.1	Cluster 8446	False	subfam_01_Rap	3148840	3149967	-	3q15B00-i1	-	98.9	3.3e-120					RapA_[B._subtilis]	1.64e-115	47.215	99.2	QHM85088.1	3148719	3148850	-				LIPO(Sec/SPII)	0.191149	0.191149	0.00308	0.691057	0.114714	CS pos: 18-19. VLV-CG. Pr: 0.3835	19752	chromosome			1423	c__Bacilli;o__Bacillales;f__Bacillaceae;g__Bacillus;x__Bacillus subtilis group;s__Bacillus subtilis	Bacilli	Bacillales	Bacillaceae	Bacillus	relaxed
Firmicutes	CP035162.1	Bacillus subtilis	SRCM103886	(<= <====)	-11	QAR80121.1	Cluster 8450	False	subfam_01_Rap	2575968	2577095	-	3q15B00-i1	-	98.9	1e-120					RapA_[B._subtilis]	2.75e-117	47.48	99.2	smallORF64877	2575850	2575978	-	16	GGAG	9	LIPO(Sec/SPII)	0.324404	0.324404	0.001117	0.638637	0.035842	CS pos: 18-19. VLV-CG. Pr: 0.3639	19969	chromosome			1423	c__Bacilli;o__Bacillales;f__Bacillaceae;g__Bacillus;x__Bacillus subtilis group;s__Bacillus subtilis	Bacilli	Bacillales	Bacillaceae	Bacillus	relaxed
Firmicutes	CP035231.1	Bacillus subtilis	SRCM103571	(<= <====)	-11	QAT46607.1	Cluster 8446	False	subfam_01_Rap	2566955	2568082	-	3q15B00-i1	-	98.9	3.3e-120					RapA_[B._subtilis]	1.64e-115	47.215	99.2	smallORF66003	2566834	2566965	-	16	GGAG	9	LIPO(Sec/SPII)	0.202108	0.202108	0.001842	0.711021	0.085029	CS pos: 18-19. VLV-CG. Pr: 0.3910	19994	chromosome			1423	c__Bacilli;o__Bacillales;f__Bacillaceae;g__Bacillus;x__Bacillus subtilis group;s__Bacillus subtilis	Bacilli	Bacillales	Bacillaceae	Bacillus	relaxed
Firmicutes	CP035390.1	Bacillus subtilis	SRCM103641	(<= <====)	-11	QAV89075.1	Cluster 8450	False	subfam_01_Rap	2491596	2492723	-	3q15B00-i1	-	98.9	1e-120					RapA_[B._subtilis]	2.75e-117	47.48	99.2	smallORF66529	2491478	2491606	-	16	GGAG	9	LIPO(Sec/SPII)	0.324404	0.324404	0.001117	0.638637	0.035842	CS pos: 18-19. VLV-CG. Pr: 0.3639	20035	chromosome			1423	c__Bacilli;o__Bacillales;f__Bacillaceae;g__Bacillus;x__Bacillus subtilis group;s__Bacillus subtilis	Bacilli	Bacillales	Bacillaceae	Bacillus	relaxed
Firmicutes	CP035395.1	Bacillus subtilis	SRCM103697	(<= <====)	-11	QAW04894.1	Cluster 8450	False	subfam_01_Rap	2448525	2449652	-	3q15B00-i1	-	98.9	1e-120					RapA_[B._subtilis]	2.75e-117	47.48	99.2	smallORF66849	2448407	2448535	-	16	GGAG	9	LIPO(Sec/SPII)	0.324404	0.324404	0.001117	0.638637	0.035842	CS pos: 18-19. VLV-CG. Pr: 0.3639	20045	chromosome			1423	c__Bacilli;o__Bacillales;f__Bacillaceae;g__Bacillus;x__Bacillus subtilis group;s__Bacillus subtilis	Bacilli	Bacillales	Bacillaceae	Bacillus	relaxed
Firmicutes	CP035397.1	Bacillus subtilis	SRCM103773	(<= <====)	-11	QAW13085.1	Cluster 8450	False	subfam_01_Rap	2474770	2475897	-	3q15B00-i1	-	98.9	1e-120					RapA_[B._subtilis]	2.75e-117	47.48	99.2	smallORF67005	2474652	2474780	-	16	GGAG	9	LIPO(Sec/SPII)	0.324404	0.324404	0.001117	0.638637	0.035842	CS pos: 18-19. VLV-CG. Pr: 0.3639	20049	chromosome			1423	c__Bacilli;o__Bacillales;f__Bacillaceae;g__Bacillus;x__Bacillus subtilis group;s__Bacillus subtilis	Bacilli	Bacillales	Bacillaceae	Bacillus	relaxed
Firmicutes	CP035402.1	Bacillus subtilis	SRCM103576	(<= <====)	-11	QAW00990.1	Cluster 8450	False	subfam_01_Rap	2481809	2482936	-	3q15B00-i1	-	98.9	1e-120					RapA_[B._subtilis]	2.75e-117	47.48	99.2	smallORF66764	2481691	2481819	-	16	GGAG	9	LIPO(Sec/SPII)	0.324404	0.324404	0.001117	0.638637	0.035842	CS pos: 18-19. VLV-CG. Pr: 0.3639	20059	chromosome			1423	c__Bacilli;o__Bacillales;f__Bacillaceae;g__Bacillus;x__Bacillus subtilis group;s__Bacillus subtilis	Bacilli	Bacillales	Bacillaceae	Bacillus	relaxed
Firmicutes	CP035403.1	Bacillus subtilis	SRCM103581	(<= <====)	-11	QAW09061.1	Cluster 8456	False	subfam_01_Rap	2499585	2500712	-	3q15B00-i1	-	98.9	1.3e-119					RapA_[B._subtilis]	6.75e-115	47.215	99.2	smallORF66940	2499464	2499595	-	16	GGAG	9	LIPO(Sec/SPII)	0.172183	0.172183	0.001999	0.722419	0.103399	CS pos: 18-19. VLV-CG. Pr: 0.4000	20061	chromosome			1423	c__Bacilli;o__Bacillales;f__Bacillaceae;g__Bacillus;x__Bacillus subtilis group;s__Bacillus subtilis	Bacilli	Bacillales	Bacillaceae	Bacillus	relaxed
Firmicutes	CP035414.1	Bacillus subtilis	SRCM103637	(<= <====)	-11	QAW54700.1	Cluster 8450	False	subfam_01_Rap	2449717	2450844	-	3q15B00-i1	-	98.9	1e-120					RapA_[B._subtilis]	2.75e-117	47.48	99.2	smallORF67769	2449599	2449727	-	16	GGAG	9	LIPO(Sec/SPII)	0.324404	0.324404	0.001117	0.638637	0.035842	CS pos: 18-19. VLV-CG. Pr: 0.3639	20079	chromosome			1423	c__Bacilli;o__Bacillales;f__Bacillaceae;g__Bacillus;x__Bacillus subtilis group;s__Bacillus subtilis	Bacilli	Bacillales	Bacillaceae	Bacillus	relaxed
Firmicutes	CP039755.1	Bacillus subtilis	NRS 231	(====> =>)	-11	QCJ16505.1	Cluster 8442	False	subfam_01_Rap	962537	963664	+	3q15B00-i1	-	98.9	1.3e-120					RapA_[B._subtilis]	1.69e-118	47.745	99.2	smallORF70009	963654	963785	+	16	GGAG	9	LIPO(Sec/SPII)	0.308334	0.308334	0.001923	0.651609	0.038135	CS pos: 18-19. VLV-CG. Pr: 0.3741	20326	chromosome			1423	c__Bacilli;o__Bacillales;f__Bacillaceae;g__Bacillus;x__Bacillus subtilis group;s__Bacillus subtilis	Bacilli	Bacillales	Bacillaceae	Bacillus	relaxed
Firmicutes	CP041015.1	Bacillus subtilis	FDAARGOS_606	(====> =>)	-11	QDD02434.1	Cluster 8442	False	subfam_01_Rap	105598	106725	+	3q15B00-i1	-	98.9	1.3e-120					RapA_[B._subtilis]	1.69e-118	47.745	99.2	smallORF72292	106715	106846	+	16	GGAG	9	LIPO(Sec/SPII)	0.308334	0.308334	0.001923	0.651609	0.038135	CS pos: 18-19. VLV-CG. Pr: 0.3741	20384	chromosome			1423	c__Bacilli;o__Bacillales;f__Bacillaceae;g__Bacillus;x__Bacillus subtilis group;s__Bacillus subtilis	Bacilli	Bacillales	Bacillaceae	Bacillus	relaxed
Firmicutes	CP045816.1	Bacillus subtilis	P5_B2	(<= <====)	-11	QGI35575.1	Cluster 8450	False	subfam_01_Rap	2522547	2523674	-	3q15B00-i1	-	98.9	1e-120					RapA_[B._subtilis]	2.75e-117	47.48	99.2	smallORF79175	2522429	2522557	-	16	GGAG	9	LIPO(Sec/SPII)	0.324404	0.324404	0.001117	0.638637	0.035842	CS pos: 18-19. VLV-CG. Pr: 0.3639	20606	chromosome			1423	c__Bacilli;o__Bacillales;f__Bacillaceae;g__Bacillus;x__Bacillus subtilis group;s__Bacillus subtilis	Bacilli	Bacillales	Bacillaceae	Bacillus	relaxed
Firmicutes	CP045817.1	Bacillus subtilis	P5_B1	(====> =>)	-11	QGI30965.1	Cluster 8219	False	subfam_01_Rap	2042124	2043254	+	3q15B00-i1	-	99.2	5.6e-126					RapA_[B._subtilis]	9.92e-140	53.989	99.5	QGI30966.1	2043244	2043387	+				LIPO(Sec/SPII)	0.27803	0.27803	0.002304	0.694878	0.024789	CS pos: 21-22. FSG-FS. Pr: 0.6287	20608	chromosome			1423	c__Bacilli;o__Bacillales;f__Bacillaceae;g__Bacillus;x__Bacillus subtilis group;s__Bacillus subtilis	Bacilli	Bacillales	Bacillaceae	Bacillus	relaxed
Firmicutes	CP045825.1	Bacillus subtilis	75	(<= <====)	-11	QGI01456.1	Cluster 8446	False	subfam_01_Rap	2614585	2615712	-	3q15B00-i1	-	98.9	3.3e-120					RapA_[B._subtilis]	1.64e-115	47.215	99.2	smallORF78981	2614464	2614595	-	16	GGAG	9	LIPO(Sec/SPII)	0.191149	0.191149	0.00308	0.691057	0.114714	CS pos: 18-19. VLV-CG. Pr: 0.3835	20616	chromosome			1423	c__Bacilli;o__Bacillales;f__Bacillaceae;g__Bacillus;x__Bacillus subtilis group;s__Bacillus subtilis	Bacilli	Bacillales	Bacillaceae	Bacillus	relaxed
Firmicutes	CP046448.1	Bacillus subtilis	ZD01	(====> =>)	-11	QGU23908.1	Cluster 8447	False	subfam_01_Rap	1697518	1698645	+	3q15B00-i1	-	98.7	3.3e-120					RapA_[B._subtilis]	1.96e-117	47.48	99.2	smallORF79838	1698635	1698766	+	16	GGAG	9	LIPO(Sec/SPII)	0.19725	0.19725	0.000882	0.774455	0.027413	CS pos: 18-19. VLV-CG. Pr: 0.4382	20686	chromosome			1423	c__Bacilli;o__Bacillales;f__Bacillaceae;g__Bacillus;x__Bacillus subtilis group;s__Bacillus subtilis	Bacilli	Bacillales	Bacillaceae	Bacillus	relaxed
Firmicutes	CP046860.1	Bacillus subtilis	RS10	(====> =>)	-11	QHQ79242.1	Cluster 8219	False	subfam_01_Rap	1117234	1118364	+	3q15B00-i1	-	99.2	5.6e-126					RapA_[B._subtilis]	9.92e-140	53.989	99.5	QHQ79243.1	1118354	1118497	+				LIPO(Sec/SPII)	0.27803	0.27803	0.002304	0.694878	0.024789	CS pos: 21-22. FSG-FS. Pr: 0.6287	20708	chromosome			1423	c__Bacilli;o__Bacillales;f__Bacillaceae;g__Bacillus;x__Bacillus subtilis group;s__Bacillus subtilis	Bacilli	Bacillales	Bacillaceae	Bacillus	relaxed
Firmicutes	CP047645.1	Bacillus subtilis	PMB102	(====> <=)	375	QUG78370.1	Cluster 6709	False	subfam_01_Rap	424889	426037	+	3ulqA00-i1	-	98.7	9.2e-126					RapA_[B._subtilis]	1.7e-100	44.681	98.4	smallORF108655	426413	426526	-	24	GGAGG	9	PrediSi_pos	0.662647	0.046442	0.007117	0.070952	0.875488	CS pos: 34:35	20801	chromosome			1423	c__Bacilli;o__Bacillales;f__Bacillaceae;g__Bacillus;x__Bacillus subtilis group;s__Bacillus subtilis	Bacilli	Bacillales	Bacillaceae	Bacillus	relaxed
Firmicutes	CP064818.1	Bacillus subtilis	SH1	(<= <====)	-11	QPG31231.1	Cluster 8219	False	subfam_01_Rap	72820	73950	-	3q15B00-i1	-	99.2	5.6e-126					RapA_[B._subtilis]	9.92e-140	53.989	99.5	QPG31230.1	72687	72830	-				LIPO(Sec/SPII)	0.27803	0.27803	0.002304	0.694878	0.024789	CS pos: 21-22. FSG-FS. Pr: 0.6287	21370	chromosome			1423	c__Bacilli;o__Bacillales;f__Bacillaceae;g__Bacillus;x__Bacillus subtilis group;s__Bacillus subtilis	Bacilli	Bacillales	Bacillaceae	Bacillus	relaxed
Firmicutes	CP070485.1	Bacillus subtilis	JNFE1126	(<= <====)	-11	UJC50617.1	Cluster 8450	False	subfam_01_Rap	2475036	2476163	-	3q15B00-i1	-	98.9	1e-120					RapA_[B._subtilis]	2.75e-117	47.48	99.2	smallORF126922	2474918	2475046	-	16	GGAG	9	LIPO(Sec/SPII)	0.324404	0.324404	0.001117	0.638637	0.035842	CS pos: 18-19. VLV-CG. Pr: 0.3639	21632	chromosome			1423	c__Bacilli;o__Bacillales;f__Bacillaceae;g__Bacillus;x__Bacillus subtilis group;s__Bacillus subtilis	Bacilli	Bacillales	Bacillaceae	Bacillus	relaxed
Firmicutes	CP071276.1	Bacillus subtilis	JNFE0126	(<= <====)	-11	UJC54740.1	Cluster 8450	False	subfam_01_Rap	2462264	2463391	-	3q15B00-i1	-	98.9	1e-120					RapA_[B._subtilis]	2.75e-117	47.48	99.2	smallORF127008	2462146	2462274	-	16	GGAG	9	LIPO(Sec/SPII)	0.324404	0.324404	0.001117	0.638637	0.035842	CS pos: 18-19. VLV-CG. Pr: 0.3639	21681	chromosome			1423	c__Bacilli;o__Bacillales;f__Bacillaceae;g__Bacillus;x__Bacillus subtilis group;s__Bacillus subtilis	Bacilli	Bacillales	Bacillaceae	Bacillus	relaxed
Firmicutes	CP072525.1	Bacillus subtilis	YB-04	(====> =>)	-11	QTM28252.1	Cluster 8219	False	subfam_01_Rap	2055498	2056628	+	3q15B00-i1	-	99.2	5.6e-126					RapA_[B._subtilis]	9.92e-140	53.989	99.5	QTM28253.1	2056618	2056761	+				LIPO(Sec/SPII)	0.27803	0.27803	0.002304	0.694878	0.024789	CS pos: 21-22. FSG-FS. Pr: 0.6287	21746	chromosome			1423	c__Bacilli;o__Bacillales;f__Bacillaceae;g__Bacillus;x__Bacillus subtilis group;s__Bacillus subtilis	Bacilli	Bacillales	Bacillaceae	Bacillus	relaxed
Firmicutes	CP074571.1	Bacillus subtilis	BYS2	(<= <====)	-11	QVK13353.1	Cluster 8447	False	subfam_01_Rap	2493448	2494575	-	3q15B00-i1	-	98.7	3.3e-120					RapA_[B._subtilis]	1.96e-117	47.48	99.2	smallORF110202	2493327	2493458	-	16	GGAG	9	LIPO(Sec/SPII)	0.19725	0.19725	0.000882	0.774455	0.027413	CS pos: 18-19. VLV-CG. Pr: 0.4382	21852	chromosome			1423	c__Bacilli;o__Bacillales;f__Bacillaceae;g__Bacillus;x__Bacillus subtilis group;s__Bacillus subtilis	Bacilli	Bacillales	Bacillaceae	Bacillus	relaxed
Firmicutes	CP076083.1	Bacillus subtilis	SC3.7	(====> =>)	-11	QWF76416.1	Cluster 8190	False	subfam_01_Rap	1981582	1982712	+	3q15B00-i1	-	99.2	3.6e-126					RapA_[B._subtilis]	5.21e-139	53.723	99.5	QWF76417.1	1982702	1982845	+				LIPO(Sec/SPII)	0.27803	0.27803	0.002304	0.694878	0.024789	CS pos: 21-22. FSG-FS. Pr: 0.6287	21916	chromosome			1423	c__Bacilli;o__Bacillales;f__Bacillaceae;g__Bacillus;x__Bacillus subtilis group;s__Bacillus subtilis	Bacilli	Bacillales	Bacillaceae	Bacillus	relaxed
Firmicutes	CP090125.1	Bacillus subtilis	Bs96	(====> =>)	-11	UVB77400.1	Cluster 8237	False	subfam_01_Rap	1969868	1970998	+	3q15B00-i1	-	99.2	5.4e-126					RapA_[B._subtilis]	5.21e-139	53.723	99.5	UVB77401.1	1970988	1971131	+				LIPO(Sec/SPII)	0.27803	0.27803	0.002304	0.694878	0.024789	CS pos: 21-22. FSG-FS. Pr: 0.6287	22571	chromosome			1423	c__Bacilli;o__Bacillales;f__Bacillaceae;g__Bacillus;x__Bacillus subtilis group;s__Bacillus subtilis	Bacilli	Bacillales	Bacillaceae	Bacillus	relaxed
Firmicutes	CP092369.1	Bacillus subtilis	ZW	(====> =>)	-11	ULN58746.1	Cluster 8219	False	subfam_01_Rap	2038886	2040016	+	3q15B00-i1	-	99.2	5.6e-126					RapA_[B._subtilis]	9.92e-140	53.989	99.5	ULN58747.1	2040006	2040149	+				LIPO(Sec/SPII)	0.27803	0.27803	0.002304	0.694878	0.024789	CS pos: 21-22. FSG-FS. Pr: 0.6287	22706	chromosome			1423	c__Bacilli;o__Bacillales;f__Bacillaceae;g__Bacillus;x__Bacillus subtilis group;s__Bacillus subtilis	Bacilli	Bacillales	Bacillaceae	Bacillus	relaxed
Firmicutes	CP095736.1	Bacillus subtilis	N4	(====> =>)	-11	UPG79726.1	Cluster 8190	False	subfam_01_Rap	2214663	2215793	+	3q15B00-i1	-	99.2	3.6e-126					RapA_[B._subtilis]	5.21e-139	53.723	99.5	UPG79727.1	2215783	2215926	+				LIPO(Sec/SPII)	0.27803	0.27803	0.002304	0.694878	0.024789	CS pos: 21-22. FSG-FS. Pr: 0.6287	22844	chromosome			1423	c__Bacilli;o__Bacillales;f__Bacillaceae;g__Bacillus;x__Bacillus subtilis group;s__Bacillus subtilis	Bacilli	Bacillales	Bacillaceae	Bacillus	relaxed
Firmicutes	CP098036.1	Bacillus subtilis	SPC-17-3	(<= <====)	-11	URR30643.1	Cluster 8450	False	subfam_01_Rap	2475036	2476163	-	3q15B00-i1	-	98.9	1e-120					RapA_[B._subtilis]	2.75e-117	47.48	99.2	smallORF142810	2474918	2475046	-	16	GGAG	9	LIPO(Sec/SPII)	0.324404	0.324404	0.001117	0.638637	0.035842	CS pos: 18-19. VLV-CG. Pr: 0.3639	23021	chromosome			1423	c__Bacilli;o__Bacillales;f__Bacillaceae;g__Bacillus;x__Bacillus subtilis group;s__Bacillus subtilis	Bacilli	Bacillales	Bacillaceae	Bacillus	relaxed
Firmicutes	CP098417.1	Bacillus subtilis	N2-10	(====> =>)	-11	URZ95536.1	Cluster 8233	False	subfam_01_Rap	2067496	2068626	+	3q15B00-i1	-	99.2	2.9e-126					RapA_[B._subtilis]	4.52e-139	53.723	99.5	URZ95537.1	2068616	2068759	+				LIPO(Sec/SPII)	0.27803	0.27803	0.002304	0.694878	0.024789	CS pos: 21-22. FSG-FS. Pr: 0.6287	23027	chromosome			1423	c__Bacilli;o__Bacillales;f__Bacillaceae;g__Bacillus;x__Bacillus subtilis group;s__Bacillus subtilis	Bacilli	Bacillales	Bacillaceae	Bacillus	relaxed
Firmicutes	CP098491.1	Bacillus subtilis	NB205	(<= <====)	-11	USA19449.1	Cluster 8450	False	subfam_01_Rap	2470030	2471157	-	3q15B00-i1	-	98.9	1e-120					RapA_[B._subtilis]	2.75e-117	47.48	99.2	smallORF143100	2469912	2470040	-	16	GGAG	9	LIPO(Sec/SPII)	0.324404	0.324404	0.001117	0.638637	0.035842	CS pos: 18-19. VLV-CG. Pr: 0.3639	23030	chromosome			1423	c__Bacilli;o__Bacillales;f__Bacillaceae;g__Bacillus;x__Bacillus subtilis group;s__Bacillus subtilis	Bacilli	Bacillales	Bacillaceae	Bacillus	relaxed
Firmicutes	CP100436.1	Bacillus subtilis	MEC_B298	(<= <====)	-11	UTI58853.1	Cluster 8447	False	subfam_01_Rap	2492505	2493632	-	3q15B00-i1	-	98.7	3.3e-120					RapA_[B._subtilis]	1.96e-117	47.48	99.2	smallORF146434	2492384	2492515	-	16	GGAG	9	LIPO(Sec/SPII)	0.19725	0.19725	0.000882	0.774455	0.027413	CS pos: 18-19. VLV-CG. Pr: 0.4382	23082	chromosome			1423	c__Bacilli;o__Bacillales;f__Bacillaceae;g__Bacillus;x__Bacillus subtilis group;s__Bacillus subtilis	Bacilli	Bacillales	Bacillaceae	Bacillus	relaxed
Firmicutes	CP101930.1	Bacillus subtilis	BGSC 10A5	(<= <====)	-11	UUH81099.1	Cluster 8470	False	subfam_01_Rap	2535602	2536729	-	3q15B00-i1	-	98.9	7e-121					RapA_[B._subtilis]	3.87e-118	47.745	99.2	smallORF148425	2535481	2535612	-	16	GGAG	9	LIPO(Sec/SPII)	0.19999	0.19999	0.001929	0.743047	0.055035	CS pos: 18-19. VLV-CG. Pr: 0.3975	23122	chromosome			1423	c__Bacilli;o__Bacillales;f__Bacillaceae;g__Bacillus;x__Bacillus subtilis group;s__Bacillus subtilis	Bacilli	Bacillales	Bacillaceae	Bacillus	relaxed
Firmicutes	CP101931.1	Bacillus subtilis	BGSC b98af	(<= <====)	-11	UUI47564.1	Cluster 8470	False	subfam_01_Rap	2535603	2536730	-	3q15B00-i1	-	98.9	7e-121					RapA_[B._subtilis]	3.87e-118	47.745	99.2	smallORF148586	2535482	2535613	-	16	GGAG	9	LIPO(Sec/SPII)	0.19999	0.19999	0.001929	0.743047	0.055035	CS pos: 18-19. VLV-CG. Pr: 0.3975	23124	chromosome			1423	c__Bacilli;o__Bacillales;f__Bacillaceae;g__Bacillus;x__Bacillus subtilis group;s__Bacillus subtilis	Bacilli	Bacillales	Bacillaceae	Bacillus	relaxed
Firmicutes	CP103350.1	Bacillus subtilis	SRCM117108	(====> =>)	-11	UVV87479.1	Cluster 8220	False	subfam_01_Rap	2173719	2174849	+	3q15B00-i1	-	99.2	5.2e-126					RapA_[B._subtilis]	5.15e-138	53.191	99.5	UVV87480.1	2174839	2174982	+				LIPO(Sec/SPII)	0.27803	0.27803	0.002304	0.694878	0.024789	CS pos: 21-22. FSG-FS. Pr: 0.6287	23191	chromosome			1423	c__Bacilli;o__Bacillales;f__Bacillaceae;g__Bacillus;x__Bacillus subtilis group;s__Bacillus subtilis	Bacilli	Bacillales	Bacillaceae	Bacillus	relaxed
Firmicutes	CP103351.1	Bacillus subtilis	SRCM115947	(====> =>)	-11	UVW22149.1	Cluster 8471	False	subfam_01_Rap	214978	216105	+	3q15B00-i1	-	98.9	5.8e-120					RapA_[B._subtilis]	1.12e-115	47.215	99.2	smallORF150925	216095	216226	+	16	GGAG	9	LIPO(Sec/SPII)	0.195833	0.195833	0.00103	0.772091	0.031046	CS pos: 18-19. VLV-CG. Pr: 0.4368	23193	chromosome			1423	c__Bacilli;o__Bacillales;f__Bacillaceae;g__Bacillus;x__Bacillus subtilis group;s__Bacillus subtilis	Bacilli	Bacillales	Bacillaceae	Bacillus	relaxed
Firmicutes	CP103352.1	Bacillus subtilis	SRCM117508	(<= <====)	-11	UVW12116.1	Cluster 8450	False	subfam_01_Rap	2493606	2494733	-	3q15B00-i1	-	98.9	1e-120					RapA_[B._subtilis]	2.75e-117	47.48	99.2	smallORF150793	2493488	2493616	-	16	GGAG	9	LIPO(Sec/SPII)	0.324404	0.324404	0.001117	0.638637	0.035842	CS pos: 18-19. VLV-CG. Pr: 0.3639	23195	chromosome			1423	c__Bacilli;o__Bacillales;f__Bacillaceae;g__Bacillus;x__Bacillus subtilis group;s__Bacillus subtilis	Bacilli	Bacillales	Bacillaceae	Bacillus	relaxed
Firmicutes	CP103456.1	Bacillus subtilis	PN176 (HK176)	(====> =>)	-11	UWD38855.1	Cluster 8450	False	subfam_01_Rap	1644321	1645448	+	3q15B00-i1	-	98.9	1e-120					RapA_[B._subtilis]	2.75e-117	47.48	99.2	smallORF151173	1645438	1645566	+	16	GGAG	9	LIPO(Sec/SPII)	0.324404	0.324404	0.001117	0.638637	0.035842	CS pos: 18-19. VLV-CG. Pr: 0.3639	23208	chromosome			1423	c__Bacilli;o__Bacillales;f__Bacillaceae;g__Bacillus;x__Bacillus subtilis group;s__Bacillus subtilis	Bacilli	Bacillales	Bacillaceae	Bacillus	relaxed
Firmicutes	CP103784.1	Bacillus subtilis	RO-NN-1	(<= <====)	-11	UVZ56623.1	Cluster 8443	False	subfam_01_Rap	2511399	2512526	-	3q15B00-i1	-	98.9	1e-120					RapA_[B._subtilis]	1.43e-117	47.48	99.2	smallORF151109	2511278	2511409	-	16	GGAG	9	LIPO(Sec/SPII)	0.191396	0.191396	0.000755	0.779065	0.028783	CS pos: 18-19. VLV-CG. Pr: 0.4376	23213	chromosome			1423	c__Bacilli;o__Bacillales;f__Bacillaceae;g__Bacillus;x__Bacillus subtilis group;s__Bacillus subtilis	Bacilli	Bacillales	Bacillaceae	Bacillus	relaxed
Firmicutes	CP103995.1	Bacillus subtilis	SRCM117109	(<= <====)	-11	UWI99934.1	Cluster 8450	False	subfam_01_Rap	2519267	2520394	-	3q15B00-i1	-	98.9	1e-120					RapA_[B._subtilis]	2.75e-117	47.48	99.2	smallORF151723	2519149	2519277	-	16	GGAG	9	LIPO(Sec/SPII)	0.324404	0.324404	0.001117	0.638637	0.035842	CS pos: 18-19. VLV-CG. Pr: 0.3639	23226	chromosome			1423	c__Bacilli;o__Bacillales;f__Bacillaceae;g__Bacillus;x__Bacillus subtilis group;s__Bacillus subtilis	Bacilli	Bacillales	Bacillaceae	Bacillus	relaxed
Firmicutes	CP104097.1	Bacillus subtilis	GL-4	(====> =>)	-11	UWS59254.1	Cluster 8219	False	subfam_01_Rap	2106751	2107881	+	3q15B00-i1	-	99.2	5.6e-126					RapA_[B._subtilis]	9.92e-140	53.989	99.5	UWS59255.1	2107871	2108014	+				LIPO(Sec/SPII)	0.27803	0.27803	0.002304	0.694878	0.024789	CS pos: 21-22. FSG-FS. Pr: 0.6287	23232	chromosome			1423	c__Bacilli;o__Bacillales;f__Bacillaceae;g__Bacillus;x__Bacillus subtilis group;s__Bacillus subtilis	Bacilli	Bacillales	Bacillaceae	Bacillus	relaxed
Firmicutes	CP104855.1	Bacillus subtilis	Z2	(<= <====)	-11	UXL14266.1	Cluster 8447	False	subfam_01_Rap	2492453	2493580	-	3q15B00-i1	-	98.7	3.3e-120					RapA_[B._subtilis]	1.96e-117	47.48	99.2	smallORF152984	2492332	2492463	-	16	GGAG	9	LIPO(Sec/SPII)	0.19725	0.19725	0.000882	0.774455	0.027413	CS pos: 18-19. VLV-CG. Pr: 0.4382	23245	chromosome			1423	c__Bacilli;o__Bacillales;f__Bacillaceae;g__Bacillus;x__Bacillus subtilis group;s__Bacillus subtilis	Bacilli	Bacillales	Bacillaceae	Bacillus	relaxed
Firmicutes	CP104878.1	Bacillus subtilis	4ZT	(<= <====)	-11	UXM86167.1	Cluster 8450	False	subfam_01_Rap	2586462	2587589	-	3q15B00-i1	-	98.9	1e-120					RapA_[B._subtilis]	2.75e-117	47.48	99.2	smallORF153047	2586344	2586472	-	16	GGAG	9	LIPO(Sec/SPII)	0.324404	0.324404	0.001117	0.638637	0.035842	CS pos: 18-19. VLV-CG. Pr: 0.3639	23247	chromosome			1423	c__Bacilli;o__Bacillales;f__Bacillaceae;g__Bacillus;x__Bacillus subtilis group;s__Bacillus subtilis	Bacilli	Bacillales	Bacillaceae	Bacillus	relaxed
Firmicutes	CP106671.1	Bacillus subtilis	SRCM116301	(<= <====)	-11	UXP30274.1	Cluster 8219	False	subfam_01_Rap	2032671	2033801	-	3q15B00-i1	-	99.2	5.6e-126					RapA_[B._subtilis]	9.92e-140	53.989	99.5	UXP30273.1	2032538	2032681	-				LIPO(Sec/SPII)	0.27803	0.27803	0.002304	0.694878	0.024789	CS pos: 21-22. FSG-FS. Pr: 0.6287	23256	chromosome			1423	c__Bacilli;o__Bacillales;f__Bacillaceae;g__Bacillus;x__Bacillus subtilis group;s__Bacillus subtilis	Bacilli	Bacillales	Bacillaceae	Bacillus	relaxed
Firmicutes	CP106673.1	Bacillus subtilis	SRCM116268	(====> =>)	-11	UXP17677.1	Cluster 8219	False	subfam_01_Rap	2059552	2060682	+	3q15B00-i1	-	99.2	5.6e-126					RapA_[B._subtilis]	9.92e-140	53.989	99.5	UXP17678.1	2060672	2060815	+				LIPO(Sec/SPII)	0.27803	0.27803	0.002304	0.694878	0.024789	CS pos: 21-22. FSG-FS. Pr: 0.6287	23257	chromosome			1423	c__Bacilli;o__Bacillales;f__Bacillaceae;g__Bacillus;x__Bacillus subtilis group;s__Bacillus subtilis	Bacilli	Bacillales	Bacillaceae	Bacillus	relaxed
Firmicutes	CP107039.1	Bacillus subtilis	11060	(<= <====)	-11	UYH01249.1	Cluster 8219	False	subfam_01_Rap	972274	973404	-	3q15B00-i1	-	99.2	5.6e-126					RapA_[B._subtilis]	9.92e-140	53.989	99.5	UYH01248.1	972141	972284	-				LIPO(Sec/SPII)	0.27803	0.27803	0.002304	0.694878	0.024789	CS pos: 21-22. FSG-FS. Pr: 0.6287	23267	chromosome			1423	c__Bacilli;o__Bacillales;f__Bacillaceae;g__Bacillus;x__Bacillus subtilis group;s__Bacillus subtilis	Bacilli	Bacillales	Bacillaceae	Bacillus	relaxed
Firmicutes	JALJVV010000001.1	Bacillus subtilis	A-5	(<= <====)	-11	MCR8902710.1	Cluster 8450	False	subfam_01_Rap	2475038	2476165	-	3q15B00-i1	-	98.9	1e-120					RapA_[B._subtilis]	2.75e-117	47.48	99.2	smallORF150141	2474920	2475048	-	16	GGAG	9	LIPO(Sec/SPII)	0.324404	0.324404	0.001117	0.638637	0.035842	CS pos: 18-19. VLV-CG. Pr: 0.3639	23359	chromosome			1423	c__Bacilli;o__Bacillales;f__Bacillaceae;g__Bacillus;x__Bacillus subtilis group;s__Bacillus subtilis	Bacilli	Bacillales	Bacillaceae	Bacillus	relaxed
Firmicutes	CP009684.1	Bacillus subtilis	B-1	(====> =>)	-11	AIU77560.1	Cluster 7786	False	subfam_01_Rap	2862432	2863568	+	3q15B00-i1	-	99.2	4.4e-117					RapA_[B._subtilis]	2.57e-122	49.34	99.5	AIU77561.1	2863558	2863740	+				OTHER	0.275333	0.275333	0.004073	0.097002	0.623592		25007	chromosome			1423	c__Bacilli;o__Bacillales;f__Bacillaceae;g__Bacillus;x__Bacillus subtilis group;s__Bacillus subtilis	Bacilli	Bacillales	Bacillaceae	Bacillus	loose
Firmicutes	CP026010.1	Bacillus subtilis	ATCC 11774	(====> =>)	106	QAR60369.1	Cluster 8818	True	subfam_01_Rap	1422516	1423637	+	3q15B00-i1	-	97.6	1.6e-111					RapA_[B._subtilis]	3.99e-107	44.414	97.1	smallORF65707	1423744	1423779	+	27	AGGAGG	9	OTHER	0.202491	0.202491	0.102309	0.17896	0.51624		32853	chromosome			1423	c__Bacilli;o__Bacillales;f__Bacillaceae;g__Bacillus;x__Bacillus subtilis group;s__Bacillus subtilis	Bacilli	Bacillales	Bacillaceae	Bacillus	loose
Firmicutes	CP022287.1	Bacillus subtilis	SX01705	(====> <=)	200	ASK25798.1	Cluster 7304	False	subfam_01_Rap	3695749	3696894	+	3ulqA00-i1	-	99	1.4e-156					RapA_[B._subtilis]	2.04e-97	41.689	99.5	smallORF45679	3697095	3697136	-	15	AGGA	7	OTHER	0.22456	0.22456	0.065047	0.199944	0.510449		44411	chromosome			1423	c__Bacilli;o__Bacillales;f__Bacillaceae;g__Bacillus;x__Bacillus subtilis group;s__Bacillus subtilis	Bacilli	Bacillales	Bacillaceae	Bacillus	loose
Firmicutes	CP028215.1	Bacillus subtilis	SRCM102750	(=> <====)	90	QHM10549.1	Cluster 6168	False	subfam_01_Rap	2229024	2230220	-	3q15B00-i1	-	98.7	6.9e-98					RapA_[B._subtilis]	4.94e-69	33.6	93	smallORF83767	2228889	2228933	+	15	AGGA	7	OTHER	0.201689	0.201689	0.075448	0.146108	0.576754		44632	chromosome			1423	c__Bacilli;o__Bacillales;f__Bacillaceae;g__Bacillus;x__Bacillus subtilis group;s__Bacillus subtilis	Bacilli	Bacillales	Bacillaceae	Bacillus	loose
Firmicutes	CP035403.1	Bacillus subtilis	SRCM103581	(=> <====)	90	QAW10562.1	Cluster 6168	False	subfam_01_Rap	4099060	4100256	-	3q15B00-i1	-	98.7	6.9e-98					RapA_[B._subtilis]	4.94e-69	33.6	93	smallORF66951	4098925	4098969	+	15	AGGA	7	OTHER	0.201689	0.201689	0.075448	0.146108	0.576754		44908	chromosome			1423	c__Bacilli;o__Bacillales;f__Bacillaceae;g__Bacillus;x__Bacillus subtilis group;s__Bacillus subtilis	Bacilli	Bacillales	Bacillaceae	Bacillus	loose
Firmicutes	CP103352.1	Bacillus subtilis	SRCM117508	(=> <====)	90	UVW13613.1	Cluster 6179	False	subfam_01_Rap	4095158	4096354	-	3q15B00-i1	-	98.7	5.3e-98					RapA_[B._subtilis]	4.07e-69	33.6	93	smallORF150807	4095023	4095067	+	15	AGGA	7	OTHER	0.201689	0.201689	0.075448	0.146108	0.576754		46366	chromosome			1423	c__Bacilli;o__Bacillales;f__Bacillaceae;g__Bacillus;x__Bacillus subtilis group;s__Bacillus subtilis	Bacilli	Bacillales	Bacillaceae	Bacillus	loose
Firmicutes	CP017676.1	Bacillus subtilis	VV2	(<==== <=)	100	AOY05227.1	Cluster 7955	True	subfam_01_Rap	1465240	1466373	-	3q15B00-i1	-	98.4	1.5e-119					RapA_[B._subtilis]	5.65e-126	50.806	98.4	smallORF35572	1466474	1466563	-	14	GGCGG	5	OTHER	0.256458	0.256458	0.020235	0.095112	0.628194		46895	chromosome			1423	c__Bacilli;o__Bacillales;f__Bacillaceae;g__Bacillus;x__Bacillus subtilis group;s__Bacillus subtilis	Bacilli	Bacillales	Bacillaceae	Bacillus	loose
Firmicutes	CP025941.1	Bacillus subtilis	BJ3-2	(<==== <=)	100	AUS11790.1	Cluster 7966	True	subfam_01_Rap	1319679	1320812	-	3q15B00-i1	-	98.4	5.3e-119					RapA_[B._subtilis]	9.5e-125	50.538	98.4	smallORF52146	1320913	1321002	-	14	GGCGG	5	OTHER	0.256458	0.256458	0.020235	0.095112	0.628194		46964	chromosome			1423	c__Bacilli;o__Bacillales;f__Bacillaceae;g__Bacillus;x__Bacillus subtilis group;s__Bacillus subtilis	Bacilli	Bacillales	Bacillaceae	Bacillus	loose
Firmicutes	CP028202.1	Bacillus subtilis	SRCM102754	(=> ====>)	143	QHK00375.1	Cluster 7980	True	subfam_01_Rap	3431929	3433062	+	3q15B00-i1	-	98.4	1.7e-119					RapA_[B._subtilis]	3.11e-126	50.806	98.4	smallORF82974	3431738	3431785	+	14	GGCGG	5	OTHER	0.230893	0.230893	0.051747	0.215924	0.501436		46984	chromosome			1423	c__Bacilli;o__Bacillales;f__Bacillaceae;g__Bacillus;x__Bacillus subtilis group;s__Bacillus subtilis	Bacilli	Bacillales	Bacillaceae	Bacillus	loose
Firmicutes	CP007173.1	Bacillus subtilis	HJ5	(<= <====)	-11	AKD35839.1	Cluster 8447	False	subfam_01_Rap	2475184	2476311	-	3q15B00-i1	-	98.7	3.3e-120					RapA_[B._subtilis]	1.96e-117	47.48	99.2	AKD35838.1	2475063	2475194	-				LIPO(Sec/SPII)	0.19725	0.19725	0.000882	0.774455	0.027413	CS pos: 18-19. VLV-CG. Pr: 0.4382	17713	chromosome			1453990	c__Bacilli;o__Bacillales;f__Bacillaceae;g__Bacillus;x__Bacillus subtilis group;s__Bacillus subtilis;x__Bacillus subtilis HJ5	Bacilli	Bacillales	Bacillaceae	Bacillus	relaxed
Firmicutes	CP014471.1	Bacillus subtilis	CGMCC 2108	(<= <====)	-11	AMK73064.1	Cluster 8450	False	subfam_01_Rap	2476903	2478030	-	3q15B00-i1	-	98.9	1e-120					RapA_[B._subtilis]	2.75e-117	47.48	99.2	smallORF29321	2476785	2476913	-	16	GGAG	9	LIPO(Sec/SPII)	0.324404	0.324404	0.001117	0.638637	0.035842	CS pos: 18-19. VLV-CG. Pr: 0.3639	18410	chromosome			86029	c__Bacilli;o__Bacillales;f__Bacillaceae;g__Bacillus;x__Bacillus subtilis group;s__Bacillus subtilis;x__Bacillus subtilis subsp. natto	Bacilli	Bacillales	Bacillaceae	Bacillus	relaxed
Firmicutes	CP070844.1	Bacillus subtilis	BN0	(<= <====)	-11	UNU13782.1	Cluster 8450	False	subfam_01_Rap	2475037	2476164	-	3q15B00-i1	-	98.9	1e-120					RapA_[B._subtilis]	2.75e-117	47.48	99.2	smallORF135685	2474919	2475047	-	16	GGAG	9	LIPO(Sec/SPII)	0.324404	0.324404	0.001117	0.638637	0.035842	CS pos: 18-19. VLV-CG. Pr: 0.3639	21642	chromosome			86029	c__Bacilli;o__Bacillales;f__Bacillaceae;g__Bacillus;x__Bacillus subtilis group;s__Bacillus subtilis;x__Bacillus subtilis subsp. natto	Bacilli	Bacillales	Bacillaceae	Bacillus	relaxed
Firmicutes	CP086007.1	Bacillus subtilis	SCP010-1	(<= <====)	-11	UEG20668.1	Cluster 8450	False	subfam_01_Rap	2478028	2479155	-	3q15B00-i1	-	98.9	1e-120					RapA_[B._subtilis]	2.75e-117	47.48	99.2	smallORF123237	2477910	2478038	-	16	GGAG	9	LIPO(Sec/SPII)	0.324404	0.324404	0.001117	0.638637	0.035842	CS pos: 18-19. VLV-CG. Pr: 0.3639	22479	chromosome			86029	c__Bacilli;o__Bacillales;f__Bacillaceae;g__Bacillus;x__Bacillus subtilis group;s__Bacillus subtilis;x__Bacillus subtilis subsp. natto	Bacilli	Bacillales	Bacillaceae	Bacillus	relaxed
Firmicutes	CP101932.1	Bacillus subtilis	BGSC 27E1	(<= <====)	-11	UUI55282.1	Cluster 8450	False	subfam_01_Rap	2464995	2466122	-	3q15B00-i1	-	98.9	1e-120					RapA_[B._subtilis]	2.75e-117	47.48	99.2	smallORF148640	2464877	2465005	-	16	GGAG	9	LIPO(Sec/SPII)	0.324404	0.324404	0.001117	0.638637	0.035842	CS pos: 18-19. VLV-CG. Pr: 0.3639	23126	chromosome			86029	c__Bacilli;o__Bacillales;f__Bacillaceae;g__Bacillus;x__Bacillus subtilis group;s__Bacillus subtilis;x__Bacillus subtilis subsp. natto	Bacilli	Bacillales	Bacillaceae	Bacillus	relaxed
Firmicutes	CP101933.1	Bacillus subtilis	Bacillus subtilis 'natto'	(<= <====)	-11	UUH64857.1	Cluster 8450	False	subfam_01_Rap	2479609	2480736	-	3q15B00-i1	-	98.9	1e-120					RapA_[B._subtilis]	2.75e-117	47.48	99.2	smallORF148209	2479491	2479619	-	16	GGAG	9	LIPO(Sec/SPII)	0.324404	0.324404	0.001117	0.638637	0.035842	CS pos: 18-19. VLV-CG. Pr: 0.3639	23131	chromosome			86029	c__Bacilli;o__Bacillales;f__Bacillaceae;g__Bacillus;x__Bacillus subtilis group;s__Bacillus subtilis;x__Bacillus subtilis subsp. natto	Bacilli	Bacillales	Bacillaceae	Bacillus	relaxed
Firmicutes	AP011541.2	Bacillus subtilis	BEST195	(<= <====)	-11	BAI86108.2	Cluster 5168	False	subfam_01_Rap	2461596	2462831	-	3q15B00-i1	-	98.4	4.3e-121					RapA_[B._subtilis]	2.83e-116	47.594	90.3	smallORF8924	2461478	2461606	-	16	GGAG	9	LIPO(Sec/SPII)	0.324404	0.324404	0.001117	0.638637	0.035842	CS pos: 18-19. VLV-CG. Pr: 0.3639	16831	chromosome			645657	c__Bacilli;o__Bacillales;f__Bacillaceae;g__Bacillus;x__Bacillus subtilis group;s__Bacillus subtilis;x__Bacillus subtilis subsp. natto;x__Bacillus subtilis subsp. natto BEST195	Bacilli	Bacillales	Bacillaceae	Bacillus	relaxed
Firmicutes	CP013654.1	Bacillus subtilis	BSD-2	(====> =>)	-11	ALS81425.1	Cluster 8447	False	subfam_01_Rap	1119827	1120954	+	3q15B00-i1	-	98.7	3.3e-120					RapA_[B._subtilis]	1.96e-117	47.48	99.2	smallORF28007	1120944	1121075	+	16	GGAG	9	LIPO(Sec/SPII)	0.19725	0.19725	0.000882	0.774455	0.027413	CS pos: 18-19. VLV-CG. Pr: 0.4382	18326	chromosome			135461	c__Bacilli;o__Bacillales;f__Bacillaceae;g__Bacillus;x__Bacillus subtilis group;s__Bacillus subtilis;x__Bacillus subtilis subsp. subtilis	Bacilli	Bacillales	Bacillaceae	Bacillus	relaxed
Firmicutes	CP021498.1	Bacillus subtilis	SRCM101444	(<= <====)	-11	ARV99499.1	Cluster 8450	False	subfam_01_Rap	2473990	2475117	-	3q15B00-i1	-	98.9	1e-120					RapA_[B._subtilis]	2.75e-117	47.48	99.2	ARV99498.1	2473872	2474000	-				LIPO(Sec/SPII)	0.324404	0.324404	0.001117	0.638637	0.035842	CS pos: 18-19. VLV-CG. Pr: 0.3639	19005	chromosome			135461	c__Bacilli;o__Bacillales;f__Bacillaceae;g__Bacillus;x__Bacillus subtilis group;s__Bacillus subtilis;x__Bacillus subtilis subsp. subtilis	Bacilli	Bacillales	Bacillaceae	Bacillus	relaxed
Firmicutes	CP021499.1	Bacillus subtilis	SRCM100757	(<= <====)	-11	ARW03571.1	Cluster 8450	False	subfam_01_Rap	2474014	2475141	-	3q15B00-i1	-	98.9	1e-120					RapA_[B._subtilis]	2.75e-117	47.48	99.2	ARW03570.1	2473896	2474024	-				LIPO(Sec/SPII)	0.324404	0.324404	0.001117	0.638637	0.035842	CS pos: 18-19. VLV-CG. Pr: 0.3639	19008	chromosome			135461	c__Bacilli;o__Bacillales;f__Bacillaceae;g__Bacillus;x__Bacillus subtilis group;s__Bacillus subtilis;x__Bacillus subtilis subsp. subtilis	Bacilli	Bacillales	Bacillaceae	Bacillus	relaxed
Firmicutes	CP021507.1	Bacillus subtilis	SRCM101441	(<= <====)	-11	ARW32326.1	Cluster 8450	False	subfam_01_Rap	2569694	2570821	-	3q15B00-i1	-	98.9	1e-120					RapA_[B._subtilis]	2.75e-117	47.48	99.2	ARW32325.1	2569576	2569704	-				LIPO(Sec/SPII)	0.324404	0.324404	0.001117	0.638637	0.035842	CS pos: 18-19. VLV-CG. Pr: 0.3639	19014	chromosome			135461	c__Bacilli;o__Bacillales;f__Bacillaceae;g__Bacillus;x__Bacillus subtilis group;s__Bacillus subtilis;x__Bacillus subtilis subsp. subtilis	Bacilli	Bacillales	Bacillaceae	Bacillus	relaxed
Firmicutes	CP021889.1	Bacillus subtilis	SRCM100761	(<= <====)	-11	ASB57979.1	Cluster 8450	False	subfam_01_Rap	2474002	2475129	-	3q15B00-i1	-	98.9	1e-120					RapA_[B._subtilis]	2.75e-117	47.48	99.2	ASB57978.1	2473884	2474012	-				LIPO(Sec/SPII)	0.324404	0.324404	0.001117	0.638637	0.035842	CS pos: 18-19. VLV-CG. Pr: 0.3639	19029	chromosome			135461	c__Bacilli;o__Bacillales;f__Bacillaceae;g__Bacillus;x__Bacillus subtilis group;s__Bacillus subtilis;x__Bacillus subtilis subsp. subtilis	Bacilli	Bacillales	Bacillaceae	Bacillus	relaxed
Firmicutes	CP021892.1	Bacillus subtilis	SRCM100333	(<= <====)	-11	ASB70661.1	Cluster 8450	False	subfam_01_Rap	2521936	2523063	-	3q15B00-i1	-	98.9	1e-120					RapA_[B._subtilis]	2.75e-117	47.48	99.2	ASB70660.1	2521818	2521946	-				LIPO(Sec/SPII)	0.324404	0.324404	0.001117	0.638637	0.035842	CS pos: 18-19. VLV-CG. Pr: 0.3639	19035	chromosome			135461	c__Bacilli;o__Bacillales;f__Bacillaceae;g__Bacillus;x__Bacillus subtilis group;s__Bacillus subtilis;x__Bacillus subtilis subsp. subtilis	Bacilli	Bacillales	Bacillaceae	Bacillus	relaxed
Firmicutes	CP029609.1	Bacillus subtilis	G7	(=> ====>)	133	QBJ82487.1	Cluster 8217	False	subfam_01_Rap	2134782	2135912	+	3q15B00-i1	-	99.2	2.5e-126					RapA_[B._subtilis]	1.25e-139	53.989	99.5	QBJ82486.1	2134508	2134648	+				PrediSi_neg_(but_high_score)	0.403925	0.204325	0.048826	0.025964	0.720885	CS pos: 32:33	19640	chromosome	incomplete(10)	2118049-2137606	135461	c__Bacilli;o__Bacillales;f__Bacillaceae;g__Bacillus;x__Bacillus subtilis group;s__Bacillus subtilis;x__Bacillus subtilis subsp. subtilis	Bacilli	Bacillales	Bacillaceae	Bacillus	relaxed
Firmicutes	CP032852.1	Bacillus subtilis	GFR-12	(<= <====)	-11	AYK71391.1	Cluster 8450	False	subfam_01_Rap	3256513	3257640	-	3q15B00-i1	-	98.9	1e-120					RapA_[B._subtilis]	2.75e-117	47.48	99.2	smallORF61379	3256395	3256523	-	16	GGAG	9	LIPO(Sec/SPII)	0.324404	0.324404	0.001117	0.638637	0.035842	CS pos: 18-19. VLV-CG. Pr: 0.3639	19840	chromosome			135461	c__Bacilli;o__Bacillales;f__Bacillaceae;g__Bacillus;x__Bacillus subtilis group;s__Bacillus subtilis;x__Bacillus subtilis subsp. subtilis	Bacilli	Bacillales	Bacillaceae	Bacillus	relaxed
Firmicutes	CP032853.1	Bacillus subtilis	MH-1	(<= <====)	-11	AYK57730.1	Cluster 8450	False	subfam_01_Rap	2058194	2059321	-	3q15B00-i1	-	98.9	1e-120					RapA_[B._subtilis]	2.75e-117	47.48	99.2	smallORF61515	2058076	2058204	-	16	GGAG	9	LIPO(Sec/SPII)	0.324404	0.324404	0.001117	0.638637	0.035842	CS pos: 18-19. VLV-CG. Pr: 0.3639	19841	chromosome			135461	c__Bacilli;o__Bacillales;f__Bacillaceae;g__Bacillus;x__Bacillus subtilis group;s__Bacillus subtilis;x__Bacillus subtilis subsp. subtilis	Bacilli	Bacillales	Bacillaceae	Bacillus	relaxed
Firmicutes	CP032857.1	Bacillus subtilis	2RL2-3	(<= <====)	-11	AYK75080.1	Cluster 8450	False	subfam_01_Rap	2828214	2829341	-	3q15B00-i1	-	98.9	1e-120					RapA_[B._subtilis]	2.75e-117	47.48	99.2	smallORF61650	2828096	2828224	-	16	GGAG	9	LIPO(Sec/SPII)	0.324404	0.324404	0.001117	0.638637	0.035842	CS pos: 18-19. VLV-CG. Pr: 0.3639	19845	chromosome			135461	c__Bacilli;o__Bacillales;f__Bacillaceae;g__Bacillus;x__Bacillus subtilis group;s__Bacillus subtilis;x__Bacillus subtilis subsp. subtilis	Bacilli	Bacillales	Bacillaceae	Bacillus	relaxed
Firmicutes	CP032861.1	Bacillus subtilis	N1-1	(====> =>)	-11	AYK85042.1	Cluster 8450	False	subfam_01_Rap	67209	68336	+	3q15B00-i1	-	98.9	1e-120					RapA_[B._subtilis]	2.75e-117	47.48	99.2	smallORF61897	68326	68454	+	16	GGAG	9	LIPO(Sec/SPII)	0.324404	0.324404	0.001117	0.638637	0.035842	CS pos: 18-19. VLV-CG. Pr: 0.3639	19849	chromosome			135461	c__Bacilli;o__Bacillales;f__Bacillaceae;g__Bacillus;x__Bacillus subtilis group;s__Bacillus subtilis;x__Bacillus subtilis subsp. subtilis	Bacilli	Bacillales	Bacillaceae	Bacillus	relaxed
Firmicutes	CP032863.1	Bacillus subtilis	N2-2	(<= <====)	-11	AYK89731.1	Cluster 8450	False	subfam_01_Rap	628692	629819	-	3q15B00-i1	-	98.9	1e-120					RapA_[B._subtilis]	2.75e-117	47.48	99.2	smallORF61811	628574	628702	-	16	GGAG	9	LIPO(Sec/SPII)	0.324404	0.324404	0.001117	0.638637	0.035842	CS pos: 18-19. VLV-CG. Pr: 0.3639	19854	chromosome			135461	c__Bacilli;o__Bacillales;f__Bacillaceae;g__Bacillus;x__Bacillus subtilis group;s__Bacillus subtilis;x__Bacillus subtilis subsp. subtilis	Bacilli	Bacillales	Bacillaceae	Bacillus	relaxed
Firmicutes	CP032865.1	Bacillus subtilis	N3-1	(====> =>)	-11	AYK84138.1	Cluster 8450	False	subfam_01_Rap	3546518	3547645	+	3q15B00-i1	-	98.9	1e-120					RapA_[B._subtilis]	2.75e-117	47.48	99.2	smallORF61983	3547635	3547763	+	16	GGAG	9	LIPO(Sec/SPII)	0.324404	0.324404	0.001117	0.638637	0.035842	CS pos: 18-19. VLV-CG. Pr: 0.3639	19863	chromosome			135461	c__Bacilli;o__Bacillales;f__Bacillaceae;g__Bacillus;x__Bacillus subtilis group;s__Bacillus subtilis;x__Bacillus subtilis subsp. subtilis	Bacilli	Bacillales	Bacillaceae	Bacillus	relaxed
Firmicutes	CP032867.1	Bacillus subtilis	N4-2	(<= <====)	-11	AYK76895.1	Cluster 8450	False	subfam_01_Rap	201896	203023	-	3q15B00-i1	-	98.9	1e-120					RapA_[B._subtilis]	2.75e-117	47.48	99.2	smallORF61725	201778	201906	-	16	GGAG	9	LIPO(Sec/SPII)	0.324404	0.324404	0.001117	0.638637	0.035842	CS pos: 18-19. VLV-CG. Pr: 0.3639	19864	chromosome			135461	c__Bacilli;o__Bacillales;f__Bacillaceae;g__Bacillus;x__Bacillus subtilis group;s__Bacillus subtilis;x__Bacillus subtilis subsp. subtilis	Bacilli	Bacillales	Bacillaceae	Bacillus	relaxed
Firmicutes	CP032872.1	Bacillus subtilis	2KL1	(<= <====)	-11	AYL02054.1	Cluster 8450	False	subfam_01_Rap	3223390	3224517	-	3q15B00-i1	-	98.9	1e-120					RapA_[B._subtilis]	2.75e-117	47.48	99.2	smallORF62068	3223272	3223400	-	16	GGAG	9	LIPO(Sec/SPII)	0.324404	0.324404	0.001117	0.638637	0.035842	CS pos: 18-19. VLV-CG. Pr: 0.3639	19869	chromosome			135461	c__Bacilli;o__Bacillales;f__Bacillaceae;g__Bacillus;x__Bacillus subtilis group;s__Bacillus subtilis;x__Bacillus subtilis subsp. subtilis	Bacilli	Bacillales	Bacillaceae	Bacillus	relaxed
Firmicutes	CP063151.1	Bacillus subtilis	CMIN-4	(====> =>)	-11	QOR92430.1	Cluster 8450	False	subfam_01_Rap	977933	979060	+	3q15B00-i1	-	98.9	1e-120					RapA_[B._subtilis]	2.75e-117	47.48	99.2	smallORF97319	979050	979178	+	16	GGAG	9	LIPO(Sec/SPII)	0.324404	0.324404	0.001117	0.638637	0.035842	CS pos: 18-19. VLV-CG. Pr: 0.3639	21312	chromosome			135461	c__Bacilli;o__Bacillales;f__Bacillaceae;g__Bacillus;x__Bacillus subtilis group;s__Bacillus subtilis;x__Bacillus subtilis subsp. subtilis	Bacilli	Bacillales	Bacillaceae	Bacillus	relaxed
Firmicutes	CP076731.1	Bacillus subtilis	Miz-8	(<= <====)	-11	QWV82017.1	Cluster 8450	False	subfam_01_Rap	2461452	2462579	-	3q15B00-i1	-	98.9	1e-120					RapA_[B._subtilis]	2.75e-117	47.48	99.2	smallORF114786	2461334	2461462	-	16	GGAG	9	LIPO(Sec/SPII)	0.324404	0.324404	0.001117	0.638637	0.035842	CS pos: 18-19. VLV-CG. Pr: 0.3639	22138	chromosome			135461	c__Bacilli;o__Bacillales;f__Bacillaceae;g__Bacillus;x__Bacillus subtilis group;s__Bacillus subtilis;x__Bacillus subtilis subsp. subtilis	Bacilli	Bacillales	Bacillaceae	Bacillus	relaxed
Firmicutes	CP101936.1	Bacillus subtilis	BGSC 10A5	(<= <====)	-11	UUH69079.1	Cluster 8470	False	subfam_01_Rap	2535603	2536730	-	3q15B00-i1	-	98.9	7e-121					RapA_[B._subtilis]	3.87e-118	47.745	99.2	smallORF148295	2535482	2535613	-	16	GGAG	9	LIPO(Sec/SPII)	0.19999	0.19999	0.001929	0.743047	0.055035	CS pos: 18-19. VLV-CG. Pr: 0.3975	23136	chromosome			135461	c__Bacilli;o__Bacillales;f__Bacillaceae;g__Bacillus;x__Bacillus subtilis group;s__Bacillus subtilis;x__Bacillus subtilis subsp. subtilis	Bacilli	Bacillales	Bacillaceae	Bacillus	relaxed
Firmicutes	CP032859.1	Bacillus subtilis	2RL2-3	(<= <====)	302	AYK76676.1	Cluster 8668	False	subfam_01_Rap	7908	9032	-	3q15B00-i1	-	98.7	4.1e-110					RapA_[B._subtilis]	6.43e-105	45.722	98.9	smallORF61703	7570	7605	-	16	GGAG	10	OTHER	0.200625	0.200625	0.10962	0.185828	0.503927		41395	plasmid			135461	c__Bacilli;o__Bacillales;f__Bacillaceae;g__Bacillus;x__Bacillus subtilis group;s__Bacillus subtilis;x__Bacillus subtilis subsp. subtilis	Bacilli	Bacillales	Bacillaceae	Bacillus	loose
Firmicutes	CP004405.1	Bacillus subtilis	BAB-1	(<= <====)	-11	AGI29760.1	Cluster 8447	False	subfam_01_Rap	2487803	2488930	-	3q15B00-i1	-	98.7	3.3e-120					RapA_[B._subtilis]	1.96e-117	47.48	99.2	smallORF13919	2487682	2487813	-	16	GGAG	9	LIPO(Sec/SPII)	0.19725	0.19725	0.000882	0.774455	0.027413	CS pos: 18-19. VLV-CG. Pr: 0.4382	17607	chromosome			1302650	c__Bacilli;o__Bacillales;f__Bacillaceae;g__Bacillus;x__Bacillus subtilis group;s__Bacillus subtilis;x__Bacillus subtilis subsp. subtilis;x__Bacillus subtilis subsp. subtilis str. BAB-1	Bacilli	Bacillales	Bacillaceae	Bacillus	relaxed
Firmicutes	CP003695.1	Bacillus subtilis	BSP1	(====> =>)	-11	AGA21466.1	Cluster 8446	False	subfam_01_Rap	1540081	1541208	+	3q15B00-i1	-	98.9	3.3e-120					RapA_[B._subtilis]	1.64e-115	47.215	99.2	smallORF13214	1541198	1541329	+	16	GGAG	9	LIPO(Sec/SPII)	0.191149	0.191149	0.00308	0.691057	0.114714	CS pos: 18-19. VLV-CG. Pr: 0.3835	17544	chromosome			1192196	c__Bacilli;o__Bacillales;f__Bacillaceae;g__Bacillus;x__Bacillus subtilis group;s__Bacillus subtilis;x__Bacillus subtilis subsp. subtilis;x__Bacillus subtilis subsp. subtilis str. BSP1	Bacilli	Bacillales	Bacillaceae	Bacillus	relaxed
Firmicutes	CP002906.1	Bacillus subtilis	RO-NN-1	(<= <====)	-11	AEP91628.1	Cluster 8443	False	subfam_01_Rap	2511797	2512924	-	3q15B00-i1	-	98.9	1e-120					RapA_[B._subtilis]	1.43e-117	47.48	99.2	smallORF10036	2511676	2511807	-	16	GGAG	9	LIPO(Sec/SPII)	0.191396	0.191396	0.000755	0.779065	0.028783	CS pos: 18-19. VLV-CG. Pr: 0.4376	17487	chromosome			1052588	c__Bacilli;o__Bacillales;f__Bacillaceae;g__Bacillus;x__Bacillus subtilis group;s__Bacillus subtilis;x__Bacillus subtilis subsp. subtilis;x__Bacillus subtilis subsp. subtilis str. RO-NN-1	Bacilli	Bacillales	Bacillaceae	Bacillus	relaxed
Firmicutes	CP002906.1	Bacillus subtilis	RO-NN-1	(<= <====)	-11	AEP92723.1	Cluster 7944	True	subfam_01_Rap	3574177	3575310	-	3q15B00-i1	-	98.4	4.5e-119					RapA_[B._subtilis]	1.43e-126	50.806	98.4	AEP92722.1	3574035	3574187	-				OTHER	0.201023	0.201023	0.003779	0.013918	0.781279		24444	chromosome			1052588	c__Bacilli;o__Bacillales;f__Bacillaceae;g__Bacillus;x__Bacillus subtilis group;s__Bacillus subtilis;x__Bacillus subtilis subsp. subtilis;x__Bacillus subtilis subsp. subtilis str. RO-NN-1	Bacilli	Bacillales	Bacillaceae	Bacillus	loose
Firmicutes	CP004019.1	Bacillus subtilis	XF-1	(<= ====>)	176	AGE62227.1	Cluster 6709	False	subfam_01_Rap	422095	423261	+	3ulqA00-i1	-	98.7	8.3e-126					RapA_[B._subtilis]	2.55e-100	44.681	96.9	smallORF13487	421778	421918	-	15	AGGA	6	LIPO(Sec/SPII)	0.042256	0.042256	0.006423	0.699051	0.252271	CS pos: 23-24. SMS-CL. Pr: 0.6719	17587	chromosome			1233100	c__Bacilli;o__Bacillales;f__Bacillaceae;g__Bacillus;x__Bacillus subtilis group;s__Bacillus subtilis;x__Bacillus subtilis XF-1	Bacilli	Bacillales	Bacillaceae	Bacillus	relaxed
Firmicutes	CP004019.1	Bacillus subtilis	XF-1	(====> <=)	200	AGE65355.1	Cluster 7304	False	subfam_01_Rap	3684941	3686086	+	3ulqA00-i1	-	99	1.4e-156					RapA_[B._subtilis]	2.04e-97	41.689	99.5	smallORF13478	3686287	3686328	-	15	AGGA	7	OTHER	0.22456	0.22456	0.065047	0.199944	0.510449		43599	chromosome			1233100	c__Bacilli;o__Bacillales;f__Bacillaceae;g__Bacillus;x__Bacillus subtilis group;s__Bacillus subtilis;x__Bacillus subtilis XF-1	Bacilli	Bacillales	Bacillaceae	Bacillus	loose
Firmicutes	CP020893.1	Bacillus vallismortis	NBIF-001	(====> =>)	-17	ARM26682.1	Cluster 7197	False	subfam_01_Rap	396880	398028	+	3ulqA00-i1	-	98.7	7.4e-129					RapA_[B._subtilis]	3.31e-101	44.297	98.2	ARM26683.1	398012	398131	+				LIPO(Sec/SPII)	0.474977	0.474977	0.006308	0.49009	0.028625	CS pos: 22-23. VTG-AG. Pr: 0.4329	18963	chromosome			72361	c__Bacilli;o__Bacillales;f__Bacillaceae;g__Bacillus;x__Bacillus subtilis group;s__Bacillus vallismortis	Bacilli	Bacillales	Bacillaceae	Bacillus	relaxed
Firmicutes	CP020893.1	Bacillus vallismortis	NBIF-001	(====> =>)	-11	ARM28148.1	Cluster 7807	False	subfam_01_Rap	2096000	2097136	+	3q15B00-i1	-	99.2	1.8e-117					RapA_[B._subtilis]	1.04e-121	49.077	99.5	ARM28149.1	2097126	2097308	+				OTHER	0.275333	0.275333	0.004073	0.097002	0.623592		26315	chromosome	incomplete(30)	2092409-2107447	72361	c__Bacilli;o__Bacillales;f__Bacillaceae;g__Bacillus;x__Bacillus subtilis group;s__Bacillus vallismortis	Bacilli	Bacillales	Bacillaceae	Bacillus	loose
Firmicutes	CP013727.1	Bacillus amyloliquefaciens	MBE1283	(<= <====)	181	ALV02176.1	Cluster 9347	False	subfam_01_Rap	1577189	1578301	-	3q15B00-i1	-	96.8	3e-77									smallORF28162	1576906	1577007	-	14	GGGGG	7	PrediSi_neg_(but_high_score)	0.448883	0.119509	0.003962	0.051002	0.825526	CS pos: 28:29	18345	chromosome	intact(150)	1573902-1615866	1390	c__Bacilli;o__Bacillales;f__Bacillaceae;g__Bacillus;x__Bacillus subtilis group;x__Bacillus amyloliquefaciens group;s__Bacillus amyloliquefaciens	Bacilli	Bacillales	Bacillaceae	Bacillus	relaxed
Firmicutes	CP013727.1	Bacillus amyloliquefaciens	MBE1283	(====> =>)	-17	ALV03715.1	Cluster 7200	False	subfam_01_Rap	3270048	3271196	+	3ulqA00-i1	-	98.7	9.7e-129					RapA_[B._subtilis]	7.3e-101	44.297	98.2	ALV03716.1	3271180	3271299	+				LIPO(Sec/SPII)	0.474977	0.474977	0.006308	0.49009	0.028625	CS pos: 22-23. VTG-AG. Pr: 0.4329	18346	chromosome			1390	c__Bacilli;o__Bacillales;f__Bacillaceae;g__Bacillus;x__Bacillus subtilis group;x__Bacillus amyloliquefaciens group;s__Bacillus amyloliquefaciens	Bacilli	Bacillales	Bacillaceae	Bacillus	relaxed
Firmicutes	CP014700.1	Bacillus amyloliquefaciens	S499	(<= <====)	-17	AMP32740.1	Cluster 7196	False	subfam_01_Rap	2578574	2579722	-	3ulqA00-i1	-	98.7	6.8e-129					RapA_[B._subtilis]	3.31e-101	44.297	98.2	AMP32739.1	2578471	2578590	-				LIPO(Sec/SPII)	0.474977	0.474977	0.006308	0.49009	0.028625	CS pos: 22-23. VTG-AG. Pr: 0.4329	18427	chromosome			1390	c__Bacilli;o__Bacillales;f__Bacillaceae;g__Bacillus;x__Bacillus subtilis group;x__Bacillus amyloliquefaciens group;s__Bacillus amyloliquefaciens	Bacilli	Bacillales	Bacillaceae	Bacillus	relaxed
Firmicutes	CP014783.1	Bacillus amyloliquefaciens	B15	(====> =>)	-17	AMR49192.1	Cluster 7197	False	subfam_01_Rap	401990	403138	+	3ulqA00-i1	-	98.7	7.4e-129					RapA_[B._subtilis]	3.31e-101	44.297	98.2	AMR49193.1	403122	403241	+				LIPO(Sec/SPII)	0.456717	0.456717	0.005582	0.511357	0.026345	CS pos: 22-23. VTG-AG. Pr: 0.4844	18436	chromosome			1390	c__Bacilli;o__Bacillales;f__Bacillaceae;g__Bacillus;x__Bacillus subtilis group;x__Bacillus amyloliquefaciens group;s__Bacillus amyloliquefaciens	Bacilli	Bacillales	Bacillaceae	Bacillus	relaxed
Firmicutes	CP014783.1	Bacillus amyloliquefaciens	B15	(====> =>)	-4	AMR50495.1	Cluster 9681	False	subfam_01_Rap	1873077	1874183	+	3q15B00-i1	-	97.1	1.1e-88					RapA_[B._subtilis]	2.56e-46	28.889	94.3	smallORF30345	1874180	1874320	+	24	GGAGG	7	LIPO(Sec/SPII)	0.276142	0.276142	0.001975	0.615438	0.106446	CS pos: 20-21. VSG-ND. Pr: 0.5618	18439	chromosome			1390	c__Bacilli;o__Bacillales;f__Bacillaceae;g__Bacillus;x__Bacillus subtilis group;x__Bacillus amyloliquefaciens group;s__Bacillus amyloliquefaciens	Bacilli	Bacillales	Bacillaceae	Bacillus	relaxed
Firmicutes	CP017953.1	Bacillus amyloliquefaciens	Y14	(====> =>)	-17	APB80911.1	Cluster 7196	False	subfam_01_Rap	380592	381740	+	3ulqA00-i1	-	98.7	6.8e-129					RapA_[B._subtilis]	3.31e-101	44.297	98.2	APB80912.1	381724	381843	+				LIPO(Sec/SPII)	0.474977	0.474977	0.006308	0.49009	0.028625	CS pos: 22-23. VTG-AG. Pr: 0.4329	18741	chromosome			1390	c__Bacilli;o__Bacillales;f__Bacillaceae;g__Bacillus;x__Bacillus subtilis group;x__Bacillus amyloliquefaciens group;s__Bacillus amyloliquefaciens	Bacilli	Bacillales	Bacillaceae	Bacillus	relaxed
Firmicutes	CP018152.1	Bacillus amyloliquefaciens	LM2303	(<= <====)	-17	APH47790.1	Cluster 7196	False	subfam_01_Rap	949209	950357	-	3ulqA00-i1	-	98.7	6.8e-129					RapA_[B._subtilis]	3.31e-101	44.297	98.2	APH47789.1	949106	949225	-				LIPO(Sec/SPII)	0.474977	0.474977	0.006308	0.49009	0.028625	CS pos: 22-23. VTG-AG. Pr: 0.4329	18776	chromosome			1390	c__Bacilli;o__Bacillales;f__Bacillaceae;g__Bacillus;x__Bacillus subtilis group;x__Bacillus amyloliquefaciens group;s__Bacillus amyloliquefaciens	Bacilli	Bacillales	Bacillaceae	Bacillus	relaxed
Firmicutes	CP018200.1	Bacillus amyloliquefaciens	WS-8	(<= <====)	-17	APQ50336.1	Cluster 7197	False	subfam_01_Rap	2078884	2080032	-	3ulqA00-i1	-	98.7	7.4e-129					RapA_[B._subtilis]	3.31e-101	44.297	98.2	APQ50335.1	2078781	2078900	-				LIPO(Sec/SPII)	0.474977	0.474977	0.006308	0.49009	0.028625	CS pos: 22-23. VTG-AG. Pr: 0.4329	18790	chromosome			1390	c__Bacilli;o__Bacillales;f__Bacillaceae;g__Bacillus;x__Bacillus subtilis group;x__Bacillus amyloliquefaciens group;s__Bacillus amyloliquefaciens	Bacilli	Bacillales	Bacillaceae	Bacillus	relaxed
Firmicutes	CP029069.1	Bacillus amyloliquefaciens	ALB65	(====> =>)	-11	AWM42777.1	Cluster 8454	False	subfam_01_Rap	216115	217242	+	3q15B00-i1	-	99.2	3.9e-119					RapA_[B._subtilis]	3.55e-118	48.541	99.2	smallORF55948	217232	217363	+	16	GGAG	9	LIPO(Sec/SPII)	0.466822	0.466822	0.013869	0.487888	0.031421	CS pos: 18-19. TLV-CG. Pr: 0.2495	19583	chromosome	intact(100)	166930-218361	1390	c__Bacilli;o__Bacillales;f__Bacillaceae;g__Bacillus;x__Bacillus subtilis group;x__Bacillus amyloliquefaciens group;s__Bacillus amyloliquefaciens	Bacilli	Bacillales	Bacillaceae	Bacillus	relaxed
Firmicutes	CP029069.1	Bacillus amyloliquefaciens	ALB65	(====> =>)	-17	AWM42953.1	Cluster 7196	False	subfam_01_Rap	438768	439916	+	3ulqA00-i1	-	98.7	6.8e-129					RapA_[B._subtilis]	3.31e-101	44.297	98.2	AWM42954.1	439900	440019	+				LIPO(Sec/SPII)	0.474977	0.474977	0.006308	0.49009	0.028625	CS pos: 22-23. VTG-AG. Pr: 0.4329	19584	chromosome			1390	c__Bacilli;o__Bacillales;f__Bacillaceae;g__Bacillus;x__Bacillus subtilis group;x__Bacillus amyloliquefaciens group;s__Bacillus amyloliquefaciens	Bacilli	Bacillales	Bacillaceae	Bacillus	relaxed
Firmicutes	CP029070.1	Bacillus amyloliquefaciens	ALB69	(====> =>)	-17	AWM46705.1	Cluster 7196	False	subfam_01_Rap	386705	387853	+	3ulqA00-i1	-	98.7	6.8e-129					RapA_[B._subtilis]	3.31e-101	44.297	98.2	AWM46706.1	387837	387956	+				LIPO(Sec/SPII)	0.474977	0.474977	0.006308	0.49009	0.028625	CS pos: 22-23. VTG-AG. Pr: 0.4329	19588	chromosome			1390	c__Bacilli;o__Bacillales;f__Bacillaceae;g__Bacillus;x__Bacillus subtilis group;x__Bacillus amyloliquefaciens group;s__Bacillus amyloliquefaciens	Bacilli	Bacillales	Bacillaceae	Bacillus	relaxed
Firmicutes	CP029071.1	Bacillus amyloliquefaciens	ALB79	(====> =>)	-17	AWM50540.1	Cluster 7197	False	subfam_01_Rap	428587	429735	+	3ulqA00-i1	-	98.7	7.4e-129					RapA_[B._subtilis]	3.31e-101	44.297	98.2	AWM50541.1	429719	429838	+				LIPO(Sec/SPII)	0.474977	0.474977	0.006308	0.49009	0.028625	CS pos: 22-23. VTG-AG. Pr: 0.4329	19592	chromosome			1390	c__Bacilli;o__Bacillales;f__Bacillaceae;g__Bacillus;x__Bacillus subtilis group;x__Bacillus amyloliquefaciens group;s__Bacillus amyloliquefaciens	Bacilli	Bacillales	Bacillaceae	Bacillus	relaxed
Firmicutes	CP029466.1	Bacillus amyloliquefaciens	HM618	(====> =>)	-17	QOH65112.1	Cluster 7197	False	subfam_01_Rap	468032	469180	+	3ulqA00-i1	-	98.7	7.4e-129					RapA_[B._subtilis]	3.31e-101	44.297	98.2	QOH65113.1	469164	469283	+				LIPO(Sec/SPII)	0.474977	0.474977	0.006308	0.49009	0.028625	CS pos: 22-23. VTG-AG. Pr: 0.4329	19626	chromosome			1390	c__Bacilli;o__Bacillales;f__Bacillaceae;g__Bacillus;x__Bacillus subtilis group;x__Bacillus amyloliquefaciens group;s__Bacillus amyloliquefaciens	Bacilli	Bacillales	Bacillaceae	Bacillus	relaxed
Firmicutes	CP029467.1	Bacillus amyloliquefaciens	HM618	(<= <====)	-4	QOH68514.1	Cluster 9789	False	subfam_01_Rap	8968	10071	-	3q15B00-i1	-	97.6	1.3e-94					RapA_[B._subtilis]	3.86e-47	28.338	97.1	smallORF96850	8828	8971	-	24	GGAGG	7	LIPO(Sec/SPII)	0.316359	0.316359	0.002706	0.559134	0.121802	CS pos: 20-21. VSG-GH. Pr: 0.3647	19631	plasmid			1390	c__Bacilli;o__Bacillales;f__Bacillaceae;g__Bacillus;x__Bacillus subtilis group;x__Bacillus amyloliquefaciens group;s__Bacillus amyloliquefaciens	Bacilli	Bacillales	Bacillaceae	Bacillus	relaxed
Firmicutes	CP032146.1	Bacillus amyloliquefaciens	YP6	(<= <====)	384	QBG58564.1	Cluster 6194	True	subfam_01_Rap	3960986	3962179	-	3q15B00-i1	-	97.9	7.7e-96					RapA_[B._subtilis]	6.73e-65	32.353	93.2	smallORF63139	3960452	3960601	-	15	AGGA	10	PrediSi_neg_(but_high_score)	0.407091	0.171538	0.017047	0.291294	0.520121	CS pos: 40:41	19798	chromosome			1390	c__Bacilli;o__Bacillales;f__Bacillaceae;g__Bacillus;x__Bacillus subtilis group;x__Bacillus amyloliquefaciens group;s__Bacillus amyloliquefaciens	Bacilli	Bacillales	Bacillaceae	Bacillus	relaxed
Firmicutes	CP035899.1	Bacillus amyloliquefaciens	ARP23	(<= <====)	-17	QEK96666.1	Cluster 7197	False	subfam_01_Rap	677148	678296	-	3ulqA00-i1	-	98.7	7.4e-129					RapA_[B._subtilis]	3.31e-101	44.297	98.2	QEK96665.1	677045	677164	-				LIPO(Sec/SPII)	0.473654	0.473654	0.005809	0.494019	0.026518	CS pos: 22-23. VTG-AG. Pr: 0.4347	20115	chromosome			1390	c__Bacilli;o__Bacillales;f__Bacillaceae;g__Bacillus;x__Bacillus subtilis group;x__Bacillus amyloliquefaciens group;s__Bacillus amyloliquefaciens	Bacilli	Bacillales	Bacillaceae	Bacillus	relaxed
Firmicutes	CP038028.1	Bacillus amyloliquefaciens	FS1092	(<= <====)	-17	QBQ44484.1	Cluster 7197	False	subfam_01_Rap	1438569	1439717	-	3ulqA00-i1	-	98.7	7.4e-129					RapA_[B._subtilis]	3.31e-101	44.297	98.2	QBQ44483.1	1438466	1438585	-				LIPO(Sec/SPII)	0.474977	0.474977	0.006308	0.49009	0.028625	CS pos: 22-23. VTG-AG. Pr: 0.4329	20277	chromosome			1390	c__Bacilli;o__Bacillales;f__Bacillaceae;g__Bacillus;x__Bacillus subtilis group;x__Bacillus amyloliquefaciens group;s__Bacillus amyloliquefaciens	Bacilli	Bacillales	Bacillaceae	Bacillus	relaxed
Firmicutes	CP041691.1	Bacillus amyloliquefaciens	ZJU1	(====> =>)	-17	QDP87088.1	Cluster 7196	False	subfam_01_Rap	389171	390319	+	3ulqA00-i1	-	98.7	6.8e-129					RapA_[B._subtilis]	3.31e-101	44.297	98.2	QDP87089.1	390303	390422	+				LIPO(Sec/SPII)	0.474977	0.474977	0.006308	0.49009	0.028625	CS pos: 22-23. VTG-AG. Pr: 0.4329	20429	chromosome			1390	c__Bacilli;o__Bacillales;f__Bacillaceae;g__Bacillus;x__Bacillus subtilis group;x__Bacillus amyloliquefaciens group;s__Bacillus amyloliquefaciens	Bacilli	Bacillales	Bacillaceae	Bacillus	relaxed
Firmicutes	CP041691.1	Bacillus amyloliquefaciens	ZJU1	(<= <====)	-11	QDP89621.1	Cluster 8445	False	subfam_01_Rap	3178466	3179593	-	3q15B00-i1	-	99.2	4.2e-120					RapA_[B._subtilis]	3.94e-119	48.533	99.2	smallORF73639	3178348	3178476	-	16	GGAG	9	LIPO(Sec/SPII)	0.338971	0.338971	0.003286	0.600978	0.056764	CS pos: 18-19. SLV-CG. Pr: 0.3395	20432	chromosome			1390	c__Bacilli;o__Bacillales;f__Bacillaceae;g__Bacillus;x__Bacillus subtilis group;x__Bacillus amyloliquefaciens group;s__Bacillus amyloliquefaciens	Bacilli	Bacillales	Bacillaceae	Bacillus	relaxed
Firmicutes	CP041770.1	Bacillus amyloliquefaciens	DH8030	(====> =>)	-17	QEQ54292.1	Cluster 7200	False	subfam_01_Rap	3220743	3221891	+	3ulqA00-i1	-	98.7	9.7e-129					RapA_[B._subtilis]	7.3e-101	44.297	98.2	QEQ54293.1	3221875	3221994	+				LIPO(Sec/SPII)	0.474977	0.474977	0.006308	0.49009	0.028625	CS pos: 22-23. VTG-AG. Pr: 0.4329	20441	chromosome			1390	c__Bacilli;o__Bacillales;f__Bacillaceae;g__Bacillus;x__Bacillus subtilis group;x__Bacillus amyloliquefaciens group;s__Bacillus amyloliquefaciens	Bacilli	Bacillales	Bacillaceae	Bacillus	relaxed
Firmicutes	CP044132.1	Bacillus amyloliquefaciens	ZKY01	(====> =>)	-17	UNE49706.1	Cluster 7197	False	subfam_01_Rap	432289	433437	+	3ulqA00-i1	-	98.7	7.4e-129					RapA_[B._subtilis]	3.31e-101	44.297	98.2	UNE49707.1	433421	433540	+				LIPO(Sec/SPII)	0.458484	0.458484	0.005892	0.507484	0.02814	CS pos: 22-23. VTG-AG. Pr: 0.4809	20531	chromosome			1390	c__Bacilli;o__Bacillales;f__Bacillaceae;g__Bacillus;x__Bacillus subtilis group;x__Bacillus amyloliquefaciens group;s__Bacillus amyloliquefaciens	Bacilli	Bacillales	Bacillaceae	Bacillus	relaxed
Firmicutes	CP044359.1	Bacillus amyloliquefaciens	V417	(<= <====)	-17	QEY89289.1	Cluster 7195	False	subfam_01_Rap	1268404	1269552	-	3ulqA00-i1	-	98.7	1.4e-127					RapA_[B._subtilis]	3.59e-100	44.032	98.2	QEY89288.1	1268301	1268420	-				LIPO(Sec/SPII)	0.474977	0.474977	0.006308	0.49009	0.028625	CS pos: 22-23. VTG-AG. Pr: 0.4329	20546	chromosome			1390	c__Bacilli;o__Bacillales;f__Bacillaceae;g__Bacillus;x__Bacillus subtilis group;x__Bacillus amyloliquefaciens group;s__Bacillus amyloliquefaciens	Bacilli	Bacillales	Bacillaceae	Bacillus	relaxed
Firmicutes	CP044360.1	Bacillus amyloliquefaciens	V167	(====> =>)	-17	QEY92131.1	Cluster 7195	False	subfam_01_Rap	347921	349069	+	3ulqA00-i1	-	98.7	1.4e-127					RapA_[B._subtilis]	3.59e-100	44.032	98.2	QEY92132.1	349053	349172	+				LIPO(Sec/SPII)	0.474977	0.474977	0.006308	0.49009	0.028625	CS pos: 22-23. VTG-AG. Pr: 0.4329	20549	chromosome			1390	c__Bacilli;o__Bacillales;f__Bacillaceae;g__Bacillus;x__Bacillus subtilis group;x__Bacillus amyloliquefaciens group;s__Bacillus amyloliquefaciens	Bacilli	Bacillales	Bacillaceae	Bacillus	relaxed
Firmicutes	CP053376.1	Bacillus amyloliquefaciens	WF02	(====> =>)	-17	QJW61666.1	Cluster 7200	False	subfam_01_Rap	419803	420951	+	3ulqA00-i1	-	98.7	9.7e-129					RapA_[B._subtilis]	7.3e-101	44.297	98.2	QJW61667.1	420935	421054	+				LIPO(Sec/SPII)	0.474977	0.474977	0.006308	0.49009	0.028625	CS pos: 22-23. VTG-AG. Pr: 0.4329	21004	chromosome			1390	c__Bacilli;o__Bacillales;f__Bacillaceae;g__Bacillus;x__Bacillus subtilis group;x__Bacillus amyloliquefaciens group;s__Bacillus amyloliquefaciens	Bacilli	Bacillales	Bacillaceae	Bacillus	relaxed
Firmicutes	CP054479.1	Bacillus amyloliquefaciens	R8-25	(<= <====)	-17	QKP75593.1	Cluster 7196	False	subfam_01_Rap	3787760	3788908	-	3ulqA00-i1	-	98.7	6.8e-129					RapA_[B._subtilis]	3.31e-101	44.297	98.2	QKP75592.1	3787657	3787776	-				LIPO(Sec/SPII)	0.474977	0.474977	0.006308	0.49009	0.028625	CS pos: 22-23. VTG-AG. Pr: 0.4329	21099	chromosome			1390	c__Bacilli;o__Bacillales;f__Bacillaceae;g__Bacillus;x__Bacillus subtilis group;x__Bacillus amyloliquefaciens group;s__Bacillus amyloliquefaciens	Bacilli	Bacillales	Bacillaceae	Bacillus	relaxed
Firmicutes	CP061852.1	Bacillus amyloliquefaciens	INH2-4b	(====> =>)	-17	QOE00892.1	Cluster 7197	False	subfam_01_Rap	428476	429624	+	3ulqA00-i1	-	98.7	7.4e-129					RapA_[B._subtilis]	3.31e-101	44.297	98.2	QOE00893.1	429608	429727	+				LIPO(Sec/SPII)	0.474977	0.474977	0.006308	0.49009	0.028625	CS pos: 22-23. VTG-AG. Pr: 0.4329	21275	chromosome			1390	c__Bacilli;o__Bacillales;f__Bacillaceae;g__Bacillus;x__Bacillus subtilis group;x__Bacillus amyloliquefaciens group;s__Bacillus amyloliquefaciens	Bacilli	Bacillales	Bacillaceae	Bacillus	relaxed
Firmicutes	CP061853.1	Bacillus amyloliquefaciens	MOH1-5b	(====> =>)	-17	QOE04559.1	Cluster 7196	False	subfam_01_Rap	387003	388151	+	3ulqA00-i1	-	98.7	6.8e-129					RapA_[B._subtilis]	3.31e-101	44.297	98.2	QOE04560.1	388135	388254	+				LIPO(Sec/SPII)	0.474977	0.474977	0.006308	0.49009	0.028625	CS pos: 22-23. VTG-AG. Pr: 0.4329	21279	chromosome			1390	c__Bacilli;o__Bacillales;f__Bacillaceae;g__Bacillus;x__Bacillus subtilis group;x__Bacillus amyloliquefaciens group;s__Bacillus amyloliquefaciens	Bacilli	Bacillales	Bacillaceae	Bacillus	relaxed
Firmicutes	CP062984.1	Bacillus amyloliquefaciens		(====> =>)	-4	QOQ56740.1	Cluster 9685	False	subfam_01_Rap	1843478	1844584	+	3ulqA00-i1	-	96.1	3.3e-89					RapA_[B._subtilis]	7.62e-46	28.492	94.3	QOQ56741.1	1844581	1844721	+				LIPO(Sec/SPII)	0.276142	0.276142	0.001975	0.615438	0.106446	CS pos: 20-21. VSG-ND. Pr: 0.5618	21305	chromosome			1390	c__Bacilli;o__Bacillales;f__Bacillaceae;g__Bacillus;x__Bacillus subtilis group;x__Bacillus amyloliquefaciens group;s__Bacillus amyloliquefaciens	Bacilli	Bacillales	Bacillaceae	Bacillus	relaxed
Firmicutes	CP065159.1	Bacillus amyloliquefaciens	GXU-1	(====> =>)	-17	QSZ46444.1	Cluster 7408	False	subfam_01_Rap	1563416	1564561	+	3ulqA00-i1	-	98.7	3e-134					RapA_[B._subtilis]	9.83e-97	39.947	99.2	QSZ46445.1	1564545	1564664	+				LIPO(Sec/SPII)	0.44397	0.44397	0.001529	0.496149	0.058352	CS pos: 21-22. ITA-DM. Pr: 0.5140	21398	chromosome			1390	c__Bacilli;o__Bacillales;f__Bacillaceae;g__Bacillus;x__Bacillus subtilis group;x__Bacillus amyloliquefaciens group;s__Bacillus amyloliquefaciens	Bacilli	Bacillales	Bacillaceae	Bacillus	relaxed
Firmicutes	CP065159.1	Bacillus amyloliquefaciens	GXU-1	(====> =>)	-17	QSZ43458.1	Cluster 7196	False	subfam_01_Rap	2280771	2281919	+	3ulqA00-i1	-	98.7	6.8e-129					RapA_[B._subtilis]	3.31e-101	44.297	98.2	QSZ43459.1	2281903	2282022	+				LIPO(Sec/SPII)	0.474977	0.474977	0.006308	0.49009	0.028625	CS pos: 22-23. VTG-AG. Pr: 0.4329	21399	chromosome			1390	c__Bacilli;o__Bacillales;f__Bacillaceae;g__Bacillus;x__Bacillus subtilis group;x__Bacillus amyloliquefaciens group;s__Bacillus amyloliquefaciens	Bacilli	Bacillales	Bacillaceae	Bacillus	relaxed
Firmicutes	CP065539.1	Bacillus amyloliquefaciens	DGL1	(====> =>)	-17	QPQ39940.1	Cluster 7195	False	subfam_01_Rap	395808	396956	+	3ulqA00-i1	-	98.7	1.4e-127					RapA_[B._subtilis]	3.59e-100	44.032	98.2	QPQ39941.1	396940	397059	+				LIPO(Sec/SPII)	0.474977	0.474977	0.006308	0.49009	0.028625	CS pos: 22-23. VTG-AG. Pr: 0.4329	21419	chromosome			1390	c__Bacilli;o__Bacillales;f__Bacillaceae;g__Bacillus;x__Bacillus subtilis group;x__Bacillus amyloliquefaciens group;s__Bacillus amyloliquefaciens	Bacilli	Bacillales	Bacillaceae	Bacillus	relaxed
Firmicutes	CP071042.1	Bacillus amyloliquefaciens		(====> =>)	-17	UBZ21056.1	Cluster 7402	False	subfam_01_Rap	53070	54215	+	3ulqA00-i1	-	98.7	1.3e-134					RapA_[B._subtilis]	4.09e-97	40.212	99.2	UBZ21057.1	54199	54318	+				LIPO(Sec/SPII)	0.44397	0.44397	0.001529	0.496149	0.058352	CS pos: 21-22. ITA-DM. Pr: 0.5140	21652	chromosome			1390	c__Bacilli;o__Bacillales;f__Bacillaceae;g__Bacillus;x__Bacillus subtilis group;x__Bacillus amyloliquefaciens group;s__Bacillus amyloliquefaciens	Bacilli	Bacillales	Bacillaceae	Bacillus	relaxed
Firmicutes	CP071042.1	Bacillus amyloliquefaciens		(====> =>)	-17	UBZ21729.1	Cluster 7196	False	subfam_01_Rap	814816	815964	+	3ulqA00-i1	-	98.7	6.8e-129					RapA_[B._subtilis]	3.31e-101	44.297	98.2	UBZ21730.1	815948	816067	+				LIPO(Sec/SPII)	0.474977	0.474977	0.006308	0.49009	0.028625	CS pos: 22-23. VTG-AG. Pr: 0.4329	21653	chromosome			1390	c__Bacilli;o__Bacillales;f__Bacillaceae;g__Bacillus;x__Bacillus subtilis group;x__Bacillus amyloliquefaciens group;s__Bacillus amyloliquefaciens	Bacilli	Bacillales	Bacillaceae	Bacillus	relaxed
Firmicutes	CP071932.1	Bacillus amyloliquefaciens	CAS02	(====> =>)	-17	UUO20239.1	Cluster 7197	False	subfam_01_Rap	396879	398027	+	3ulqA00-i1	-	98.7	7.4e-129					RapA_[B._subtilis]	3.31e-101	44.297	98.2	UUO20240.1	398011	398130	+				LIPO(Sec/SPII)	0.474977	0.474977	0.006308	0.49009	0.028625	CS pos: 22-23. VTG-AG. Pr: 0.4329	21713	chromosome			1390	c__Bacilli;o__Bacillales;f__Bacillaceae;g__Bacillus;x__Bacillus subtilis group;x__Bacillus amyloliquefaciens group;s__Bacillus amyloliquefaciens	Bacilli	Bacillales	Bacillaceae	Bacillus	relaxed
Firmicutes	CP071970.1	Bacillus amyloliquefaciens	XJ5	(====> =>)	-17	QTG85596.1	Cluster 7204	False	subfam_01_Rap	439237	440385	+	3ulqA00-i1	-	98.7	5.6e-129					RapA_[B._subtilis]	2.29e-101	44.297	98.2	QTG85597.1	440369	440488	+				LIPO(Sec/SPII)	0.472991	0.472991	0.005765	0.492719	0.028525	CS pos: 22-23. VTG-AG. Pr: 0.4338	21717	chromosome			1390	c__Bacilli;o__Bacillales;f__Bacillaceae;g__Bacillus;x__Bacillus subtilis group;x__Bacillus amyloliquefaciens group;s__Bacillus amyloliquefaciens	Bacilli	Bacillales	Bacillaceae	Bacillus	relaxed
Firmicutes	CP071970.1	Bacillus amyloliquefaciens	XJ5	(====> =>)	-4	QTG86936.1	Cluster 9681	False	subfam_01_Rap	1918052	1919158	+	3q15B00-i1	-	97.1	1.1e-88					RapA_[B._subtilis]	2.56e-46	28.889	94.3	QTG86937.1	1919155	1919295	+				LIPO(Sec/SPII)	0.276142	0.276142	0.001975	0.615438	0.106446	CS pos: 20-21. VSG-ND. Pr: 0.5618	21719	chromosome			1390	c__Bacilli;o__Bacillales;f__Bacillaceae;g__Bacillus;x__Bacillus subtilis group;x__Bacillus amyloliquefaciens group;s__Bacillus amyloliquefaciens	Bacilli	Bacillales	Bacillaceae	Bacillus	relaxed
Firmicutes	CP072120.1	Bacillus amyloliquefaciens	GKT04	(====> =>)	-17	QYC31582.1	Cluster 7197	False	subfam_01_Rap	2208976	2210124	+	3ulqA00-i1	-	98.7	7.4e-129					RapA_[B._subtilis]	3.31e-101	44.297	98.2	QYC31583.1	2210108	2210227	+				LIPO(Sec/SPII)	0.474977	0.474977	0.006308	0.49009	0.028625	CS pos: 22-23. VTG-AG. Pr: 0.4329	21739	chromosome			1390	c__Bacilli;o__Bacillales;f__Bacillaceae;g__Bacillus;x__Bacillus subtilis group;x__Bacillus amyloliquefaciens group;s__Bacillus amyloliquefaciens	Bacilli	Bacillales	Bacillaceae	Bacillus	relaxed
Firmicutes	CP075547.1	Bacillus amyloliquefaciens	SN16-1	(====> =>)	-17	QVV94247.1	Cluster 7196	False	subfam_01_Rap	379431	380579	+	3ulqA00-i1	-	98.7	6.8e-129					RapA_[B._subtilis]	3.31e-101	44.297	98.2	QVV94248.1	380563	380682	+				LIPO(Sec/SPII)	0.474977	0.474977	0.006308	0.49009	0.028625	CS pos: 22-23. VTG-AG. Pr: 0.4329	21882	chromosome			1390	c__Bacilli;o__Bacillales;f__Bacillaceae;g__Bacillus;x__Bacillus subtilis group;x__Bacillus amyloliquefaciens group;s__Bacillus amyloliquefaciens	Bacilli	Bacillales	Bacillaceae	Bacillus	relaxed
Firmicutes	CP075547.1	Bacillus amyloliquefaciens	SN16-1	(====> =>)	-17	QVV93601.1	Cluster 7402	False	subfam_01_Rap	3633401	3634546	+	3ulqA00-i1	-	98.7	1.3e-134					RapA_[B._subtilis]	4.09e-97	40.212	99.2	QVV93602.1	3634530	3634649	+				LIPO(Sec/SPII)	0.44397	0.44397	0.001529	0.496149	0.058352	CS pos: 21-22. ITA-DM. Pr: 0.5140	21884	chromosome			1390	c__Bacilli;o__Bacillales;f__Bacillaceae;g__Bacillus;x__Bacillus subtilis group;x__Bacillus amyloliquefaciens group;s__Bacillus amyloliquefaciens	Bacilli	Bacillales	Bacillaceae	Bacillus	relaxed
Firmicutes	CP076117.1	Bacillus amyloliquefaciens	CQN-2	(====> =>)	-17	UQB82703.1	Cluster 7197	False	subfam_01_Rap	396841	397989	+	3ulqA00-i1	-	98.7	7.4e-129					RapA_[B._subtilis]	3.31e-101	44.297	98.2	UQB82704.1	397973	398092	+				LIPO(Sec/SPII)	0.474977	0.474977	0.006308	0.49009	0.028625	CS pos: 22-23. VTG-AG. Pr: 0.4329	21918	chromosome			1390	c__Bacilli;o__Bacillales;f__Bacillaceae;g__Bacillus;x__Bacillus subtilis group;x__Bacillus amyloliquefaciens group;s__Bacillus amyloliquefaciens	Bacilli	Bacillales	Bacillaceae	Bacillus	relaxed
Firmicutes	CP079834.1	Bacillus amyloliquefaciens	EA19	(====> =>)	-17	QXX30301.1	Cluster 7196	False	subfam_01_Rap	1364933	1366081	+	3ulqA00-i1	-	98.7	6.8e-129					RapA_[B._subtilis]	3.31e-101	44.297	98.2	QXX30302.1	1366065	1366184	+				LIPO(Sec/SPII)	0.474977	0.474977	0.006308	0.49009	0.028625	CS pos: 22-23. VTG-AG. Pr: 0.4329	22187	chromosome			1390	c__Bacilli;o__Bacillales;f__Bacillaceae;g__Bacillus;x__Bacillus subtilis group;x__Bacillus amyloliquefaciens group;s__Bacillus amyloliquefaciens	Bacilli	Bacillales	Bacillaceae	Bacillus	relaxed
Firmicutes	CP082243.1	Bacillus amyloliquefaciens	JP3042	(====> =>)	-17	QZT41347.1	Cluster 7197	False	subfam_01_Rap	436144	437292	+	3ulqA00-i1	-	98.7	7.4e-129					RapA_[B._subtilis]	3.31e-101	44.297	98.2	QZT41348.1	437276	437395	+				LIPO(Sec/SPII)	0.474977	0.474977	0.006308	0.49009	0.028625	CS pos: 22-23. VTG-AG. Pr: 0.4329	22259	chromosome			1390	c__Bacilli;o__Bacillales;f__Bacillaceae;g__Bacillus;x__Bacillus subtilis group;x__Bacillus amyloliquefaciens group;s__Bacillus amyloliquefaciens	Bacilli	Bacillales	Bacillaceae	Bacillus	relaxed
Firmicutes	CP082283.1	Bacillus amyloliquefaciens	JP3144	(====> =>)	-17	QZY33212.1	Cluster 7196	False	subfam_01_Rap	387016	388164	+	3ulqA00-i1	-	98.7	6.8e-129					RapA_[B._subtilis]	3.31e-101	44.297	98.2	QZY33213.1	388148	388267	+				LIPO(Sec/SPII)	0.474977	0.474977	0.006308	0.49009	0.028625	CS pos: 22-23. VTG-AG. Pr: 0.4329	22265	chromosome			1390	c__Bacilli;o__Bacillales;f__Bacillaceae;g__Bacillus;x__Bacillus subtilis group;x__Bacillus amyloliquefaciens group;s__Bacillus amyloliquefaciens	Bacilli	Bacillales	Bacillaceae	Bacillus	relaxed
Firmicutes	CP087391.1	Bacillus amyloliquefaciens	ZF57	(====> =>)	-17	UFK57458.1	Cluster 7197	False	subfam_01_Rap	391839	392987	+	3ulqA00-i1	-	98.7	7.4e-129					RapA_[B._subtilis]	3.31e-101	44.297	98.2	UFK57459.1	392971	393090	+				LIPO(Sec/SPII)	0.474977	0.474977	0.006308	0.49009	0.028625	CS pos: 22-23. VTG-AG. Pr: 0.4329	22518	chromosome			1390	c__Bacilli;o__Bacillales;f__Bacillaceae;g__Bacillus;x__Bacillus subtilis group;x__Bacillus amyloliquefaciens group;s__Bacillus amyloliquefaciens	Bacilli	Bacillales	Bacillaceae	Bacillus	relaxed
Firmicutes	CP089530.1	Bacillus amyloliquefaciens	LS1-002-014s	(====> =>)	-17	UHH03368.1	Cluster 7197	False	subfam_01_Rap	390218	391366	+	3ulqA00-i1	-	98.7	7.4e-129					RapA_[B._subtilis]	3.31e-101	44.297	98.2	UHH03369.1	391350	391469	+				LIPO(Sec/SPII)	0.472991	0.472991	0.005765	0.492719	0.028525	CS pos: 22-23. VTG-AG. Pr: 0.4338	22545	chromosome			1390	c__Bacilli;o__Bacillales;f__Bacillaceae;g__Bacillus;x__Bacillus subtilis group;x__Bacillus amyloliquefaciens group;s__Bacillus amyloliquefaciens	Bacilli	Bacillales	Bacillaceae	Bacillus	relaxed
Firmicutes	CP090477.1	Bacillus amyloliquefaciens	W0101	(====> =>)	-17	UOI90941.1	Cluster 7197	False	subfam_01_Rap	391761	392909	+	3ulqA00-i1	-	98.7	7.4e-129					RapA_[B._subtilis]	3.31e-101	44.297	98.2	UOI90942.1	392893	393012	+				LIPO(Sec/SPII)	0.456717	0.456717	0.005582	0.511357	0.026345	CS pos: 22-23. VTG-AG. Pr: 0.4844	22589	chromosome			1390	c__Bacilli;o__Bacillales;f__Bacillaceae;g__Bacillus;x__Bacillus subtilis group;x__Bacillus amyloliquefaciens group;s__Bacillus amyloliquefaciens	Bacilli	Bacillales	Bacillaceae	Bacillus	relaxed
Firmicutes	CP090477.1	Bacillus amyloliquefaciens	W0101	(====> =>)	-4	UOI92266.1	Cluster 10182	False	subfam_01_Rap	1869182	1870279	+	3q15B00-i1	-	97.1	1.4e-88					RapA_[B._subtilis]	2.46e-46	28.889	94.7	UOI92267.1	1870276	1870416	+				LIPO(Sec/SPII)	0.276142	0.276142	0.001975	0.615438	0.106446	CS pos: 20-21. VSG-ND. Pr: 0.5618	22592	chromosome			1390	c__Bacilli;o__Bacillales;f__Bacillaceae;g__Bacillus;x__Bacillus subtilis group;x__Bacillus amyloliquefaciens group;s__Bacillus amyloliquefaciens	Bacilli	Bacillales	Bacillaceae	Bacillus	relaxed
Firmicutes	CP090838.1	Bacillus amyloliquefaciens	TL106	(<= <====)	-17	USP44532.1	Cluster 7408	False	subfam_01_Rap	343151	344296	-	3ulqA00-i1	-	98.7	3e-134					RapA_[B._subtilis]	9.83e-97	39.947	99.2	USP44531.1	343048	343167	-				LIPO(Sec/SPII)	0.44397	0.44397	0.001529	0.496149	0.058352	CS pos: 21-22. ITA-DM. Pr: 0.5140	22594	chromosome			1390	c__Bacilli;o__Bacillales;f__Bacillaceae;g__Bacillus;x__Bacillus subtilis group;x__Bacillus amyloliquefaciens group;s__Bacillus amyloliquefaciens	Bacilli	Bacillales	Bacillaceae	Bacillus	relaxed
Firmicutes	CP090838.1	Bacillus amyloliquefaciens	TL106	(<= <====)	-17	USP43897.1	Cluster 7200	False	subfam_01_Rap	3592776	3593924	-	3ulqA00-i1	-	98.7	9.7e-129					RapA_[B._subtilis]	7.3e-101	44.297	98.2	USP43896.1	3592673	3592792	-				LIPO(Sec/SPII)	0.474977	0.474977	0.006308	0.49009	0.028625	CS pos: 22-23. VTG-AG. Pr: 0.4329	22595	chromosome			1390	c__Bacilli;o__Bacillales;f__Bacillaceae;g__Bacillus;x__Bacillus subtilis group;x__Bacillus amyloliquefaciens group;s__Bacillus amyloliquefaciens	Bacilli	Bacillales	Bacillaceae	Bacillus	relaxed
Firmicutes	CP090839.1	Bacillus amyloliquefaciens	TL106	(====> =>)	-4	USP46267.1	Cluster 9413	False	subfam_01_Rap	7287	8399	+	3q15B00-i1	-	97.4	1.1e-92					RapA_[B._subtilis]	2.27e-45	28.212	94.6	USP46268.1	8396	8533	+				LIPO(Sec/SPII)	0.337153	0.337153	0.002482	0.578415	0.08195	CS pos: 20-21. VSG-ND. Pr: 0.5005	22597	plasmid			1390	c__Bacilli;o__Bacillales;f__Bacillaceae;g__Bacillus;x__Bacillus subtilis group;x__Bacillus amyloliquefaciens group;s__Bacillus amyloliquefaciens	Bacilli	Bacillales	Bacillaceae	Bacillus	relaxed
Firmicutes	CP092778.1	Bacillus amyloliquefaciens	WF2020	(====> =>)	-17	UMR26729.1	Cluster 7196	False	subfam_01_Rap	386640	387788	+	3ulqA00-i1	-	98.7	6.8e-129					RapA_[B._subtilis]	3.31e-101	44.297	98.2	UMR26730.1	387772	387891	+				LIPO(Sec/SPII)	0.474977	0.474977	0.006308	0.49009	0.028625	CS pos: 22-23. VTG-AG. Pr: 0.4329	22728	chromosome			1390	c__Bacilli;o__Bacillales;f__Bacillaceae;g__Bacillus;x__Bacillus subtilis group;x__Bacillus amyloliquefaciens group;s__Bacillus amyloliquefaciens	Bacilli	Bacillales	Bacillaceae	Bacillus	relaxed
Firmicutes	CP092778.1	Bacillus amyloliquefaciens	WF2020	(====> =>)	-4	UMR28088.1	Cluster 10182	False	subfam_01_Rap	1913898	1914995	+	3q15B00-i1	-	97.1	1.4e-88					RapA_[B._subtilis]	2.46e-46	28.889	94.7	UMR28089.1	1914992	1915132	+				LIPO(Sec/SPII)	0.276142	0.276142	0.001975	0.615438	0.106446	CS pos: 20-21. VSG-ND. Pr: 0.5618	22730	chromosome			1390	c__Bacilli;o__Bacillales;f__Bacillaceae;g__Bacillus;x__Bacillus subtilis group;x__Bacillus amyloliquefaciens group;s__Bacillus amyloliquefaciens	Bacilli	Bacillales	Bacillaceae	Bacillus	relaxed
Firmicutes	CP096033.1	Bacillus amyloliquefaciens	GL18	(====> =>)	-17	UPM47497.1	Cluster 7195	False	subfam_01_Rap	395708	396856	+	3ulqA00-i1	-	98.7	1.4e-127					RapA_[B._subtilis]	3.59e-100	44.032	98.2	UPM47498.1	396840	396959	+				LIPO(Sec/SPII)	0.474977	0.474977	0.006308	0.49009	0.028625	CS pos: 22-23. VTG-AG. Pr: 0.4329	22866	chromosome			1390	c__Bacilli;o__Bacillales;f__Bacillaceae;g__Bacillus;x__Bacillus subtilis group;x__Bacillus amyloliquefaciens group;s__Bacillus amyloliquefaciens	Bacilli	Bacillales	Bacillaceae	Bacillus	relaxed
Firmicutes	CP096591.1	Bacillus amyloliquefaciens	A15.1	(====> =>)	-17	UPV83388.1	Cluster 7197	False	subfam_01_Rap	396880	398028	+	3ulqA00-i1	-	98.7	7.4e-129					RapA_[B._subtilis]	3.31e-101	44.297	98.2	UPV83389.1	398012	398131	+				LIPO(Sec/SPII)	0.474977	0.474977	0.006308	0.49009	0.028625	CS pos: 22-23. VTG-AG. Pr: 0.4329	22874	chromosome			1390	c__Bacilli;o__Bacillales;f__Bacillaceae;g__Bacillus;x__Bacillus subtilis group;x__Bacillus amyloliquefaciens group;s__Bacillus amyloliquefaciens	Bacilli	Bacillales	Bacillaceae	Bacillus	relaxed
Firmicutes	CP101661.1	Bacillus amyloliquefaciens	B408	(====> =>)	-17	UUA77410.1	Cluster 7196	False	subfam_01_Rap	377217	378365	+	3ulqA00-i1	-	98.7	6.8e-129					RapA_[B._subtilis]	3.31e-101	44.297	98.2	UUA77411.1	378349	378468	+				LIPO(Sec/SPII)	0.474977	0.474977	0.006308	0.49009	0.028625	CS pos: 22-23. VTG-AG. Pr: 0.4329	23107	chromosome			1390	c__Bacilli;o__Bacillales;f__Bacillaceae;g__Bacillus;x__Bacillus subtilis group;x__Bacillus amyloliquefaciens group;s__Bacillus amyloliquefaciens	Bacilli	Bacillales	Bacillaceae	Bacillus	relaxed
Firmicutes	CP101661.1	Bacillus amyloliquefaciens	B408	(====> =>)	-17	UUA76782.1	Cluster 7408	False	subfam_01_Rap	3569519	3570664	+	3ulqA00-i1	-	98.7	3e-134					RapA_[B._subtilis]	9.83e-97	39.947	99.2	UUA76783.1	3570648	3570767	+				LIPO(Sec/SPII)	0.44397	0.44397	0.001529	0.496149	0.058352	CS pos: 21-22. ITA-DM. Pr: 0.5140	23111	chromosome			1390	c__Bacilli;o__Bacillales;f__Bacillaceae;g__Bacillus;x__Bacillus subtilis group;x__Bacillus amyloliquefaciens group;s__Bacillus amyloliquefaciens	Bacilli	Bacillales	Bacillaceae	Bacillus	relaxed
Firmicutes	CP013727.1	Bacillus amyloliquefaciens	MBE1283	(====> =>)	-11	ALV01674.1	Cluster 7806	False	subfam_01_Rap	1037800	1038936	+	3q15B00-i1	-	99.2	1.2e-116					RapA_[B._subtilis]	1.1e-121	49.077	99.5	ALV01675.1	1038926	1039108	+				OTHER	0.275333	0.275333	0.004073	0.097002	0.623592		25436	chromosome			1390	c__Bacilli;o__Bacillales;f__Bacillaceae;g__Bacillus;x__Bacillus subtilis group;x__Bacillus amyloliquefaciens group;s__Bacillus amyloliquefaciens	Bacilli	Bacillales	Bacillaceae	Bacillus	loose
Firmicutes	CP018152.1	Bacillus amyloliquefaciens	LM2303	(<= <====)	-11	APH49805.1	Cluster 7786	False	subfam_01_Rap	3140927	3142063	-	3q15B00-i1	-	99.2	4.4e-117					RapA_[B._subtilis]	2.57e-122	49.34	99.5	APH49804.1	3140755	3140937	-				OTHER	0.275333	0.275333	0.004073	0.097002	0.623592		25971	chromosome			1390	c__Bacilli;o__Bacillales;f__Bacillaceae;g__Bacillus;x__Bacillus subtilis group;x__Bacillus amyloliquefaciens group;s__Bacillus amyloliquefaciens	Bacilli	Bacillales	Bacillaceae	Bacillus	loose
Firmicutes	CP018200.1	Bacillus amyloliquefaciens	WS-8	(<= <====)	-11	APQ48871.1	Cluster 7807	False	subfam_01_Rap	379775	380911	-	3q15B00-i1	-	99.2	1.8e-117					RapA_[B._subtilis]	1.04e-121	49.077	99.5	APQ48870.1	379603	379785	-				OTHER	0.275333	0.275333	0.004073	0.097002	0.623592		25978	chromosome	incomplete(30)	365957-394117	1390	c__Bacilli;o__Bacillales;f__Bacillaceae;g__Bacillus;x__Bacillus subtilis group;x__Bacillus amyloliquefaciens group;s__Bacillus amyloliquefaciens	Bacilli	Bacillales	Bacillaceae	Bacillus	loose
Firmicutes	CP029466.1	Bacillus amyloliquefaciens	HM618	(====> =>)	-11	QOH66624.1	Cluster 7836	False	subfam_01_Rap	2192556	2193692	+	3q15B00-i1	-	99.2	3.1e-116					RapA_[B._subtilis]	1.47e-120	48.549	99.5	QOH66625.1	2193682	2193864	+				OTHER	0.290085	0.290085	0.004229	0.08078	0.624906		27096	chromosome	incomplete(30)	2176335-2207568	1390	c__Bacilli;o__Bacillales;f__Bacillaceae;g__Bacillus;x__Bacillus subtilis group;x__Bacillus amyloliquefaciens group;s__Bacillus amyloliquefaciens	Bacilli	Bacillales	Bacillaceae	Bacillus	loose
Firmicutes	CP041770.1	Bacillus amyloliquefaciens	DH8030	(====> =>)	-11	QEQ52196.1	Cluster 7786	False	subfam_01_Rap	970247	971383	+	3q15B00-i1	-	99.2	4.4e-117					RapA_[B._subtilis]	2.57e-122	49.34	99.5	QEQ52197.1	971373	971555	+				OTHER	0.275333	0.275333	0.004073	0.097002	0.623592		28232	chromosome	incomplete(20)	964040-987421	1390	c__Bacilli;o__Bacillales;f__Bacillaceae;g__Bacillus;x__Bacillus subtilis group;x__Bacillus amyloliquefaciens group;s__Bacillus amyloliquefaciens	Bacilli	Bacillales	Bacillaceae	Bacillus	loose
Firmicutes	CP053376.1	Bacillus amyloliquefaciens	WF02	(====> =>)	-11	QJW63164.1	Cluster 7786	False	subfam_01_Rap	2119591	2120727	+	3q15B00-i1	-	99.2	4.4e-117					RapA_[B._subtilis]	2.57e-122	49.34	99.5	QJW63165.1	2120717	2120899	+				OTHER	0.275333	0.275333	0.004073	0.097002	0.623592		29133	chromosome	incomplete(20)	2113384-2136765	1390	c__Bacilli;o__Bacillales;f__Bacillaceae;g__Bacillus;x__Bacillus subtilis group;x__Bacillus amyloliquefaciens group;s__Bacillus amyloliquefaciens	Bacilli	Bacillales	Bacillaceae	Bacillus	loose
Firmicutes	CP065159.1	Bacillus amyloliquefaciens	GXU-1	(====> =>)	-11	QSZ44988.1	Cluster 7839	False	subfam_01_Rap	46124	47260	+	3q15B00-i1	-	99.2	8.4e-117					RapA_[B._subtilis]	1.62e-121	49.077	99.5	QSZ44989.1	47250	47432	+				OTHER	0.307117	0.307117	0.003375	0.084297	0.605211		29588	chromosome			1390	c__Bacilli;o__Bacillales;f__Bacillaceae;g__Bacillus;x__Bacillus subtilis group;x__Bacillus amyloliquefaciens group;s__Bacillus amyloliquefaciens	Bacilli	Bacillales	Bacillaceae	Bacillus	loose
Firmicutes	CP065539.1	Bacillus amyloliquefaciens	DGL1	(====> =>)	-11	QPQ41373.1	Cluster 7566	False	subfam_01_Rap	2078297	2079439	+	3q15B00-i1	-	98.9	1.1e-118					RapA_[B._subtilis]	7.22e-124	49.869	100	QPQ37910.1	2079429	2079611	+				OTHER	0.290085	0.290085	0.004229	0.08078	0.624906		29620	chromosome	incomplete(20)	2073334-2099066	1390	c__Bacilli;o__Bacillales;f__Bacillaceae;g__Bacillus;x__Bacillus subtilis group;x__Bacillus amyloliquefaciens group;s__Bacillus amyloliquefaciens	Bacilli	Bacillales	Bacillaceae	Bacillus	loose
Firmicutes	CP071932.1	Bacillus amyloliquefaciens	CAS02	(====> =>)	-11	UUO18212.1	Cluster 7807	False	subfam_01_Rap	2095942	2097078	+	3q15B00-i1	-	99.2	1.8e-117					RapA_[B._subtilis]	1.04e-121	49.077	99.5	UUO18213.1	2097068	2097250	+				OTHER	0.275333	0.275333	0.004073	0.097002	0.623592		30003	chromosome			1390	c__Bacilli;o__Bacillales;f__Bacillaceae;g__Bacillus;x__Bacillus subtilis group;x__Bacillus amyloliquefaciens group;s__Bacillus amyloliquefaciens	Bacilli	Bacillales	Bacillaceae	Bacillus	loose
Firmicutes	CP072120.1	Bacillus amyloliquefaciens	GKT04	(====> =>)	-11	QYC33123.1	Cluster 7817	False	subfam_01_Rap	3957900	3959036	+	3q15B00-i1	-	99.2	1.1e-117					RapA_[B._subtilis]	6.91e-122	48.813	99.5	QYC33124.1	3959026	3959208	+				OTHER	0.216018	0.216018	0.007517	0.126614	0.649851		30020	chromosome			1390	c__Bacilli;o__Bacillales;f__Bacillaceae;g__Bacillus;x__Bacillus subtilis group;x__Bacillus amyloliquefaciens group;s__Bacillus amyloliquefaciens	Bacilli	Bacillales	Bacillaceae	Bacillus	loose
Firmicutes	CP075547.1	Bacillus amyloliquefaciens	SN16-1	(====> =>)	-11	QVV92144.1	Cluster 7805	False	subfam_01_Rap	2126435	2127571	+	3q15B00-i1	-	99.2	8.2e-117					RapA_[B._subtilis]	6.23e-123	49.604	99.5	QVV92145.1	2127561	2127743	+				OTHER	0.275333	0.275333	0.004073	0.097002	0.623592		30161	chromosome			1390	c__Bacilli;o__Bacillales;f__Bacillaceae;g__Bacillus;x__Bacillus subtilis group;x__Bacillus amyloliquefaciens group;s__Bacillus amyloliquefaciens	Bacilli	Bacillales	Bacillaceae	Bacillus	loose
Firmicutes	CP076117.1	Bacillus amyloliquefaciens	CQN-2	(====> =>)	-11	UQB80649.1	Cluster 7807	False	subfam_01_Rap	2095962	2097098	+	3q15B00-i1	-	99.2	1.8e-117					RapA_[B._subtilis]	1.04e-121	49.077	99.5	UQB80650.1	2097088	2097270	+				OTHER	0.275333	0.275333	0.004073	0.097002	0.623592		30201	chromosome			1390	c__Bacilli;o__Bacillales;f__Bacillaceae;g__Bacillus;x__Bacillus subtilis group;x__Bacillus amyloliquefaciens group;s__Bacillus amyloliquefaciens	Bacilli	Bacillales	Bacillaceae	Bacillus	loose
Firmicutes	CP079834.1	Bacillus amyloliquefaciens	EA19	(====> =>)	-11	QXX28391.1	Cluster 7806	False	subfam_01_Rap	3117369	3118505	+	3q15B00-i1	-	99.2	1.2e-116					RapA_[B._subtilis]	1.1e-121	49.077	99.5	QXX28392.1	3118495	3118677	+				OTHER	0.275333	0.275333	0.004073	0.097002	0.623592		30394	chromosome			1390	c__Bacilli;o__Bacillales;f__Bacillaceae;g__Bacillus;x__Bacillus subtilis group;x__Bacillus amyloliquefaciens group;s__Bacillus amyloliquefaciens	Bacilli	Bacillales	Bacillaceae	Bacillus	loose
Firmicutes	CP082283.1	Bacillus amyloliquefaciens	JP3144	(<= <====)	-11	QZY34793.1	Cluster 7575	False	subfam_01_Rap	1837005	1838147	-	3q15B00-i1	-	98.9	1.1e-117					RapA_[B._subtilis]	8.5e-122	49.606	100	QZY34490.1	1836833	1837015	-				OTHER	0.275912	0.275912	0.004018	0.080632	0.639438		30472	chromosome	questionable(80)	1822239-1963515	1390	c__Bacilli;o__Bacillales;f__Bacillaceae;g__Bacillus;x__Bacillus subtilis group;x__Bacillus amyloliquefaciens group;s__Bacillus amyloliquefaciens	Bacilli	Bacillales	Bacillaceae	Bacillus	loose
Firmicutes	CP090838.1	Bacillus amyloliquefaciens	TL106	(<= <====)	-11	USP45901.1	Cluster 7786	False	subfam_01_Rap	1809836	1810972	-	3q15B00-i1	-	99.2	4.4e-117					RapA_[B._subtilis]	2.57e-122	49.34	99.5	USP45900.1	1809664	1809846	-				OTHER	0.275333	0.275333	0.004073	0.097002	0.623592		30841	chromosome	incomplete(20)	1793786-1817197	1390	c__Bacilli;o__Bacillales;f__Bacillaceae;g__Bacillus;x__Bacillus subtilis group;x__Bacillus amyloliquefaciens group;s__Bacillus amyloliquefaciens	Bacilli	Bacillales	Bacillaceae	Bacillus	loose
Firmicutes	CP096033.1	Bacillus amyloliquefaciens	GL18	(====> =>)	-11	UPM48935.1	Cluster 7566	False	subfam_01_Rap	2078197	2079339	+	3q15B00-i1	-	98.9	1.1e-118					RapA_[B._subtilis]	7.22e-124	49.869	100	UPM45476.1	2079329	2079511	+				OTHER	0.290085	0.290085	0.004229	0.08078	0.624906		31205	chromosome			1390	c__Bacilli;o__Bacillales;f__Bacillaceae;g__Bacillus;x__Bacillus subtilis group;x__Bacillus amyloliquefaciens group;s__Bacillus amyloliquefaciens	Bacilli	Bacillales	Bacillaceae	Bacillus	loose
Firmicutes	CP096591.1	Bacillus amyloliquefaciens	A15.1	(====> =>)	-11	UPV81329.1	Cluster 7807	False	subfam_01_Rap	2095796	2096932	+	3q15B00-i1	-	99.2	1.8e-117					RapA_[B._subtilis]	1.04e-121	49.077	99.5	UPV81330.1	2096922	2097104	+				OTHER	0.275333	0.275333	0.004073	0.097002	0.623592		31213	chromosome			1390	c__Bacilli;o__Bacillales;f__Bacillaceae;g__Bacillus;x__Bacillus subtilis group;x__Bacillus amyloliquefaciens group;s__Bacillus amyloliquefaciens	Bacilli	Bacillales	Bacillaceae	Bacillus	loose
Firmicutes	CP101661.1	Bacillus amyloliquefaciens	B408	(====> =>)	-11	UUA75419.1	Cluster 7805	False	subfam_01_Rap	2114113	2115249	+	3q15B00-i1	-	99.2	8.2e-117					RapA_[B._subtilis]	6.23e-123	49.604	99.5	UUA75420.1	2115239	2115421	+				OTHER	0.275333	0.275333	0.004073	0.097002	0.623592		31408	chromosome			1390	c__Bacilli;o__Bacillales;f__Bacillaceae;g__Bacillus;x__Bacillus subtilis group;x__Bacillus amyloliquefaciens group;s__Bacillus amyloliquefaciens	Bacilli	Bacillales	Bacillaceae	Bacillus	loose
Firmicutes	CP011252.1	Bacillus amyloliquefaciens	MT45	(<= <====)	39	ASF30421.1	Cluster 8279	True	subfam_01_Rap	3488172	3489302	-	3q15B00-i1	-	98.4	2.4e-114					RapA_[B._subtilis]	7.76e-112	46.237	98.4	smallORF44883	3488028	3488132	-	19	AGGTGG	10	OTHER	0.217292	0.217292	0.016719	0.08856	0.677428		37941	chromosome			1390	c__Bacilli;o__Bacillales;f__Bacillaceae;g__Bacillus;x__Bacillus subtilis group;x__Bacillus amyloliquefaciens group;s__Bacillus amyloliquefaciens	Bacilli	Bacillales	Bacillaceae	Bacillus	loose
Firmicutes	CP032146.1	Bacillus amyloliquefaciens	YP6	(<= <====)	39	QBG58145.1	Cluster 8289	True	subfam_01_Rap	3571252	3572382	-	3q15B00-i1	-	98.4	2.4e-115					RapA_[B._subtilis]	1.79e-111	46.237	98.4	smallORF63125	3571108	3571212	-	19	AGGTGG	10	OTHER	0.217292	0.217292	0.016719	0.08856	0.677428		38594	chromosome			1390	c__Bacilli;o__Bacillales;f__Bacillaceae;g__Bacillus;x__Bacillus subtilis group;x__Bacillus amyloliquefaciens group;s__Bacillus amyloliquefaciens	Bacilli	Bacillales	Bacillaceae	Bacillus	loose
Firmicutes	CP090839.1	Bacillus amyloliquefaciens	TL106	(<= ====>)	200	USP46258.1	Cluster 6124	True	subfam_01_Rap	15859	17061	+	3q15B00-i1	-	95.2	2.8e-91					RapA_[B._subtilis]	1.37e-43	28.08	85.2	smallORF144802	15626	15658	-	14	GGTGG	9	OTHER	0.236792	0.236792	0.160298	0.194624	0.408286		47313	plasmid			1390	c__Bacilli;o__Bacillales;f__Bacillaceae;g__Bacillus;x__Bacillus subtilis group;x__Bacillus amyloliquefaciens group;s__Bacillus amyloliquefaciens	Bacilli	Bacillales	Bacillaceae	Bacillus	loose
Firmicutes	CP006845.1	Bacillus amyloliquefaciens	CC178	(====> =>)	-17	AGZ55079.1	Cluster 7195	False	subfam_01_Rap	396119	397267	+	3ulqA00-i1	-	98.7	1.4e-127					RapA_[B._subtilis]	3.59e-100	44.032	98.2	AGZ55080.1	397251	397370	+				LIPO(Sec/SPII)	0.474977	0.474977	0.006308	0.49009	0.028625	CS pos: 22-23. VTG-AG. Pr: 0.4329	17661	chromosome			1412898	c__Bacilli;o__Bacillales;f__Bacillaceae;g__Bacillus;x__Bacillus subtilis group;x__Bacillus amyloliquefaciens group;s__Bacillus amyloliquefaciens;x__Bacillus amyloliquefaciens CC178	Bacilli	Bacillales	Bacillaceae	Bacillus	relaxed
Firmicutes	CP004065.1	Bacillus amyloliquefaciens	IT-45	(<= <====)	-17	AGF29019.1	Cluster 7196	False	subfam_01_Rap	3548825	3549973	-	3ulqA00-i1	-	98.7	6.8e-129					RapA_[B._subtilis]	3.31e-101	44.297	98.2	AGF29018.1	3548722	3548841	-				LIPO(Sec/SPII)	0.474977	0.474977	0.006308	0.49009	0.028625	CS pos: 22-23. VTG-AG. Pr: 0.4329	17590	chromosome			1091041	c__Bacilli;o__Bacillales;f__Bacillaceae;g__Bacillus;x__Bacillus subtilis group;x__Bacillus amyloliquefaciens group;s__Bacillus amyloliquefaciens;x__Bacillus amyloliquefaciens IT-45	Bacilli	Bacillales	Bacillaceae	Bacillus	relaxed
Firmicutes	CP007242.1	Bacillus amyloliquefaciens	KHG19	(====> =>)	-17	AJK64158.1	Cluster 7197	False	subfam_01_Rap	217928	219076	+	3ulqA00-i1	-	98.7	7.4e-129					RapA_[B._subtilis]	3.31e-101	44.297	98.2	AJK64159.1	219060	219179	+				LIPO(Sec/SPII)	0.474977	0.474977	0.006308	0.49009	0.028625	CS pos: 22-23. VTG-AG. Pr: 0.4329	17717	chromosome			1292358	c__Bacilli;o__Bacillales;f__Bacillaceae;g__Bacillus;x__Bacillus subtilis group;x__Bacillus amyloliquefaciens group;s__Bacillus amyloliquefaciens;x__Bacillus amyloliquefaciens KHG19	Bacilli	Bacillales	Bacillaceae	Bacillus	relaxed
Firmicutes	CP006952.1	Bacillus amyloliquefaciens	LFB112	(====> =>)	-17	AHC40952.1	Cluster 7200	False	subfam_01_Rap	418554	419702	+	3ulqA00-i1	-	98.7	9.7e-129					RapA_[B._subtilis]	7.3e-101	44.297	98.2	AHC40953.1	419686	419805	+				LIPO(Sec/SPII)	0.474977	0.474977	0.006308	0.49009	0.028625	CS pos: 22-23. VTG-AG. Pr: 0.4329	17699	chromosome			1415165	c__Bacilli;o__Bacillales;f__Bacillaceae;g__Bacillus;x__Bacillus subtilis group;x__Bacillus amyloliquefaciens group;s__Bacillus amyloliquefaciens;x__Bacillus amyloliquefaciens LFB112	Bacilli	Bacillales	Bacillaceae	Bacillus	relaxed
Firmicutes	CP006952.1	Bacillus amyloliquefaciens	LFB112	(====> =>)	-11	AHC42560.1	Cluster 7786	False	subfam_01_Rap	2162830	2163966	+	3q15B00-i1	-	99.2	4.4e-117					RapA_[B._subtilis]	2.57e-122	49.34	99.5	AHC42561.1	2163956	2164138	+				OTHER	0.275333	0.275333	0.004073	0.097002	0.623592		24733	chromosome			1415165	c__Bacilli;o__Bacillales;f__Bacillaceae;g__Bacillus;x__Bacillus subtilis group;x__Bacillus amyloliquefaciens group;s__Bacillus amyloliquefaciens;x__Bacillus amyloliquefaciens LFB112	Bacilli	Bacillales	Bacillaceae	Bacillus	loose
Firmicutes	CP006960.1	Bacillus amyloliquefaciens	UMAF6614	(====> =>)	-17	AMQ72860.1	Cluster 7196	False	subfam_01_Rap	1113022	1114170	+	3ulqA00-i1	-	98.7	6.8e-129					RapA_[B._subtilis]	3.31e-101	44.297	98.2	AMQ72861.1	1114154	1114273	+				LIPO(Sec/SPII)	0.474977	0.474977	0.006308	0.49009	0.028625	CS pos: 22-23. VTG-AG. Pr: 0.4329	17702	chromosome			1434324	c__Bacilli;o__Bacillales;f__Bacillaceae;g__Bacillus;x__Bacillus subtilis group;x__Bacillus amyloliquefaciens group;s__Bacillus amyloliquefaciens;x__Bacillus amyloliquefaciens UMAF6614	Bacilli	Bacillales	Bacillaceae	Bacillus	relaxed
Firmicutes	CP006058.1	Bacillus amyloliquefaciens	UMAF6639	(====> =>)	-17	AMQ70049.1	Cluster 7204	False	subfam_01_Rap	2614978	2616126	+	3ulqA00-i1	-	98.7	5.6e-129					RapA_[B._subtilis]	2.29e-101	44.297	98.2	AMQ70050.1	2616110	2616229	+				LIPO(Sec/SPII)	0.474977	0.474977	0.006308	0.49009	0.028625	CS pos: 22-23. VTG-AG. Pr: 0.4329	17638	chromosome			1333538	c__Bacilli;o__Bacillales;f__Bacillaceae;g__Bacillus;x__Bacillus subtilis group;x__Bacillus amyloliquefaciens group;s__Bacillus amyloliquefaciens;x__Bacillus amyloliquefaciens UMAF6639	Bacilli	Bacillales	Bacillaceae	Bacillus	relaxed
Firmicutes	CP066219.1	Bacillus siamensis	B28	(====> =>)	-17	QQD81782.1	Cluster 7407	False	subfam_01_Rap	3584274	3585419	+	3ulqA00-i1	-	98.7	9.8e-136					RapA_[B._subtilis]	4.86e-97	39.947	99.2	QQD81783.1	3585403	3585522	+				LIPO(Sec/SPII)	0.461417	0.461417	0.001635	0.489748	0.047199	CS pos: 21-22. ITA-DM. Pr: 0.5276	21506	chromosome			659243	c__Bacilli;o__Bacillales;f__Bacillaceae;g__Bacillus;x__Bacillus subtilis group;x__Bacillus amyloliquefaciens group;s__Bacillus siamensis	Bacilli	Bacillales	Bacillaceae	Bacillus	relaxed
Firmicutes	CP075590.1	Bacillus siamensis	IMD4001	(====> =>)	-17	UXZ18313.1	Cluster 7196	False	subfam_01_Rap	379147	380295	+	3ulqA00-i1	-	98.7	6.8e-129					RapA_[B._subtilis]	3.31e-101	44.297	98.2	UXZ18314.1	380279	380398	+				LIPO(Sec/SPII)	0.474977	0.474977	0.006308	0.49009	0.028625	CS pos: 22-23. VTG-AG. Pr: 0.4329	21886	chromosome			659243	c__Bacilli;o__Bacillales;f__Bacillaceae;g__Bacillus;x__Bacillus subtilis group;x__Bacillus amyloliquefaciens group;s__Bacillus siamensis	Bacilli	Bacillales	Bacillaceae	Bacillus	relaxed
Firmicutes	CP075590.1	Bacillus siamensis	IMD4001	(====> =>)	-17	UXZ17671.1	Cluster 7408	False	subfam_01_Rap	3637569	3638714	+	3ulqA00-i1	-	98.7	3e-134					RapA_[B._subtilis]	9.83e-97	39.947	99.2	UXZ17672.1	3638698	3638817	+				LIPO(Sec/SPII)	0.44397	0.44397	0.001529	0.496149	0.058352	CS pos: 21-22. ITA-DM. Pr: 0.5140	21888	chromosome			659243	c__Bacilli;o__Bacillales;f__Bacillaceae;g__Bacillus;x__Bacillus subtilis group;x__Bacillus amyloliquefaciens group;s__Bacillus siamensis	Bacilli	Bacillales	Bacillaceae	Bacillus	relaxed
Firmicutes	CP090401.1	Bacillus siamensis	GUWM35	(====> =>)	-17	UIO92918.1	Cluster 7200	False	subfam_01_Rap	388073	389221	+	3ulqA00-i1	-	98.7	9.7e-129					RapA_[B._subtilis]	7.3e-101	44.297	98.2	UIO92919.1	389205	389324	+				LIPO(Sec/SPII)	0.474977	0.474977	0.006308	0.49009	0.028625	CS pos: 22-23. VTG-AG. Pr: 0.4329	22585	chromosome			659243	c__Bacilli;o__Bacillales;f__Bacillaceae;g__Bacillus;x__Bacillus subtilis group;x__Bacillus amyloliquefaciens group;s__Bacillus siamensis	Bacilli	Bacillales	Bacillaceae	Bacillus	relaxed
Firmicutes	CP075590.1	Bacillus siamensis	IMD4001	(====> =>)	-11	UXZ16221.1	Cluster 7839	False	subfam_01_Rap	2120776	2121912	+	3q15B00-i1	-	99.2	8.4e-117					RapA_[B._subtilis]	1.62e-121	49.077	99.5	UXZ16222.1	2121902	2122084	+				OTHER	0.307117	0.307117	0.003375	0.084297	0.605211		30173	chromosome			659243	c__Bacilli;o__Bacillales;f__Bacillaceae;g__Bacillus;x__Bacillus subtilis group;x__Bacillus amyloliquefaciens group;s__Bacillus siamensis	Bacilli	Bacillales	Bacillaceae	Bacillus	loose
Firmicutes	CP090401.1	Bacillus siamensis	GUWM35	(====> =>)	-11	UIO90919.1	Cluster 7838	False	subfam_01_Rap	2100888	2102024	+	3q15B00-i1	-	99.2	4.8e-117					RapA_[B._subtilis]	2.92e-122	49.34	99.5	UIO90920.1	2102014	2102196	+				OTHER	0.275333	0.275333	0.004073	0.097002	0.623592		30831	chromosome			659243	c__Bacilli;o__Bacillales;f__Bacillaceae;g__Bacillus;x__Bacillus subtilis group;x__Bacillus amyloliquefaciens group;s__Bacillus siamensis	Bacilli	Bacillales	Bacillaceae	Bacillus	loose
Firmicutes	AP018402.1	Bacillus velezensis	S141	(====> =>)	-17	BBA74964.1	Cluster 7200	False	subfam_01_Rap	399952	401100	+	3ulqA00-i1	-	98.7	9.7e-129					RapA_[B._subtilis]	7.3e-101	44.297	98.2	smallORF59768	401084	401203	+	20	AGGAG	11	LIPO(Sec/SPII)	0.474977	0.474977	0.006308	0.49009	0.028625	CS pos: 22-23. VTG-AG. Pr: 0.4329	16873	chromosome			492670	c__Bacilli;o__Bacillales;f__Bacillaceae;g__Bacillus;x__Bacillus subtilis group;x__Bacillus amyloliquefaciens group;s__Bacillus velezensis	Bacilli	Bacillales	Bacillaceae	Bacillus	relaxed
Firmicutes	AP024501.1	Bacillus velezensis	AD-3	(====> =>)	-17	BCT26673.1	Cluster 7196	False	subfam_01_Rap	390114	391262	+	3ulqA00-i1	-	98.7	6.8e-129					RapA_[B._subtilis]	3.31e-101	44.297	98.2	smallORF105949	391246	391365	+	20	AGGAG	11	LIPO(Sec/SPII)	0.474977	0.474977	0.006308	0.49009	0.028625	CS pos: 22-23. VTG-AG. Pr: 0.4329	16994	chromosome			492670	c__Bacilli;o__Bacillales;f__Bacillaceae;g__Bacillus;x__Bacillus subtilis group;x__Bacillus amyloliquefaciens group;s__Bacillus velezensis	Bacilli	Bacillales	Bacillaceae	Bacillus	relaxed
Firmicutes	AP024501.1	Bacillus velezensis	AD-3	(<= <====)	-11	BCT29377.1	Cluster 8445	False	subfam_01_Rap	3163199	3164326	-	3q15B00-i1	-	99.2	4.2e-120					RapA_[B._subtilis]	3.94e-119	48.533	99.2	smallORF105963	3163081	3163209	-	16	GGAG	9	LIPO(Sec/SPII)	0.338971	0.338971	0.003286	0.600978	0.056764	CS pos: 18-19. SLV-CG. Pr: 0.3395	16996	chromosome			492670	c__Bacilli;o__Bacillales;f__Bacillaceae;g__Bacillus;x__Bacillus subtilis group;x__Bacillus amyloliquefaciens group;s__Bacillus velezensis	Bacilli	Bacillales	Bacillaceae	Bacillus	relaxed
Firmicutes	AP024603.1	Bacillus velezensis	KOF112	(====> =>)	-17	BCU85088.1	Cluster 7197	False	subfam_01_Rap	396880	398028	+	3ulqA00-i1	-	98.7	7.4e-129					RapA_[B._subtilis]	3.31e-101	44.297	98.2	smallORF110360	398012	398131	+	20	AGGAG	11	LIPO(Sec/SPII)	0.474977	0.474977	0.006308	0.49009	0.028625	CS pos: 22-23. VTG-AG. Pr: 0.4329	17007	chromosome			492670	c__Bacilli;o__Bacillales;f__Bacillaceae;g__Bacillus;x__Bacillus subtilis group;x__Bacillus amyloliquefaciens group;s__Bacillus velezensis	Bacilli	Bacillales	Bacillaceae	Bacillus	relaxed
Firmicutes	CP009679.1	Bacillus velezensis	JS25R	(====> =>)	-17	AIU80539.1	Cluster 7196	False	subfam_01_Rap	377488	378636	+	3ulqA00-i1	-	98.7	6.8e-129					RapA_[B._subtilis]	3.31e-101	44.297	98.2	AIU80540.1	378620	378739	+				LIPO(Sec/SPII)	0.474977	0.474977	0.006308	0.49009	0.028625	CS pos: 22-23. VTG-AG. Pr: 0.4329	17930	chromosome			492670	c__Bacilli;o__Bacillales;f__Bacillaceae;g__Bacillus;x__Bacillus subtilis group;x__Bacillus amyloliquefaciens group;s__Bacillus velezensis	Bacilli	Bacillales	Bacillaceae	Bacillus	relaxed
Firmicutes	CP010556.1	Bacillus velezensis	L-H15	(====> =>)	-17	AJH22779.1	Cluster 7196	False	subfam_01_Rap	367117	368265	+	3ulqA00-i1	-	98.7	6.8e-129					RapA_[B._subtilis]	3.31e-101	44.297	98.2	AJH22780.1	368249	368368	+				LIPO(Sec/SPII)	0.474977	0.474977	0.006308	0.49009	0.028625	CS pos: 22-23. VTG-AG. Pr: 0.4329	18045	chromosome			492670	c__Bacilli;o__Bacillales;f__Bacillaceae;g__Bacillus;x__Bacillus subtilis group;x__Bacillus amyloliquefaciens group;s__Bacillus velezensis	Bacilli	Bacillales	Bacillaceae	Bacillus	relaxed
Firmicutes	CP011278.1	Bacillus velezensis	L-S60	(====> =>)	-17	AKD21035.1	Cluster 7196	False	subfam_01_Rap	367701	368849	+	3ulqA00-i1	-	98.7	6.8e-129					RapA_[B._subtilis]	3.31e-101	44.297	98.2	AKD21036.1	368833	368952	+				LIPO(Sec/SPII)	0.474977	0.474977	0.006308	0.49009	0.028625	CS pos: 22-23. VTG-AG. Pr: 0.4329	18111	chromosome			492670	c__Bacilli;o__Bacillales;f__Bacillaceae;g__Bacillus;x__Bacillus subtilis group;x__Bacillus amyloliquefaciens group;s__Bacillus velezensis	Bacilli	Bacillales	Bacillaceae	Bacillus	relaxed
Firmicutes	CP011346.1	Bacillus velezensis	JJ-D34	(====> =>)	-17	AKF29377.1	Cluster 7196	False	subfam_01_Rap	379053	380201	+	3ulqA00-i1	-	98.7	6.8e-129					RapA_[B._subtilis]	3.31e-101	44.297	98.2	AKF29378.1	380185	380304	+				LIPO(Sec/SPII)	0.474977	0.474977	0.006308	0.49009	0.028625	CS pos: 22-23. VTG-AG. Pr: 0.4329	18115	chromosome	intact(150)	1-4098640	492670	c__Bacilli;o__Bacillales;f__Bacillaceae;g__Bacillus;x__Bacillus subtilis group;x__Bacillus amyloliquefaciens group;s__Bacillus velezensis	Bacilli	Bacillales	Bacillaceae	Bacillus	relaxed
Firmicutes	CP011346.1	Bacillus velezensis	JJ-D34	(<= ====>)	361	AKF30867.1	Cluster 7786	False	subfam_01_Rap	2120322	2121458	+	3q15B00-i1	-	99.2	4.4e-117					RapA_[B._subtilis]	2.57e-122	49.34	99.5	smallORF25060	2119874	2119960	-	16	GAGG	8	LIPO(Sec/SPII)	0.306004	0.306004	0.007008	0.387732	0.299256	CS pos: 12-13. FIG-CC. Pr: 0.1492	18117	chromosome	intact(150)	1-4098640	492670	c__Bacilli;o__Bacillales;f__Bacillaceae;g__Bacillus;x__Bacillus subtilis group;x__Bacillus amyloliquefaciens group;s__Bacillus velezensis	Bacilli	Bacillales	Bacillaceae	Bacillus	relaxed
Firmicutes	CP011346.1	Bacillus velezensis	JJ-D34	(<= <====)	181	AKF31538.1	Cluster 9355	False	subfam_01_Rap	2809145	2810257	-	3q15B00-i1	-	96.8	6.1e-78									smallORF25088	2808862	2808963	-	14	GGGGG	7	PrediSi_neg_(but_high_score)	0.448883	0.115824	0.003384	0.047694	0.833099	CS pos: 28:29	18118	chromosome	intact(150)	1-4098640	492670	c__Bacilli;o__Bacillales;f__Bacillaceae;g__Bacillus;x__Bacillus subtilis group;x__Bacillus amyloliquefaciens group;s__Bacillus velezensis	Bacilli	Bacillales	Bacillaceae	Bacillus	relaxed
Firmicutes	CP011347.1	Bacillus velezensis	YJ11-1-4	(<= <====)	-17	AKF77773.1	Cluster 7197	False	subfam_01_Rap	3614678	3615826	-	3ulqA00-i1	-	98.7	7.4e-129					RapA_[B._subtilis]	3.31e-101	44.297	98.2	AKF77772.1	3614575	3614694	-				LIPO(Sec/SPII)	0.474977	0.474977	0.006308	0.49009	0.028625	CS pos: 22-23. VTG-AG. Pr: 0.4329	18120	chromosome			492670	c__Bacilli;o__Bacillales;f__Bacillaceae;g__Bacillus;x__Bacillus subtilis group;x__Bacillus amyloliquefaciens group;s__Bacillus velezensis	Bacilli	Bacillales	Bacillaceae	Bacillus	relaxed
Firmicutes	CP011686.1	Bacillus velezensis	G341	(====> =>)	-17	AKL74977.1	Cluster 7197	False	subfam_01_Rap	402258	403406	+	3ulqA00-i1	-	98.7	7.4e-129					RapA_[B._subtilis]	3.31e-101	44.297	98.2	AKL74978.1	403390	403509	+				LIPO(Sec/SPII)	0.474977	0.474977	0.006308	0.49009	0.028625	CS pos: 22-23. VTG-AG. Pr: 0.4329	18144	chromosome			492670	c__Bacilli;o__Bacillales;f__Bacillaceae;g__Bacillus;x__Bacillus subtilis group;x__Bacillus amyloliquefaciens group;s__Bacillus velezensis	Bacilli	Bacillales	Bacillaceae	Bacillus	relaxed
Firmicutes	CP011937.1	Bacillus velezensis	CBMB205	(<= <====)	-17	ARN88595.1	Cluster 7197	False	subfam_01_Rap	3533106	3534254	-	3ulqA00-i1	-	98.7	7.4e-129					RapA_[B._subtilis]	3.31e-101	44.297	98.2	ARN88594.1	3533003	3533122	-				LIPO(Sec/SPII)	0.474977	0.474977	0.006308	0.49009	0.028625	CS pos: 22-23. VTG-AG. Pr: 0.4329	18155	chromosome			492670	c__Bacilli;o__Bacillales;f__Bacillaceae;g__Bacillus;x__Bacillus subtilis group;x__Bacillus amyloliquefaciens group;s__Bacillus velezensis	Bacilli	Bacillales	Bacillaceae	Bacillus	relaxed
Firmicutes	CP014838.1	Bacillus velezensis	CBMB205	(====> =>)	-17	ANF35274.1	Cluster 7197	False	subfam_01_Rap	396752	397900	+	3ulqA00-i1	-	98.7	7.4e-129					RapA_[B._subtilis]	3.31e-101	44.297	98.2	ANF35275.1	397884	398003	+				LIPO(Sec/SPII)	0.474977	0.474977	0.006308	0.49009	0.028625	CS pos: 22-23. VTG-AG. Pr: 0.4329	18456	chromosome			492670	c__Bacilli;o__Bacillales;f__Bacillaceae;g__Bacillus;x__Bacillus subtilis group;x__Bacillus amyloliquefaciens group;s__Bacillus velezensis	Bacilli	Bacillales	Bacillaceae	Bacillus	relaxed
Firmicutes	CP014990.2	Bacillus velezensis	KD1	(====> =>)	-17	AOT99927.1	Cluster 7200	False	subfam_01_Rap	383217	384365	+	3ulqA00-i1	-	98.7	9.7e-129					RapA_[B._subtilis]	7.3e-101	44.297	98.2	AOT99928.1	384349	384468	+				LIPO(Sec/SPII)	0.474977	0.474977	0.006308	0.49009	0.028625	CS pos: 22-23. VTG-AG. Pr: 0.4329	18474	chromosome			492670	c__Bacilli;o__Bacillales;f__Bacillaceae;g__Bacillus;x__Bacillus subtilis group;x__Bacillus amyloliquefaciens group;s__Bacillus velezensis	Bacilli	Bacillales	Bacillaceae	Bacillus	relaxed
Firmicutes	CP015417.1	Bacillus velezensis	SB1216	(====> =>)	-17	ANB82646.1	Cluster 7197	False	subfam_01_Rap	221287	222435	+	3ulqA00-i1	-	98.7	7.4e-129					RapA_[B._subtilis]	3.31e-101	44.297	98.2	ANB82647.1	222419	222538	+				LIPO(Sec/SPII)	0.474977	0.474977	0.006308	0.49009	0.028625	CS pos: 22-23. VTG-AG. Pr: 0.4329	18512	chromosome			492670	c__Bacilli;o__Bacillales;f__Bacillaceae;g__Bacillus;x__Bacillus subtilis group;x__Bacillus amyloliquefaciens group;s__Bacillus velezensis	Bacilli	Bacillales	Bacillaceae	Bacillus	relaxed
Firmicutes	CP015443.1	Bacillus velezensis	CC09	(<= <====)	-4	ANB45756.1	Cluster 9681	False	subfam_01_Rap	110014	111120	-	3q15B00-i1	-	97.1	1.1e-88					RapA_[B._subtilis]	2.56e-46	28.889	94.3	smallORF29920	109877	110017	-	24	GGAGG	7	LIPO(Sec/SPII)	0.276142	0.276142	0.001975	0.615438	0.106446	CS pos: 20-21. VSG-ND. Pr: 0.5618	18526	chromosome			492670	c__Bacilli;o__Bacillales;f__Bacillaceae;g__Bacillus;x__Bacillus subtilis group;x__Bacillus amyloliquefaciens group;s__Bacillus velezensis	Bacilli	Bacillales	Bacillaceae	Bacillus	relaxed
Firmicutes	CP015443.1	Bacillus velezensis	CC09	(<= <====)	-17	ANB47118.1	Cluster 7197	False	subfam_01_Rap	1593018	1594166	-	3ulqA00-i1	-	98.7	7.4e-129					RapA_[B._subtilis]	3.31e-101	44.297	98.2	ANB47117.1	1592915	1593034	-				LIPO(Sec/SPII)	0.456717	0.456717	0.005582	0.511357	0.026345	CS pos: 22-23. VTG-AG. Pr: 0.4844	18527	chromosome			492670	c__Bacilli;o__Bacillales;f__Bacillaceae;g__Bacillus;x__Bacillus subtilis group;x__Bacillus amyloliquefaciens group;s__Bacillus velezensis	Bacilli	Bacillales	Bacillaceae	Bacillus	relaxed
Firmicutes	CP015911.1	Bacillus velezensis	LS69	(====> =>)	-17	ANU28972.1	Cluster 7197	False	subfam_01_Rap	373943	375091	+	3ulqA00-i1	-	98.7	7.4e-129					RapA_[B._subtilis]	3.31e-101	44.297	98.2	ANU28973.1	375075	375194	+				LIPO(Sec/SPII)	0.474977	0.474977	0.006308	0.49009	0.028625	CS pos: 22-23. VTG-AG. Pr: 0.4329	18575	chromosome			492670	c__Bacilli;o__Bacillales;f__Bacillaceae;g__Bacillus;x__Bacillus subtilis group;x__Bacillus amyloliquefaciens group;s__Bacillus velezensis	Bacilli	Bacillales	Bacillaceae	Bacillus	relaxed
Firmicutes	CP016371.1	Bacillus velezensis	S3-1	(====> =>)	-17	ANS37215.1	Cluster 7197	False	subfam_01_Rap	396961	398109	+	3ulqA00-i1	-	98.7	7.4e-129					RapA_[B._subtilis]	3.31e-101	44.297	98.2	ANS37216.1	398093	398212	+				LIPO(Sec/SPII)	0.474977	0.474977	0.006308	0.49009	0.028625	CS pos: 22-23. VTG-AG. Pr: 0.4329	18606	chromosome			492670	c__Bacilli;o__Bacillales;f__Bacillaceae;g__Bacillus;x__Bacillus subtilis group;x__Bacillus amyloliquefaciens group;s__Bacillus velezensis	Bacilli	Bacillales	Bacillaceae	Bacillus	relaxed
Firmicutes	CP016395.1	Bacillus velezensis	M75	(====> =>)	-17	AOO60365.1	Cluster 7196	False	subfam_01_Rap	379287	380435	+	3ulqA00-i1	-	98.7	6.8e-129					RapA_[B._subtilis]	3.31e-101	44.297	98.2	AOO60366.1	380419	380538	+				LIPO(Sec/SPII)	0.474977	0.474977	0.006308	0.49009	0.028625	CS pos: 22-23. VTG-AG. Pr: 0.4329	18612	chromosome			492670	c__Bacilli;o__Bacillales;f__Bacillaceae;g__Bacillus;x__Bacillus subtilis group;x__Bacillus amyloliquefaciens group;s__Bacillus velezensis	Bacilli	Bacillales	Bacillaceae	Bacillus	relaxed
Firmicutes	CP017775.1	Bacillus velezensis	9912D	(====> =>)	-17	APA01384.1	Cluster 7196	False	subfam_01_Rap	391916	393064	+	3ulqA00-i1	-	98.7	6.8e-129					RapA_[B._subtilis]	3.31e-101	44.297	98.2	APA01385.1	393048	393167	+				LIPO(Sec/SPII)	0.474977	0.474977	0.006308	0.49009	0.028625	CS pos: 22-23. VTG-AG. Pr: 0.4329	18731	chromosome			492670	c__Bacilli;o__Bacillales;f__Bacillaceae;g__Bacillus;x__Bacillus subtilis group;x__Bacillus amyloliquefaciens group;s__Bacillus velezensis	Bacilli	Bacillales	Bacillaceae	Bacillus	relaxed
Firmicutes	CP017775.1	Bacillus velezensis	9912D	(<= <====)	181	APA03577.1	Cluster 9408	False	subfam_01_Rap	2838853	2839965	-	3q15B00-i1	-	96.8	2.5e-78									smallORF35951	2838570	2838671	-	14	GGGGG	7	PrediSi_neg_(but_high_score)	0.448883	0.115824	0.003384	0.047694	0.833099	CS pos: 28:29	18734	chromosome	questionable(90)	2835260-2890112	492670	c__Bacilli;o__Bacillales;f__Bacillaceae;g__Bacillus;x__Bacillus subtilis group;x__Bacillus amyloliquefaciens group;s__Bacillus velezensis	Bacilli	Bacillales	Bacillaceae	Bacillus	relaxed
Firmicutes	CP018007.1	Bacillus velezensis	sx01604	(<= <====)	-17	AQZ74520.1	Cluster 7197	False	subfam_01_Rap	3453281	3454429	-	3ulqA00-i1	-	98.7	7.4e-129					RapA_[B._subtilis]	3.31e-101	44.297	98.2	AQZ74519.1	3453178	3453297	-				LIPO(Sec/SPII)	0.474977	0.474977	0.006308	0.49009	0.028625	CS pos: 22-23. VTG-AG. Pr: 0.4329	18757	chromosome			492670	c__Bacilli;o__Bacillales;f__Bacillaceae;g__Bacillus;x__Bacillus subtilis group;x__Bacillus amyloliquefaciens group;s__Bacillus velezensis	Bacilli	Bacillales	Bacillaceae	Bacillus	relaxed
Firmicutes	CP018133.1	Bacillus velezensis	ATR2	(====> =>)	-17	ATU25594.1	Cluster 7196	False	subfam_01_Rap	424298	425446	+	3ulqA00-i1	-	98.7	6.8e-129					RapA_[B._subtilis]	3.31e-101	44.297	98.2	ATU25595.1	425430	425549	+				LIPO(Sec/SPII)	0.474977	0.474977	0.006308	0.49009	0.028625	CS pos: 22-23. VTG-AG. Pr: 0.4329	18769	chromosome			492670	c__Bacilli;o__Bacillales;f__Bacillaceae;g__Bacillus;x__Bacillus subtilis group;x__Bacillus amyloliquefaciens group;s__Bacillus velezensis	Bacilli	Bacillales	Bacillaceae	Bacillus	relaxed
Firmicutes	CP019040.1	Bacillus velezensis	GH1-13	(====> =>)	-17	AQS42848.1	Cluster 7196	False	subfam_01_Rap	422602	423750	+	3ulqA00-i1	-	98.7	6.8e-129					RapA_[B._subtilis]	3.31e-101	44.297	98.2	AQS42849.1	423734	423853	+				LIPO(Sec/SPII)	0.474977	0.474977	0.006308	0.49009	0.028625	CS pos: 22-23. VTG-AG. Pr: 0.4329	18833	chromosome			492670	c__Bacilli;o__Bacillales;f__Bacillaceae;g__Bacillus;x__Bacillus subtilis group;x__Bacillus amyloliquefaciens group;s__Bacillus velezensis	Bacilli	Bacillales	Bacillaceae	Bacillus	relaxed
Firmicutes	CP020375.1	Bacillus velezensis	JTYP2	(====> =>)	-17	ARB32138.1	Cluster 7197	False	subfam_01_Rap	397291	398439	+	3ulqA00-i1	-	98.7	7.4e-129					RapA_[B._subtilis]	3.31e-101	44.297	98.2	ARB32139.1	398423	398542	+				LIPO(Sec/SPII)	0.474977	0.474977	0.006308	0.49009	0.028625	CS pos: 22-23. VTG-AG. Pr: 0.4329	18910	chromosome			492670	c__Bacilli;o__Bacillales;f__Bacillaceae;g__Bacillus;x__Bacillus subtilis group;x__Bacillus amyloliquefaciens group;s__Bacillus velezensis	Bacilli	Bacillales	Bacillaceae	Bacillus	relaxed
Firmicutes	CP020805.1	Bacillus velezensis	9D-6	(====> =>)	-17	ARJ73835.1	Cluster 7197	False	subfam_01_Rap	899369	900517	+	3ulqA00-i1	-	98.7	7.4e-129					RapA_[B._subtilis]	3.31e-101	44.297	98.2	ARJ73836.1	900501	900620	+				LIPO(Sec/SPII)	0.474977	0.474977	0.006308	0.49009	0.028625	CS pos: 22-23. VTG-AG. Pr: 0.4329	18948	chromosome			492670	c__Bacilli;o__Bacillales;f__Bacillaceae;g__Bacillus;x__Bacillus subtilis group;x__Bacillus amyloliquefaciens group;s__Bacillus velezensis	Bacilli	Bacillales	Bacillaceae	Bacillus	relaxed
Firmicutes	CP020805.1	Bacillus velezensis	9D-6	(====> =>)	-4	ARJ75158.1	Cluster 9683	False	subfam_01_Rap	2381186	2382292	+	3ulqA00-i1	-	96.1	3.9e-89					RapA_[B._subtilis]	1.95e-46	28.889	94.3	smallORF41687	2382289	2382429	+	24	GGAGG	7	LIPO(Sec/SPII)	0.265755	0.265755	0.002325	0.618779	0.113141	CS pos: 20-21. VSG-ND. Pr: 0.5521	18950	chromosome			492670	c__Bacilli;o__Bacillales;f__Bacillaceae;g__Bacillus;x__Bacillus subtilis group;x__Bacillus amyloliquefaciens group;s__Bacillus velezensis	Bacilli	Bacillales	Bacillaceae	Bacillus	relaxed
Firmicutes	CP020874.1	Bacillus velezensis	GYL4	(<= <====)	-17	AWD13460.1	Cluster 7201	False	subfam_01_Rap	1770826	1771974	-	3ulqA00-i1	-	98.7	7e-129					RapA_[B._subtilis]	3.03e-101	44.297	98.2	AWD13459.1	1770723	1770842	-				LIPO(Sec/SPII)	0.472991	0.472991	0.005765	0.492719	0.028525	CS pos: 22-23. VTG-AG. Pr: 0.4338	18957	chromosome			492670	c__Bacilli;o__Bacillales;f__Bacillaceae;g__Bacillus;x__Bacillus subtilis group;x__Bacillus amyloliquefaciens group;s__Bacillus velezensis	Bacilli	Bacillales	Bacillaceae	Bacillus	relaxed
Firmicutes	CP021011.1	Bacillus velezensis	GFP-2	(====> =>)	-17	AUJ61235.1	Cluster 7200	False	subfam_01_Rap	2318553	2319701	+	3ulqA00-i1	-	98.7	9.7e-129					RapA_[B._subtilis]	7.3e-101	44.297	98.2	AUJ61236.1	2319685	2319804	+				LIPO(Sec/SPII)	0.474977	0.474977	0.006308	0.49009	0.028625	CS pos: 22-23. VTG-AG. Pr: 0.4329	18975	chromosome			492670	c__Bacilli;o__Bacillales;f__Bacillaceae;g__Bacillus;x__Bacillus subtilis group;x__Bacillus amyloliquefaciens group;s__Bacillus velezensis	Bacilli	Bacillales	Bacillaceae	Bacillus	relaxed
Firmicutes	CP021495.1	Bacillus velezensis	GQJK49	(====> =>)	-17	ARZ56693.1	Cluster 7197	False	subfam_01_Rap	397016	398164	+	3ulqA00-i1	-	98.7	7.4e-129					RapA_[B._subtilis]	3.31e-101	44.297	98.2	ARZ56694.1	398148	398267	+				LIPO(Sec/SPII)	0.474977	0.474977	0.006308	0.49009	0.028625	CS pos: 22-23. VTG-AG. Pr: 0.4329	19002	chromosome			492670	c__Bacilli;o__Bacillales;f__Bacillaceae;g__Bacillus;x__Bacillus subtilis group;x__Bacillus amyloliquefaciens group;s__Bacillus velezensis	Bacilli	Bacillales	Bacillaceae	Bacillus	relaxed
Firmicutes	CP021888.1	Bacillus velezensis	SRCM100072	(====> =>)	-17	ASB51769.1	Cluster 7200	False	subfam_01_Rap	390092	391240	+	3ulqA00-i1	-	98.7	9.7e-129					RapA_[B._subtilis]	7.3e-101	44.297	98.2	ASB51770.1	391224	391343	+				LIPO(Sec/SPII)	0.474977	0.474977	0.006308	0.49009	0.028625	CS pos: 22-23. VTG-AG. Pr: 0.4329	19026	chromosome			492670	c__Bacilli;o__Bacillales;f__Bacillaceae;g__Bacillus;x__Bacillus subtilis group;x__Bacillus amyloliquefaciens group;s__Bacillus velezensis	Bacilli	Bacillales	Bacillaceae	Bacillus	relaxed
Firmicutes	CP021890.1	Bacillus velezensis	SRCM101413	(====> =>)	-17	ASB63889.1	Cluster 7196	False	subfam_01_Rap	400783	401931	+	3ulqA00-i1	-	98.7	6.8e-129					RapA_[B._subtilis]	3.31e-101	44.297	98.2	ASB63890.1	401915	402034	+				LIPO(Sec/SPII)	0.474977	0.474977	0.006308	0.49009	0.028625	CS pos: 22-23. VTG-AG. Pr: 0.4329	19032	chromosome			492670	c__Bacilli;o__Bacillales;f__Bacillaceae;g__Bacillus;x__Bacillus subtilis group;x__Bacillus amyloliquefaciens group;s__Bacillus velezensis	Bacilli	Bacillales	Bacillaceae	Bacillus	relaxed
Firmicutes	CP021976.1	Bacillus velezensis	T20E-257	(====> =>)	-17	ASF53944.1	Cluster 7200	False	subfam_01_Rap	382073	383221	+	3ulqA00-i1	-	98.7	9.7e-129					RapA_[B._subtilis]	7.3e-101	44.297	98.2	ASF53945.1	383205	383324	+				LIPO(Sec/SPII)	0.474977	0.474977	0.006308	0.49009	0.028625	CS pos: 22-23. VTG-AG. Pr: 0.4329	19054	chromosome			492670	c__Bacilli;o__Bacillales;f__Bacillaceae;g__Bacillus;x__Bacillus subtilis group;x__Bacillus amyloliquefaciens group;s__Bacillus velezensis	Bacilli	Bacillales	Bacillaceae	Bacillus	relaxed
Firmicutes	CP021976.1	Bacillus velezensis	T20E-257	(====> =>)	-17	ASF56836.1	Cluster 7402	False	subfam_01_Rap	3549884	3551029	+	3ulqA00-i1	-	98.7	1.3e-134					RapA_[B._subtilis]	4.09e-97	40.212	99.2	ASF56837.1	3551013	3551132	+				LIPO(Sec/SPII)	0.44397	0.44397	0.001529	0.496149	0.058352	CS pos: 21-22. ITA-DM. Pr: 0.5140	19056	chromosome			492670	c__Bacilli;o__Bacillales;f__Bacillaceae;g__Bacillus;x__Bacillus subtilis group;x__Bacillus amyloliquefaciens group;s__Bacillus velezensis	Bacilli	Bacillales	Bacillaceae	Bacillus	relaxed
Firmicutes	CP022341.1	Bacillus velezensis	157	(====> =>)	-17	ASK57244.1	Cluster 7196	False	subfam_01_Rap	392298	393446	+	3ulqA00-i1	-	98.7	6.8e-129					RapA_[B._subtilis]	3.31e-101	44.297	98.2	ASK57245.1	393430	393549	+				LIPO(Sec/SPII)	0.474977	0.474977	0.006308	0.49009	0.028625	CS pos: 22-23. VTG-AG. Pr: 0.4329	19074	chromosome			492670	c__Bacilli;o__Bacillales;f__Bacillaceae;g__Bacillus;x__Bacillus subtilis group;x__Bacillus amyloliquefaciens group;s__Bacillus velezensis	Bacilli	Bacillales	Bacillaceae	Bacillus	relaxed
Firmicutes	CP022531.1	Bacillus velezensis	TB1501	(====> =>)	-17	ASP25055.1	Cluster 7195	False	subfam_01_Rap	1455541	1456689	+	3ulqA00-i1	-	98.7	1.4e-127					RapA_[B._subtilis]	3.59e-100	44.032	98.2	ASP25056.1	1456673	1456792	+				LIPO(Sec/SPII)	0.474977	0.474977	0.006308	0.49009	0.028625	CS pos: 22-23. VTG-AG. Pr: 0.4329	19089	chromosome			492670	c__Bacilli;o__Bacillales;f__Bacillaceae;g__Bacillus;x__Bacillus subtilis group;x__Bacillus amyloliquefaciens group;s__Bacillus velezensis	Bacilli	Bacillales	Bacillaceae	Bacillus	relaxed
Firmicutes	CP022654.2	Bacillus velezensis	SCDB 291	(<= <====)	-17	ASS62280.1	Cluster 7200	False	subfam_01_Rap	1806220	1807368	-	3ulqA00-i1	-	98.7	9.7e-129					RapA_[B._subtilis]	7.3e-101	44.297	98.2	ASS62279.1	1806117	1806236	-				LIPO(Sec/SPII)	0.474977	0.474977	0.006308	0.49009	0.028625	CS pos: 22-23. VTG-AG. Pr: 0.4329	19097	chromosome			492670	c__Bacilli;o__Bacillales;f__Bacillaceae;g__Bacillus;x__Bacillus subtilis group;x__Bacillus amyloliquefaciens group;s__Bacillus velezensis	Bacilli	Bacillales	Bacillaceae	Bacillus	relaxed
Firmicutes	CP023075.1	Bacillus velezensis	K26	(====> =>)	-17	AXS59545.1	Cluster 7200	False	subfam_01_Rap	395170	396318	+	3ulqA00-i1	-	98.7	9.7e-129					RapA_[B._subtilis]	7.3e-101	44.297	98.2	AXS59546.1	396302	396421	+				LIPO(Sec/SPII)	0.474977	0.474977	0.006308	0.49009	0.028625	CS pos: 22-23. VTG-AG. Pr: 0.4329	19134	chromosome			492670	c__Bacilli;o__Bacillales;f__Bacillaceae;g__Bacillus;x__Bacillus subtilis group;x__Bacillus amyloliquefaciens group;s__Bacillus velezensis	Bacilli	Bacillales	Bacillaceae	Bacillus	relaxed
Firmicutes	CP023133.1	Bacillus velezensis	J01	(====> =>)	-17	ASZ02612.1	Cluster 7196	False	subfam_01_Rap	260426	261574	+	3ulqA00-i1	-	98.7	6.8e-129					RapA_[B._subtilis]	3.31e-101	44.297	98.2	ASZ02613.1	261558	261677	+				LIPO(Sec/SPII)	0.474977	0.474977	0.006308	0.49009	0.028625	CS pos: 22-23. VTG-AG. Pr: 0.4329	19138	chromosome			492670	c__Bacilli;o__Bacillales;f__Bacillaceae;g__Bacillus;x__Bacillus subtilis group;x__Bacillus amyloliquefaciens group;s__Bacillus velezensis	Bacilli	Bacillales	Bacillaceae	Bacillus	relaxed
Firmicutes	CP023133.1	Bacillus velezensis	J01	(====> =>)	-17	ASZ05768.1	Cluster 7402	False	subfam_01_Rap	3693116	3694261	+	3ulqA00-i1	-	98.7	1.3e-134					RapA_[B._subtilis]	4.09e-97	40.212	99.2	ASZ05769.1	3694245	3694364	+				LIPO(Sec/SPII)	0.44397	0.44397	0.001529	0.496149	0.058352	CS pos: 21-22. ITA-DM. Pr: 0.5140	19140	chromosome			492670	c__Bacilli;o__Bacillales;f__Bacillaceae;g__Bacillus;x__Bacillus subtilis group;x__Bacillus amyloliquefaciens group;s__Bacillus velezensis	Bacilli	Bacillales	Bacillaceae	Bacillus	relaxed
Firmicutes	CP023320.1	Bacillus velezensis	SCGB 1	(====> =>)	-17	ATC51749.1	Cluster 7200	False	subfam_01_Rap	2396108	2397256	+	3ulqA00-i1	-	98.7	9.7e-129					RapA_[B._subtilis]	7.3e-101	44.297	98.2	ATC51750.1	2397240	2397359	+				LIPO(Sec/SPII)	0.474977	0.474977	0.006308	0.49009	0.028625	CS pos: 22-23. VTG-AG. Pr: 0.4329	19156	chromosome			492670	c__Bacilli;o__Bacillales;f__Bacillaceae;g__Bacillus;x__Bacillus subtilis group;x__Bacillus amyloliquefaciens group;s__Bacillus velezensis	Bacilli	Bacillales	Bacillaceae	Bacillus	relaxed
Firmicutes	CP023341.1	Bacillus velezensis	LG37	(<= <====)	-17	QDL83614.1	Cluster 7197	False	subfam_01_Rap	3701311	3702459	-	3ulqA00-i1	-	98.7	7.4e-129					RapA_[B._subtilis]	3.31e-101	44.297	98.2	QDL83613.1	3701208	3701327	-				LIPO(Sec/SPII)	0.474977	0.474977	0.006308	0.49009	0.028625	CS pos: 22-23. VTG-AG. Pr: 0.4329	19159	chromosome			492670	c__Bacilli;o__Bacillales;f__Bacillaceae;g__Bacillus;x__Bacillus subtilis group;x__Bacillus amyloliquefaciens group;s__Bacillus velezensis	Bacilli	Bacillales	Bacillaceae	Bacillus	relaxed
Firmicutes	CP023414.1	Bacillus velezensis	BS-37	(<= <====)	-17	AWG39783.1	Cluster 7197	False	subfam_01_Rap	3007384	3008532	-	3ulqA00-i1	-	98.7	7.4e-129					RapA_[B._subtilis]	3.31e-101	44.297	98.2	AWG39782.1	3007281	3007400	-				LIPO(Sec/SPII)	0.474977	0.474977	0.006308	0.49009	0.028625	CS pos: 22-23. VTG-AG. Pr: 0.4329	19163	chromosome			492670	c__Bacilli;o__Bacillales;f__Bacillaceae;g__Bacillus;x__Bacillus subtilis group;x__Bacillus amyloliquefaciens group;s__Bacillus velezensis	Bacilli	Bacillales	Bacillaceae	Bacillus	relaxed
Firmicutes	CP023431.1	Bacillus velezensis	SCGB 574	(====> =>)	-17	ATD75529.1	Cluster 7196	False	subfam_01_Rap	2278894	2280042	+	3ulqA00-i1	-	98.7	6.8e-129					RapA_[B._subtilis]	3.31e-101	44.297	98.2	ATD75530.1	2280026	2280145	+				LIPO(Sec/SPII)	0.474977	0.474977	0.006308	0.49009	0.028625	CS pos: 22-23. VTG-AG. Pr: 0.4329	19167	chromosome			492670	c__Bacilli;o__Bacillales;f__Bacillaceae;g__Bacillus;x__Bacillus subtilis group;x__Bacillus amyloliquefaciens group;s__Bacillus velezensis	Bacilli	Bacillales	Bacillaceae	Bacillus	relaxed
Firmicutes	CP023748.1	Bacillus velezensis	LABIM40	(====> =>)	-17	ATL38352.1	Cluster 7205	False	subfam_01_Rap	381373	382521	+	3ulqA00-i1	-	98.7	1.1e-128					RapA_[B._subtilis]	2.55e-101	44.297	98.2	ATL38353.1	382505	382624	+				LIPO(Sec/SPII)	0.474977	0.474977	0.006308	0.49009	0.028625	CS pos: 22-23. VTG-AG. Pr: 0.4329	19193	chromosome			492670	c__Bacilli;o__Bacillales;f__Bacillaceae;g__Bacillus;x__Bacillus subtilis group;x__Bacillus amyloliquefaciens group;s__Bacillus velezensis	Bacilli	Bacillales	Bacillaceae	Bacillus	relaxed
Firmicutes	CP023859.1	Bacillus velezensis	L-1	(====> =>)	-17	ATO09807.1	Cluster 7195	False	subfam_01_Rap	1409703	1410851	+	3ulqA00-i1	-	98.7	1.4e-127					RapA_[B._subtilis]	3.59e-100	44.032	98.2	ATO09808.1	1410835	1410954	+				LIPO(Sec/SPII)	0.474977	0.474977	0.006308	0.49009	0.028625	CS pos: 22-23. VTG-AG. Pr: 0.4329	19200	chromosome			492670	c__Bacilli;o__Bacillales;f__Bacillaceae;g__Bacillus;x__Bacillus subtilis group;x__Bacillus amyloliquefaciens group;s__Bacillus velezensis	Bacilli	Bacillales	Bacillaceae	Bacillus	relaxed
Firmicutes	CP024706.1	Bacillus velezensis	OSY-S3	(====> =>)	-17	ATV00377.1	Cluster 7197	False	subfam_01_Rap	350657	351805	+	3ulqA00-i1	-	98.7	7.4e-129					RapA_[B._subtilis]	3.31e-101	44.297	98.2	ATV00378.1	351789	351908	+				LIPO(Sec/SPII)	0.474977	0.474977	0.006308	0.49009	0.028625	CS pos: 22-23. VTG-AG. Pr: 0.4329	19263	chromosome			492670	c__Bacilli;o__Bacillales;f__Bacillaceae;g__Bacillus;x__Bacillus subtilis group;x__Bacillus amyloliquefaciens group;s__Bacillus velezensis	Bacilli	Bacillales	Bacillaceae	Bacillus	relaxed
Firmicutes	CP024897.1	Bacillus velezensis	CN026	(====> =>)	-17	ATY27105.1	Cluster 7196	False	subfam_01_Rap	360412	361560	+	3ulqA00-i1	-	98.7	6.8e-129					RapA_[B._subtilis]	3.31e-101	44.297	98.2	ATY27106.1	361544	361663	+				LIPO(Sec/SPII)	0.474977	0.474977	0.006308	0.49009	0.028625	CS pos: 22-23. VTG-AG. Pr: 0.4329	19271	chromosome			492670	c__Bacilli;o__Bacillales;f__Bacillaceae;g__Bacillus;x__Bacillus subtilis group;x__Bacillus amyloliquefaciens group;s__Bacillus velezensis	Bacilli	Bacillales	Bacillaceae	Bacillus	relaxed
Firmicutes	CP024922.1	Bacillus velezensis	AGVL-005	(====> =>)	-17	ATX83484.1	Cluster 7197	False	subfam_01_Rap	696429	697577	+	3ulqA00-i1	-	98.7	7.4e-129					RapA_[B._subtilis]	3.31e-101	44.297	98.2	ATX83485.1	697561	697680	+				LIPO(Sec/SPII)	0.472991	0.472991	0.005765	0.492719	0.028525	CS pos: 22-23. VTG-AG. Pr: 0.4338	19275	chromosome			492670	c__Bacilli;o__Bacillales;f__Bacillaceae;g__Bacillus;x__Bacillus subtilis group;x__Bacillus amyloliquefaciens group;s__Bacillus velezensis	Bacilli	Bacillales	Bacillaceae	Bacillus	relaxed
Firmicutes	CP025079.1	Bacillus velezensis	QST713	(====> =>)	-17	AWD86314.1	Cluster 7197	False	subfam_01_Rap	422304	423452	+	3ulqA00-i1	-	98.7	7.4e-129					RapA_[B._subtilis]	3.31e-101	44.297	98.2	AWD86315.1	423436	423555	+				LIPO(Sec/SPII)	0.474977	0.474977	0.006308	0.49009	0.028625	CS pos: 22-23. VTG-AG. Pr: 0.4329	19287	chromosome			492670	c__Bacilli;o__Bacillales;f__Bacillaceae;g__Bacillus;x__Bacillus subtilis group;x__Bacillus amyloliquefaciens group;s__Bacillus velezensis	Bacilli	Bacillales	Bacillaceae	Bacillus	relaxed
Firmicutes	CP025308.1	Bacillus velezensis	Lzh-a42	(====> =>)	-17	AUG34573.1	Cluster 7196	False	subfam_01_Rap	389850	390998	+	3ulqA00-i1	-	98.7	6.8e-129					RapA_[B._subtilis]	3.31e-101	44.297	98.2	AUG34574.1	390982	391101	+				LIPO(Sec/SPII)	0.474977	0.474977	0.006308	0.49009	0.028625	CS pos: 22-23. VTG-AG. Pr: 0.4329	19318	chromosome			492670	c__Bacilli;o__Bacillales;f__Bacillaceae;g__Bacillus;x__Bacillus subtilis group;x__Bacillus amyloliquefaciens group;s__Bacillus velezensis	Bacilli	Bacillales	Bacillaceae	Bacillus	relaxed
Firmicutes	CP025308.1	Bacillus velezensis	Lzh-a42	(<= <====)	-11	AUG37323.1	Cluster 8445	False	subfam_01_Rap	3360918	3362045	-	3q15B00-i1	-	99.2	4.2e-120					RapA_[B._subtilis]	3.94e-119	48.533	99.2	smallORF50812	3360800	3360928	-	16	GGAG	9	LIPO(Sec/SPII)	0.338971	0.338971	0.003286	0.600978	0.056764	CS pos: 18-19. SLV-CG. Pr: 0.3395	19322	chromosome			492670	c__Bacilli;o__Bacillales;f__Bacillaceae;g__Bacillus;x__Bacillus subtilis group;x__Bacillus amyloliquefaciens group;s__Bacillus velezensis	Bacilli	Bacillales	Bacillaceae	Bacillus	relaxed
Firmicutes	CP025939.1	Bacillus velezensis	10075	(====> =>)	-17	AUS18319.1	Cluster 7197	False	subfam_01_Rap	3946581	3947729	+	3ulqA00-i1	-	98.7	7.4e-129					RapA_[B._subtilis]	3.31e-101	44.297	98.2	AUS18320.1	3947713	3947832	+				LIPO(Sec/SPII)	0.474977	0.474977	0.006308	0.49009	0.028625	CS pos: 22-23. VTG-AG. Pr: 0.4329	19348	chromosome			492670	c__Bacilli;o__Bacillales;f__Bacillaceae;g__Bacillus;x__Bacillus subtilis group;x__Bacillus amyloliquefaciens group;s__Bacillus velezensis	Bacilli	Bacillales	Bacillaceae	Bacillus	relaxed
Firmicutes	CP026533.1	Bacillus velezensis	DKU_NT_04	(====> =>)	-17	AVB10081.1	Cluster 7196	False	subfam_01_Rap	2225191	2226339	+	3ulqA00-i1	-	98.7	6.8e-129					RapA_[B._subtilis]	3.31e-101	44.297	98.2	AVB10082.1	2226323	2226442	+				LIPO(Sec/SPII)	0.474977	0.474977	0.006308	0.49009	0.028625	CS pos: 22-23. VTG-AG. Pr: 0.4329	19409	chromosome			492670	c__Bacilli;o__Bacillales;f__Bacillaceae;g__Bacillus;x__Bacillus subtilis group;x__Bacillus amyloliquefaciens group;s__Bacillus velezensis	Bacilli	Bacillales	Bacillaceae	Bacillus	relaxed
Firmicutes	CP026610.1	Bacillus velezensis	CGMCC 11640	(====> =>)	-17	AVI27259.1	Cluster 7197	False	subfam_01_Rap	450036	451184	+	3ulqA00-i1	-	98.7	7.4e-129					RapA_[B._subtilis]	3.31e-101	44.297	98.2	AVI27260.1	451168	451287	+				LIPO(Sec/SPII)	0.456717	0.456717	0.005582	0.511357	0.026345	CS pos: 22-23. VTG-AG. Pr: 0.4844	19420	chromosome			492670	c__Bacilli;o__Bacillales;f__Bacillaceae;g__Bacillus;x__Bacillus subtilis group;x__Bacillus amyloliquefaciens group;s__Bacillus velezensis	Bacilli	Bacillales	Bacillaceae	Bacillus	relaxed
Firmicutes	CP026610.1	Bacillus velezensis	CGMCC 11640	(====> =>)	-4	AVI28637.1	Cluster 9681	False	subfam_01_Rap	1978646	1979752	+	3q15B00-i1	-	97.1	1.1e-88					RapA_[B._subtilis]	2.56e-46	28.889	94.3	smallORF53378	1979749	1979889	+	24	GGAGG	7	LIPO(Sec/SPII)	0.276142	0.276142	0.001975	0.615438	0.106446	CS pos: 20-21. VSG-ND. Pr: 0.5618	19424	chromosome			492670	c__Bacilli;o__Bacillales;f__Bacillaceae;g__Bacillus;x__Bacillus subtilis group;x__Bacillus amyloliquefaciens group;s__Bacillus velezensis	Bacilli	Bacillales	Bacillaceae	Bacillus	relaxed
Firmicutes	CP027429.1	Bacillus velezensis	VCC-2003	(<= <====)	-17	AVM09799.1	Cluster 7199	False	subfam_01_Rap	3448210	3449358	-	3ulqA00-i1	-	98.7	7.1e-129					RapA_[B._subtilis]	4.38e-101	44.297	98.2	AVM09798.1	3448107	3448226	-				LIPO(Sec/SPII)	0.472991	0.472991	0.005765	0.492719	0.028525	CS pos: 22-23. VTG-AG. Pr: 0.4338	19450	chromosome			492670	c__Bacilli;o__Bacillales;f__Bacillaceae;g__Bacillus;x__Bacillus subtilis group;x__Bacillus amyloliquefaciens group;s__Bacillus velezensis	Bacilli	Bacillales	Bacillaceae	Bacillus	relaxed
Firmicutes	CP027868.1	Bacillus velezensis	SGAir0473	(====> =>)	-17	AWQ15711.1	Cluster 7196	False	subfam_01_Rap	2597189	2598337	+	3ulqA00-i1	-	98.7	6.8e-129					RapA_[B._subtilis]	3.31e-101	44.297	98.2	AWQ15712.1	2598321	2598440	+				LIPO(Sec/SPII)	0.335949	0.335949	0.00669	0.629823	0.027538	CS pos: 22-23. VTG-AG. Pr: 0.5419	19470	chromosome			492670	c__Bacilli;o__Bacillales;f__Bacillaceae;g__Bacillus;x__Bacillus subtilis group;x__Bacillus amyloliquefaciens group;s__Bacillus velezensis	Bacilli	Bacillales	Bacillaceae	Bacillus	relaxed
Firmicutes	CP028204.1	Bacillus velezensis	SRCM102755	(<= <====)	-11	QHK01743.1	Cluster 8445	False	subfam_01_Rap	543410	544537	-	3q15B00-i1	-	99.2	4.2e-120					RapA_[B._subtilis]	3.94e-119	48.533	99.2	QHK01742.1	543292	543420	-				LIPO(Sec/SPII)	0.338971	0.338971	0.003286	0.600978	0.056764	CS pos: 18-19. SLV-CG. Pr: 0.3395	19489	chromosome			492670	c__Bacilli;o__Bacillales;f__Bacillaceae;g__Bacillus;x__Bacillus subtilis group;x__Bacillus amyloliquefaciens group;s__Bacillus velezensis	Bacilli	Bacillales	Bacillaceae	Bacillus	relaxed
Firmicutes	CP028204.1	Bacillus velezensis	SRCM102755	(====> =>)	-17	QHK02989.1	Cluster 7196	False	subfam_01_Rap	1847235	1848383	+	3ulqA00-i1	-	98.7	6.8e-129					RapA_[B._subtilis]	3.31e-101	44.297	98.2	QHK02990.1	1848367	1848486	+				LIPO(Sec/SPII)	0.474977	0.474977	0.006308	0.49009	0.028625	CS pos: 22-23. VTG-AG. Pr: 0.4329	19492	chromosome			492670	c__Bacilli;o__Bacillales;f__Bacillaceae;g__Bacillus;x__Bacillus subtilis group;x__Bacillus amyloliquefaciens group;s__Bacillus velezensis	Bacilli	Bacillales	Bacillaceae	Bacillus	relaxed
Firmicutes	CP028205.1	Bacillus velezensis	SRCM102741	(====> =>)	207	QHK05416.1	Cluster 7727	False	subfam_01_Rap	418326	419462	+	3q15B00-i1	-	99.2	1.2e-116					RapA_[B._subtilis]	1.57e-120	48.813	99.5	smallORF83106	419670	419741	+	19	AGGGGG	8	LIPO(Sec/SPII)	0.175412	0.175412	0.01964	0.455222	0.349726	CS pos: 17-18. CSR-CI. Pr: 0.2814	19494	chromosome			492670	c__Bacilli;o__Bacillales;f__Bacillaceae;g__Bacillus;x__Bacillus subtilis group;x__Bacillus amyloliquefaciens group;s__Bacillus velezensis	Bacilli	Bacillales	Bacillaceae	Bacillus	relaxed
Firmicutes	CP028205.1	Bacillus velezensis	SRCM102741	(====> =>)	-17	QHK07621.1	Cluster 7197	False	subfam_01_Rap	2663059	2664207	+	3ulqA00-i1	-	98.7	7.4e-129					RapA_[B._subtilis]	3.31e-101	44.297	98.2	QHK07622.1	2664191	2664310	+				LIPO(Sec/SPII)	0.472991	0.472991	0.005765	0.492719	0.028525	CS pos: 22-23. VTG-AG. Pr: 0.4338	19496	chromosome			492670	c__Bacilli;o__Bacillales;f__Bacillaceae;g__Bacillus;x__Bacillus subtilis group;x__Bacillus amyloliquefaciens group;s__Bacillus velezensis	Bacilli	Bacillales	Bacillaceae	Bacillus	relaxed
Firmicutes	CP028206.1	Bacillus velezensis	SRCM102742	(====> =>)	-17	QHK09267.1	Cluster 7197	False	subfam_01_Rap	357784	358932	+	3ulqA00-i1	-	98.7	7.4e-129					RapA_[B._subtilis]	3.31e-101	44.297	98.2	QHK09268.1	358916	359035	+				LIPO(Sec/SPII)	0.472991	0.472991	0.005765	0.492719	0.028525	CS pos: 22-23. VTG-AG. Pr: 0.4338	19499	chromosome			492670	c__Bacilli;o__Bacillales;f__Bacillaceae;g__Bacillus;x__Bacillus subtilis group;x__Bacillus amyloliquefaciens group;s__Bacillus velezensis	Bacilli	Bacillales	Bacillaceae	Bacillus	relaxed
Firmicutes	CP028206.1	Bacillus velezensis	SRCM102742	(====> =>)	207	QHK10939.1	Cluster 7727	False	subfam_01_Rap	2131110	2132246	+	3q15B00-i1	-	99.2	1.2e-116					RapA_[B._subtilis]	1.57e-120	48.813	99.5	smallORF83186	2132454	2132525	+	19	AGGGGG	8	LIPO(Sec/SPII)	0.175412	0.175412	0.01964	0.455222	0.349726	CS pos: 17-18. CSR-CI. Pr: 0.2814	19502	chromosome			492670	c__Bacilli;o__Bacillales;f__Bacillaceae;g__Bacillus;x__Bacillus subtilis group;x__Bacillus amyloliquefaciens group;s__Bacillus velezensis	Bacilli	Bacillales	Bacillaceae	Bacillus	relaxed
Firmicutes	CP028207.1	Bacillus velezensis	SRCM102743	(<= <====)	-17	QHK13090.1	Cluster 7197	False	subfam_01_Rap	253007	254155	-	3ulqA00-i1	-	98.7	7.4e-129					RapA_[B._subtilis]	3.31e-101	44.297	98.2	QHK13089.1	252904	253023	-				LIPO(Sec/SPII)	0.472991	0.472991	0.005765	0.492719	0.028525	CS pos: 22-23. VTG-AG. Pr: 0.4338	19504	chromosome			492670	c__Bacilli;o__Bacillales;f__Bacillaceae;g__Bacillus;x__Bacillus subtilis group;x__Bacillus amyloliquefaciens group;s__Bacillus velezensis	Bacilli	Bacillales	Bacillaceae	Bacillus	relaxed
Firmicutes	CP028207.1	Bacillus velezensis	SRCM102743	(====> =>)	-11	QHK14284.1	Cluster 8458	False	subfam_01_Rap	1492997	1494124	+	3q15B00-i1	-	99.2	1.8e-119					RapA_[B._subtilis]	1.5e-118	48.267	99.2	QHK14285.1	1494114	1494242	+				LIPO(Sec/SPII)	0.338971	0.338971	0.003286	0.600978	0.056764	CS pos: 18-19. SLV-CG. Pr: 0.3395	19507	chromosome			492670	c__Bacilli;o__Bacillales;f__Bacillaceae;g__Bacillus;x__Bacillus subtilis group;x__Bacillus amyloliquefaciens group;s__Bacillus velezensis	Bacilli	Bacillales	Bacillaceae	Bacillus	relaxed
Firmicutes	CP028207.1	Bacillus velezensis	SRCM102743	(<= <====)	207	QHK15275.1	Cluster 7727	False	subfam_01_Rap	2487208	2488344	-	3q15B00-i1	-	99.2	1.2e-116					RapA_[B._subtilis]	1.57e-120	48.813	99.5	smallORF83266	2486929	2487000	-	19	AGGGGG	8	LIPO(Sec/SPII)	0.175412	0.175412	0.01964	0.455222	0.349726	CS pos: 17-18. CSR-CI. Pr: 0.2814	19510	chromosome			492670	c__Bacilli;o__Bacillales;f__Bacillaceae;g__Bacillus;x__Bacillus subtilis group;x__Bacillus amyloliquefaciens group;s__Bacillus velezensis	Bacilli	Bacillales	Bacillaceae	Bacillus	relaxed
Firmicutes	CP028208.1	Bacillus velezensis	SRCM102744	(<= <====)	-11	QHK62699.1	Cluster 8458	False	subfam_01_Rap	550707	551834	-	3q15B00-i1	-	99.2	1.8e-119					RapA_[B._subtilis]	1.5e-118	48.267	99.2	QHK62698.1	550589	550717	-				LIPO(Sec/SPII)	0.338971	0.338971	0.003286	0.600978	0.056764	CS pos: 18-19. SLV-CG. Pr: 0.3395	19512	chromosome			492670	c__Bacilli;o__Bacillales;f__Bacillaceae;g__Bacillus;x__Bacillus subtilis group;x__Bacillus amyloliquefaciens group;s__Bacillus velezensis	Bacilli	Bacillales	Bacillaceae	Bacillus	relaxed
Firmicutes	CP028208.1	Bacillus velezensis	SRCM102744	(====> =>)	-17	QHK63893.1	Cluster 7197	False	subfam_01_Rap	1790680	1791828	+	3ulqA00-i1	-	98.7	7.4e-129					RapA_[B._subtilis]	3.31e-101	44.297	98.2	QHK63894.1	1791812	1791931	+				LIPO(Sec/SPII)	0.472991	0.472991	0.005765	0.492719	0.028525	CS pos: 22-23. VTG-AG. Pr: 0.4338	19514	chromosome			492670	c__Bacilli;o__Bacillales;f__Bacillaceae;g__Bacillus;x__Bacillus subtilis group;x__Bacillus amyloliquefaciens group;s__Bacillus velezensis	Bacilli	Bacillales	Bacillaceae	Bacillus	relaxed
Firmicutes	CP028208.1	Bacillus velezensis	SRCM102744	(====> =>)	207	QHK65498.1	Cluster 7727	False	subfam_01_Rap	3520266	3521402	+	3q15B00-i1	-	99.2	1.2e-116					RapA_[B._subtilis]	1.57e-120	48.813	99.5	smallORF83347	3521610	3521681	+	19	AGGGGG	8	LIPO(Sec/SPII)	0.175412	0.175412	0.01964	0.455222	0.349726	CS pos: 17-18. CSR-CI. Pr: 0.2814	19517	chromosome			492670	c__Bacilli;o__Bacillales;f__Bacillaceae;g__Bacillus;x__Bacillus subtilis group;x__Bacillus amyloliquefaciens group;s__Bacillus velezensis	Bacilli	Bacillales	Bacillaceae	Bacillus	relaxed
Firmicutes	CP028210.1	Bacillus velezensis	SRCM102746	(====> =>)	-17	QHL92562.1	Cluster 7197	False	subfam_01_Rap	513930	515078	+	3ulqA00-i1	-	98.7	7.4e-129					RapA_[B._subtilis]	3.31e-101	44.297	98.2	QHL92563.1	515062	515181	+				LIPO(Sec/SPII)	0.472991	0.472991	0.005765	0.492719	0.028525	CS pos: 22-23. VTG-AG. Pr: 0.4338	19520	chromosome			492670	c__Bacilli;o__Bacillales;f__Bacillaceae;g__Bacillus;x__Bacillus subtilis group;x__Bacillus amyloliquefaciens group;s__Bacillus velezensis	Bacilli	Bacillales	Bacillaceae	Bacillus	relaxed
Firmicutes	CP028210.1	Bacillus velezensis	SRCM102746	(====> =>)	207	QHL94167.1	Cluster 7727	False	subfam_01_Rap	2243593	2244729	+	3q15B00-i1	-	99.2	1.2e-116					RapA_[B._subtilis]	1.57e-120	48.813	99.5	smallORF83487	2244937	2245008	+	19	AGGGGG	8	LIPO(Sec/SPII)	0.175412	0.175412	0.01964	0.455222	0.349726	CS pos: 17-18. CSR-CI. Pr: 0.2814	19523	chromosome			492670	c__Bacilli;o__Bacillales;f__Bacillaceae;g__Bacillus;x__Bacillus subtilis group;x__Bacillus amyloliquefaciens group;s__Bacillus velezensis	Bacilli	Bacillales	Bacillaceae	Bacillus	relaxed
Firmicutes	CP028210.1	Bacillus velezensis	SRCM102746	(<= <====)	-11	QHL95158.1	Cluster 8458	False	subfam_01_Rap	3237813	3238940	-	3q15B00-i1	-	99.2	1.8e-119					RapA_[B._subtilis]	1.5e-118	48.267	99.2	QHL95157.1	3237695	3237823	-				LIPO(Sec/SPII)	0.338971	0.338971	0.003286	0.600978	0.056764	CS pos: 18-19. SLV-CG. Pr: 0.3395	19525	chromosome			492670	c__Bacilli;o__Bacillales;f__Bacillaceae;g__Bacillus;x__Bacillus subtilis group;x__Bacillus amyloliquefaciens group;s__Bacillus velezensis	Bacilli	Bacillales	Bacillaceae	Bacillus	relaxed
Firmicutes	CP028211.1	Bacillus velezensis	SRCM102747	(<= <====)	-17	QHL96385.1	Cluster 7197	False	subfam_01_Rap	509201	510349	-	3ulqA00-i1	-	98.7	7.4e-129					RapA_[B._subtilis]	3.31e-101	44.297	98.2	QHL96384.1	509098	509217	-				LIPO(Sec/SPII)	0.472991	0.472991	0.005765	0.492719	0.028525	CS pos: 22-23. VTG-AG. Pr: 0.4338	19527	chromosome			492670	c__Bacilli;o__Bacillales;f__Bacillaceae;g__Bacillus;x__Bacillus subtilis group;x__Bacillus amyloliquefaciens group;s__Bacillus velezensis	Bacilli	Bacillales	Bacillaceae	Bacillus	relaxed
Firmicutes	CP028211.1	Bacillus velezensis	SRCM102747	(====> =>)	-11	QHL97579.1	Cluster 8458	False	subfam_01_Rap	1749195	1750322	+	3q15B00-i1	-	99.2	1.8e-119					RapA_[B._subtilis]	1.5e-118	48.267	99.2	QHL97580.1	1750312	1750440	+				LIPO(Sec/SPII)	0.338971	0.338971	0.003286	0.600978	0.056764	CS pos: 18-19. SLV-CG. Pr: 0.3395	19530	chromosome			492670	c__Bacilli;o__Bacillales;f__Bacillaceae;g__Bacillus;x__Bacillus subtilis group;x__Bacillus amyloliquefaciens group;s__Bacillus velezensis	Bacilli	Bacillales	Bacillaceae	Bacillus	relaxed
Firmicutes	CP028211.1	Bacillus velezensis	SRCM102747	(<= <====)	207	QHL98768.1	Cluster 7727	False	subfam_01_Rap	2880099	2881235	-	3q15B00-i1	-	99.2	1.2e-116					RapA_[B._subtilis]	1.57e-120	48.813	99.5	smallORF83568	2879820	2879891	-	19	AGGGGG	8	LIPO(Sec/SPII)	0.175412	0.175412	0.01964	0.455222	0.349726	CS pos: 17-18. CSR-CI. Pr: 0.2814	19533	chromosome			492670	c__Bacilli;o__Bacillales;f__Bacillaceae;g__Bacillus;x__Bacillus subtilis group;x__Bacillus amyloliquefaciens group;s__Bacillus velezensis	Bacilli	Bacillales	Bacillaceae	Bacillus	relaxed
Firmicutes	CP028437.1	Bacillus velezensis	DR-08	(====> =>)	-17	AVV92805.1	Cluster 7197	False	subfam_01_Rap	414921	416069	+	3ulqA00-i1	-	98.7	7.4e-129					RapA_[B._subtilis]	3.31e-101	44.297	98.2	AVV92806.1	416053	416172	+				LIPO(Sec/SPII)	0.474977	0.474977	0.006308	0.49009	0.028625	CS pos: 22-23. VTG-AG. Pr: 0.4329	19560	chromosome			492670	c__Bacilli;o__Bacillales;f__Bacillaceae;g__Bacillus;x__Bacillus subtilis group;x__Bacillus amyloliquefaciens group;s__Bacillus velezensis	Bacilli	Bacillales	Bacillaceae	Bacillus	relaxed
Firmicutes	CP028961.1	Bacillus velezensis	SRCM102752	(====> =>)	-17	QHM81542.1	Cluster 7197	False	subfam_01_Rap	3499605	3500753	+	3ulqA00-i1	-	98.7	7.4e-129					RapA_[B._subtilis]	3.31e-101	44.297	98.2	QHM81543.1	3500737	3500856	+				LIPO(Sec/SPII)	0.472991	0.472991	0.005765	0.492719	0.028525	CS pos: 22-23. VTG-AG. Pr: 0.4338	19573	chromosome			492670	c__Bacilli;o__Bacillales;f__Bacillaceae;g__Bacillus;x__Bacillus subtilis group;x__Bacillus amyloliquefaciens group;s__Bacillus velezensis	Bacilli	Bacillales	Bacillaceae	Bacillus	relaxed
Firmicutes	CP029034.1	Bacillus velezensis	LDO2	(<= <====)	-17	AWE17351.1	Cluster 7197	False	subfam_01_Rap	2971828	2972976	-	3ulqA00-i1	-	98.7	7.4e-129					RapA_[B._subtilis]	3.31e-101	44.297	98.2	AWE17350.1	2971725	2971844	-				LIPO(Sec/SPII)	0.474977	0.474977	0.006308	0.49009	0.028625	CS pos: 22-23. VTG-AG. Pr: 0.4329	19581	chromosome			492670	c__Bacilli;o__Bacillales;f__Bacillaceae;g__Bacillus;x__Bacillus subtilis group;x__Bacillus amyloliquefaciens group;s__Bacillus velezensis	Bacilli	Bacillales	Bacillaceae	Bacillus	relaxed
Firmicutes	CP029296.1	Bacillus velezensis	AP183	(====> =>)	-17	AWK44983.1	Cluster 7197	False	subfam_01_Rap	385485	386633	+	3ulqA00-i1	-	98.7	7.4e-129					RapA_[B._subtilis]	3.31e-101	44.297	98.2	AWK44984.1	386617	386736	+				LIPO(Sec/SPII)	0.472991	0.472991	0.005765	0.492719	0.028525	CS pos: 22-23. VTG-AG. Pr: 0.4338	19603	chromosome			492670	c__Bacilli;o__Bacillales;f__Bacillaceae;g__Bacillus;x__Bacillus subtilis group;x__Bacillus amyloliquefaciens group;s__Bacillus velezensis	Bacilli	Bacillales	Bacillaceae	Bacillus	relaxed
Firmicutes	CP029473.2	Bacillus velezensis	Hx05	(<= <====)	-17	AWM81951.1	Cluster 7196	False	subfam_01_Rap	1545952	1547100	-	3ulqA00-i1	-	98.7	6.8e-129					RapA_[B._subtilis]	3.31e-101	44.297	98.2	AWM81952.1	1545849	1545968	-				LIPO(Sec/SPII)	0.474977	0.474977	0.006308	0.49009	0.028625	CS pos: 22-23. VTG-AG. Pr: 0.4329	19634	chromosome			492670	c__Bacilli;o__Bacillales;f__Bacillaceae;g__Bacillus;x__Bacillus subtilis group;x__Bacillus amyloliquefaciens group;s__Bacillus velezensis	Bacilli	Bacillales	Bacillaceae	Bacillus	relaxed
Firmicutes	CP029473.2	Bacillus velezensis	Hx05	(<= <====)	-17	AWM84745.1	Cluster 7402	False	subfam_01_Rap	2267759	2268904	-	3ulqA00-i1	-	98.7	1.3e-134					RapA_[B._subtilis]	4.09e-97	40.212	99.2	AWM84746.1	2267656	2267775	-				LIPO(Sec/SPII)	0.44397	0.44397	0.001529	0.496149	0.058352	CS pos: 21-22. ITA-DM. Pr: 0.5140	19636	chromosome			492670	c__Bacilli;o__Bacillales;f__Bacillaceae;g__Bacillus;x__Bacillus subtilis group;x__Bacillus amyloliquefaciens group;s__Bacillus velezensis	Bacilli	Bacillales	Bacillaceae	Bacillus	relaxed
Firmicutes	CP030150.1	Bacillus velezensis	DSYZ	(====> =>)	-17	AWX70908.1	Cluster 7197	False	subfam_01_Rap	450007	451155	+	3ulqA00-i1	-	98.7	7.4e-129					RapA_[B._subtilis]	3.31e-101	44.297	98.2	AWX70909.1	451139	451258	+				LIPO(Sec/SPII)	0.456717	0.456717	0.005582	0.511357	0.026345	CS pos: 22-23. VTG-AG. Pr: 0.4844	19681	chromosome			492670	c__Bacilli;o__Bacillales;f__Bacillaceae;g__Bacillus;x__Bacillus subtilis group;x__Bacillus amyloliquefaciens group;s__Bacillus velezensis	Bacilli	Bacillales	Bacillaceae	Bacillus	relaxed
Firmicutes	CP030150.1	Bacillus velezensis	DSYZ	(====> =>)	-4	AWX72289.1	Cluster 9681	False	subfam_01_Rap	1978364	1979470	+	3q15B00-i1	-	97.1	1.1e-88					RapA_[B._subtilis]	2.56e-46	28.889	94.3	smallORF57047	1979467	1979607	+	24	GGAGG	7	LIPO(Sec/SPII)	0.276142	0.276142	0.001975	0.615438	0.106446	CS pos: 20-21. VSG-ND. Pr: 0.5618	19685	chromosome			492670	c__Bacilli;o__Bacillales;f__Bacillaceae;g__Bacillus;x__Bacillus subtilis group;x__Bacillus amyloliquefaciens group;s__Bacillus velezensis	Bacilli	Bacillales	Bacillaceae	Bacillus	relaxed
Firmicutes	CP031694.1	Bacillus velezensis	SRCM101368	(<= <====)	-17	QHM86576.1	Cluster 7196	False	subfam_01_Rap	559355	560503	-	3ulqA00-i1	-	98.7	6.8e-129					RapA_[B._subtilis]	3.31e-101	44.297	98.2	QHM86575.1	559252	559371	-				LIPO(Sec/SPII)	0.474977	0.474977	0.006308	0.49009	0.028625	CS pos: 22-23. VTG-AG. Pr: 0.4329	19755	chromosome			492670	c__Bacilli;o__Bacillales;f__Bacillaceae;g__Bacillus;x__Bacillus subtilis group;x__Bacillus amyloliquefaciens group;s__Bacillus velezensis	Bacilli	Bacillales	Bacillaceae	Bacillus	relaxed
[truncated: 3,639 more rows]
