# Supplementary material for: Large-Scale Identification of Known and Novel RRNPP Quorum-Sensing Systems by RRNPP_Detector Captures Novel Features of Bacterial, Plasmidic, and Viral Coevolution
Source: Mol Biol Evol. 2023 Mar 17;40(4):msad062. doi: 10.1093/molbev/msad062 (PMC10075063; doi:10.1093/molbev/msad062)
Supplement: msad062_Supplementary_Data [file msad062_supplementary_data.zip › TableS4_MGEs_encoding_multiple_QSSs.xlsx]

## Sheet: MGEs
nQSSs	Output	MGE	dataset	genomic_accession	species	strain	genomic_context	intergenic_distance	receptor_id	grp_identical_proteins	rep_sequence	receptor_family	r_start	r_end	r_strand	TPR_hmm_name	TPR_hmm_accession	TPR_hmm_coverage	TPR_hmm_evalue	HTH_hmm_name	HTH_hmm_accession	HTH_hmm_coverage	HTH_hmm_evalue	homologous_ref_receptor	blastp_evalue	perc_identity	perc_cover	propeptide_id	p_start	p_end	p_strand	p_RBS_bin	p_RBS_motif	p_RBS_spacer	Prediction	propeptide_score	SP(Sec/SPI)	TAT(Tat/SPI)	LIPO(Sec/SPII)	OTHER	CS_Position	qss_id	genetic_element	Phaster_prophage_prediction	prophage_region	taxid	lineage	class	order
9	strict_detection	CP011350.1__plasmid	Firmicutes	CP011350.1	Bacillus thuringiensis	YC-10	(====> =>)	-4	AKJ62455.1	Cluster 9548	False	subfam_01_Rap	149627	150736	+	3q15B00-i1	-	97.1	1.8e-89					RapA_[B._subtilis]	4.18e-16	24.1	93.8	smallORF25396	150733	150864	+	27	AGGAGG	7	SP(Sec/SPI)	0.699539	0.699539	0.001748	0.266007	0.032706	CS pos: 27-28. TET-HK. Pr: 0.2041	9526	plasmid			1428	c__Bacilli;o__Bacillales;f__Bacillaceae;g__Bacillus;x__Bacillus cereus group;s__Bacillus thuringiensis	Bacilli	Bacillales
9	strict_detection	CP011350.1__plasmid	Firmicutes	CP011350.1	Bacillus thuringiensis	YC-10	(====> =>)	-4	AKJ62529.1	Cluster 10751	False	subfam_01_Rap	282487	283578	+	3q15B00-i1	-	96	3e-90					RapA_[B._subtilis]	7.85e-26	26.593	93.7	smallORF25389	283575	283706	+	22	AGGAG	7	SP(Sec/SPI)	0.829751	0.829751	0.001449	0.133467	0.035334	CS pos: 26-27. TDS-HV. Pr: 0.4055	9527	plasmid			1428	c__Bacilli;o__Bacillales;f__Bacillaceae;g__Bacillus;x__Bacillus cereus group;s__Bacillus thuringiensis	Bacilli	Bacillales
9	strict_detection	CP011350.1__plasmid	Firmicutes	CP011350.1	Bacillus thuringiensis	YC-10	(<= <====)	-4	AKJ62541.1	Cluster 11402	False	subfam_01_Rap	301194	302267	-	3q15B00-i1	-	96.6	7.4e-88					RapA_[B._subtilis]	7.93e-20	24.444	94.2	AKJ62540.1	301072	301197	-				SP(Sec/SPI)	0.648359	0.648359	0.002212	0.246123	0.103306	CS pos: 27-28. VSQ-NE. Pr: 0.1572	1814	plasmid			1428	c__Bacilli;o__Bacillales;f__Bacillaceae;g__Bacillus;x__Bacillus cereus group;s__Bacillus thuringiensis	Bacilli	Bacillales
9	strict_detection	CP011350.1__plasmid	Firmicutes	CP011350.1	Bacillus thuringiensis	YC-10	(<= <====)	-1	AKJ62555.1	Cluster 10739	False	subfam_01_Rap	319129	320220	-	3q15B00-i1	-	97.1	3.8e-89					RapA_[B._subtilis]	4.15e-24	24.242	94.4	smallORF25397	318971	319129	-	22	AGGAG	10	SP(Sec/SPI)	0.778073	0.778073	0.002136	0.149683	0.070107	CS pos: 29-30. NQA-VN. Pr: 0.5118	9529	plasmid			1428	c__Bacilli;o__Bacillales;f__Bacillaceae;g__Bacillus;x__Bacillus cereus group;s__Bacillus thuringiensis	Bacilli	Bacillales
9	strict_detection	CP011350.1__plasmid	Firmicutes	CP011350.1	Bacillus thuringiensis	YC-10	(====> =>)	-4	AKJ62620.1	Cluster 10381	False	subfam_01_Rap	392472	393566	+	3q15B00-i1	-	96.6	2.5e-88					RapA_[B._subtilis]	2.1e-26	26.374	94.4	smallORF25403	393563	393691	+	22	AGGAG	7	SP(Sec/SPI)	0.890022	0.890022	0.001492	0.086129	0.022356	CS pos: 29-30. TQS-TV. Pr: 0.2995	9530	plasmid			1428	c__Bacilli;o__Bacillales;f__Bacillaceae;g__Bacillus;x__Bacillus cereus group;s__Bacillus thuringiensis	Bacilli	Bacillales
9	strict_detection	CP011350.1__plasmid	Firmicutes	CP011350.1	Bacillus thuringiensis	YC-10	(<= <====)	-1	AKJ62701.1	Cluster 11398	False	subfam_01_Rap	491805	492878	-	3q15B00-i1	-	97.4	1.1e-92					RapA_[B._subtilis]	2.2e-23	25.079	82.1	smallORF25382	491671	491805	-	22	AGGAG	10	SP(Sec/SPI)	0.720173	0.720173	0.003109	0.205735	0.070983	CS pos: 27-28. LQS-VS. Pr: 0.1685	9531	plasmid			1428	c__Bacilli;o__Bacillales;f__Bacillaceae;g__Bacillus;x__Bacillus cereus group;s__Bacillus thuringiensis	Bacilli	Bacillales
9	strict_detection	CP011350.1__plasmid	Firmicutes	CP011350.1	Bacillus thuringiensis	YC-10	(====> =>)	-4	AKJ62726.1	Cluster 5525	False	subfam_04_AimR_cereus	520171	521394	+	AimR-TPR	-	98.9	3.3e-61					AimR-like_[B._phage_Waukesha]	2.93e-47	30.155	93.4	smallORF25419	521391	521543	+	16	GAGG	10	SP(Sec/SPI)	0.55681	0.55681	0.002204	0.388223	0.052763	CS pos: 23-24. AGS-KE. Pr: 0.2110	9532	plasmid			1428	c__Bacilli;o__Bacillales;f__Bacillaceae;g__Bacillus;x__Bacillus cereus group;s__Bacillus thuringiensis	Bacilli	Bacillales
9	strict_detection	CP011350.1__plasmid	Firmicutes	CP011350.1	Bacillus thuringiensis	YC-10	(<= <====)	-4	AKJ62739.1	Cluster 10364	False	subfam_01_Rap	534552	535646	-	3q15B00-i1	-	97.1	8.7e-91					RapA_[B._subtilis]	5.68e-26	27.348	94.2	smallORF25385	534418	534555	-	16	GGAG	8	SP(Sec/SPI)	0.499892	0.499892	0.002335	0.482542	0.015231	CS pos: 23-24. ISS-DK. Pr: 0.2421	9533	plasmid			1428	c__Bacilli;o__Bacillales;f__Bacillaceae;g__Bacillus;x__Bacillus cereus group;s__Bacillus thuringiensis	Bacilli	Bacillales
9	strict_detection	CP011350.1__plasmid	Firmicutes	CP011350.1	Bacillus thuringiensis	YC-10	(<= <====)	-4	AKJ62829.1	Cluster 10748	False	subfam_01_Rap	673473	674564	-	3q15B00-i1	-	95.8	7e-88					RapA_[B._subtilis]	4.23e-28	28.904	77.7	smallORF25407	673342	673476	-	22	AGGAG	7	SP(Sec/SPI)	0.834934	0.834934	0.002224	0.125004	0.037838	CS pos: 25-26. NTA-KT. Pr: 0.2416	9534	plasmid			1428	c__Bacilli;o__Bacillales;f__Bacillaceae;g__Bacillus;x__Bacillus cereus group;s__Bacillus thuringiensis	Bacilli	Bacillales
9	strict_detection	CP093325.1__plasmid	Firmicutes	CP093325.1	Bacillus sp. N5-665	N5/665	(<= <====)	37	UNK31315.1	Cluster 7073	True	subfam_04_AimR_cereus	2934967	2936118	-	AimR-TPR	-	98.9	2.4e-53					AimR-like_[B._phage_Waukesha]	5.66e-62	34.527	96.7	UNK31314.1	2934783	2934929	-				SP(Sec/SPI)	0.801844	0.801844	0.002039	0.170998	0.025119	CS pos: 23-24. TDS-VK. Pr: 0.1416	6904	plasmid			2925318	c__Bacilli;o__Bacillales;f__Bacillaceae;g__Bacillus;x__unclassified Bacillus (in: Bacteria);s__Bacillus sp. N5-665	Bacilli	Bacillales
9	strict_detection	CP093325.1__plasmid	Firmicutes	CP093325.1	Bacillus sp. N5-665	N5/665	(<= <====)	-1	UNK32799.1	Cluster 9379	True	subfam_01_Rap	4506855	4507967	-	3q15B00-i1	-	96.3	1.3e-85					RapA_[B._subtilis]	1.39e-20	23.416	94.4	UNK32798.1	4506601	4506855	-				SP(Sec/SPI)	0.946062	0.946062	0.001975	0.039824	0.012139	CS pos: 29-30. VQQ-AE. Pr: 0.3572	6905	plasmid			2925318	c__Bacilli;o__Bacillales;f__Bacillaceae;g__Bacillus;x__unclassified Bacillus (in: Bacteria);s__Bacillus sp. N5-665	Bacilli	Bacillales
9	strict_detection	CP093325.1__plasmid	Firmicutes	CP093325.1	Bacillus sp. N5-665	N5/665	(<= <====)	-4	UNK32842.1	Cluster 9575	True	subfam_01_Rap	4545913	4547022	-	3q15B00-i1	-	96	9.7e-84					RapA_[B._subtilis]	2.84e-21	24.665	97.4	UNK32841.1	4545779	4545916	-				SP(Sec/SPI)	0.712783	0.712783	0.002236	0.245013	0.039967	CS pos: 23-24. VNA-PT. Pr: 0.2923	6907	plasmid			2925318	c__Bacilli;o__Bacillales;f__Bacillaceae;g__Bacillus;x__unclassified Bacillus (in: Bacteria);s__Bacillus sp. N5-665	Bacilli	Bacillales
9	strict_detection	CP093325.1__plasmid	Firmicutes	CP093325.1	Bacillus sp. N5-665	N5/665	(<= <====)	2	UNK33194.1	Cluster 3071	True	subfam_05_NprR	4930669	4931940	-	4gpkF02-i1	-	95.5	4.9e-73	51844	47413	90.8	3.5e-11	NprR_[B._thuringensis]	0	69.69	99.1	UNK33193.1	4930541	4930666	-				SP(Sec/SPI)	0.918287	0.918287	0.002058	0.014746	0.064908	CS pos: 25-26. AWT-GD. Pr: 0.5821	6908	plasmid			2925318	c__Bacilli;o__Bacillales;f__Bacillaceae;g__Bacillus;x__unclassified Bacillus (in: Bacteria);s__Bacillus sp. N5-665	Bacilli	Bacillales
9	strict_detection	CP093325.1__plasmid	Firmicutes	CP093325.1	Bacillus sp. N5-665	N5/665	(====> =>)	87	UNK33807.1	Cluster 17675	True	subfam_03_PlcR	142826	143683	+	2qfcA00-i1	-	96.9	3.4e-108	51844	47413	92.3	6.1e-12	PlcR_[B._cereus]	0	95.088	100	UNK33808.1	143771	143917	+				SP(Sec/SPI)	0.830006	0.830006	0.00482	0.116154	0.04902	CS pos: 24-25. NTA-LE. Pr: 0.1653	6900	plasmid			2925318	c__Bacilli;o__Bacillales;f__Bacillaceae;g__Bacillus;x__unclassified Bacillus (in: Bacteria);s__Bacillus sp. N5-665	Bacilli	Bacillales
9	expansion_to_homologs	CP093325.1__plasmid	Firmicutes	CP093325.1	Bacillus sp. N5-665	N5/665	(<= <====)	17	UNK34619.1	Cluster 10728	False	subfam_01_Rap	963488	964582	-									ADK07060.1	0	91.484	93.6	smallORF821145	963369	963470	-	0											plasmid			2925318	c__Bacilli;o__Bacillales;f__Bacillaceae;g__Bacillus;x__unclassified Bacillus (in: Bacteria);s__Bacillus sp. N5-665	Bacilli	Bacillales
9	strict_detection	CP093325.1__plasmid	Firmicutes	CP093325.1	Bacillus sp. N5-665	N5/665	(<= <====)	7	UNK35602.1	Cluster 10600	True	subfam_01_Rap	1956424	1957518	-	3q15B00-i1	-	96.6	4.7e-83					RapA_[B._subtilis]	4.07e-20	24.251	94.2	UNK36436.1	1956240	1956416	-				SP(Sec/SPI)	0.904091	0.904091	0.014605	0.013156	0.068147	CS pos: 29-30. SHA-DF. Pr: 0.7797	6901	plasmid			2925318	c__Bacilli;o__Bacillales;f__Bacillaceae;g__Bacillus;x__unclassified Bacillus (in: Bacteria);s__Bacillus sp. N5-665	Bacilli	Bacillales
9	strict_detection	CP093325.1__plasmid	Firmicutes	CP093325.1	Bacillus sp. N5-665	N5/665	(<= <====)	-4	UNK35890.1	Cluster 9775	True	subfam_01_Rap	2242477	2243580	-	3q15B00-i1	-	94.2	6.8e-73					RapA_[B._subtilis]	6.8e-06	23.607	96	UNK35889.1	2242193	2242480	-				SP(Sec/SPI)	0.853735	0.853735	0.009399	0.106801	0.030065	CS pos: 30-31. NQA-GH. Pr: 0.2427	6902	plasmid			2925318	c__Bacilli;o__Bacillales;f__Bacillaceae;g__Bacillus;x__unclassified Bacillus (in: Bacteria);s__Bacillus sp. N5-665	Bacilli	Bacillales
9	strict_detection	CP093325.1__plasmid	Firmicutes	CP093325.1	Bacillus sp. N5-665	N5/665	(====> =>)	271	UNK35953.1	Cluster 3311	True	Subfam_20	2317763	2319031	+	4gpkF02-i1	-	88.3	1.4e-26	51844	47413	92.3	8.6e-14	NprR_[B._thuringensis]	9.39e-09	24.375	69.5	UNK35954.1	2319303	2319458	+				SP(Sec/SPI)	0.816302	0.816302	0.002194	0.096088	0.085416	CS pos: 36-37. VAA-QT. Pr: 0.3513	6903	plasmid			2925318	c__Bacilli;o__Bacillales;f__Bacillaceae;g__Bacillus;x__unclassified Bacillus (in: Bacteria);s__Bacillus sp. N5-665	Bacilli	Bacillales
8	strict_detection	CP043233.1__plasmid	Firmicutes	CP043233.1	Bacillus thuringiensis	Bt-GS57	(====> =>)	-4	QTM12752.1	Cluster 10753	False	subfam_01_Rap	140447	141538	+	3q15B00-i1	-	95.8	6.1e-88					RapA_[B._subtilis]	2.7e-28	28.859	77.7	smallORF107330	141535	141669	+	22	AGGAG	7	SP(Sec/SPI)	0.834934	0.834934	0.002224	0.125004	0.037838	CS pos: 25-26. NTA-KT. Pr: 0.2416	12830	plasmid			1428	c__Bacilli;o__Bacillales;f__Bacillaceae;g__Bacillus;x__Bacillus cereus group;s__Bacillus thuringiensis	Bacilli	Bacillales
8	strict_detection	CP043233.1__plasmid	Firmicutes	CP043233.1	Bacillus thuringiensis	Bt-GS57	(<= <====)	-4	QTM12818.1	Cluster 5547	True	subfam_04_AimR_cereus	265205	266428	-	AimR-TPR	-	98.9	7.1e-60					AimR-like_[B._phage_Waukesha]	8.71e-48	30.513	93.4	smallORF107338	265053	265208	-	16	GAGG	10	SP(Sec/SPI)	0.629106	0.629106	0.002428	0.329893	0.038573	CS pos: 24-25. VGS-KE. Pr: 0.2262	12831	plasmid			1428	c__Bacilli;o__Bacillales;f__Bacillaceae;g__Bacillus;x__Bacillus cereus group;s__Bacillus thuringiensis	Bacilli	Bacillales
8	strict_detection	CP043233.1__plasmid	Firmicutes	CP043233.1	Bacillus thuringiensis	Bt-GS57	(====> =>)	-1	QTM12842.1	Cluster 11398	False	subfam_01_Rap	290386	291459	+	3q15B00-i1	-	97.4	1.1e-92					RapA_[B._subtilis]	2.2e-23	25.079	82.1	smallORF107316	291459	291593	+	22	AGGAG	10	SP(Sec/SPI)	0.720173	0.720173	0.003109	0.205735	0.070983	CS pos: 27-28. LQS-VS. Pr: 0.1685	12832	plasmid			1428	c__Bacilli;o__Bacillales;f__Bacillaceae;g__Bacillus;x__Bacillus cereus group;s__Bacillus thuringiensis	Bacilli	Bacillales
8	strict_detection	CP043233.1__plasmid	Firmicutes	CP043233.1	Bacillus thuringiensis	Bt-GS57	(<= <====)	-4	QTM12923.1	Cluster 10337	False	subfam_01_Rap	406263	407357	-	3q15B00-i1	-	96.6	1.4e-89					RapA_[B._subtilis]	3.4e-27	25.549	94.4	QTM12922.1	406138	406266	-				SP(Sec/SPI)	0.770326	0.770326	0.001665	0.214312	0.013697	CS pos: 27-28. TGS-QS. Pr: 0.1740	4236	plasmid			1428	c__Bacilli;o__Bacillales;f__Bacillaceae;g__Bacillus;x__Bacillus cereus group;s__Bacillus thuringiensis	Bacilli	Bacillales
8	expansion_to_homologs	CP043233.1__plasmid	Firmicutes	CP043233.1	Bacillus thuringiensis	Bt-GS57	(<= <====)	-1	QTM13031.1	Cluster 9966	False	subfam_01_Rap	570142	571242	-									ANV74355.1	0	91.257	100	smallORF700953	569984	570142	-	22	AGGAG	10									plasmid			1428	c__Bacilli;o__Bacillales;f__Bacillaceae;g__Bacillus;x__Bacillus cereus group;s__Bacillus thuringiensis	Bacilli	Bacillales
8	strict_detection	CP043233.1__plasmid	Firmicutes	CP043233.1	Bacillus thuringiensis	Bt-GS57	(<= <====)	1	QTM13071.1	Cluster 10900	False	subfam_01_Rap	615454	616542	-	3q15B00-i1	-	96	4.1e-90					RapA_[B._subtilis]	1.97e-16	24.1	94.2	QTM13070.1	615321	615452	-				SP(Sec/SPI)	0.703165	0.703165	0.001822	0.259685	0.035329	CS pos: 27-28. TET-HK. Pr: 0.2029	4237	plasmid			1428	c__Bacilli;o__Bacillales;f__Bacillaceae;g__Bacillus;x__Bacillus cereus group;s__Bacillus thuringiensis	Bacilli	Bacillales
8	strict_detection	CP043233.1__plasmid	Firmicutes	CP043233.1	Bacillus thuringiensis	Bt-GS57	(<= <====)	-4	QTM13116.1	Cluster 5531	False	subfam_04_AimR_cereus	681713	682936	-	AimR-TPR	-	98.9	1.3e-59					AimR-like_[B._phage_Waukesha]	7.14e-50	31.282	93.4	smallORF107346	681561	681716	-	16	GAGG	10	SP(Sec/SPI)	0.602033	0.602033	0.002248	0.346935	0.048784	CS pos: 24-25. VGS-KE. Pr: 0.2085	12835	plasmid			1428	c__Bacilli;o__Bacillales;f__Bacillaceae;g__Bacillus;x__Bacillus cereus group;s__Bacillus thuringiensis	Bacilli	Bacillales
8	strict_detection	CP043233.1__plasmid	Firmicutes	CP043233.1	Bacillus thuringiensis	Bt-GS57	(====> =>)	-1	QTM13126.1	Cluster 11448	True	subfam_01_Rap	692547	693620	+	3q15B00-i1	-	97.4	2.2e-93					RapA_[B._subtilis]	3.76e-24	25.24	81.5	smallORF107315	693620	693754	+	22	AGGAG	10	SP(Sec/SPI)	0.814694	0.814694	0.003483	0.146535	0.035289	CS pos: 27-28. LQS-VS. Pr: 0.1961	12836	plasmid			1428	c__Bacilli;o__Bacillales;f__Bacillaceae;g__Bacillus;x__Bacillus cereus group;s__Bacillus thuringiensis	Bacilli	Bacillales
8	strict_detection	CP106948.1__plasmid	Firmicutes	CP106948.1	Bacillus thuringiensis	4F5	(<= <====)	-4	UYC99889.1	Cluster 10748	False	subfam_01_Rap	111661	112752	-	3q15B00-i1	-	95.8	7e-88					RapA_[B._subtilis]	4.23e-28	28.904	77.7	UYC99888.1	111530	111664	-				SP(Sec/SPI)	0.834934	0.834934	0.002224	0.125004	0.037838	CS pos: 25-26. NTA-KT. Pr: 0.2416	7533	plasmid			1428	c__Bacilli;o__Bacillales;f__Bacillaceae;g__Bacillus;x__Bacillus cereus group;s__Bacillus thuringiensis	Bacilli	Bacillales
8	strict_detection	CP106948.1__plasmid	Firmicutes	CP106948.1	Bacillus thuringiensis	4F5	(<= <====)	-4	UYD00020.1	Cluster 10625	True	subfam_01_Rap	281263	282357	-	3q15B00-i1	-	96.6	4.8e-89					RapA_[B._subtilis]	5.71e-27	26.648	94.4	UYD00019.1	281138	281266	-				SP(Sec/SPI)	0.785549	0.785549	0.001019	0.199216	0.014216	CS pos: 27-28. TGS-QS. Pr: 0.1794	7534	plasmid			1428	c__Bacilli;o__Bacillales;f__Bacillaceae;g__Bacillus;x__Bacillus cereus group;s__Bacillus thuringiensis	Bacilli	Bacillales
8	strict_detection	CP106948.1__plasmid	Firmicutes	CP106948.1	Bacillus thuringiensis	4F5	(====> =>)	-1	UYD00072.1	Cluster 10754	False	subfam_01_Rap	339033	340124	+	3q15B00-i1	-	97.1	5.4e-91					RapA_[B._subtilis]	3.12e-24	24.033	94.4	UYD00073.1	340124	340282	+				SP(Sec/SPI)	0.776016	0.776016	0.002261	0.145795	0.075928	CS pos: 29-30. NQA-VN. Pr: 0.5118	7535	plasmid			1428	c__Bacilli;o__Bacillales;f__Bacillaceae;g__Bacillus;x__Bacillus cereus group;s__Bacillus thuringiensis	Bacilli	Bacillales
8	strict_detection	CP106948.1__plasmid	Firmicutes	CP106948.1	Bacillus thuringiensis	4F5	(<= <====)	-4	UYD00092.1	Cluster 10790	True	subfam_01_Rap	357661	358752	-	3q15B00-i1	-	96	7.1e-90					RapA_[B._subtilis]	3.52e-27	27.147	93.7	UYD00091.1	357533	357664	-				SP(Sec/SPI)	0.835848	0.835848	0.001393	0.125019	0.03774	CS pos: 26-27. TDS-HV. Pr: 0.3987	7536	plasmid			1428	c__Bacilli;o__Bacillales;f__Bacillaceae;g__Bacillus;x__Bacillus cereus group;s__Bacillus thuringiensis	Bacilli	Bacillales
8	strict_detection	CP106948.1__plasmid	Firmicutes	CP106948.1	Bacillus thuringiensis	4F5	(<= <====)	-4	UYD00200.1	Cluster 10626	True	subfam_01_Rap	513137	514231	-	3q15B00-i1	-	97.1	2.7e-89					RapA_[B._subtilis]	1.4e-16	24.377	94.2	UYD00199.1	513009	513140	-				SP(Sec/SPI)	0.703165	0.703165	0.001822	0.259685	0.035329	CS pos: 27-28. TET-HK. Pr: 0.2029	7537	plasmid			1428	c__Bacilli;o__Bacillales;f__Bacillaceae;g__Bacillus;x__Bacillus cereus group;s__Bacillus thuringiensis	Bacilli	Bacillales
8	strict_detection	CP106948.1__plasmid	Firmicutes	CP106948.1	Bacillus thuringiensis	4F5	(<= <====)	-4	UYD00351.1	Cluster 9946	True	subfam_01_Rap	715404	716504	-	3q15B00-i1	-	97.4	4.9e-87					RapA_[B._subtilis]	8.68e-26	27.346	95.2	UYD00350.1	715165	715407	-				SP(Sec/SPI)	0.951359	0.951359	0.002167	0.027646	0.018828	CS pos: 28-29. SQA-DH. Pr: 0.7746	7538	plasmid			1428	c__Bacilli;o__Bacillales;f__Bacillaceae;g__Bacillus;x__Bacillus cereus group;s__Bacillus thuringiensis	Bacilli	Bacillales
8	strict_detection	CP106948.1__plasmid	Firmicutes	CP106948.1	Bacillus thuringiensis	4F5	(<= <====)	-1	UYD00458.1	Cluster 11398	False	subfam_01_Rap	846763	847836	-	3q15B00-i1	-	97.4	1.1e-92					RapA_[B._subtilis]	2.2e-23	25.079	82.1	UYD00457.1	846629	846763	-				SP(Sec/SPI)	0.720173	0.720173	0.003109	0.205735	0.070983	CS pos: 27-28. LQS-VS. Pr: 0.1685	7539	plasmid			1428	c__Bacilli;o__Bacillales;f__Bacillaceae;g__Bacillus;x__Bacillus cereus group;s__Bacillus thuringiensis	Bacilli	Bacillales
8	strict_detection	CP106948.1__plasmid	Firmicutes	CP106948.1	Bacillus thuringiensis	4F5	(====> =>)	-4	UYD00466.1	Cluster 5525	False	subfam_04_AimR_cereus	857672	858895	+	AimR-TPR	-	98.9	3.3e-61					AimR-like_[B._phage_Waukesha]	2.93e-47	30.155	93.4	UYD00467.1	858892	859044	+				SP(Sec/SPI)	0.55681	0.55681	0.002204	0.388223	0.052763	CS pos: 23-24. AGS-KE. Pr: 0.2110	7540	plasmid			1428	c__Bacilli;o__Bacillales;f__Bacillaceae;g__Bacillus;x__Bacillus cereus group;s__Bacillus thuringiensis	Bacilli	Bacillales
6	strict_detection	CP016589.1__plasmid	Firmicutes	CP016589.1	Bacillus thuringiensis	KNU-07	(<= <====)	-4	ANV74227.1	Cluster 10428	True	subfam_01_Rap	139023	140117	-	3q15B00-i1	-	96.6	1.7e-88					RapA_[B._subtilis]	3.18e-25	25.762	94.4	smallORF33440	138898	139026	-	22	AGGAG	7	SP(Sec/SPI)	0.734904	0.734904	0.001216	0.252426	0.011454	CS pos: 29-30. TQS-TV. Pr: 0.2826	10077	plasmid			1428	c__Bacilli;o__Bacillales;f__Bacillaceae;g__Bacillus;x__Bacillus cereus group;s__Bacillus thuringiensis	Bacilli	Bacillales
6	strict_detection	CP016589.1__plasmid	Firmicutes	CP016589.1	Bacillus thuringiensis	KNU-07	(====> =>)	-4	ANV74321.1	Cluster 11413	True	subfam_01_Rap	237611	238684	+	3q15B00-i1	-	96.6	1.5e-88					RapA_[B._subtilis]	6.07e-21	24.444	94.2	ANV74322.1	238681	238806	+				SP(Sec/SPI)	0.648359	0.648359	0.002212	0.246123	0.103306	CS pos: 27-28. VSQ-NE. Pr: 0.1572	2203	plasmid			1428	c__Bacilli;o__Bacillales;f__Bacillaceae;g__Bacillus;x__Bacillus cereus group;s__Bacillus thuringiensis	Bacilli	Bacillales
6	strict_detection	CP016589.1__plasmid	Firmicutes	CP016589.1	Bacillus thuringiensis	KNU-07	(<= <====)	-4	ANV74324.1	Cluster 10761	True	subfam_01_Rap	241232	242323	-	3q15B00-i1	-	96	7.9e-92					RapA_[B._subtilis]	1.29e-26	26.593	93.7	smallORF33436	241104	241235	-	22	AGGAG	7	SP(Sec/SPI)	0.832302	0.832302	0.00153	0.121551	0.044617	CS pos: 26-27. TDS-HV. Pr: 0.3985	10079	plasmid			1428	c__Bacilli;o__Bacillales;f__Bacillaceae;g__Bacillus;x__Bacillus cereus group;s__Bacillus thuringiensis	Bacilli	Bacillales
6	strict_detection	CP016589.1__plasmid	Firmicutes	CP016589.1	Bacillus thuringiensis	KNU-07	(<= <====)	-1	ANV74355.1	Cluster 9881	True	subfam_01_Rap	290809	291909	-	3q15B00-i1	-	96.6	5.3e-80					RapA_[B._subtilis]	3.24e-24	25.824	94.4	smallORF33454	290651	290809	-	22	AGGAG	10	SP(Sec/SPI)	0.921031	0.921031	0.004353	0.060843	0.013773	CS pos: 26-27. LHA-PQ. Pr: 0.2117	10080	plasmid			1428	c__Bacilli;o__Bacillales;f__Bacillaceae;g__Bacillus;x__Bacillus cereus group;s__Bacillus thuringiensis	Bacilli	Bacillales
6	strict_detection	CP016589.1__plasmid	Firmicutes	CP016589.1	Bacillus thuringiensis	KNU-07	(====> =>)	-4	ANV74435.1	Cluster 10429	True	subfam_01_Rap	394263	395357	+	3q15B00-i1	-	96.3	2e-96					RapA_[B._subtilis]	3.13e-31	27.635	91	smallORF33433	395354	395494	+	24	GGAGG	7	SP(Sec/SPI)	0.859966	0.859966	0.005749	0.083212	0.051073	CS pos: 32-33. ALS-ED. Pr: 0.3546	10081	plasmid			1428	c__Bacilli;o__Bacillales;f__Bacillaceae;g__Bacillus;x__Bacillus cereus group;s__Bacillus thuringiensis	Bacilli	Bacillales
6	strict_detection	CP016589.1__plasmid	Firmicutes	CP016589.1	Bacillus thuringiensis	KNU-07	(====> =>)	-4	ANV74502.1	Cluster 9882	True	subfam_01_Rap	493904	495004	+	3q15B00-i1	-	97.1	4.6e-86					RapA_[B._subtilis]	2.72e-26	27.688	95.2	ANV74503.1	495001	495246	+				SP(Sec/SPI)	0.970059	0.970059	0.001796	0.025054	0.003091	CS pos: 28-29. SQA-DH. Pr: 0.5136	2204	plasmid			1428	c__Bacilli;o__Bacillales;f__Bacillaceae;g__Bacillus;x__Bacillus cereus group;s__Bacillus thuringiensis	Bacilli	Bacillales
6	strict_detection	CP023246.1__plasmid	Firmicutes	CP023246.1	Bacillus cereus	HBL-AI	(====> =>)	-1	ASZ69520.1	Cluster 9099	True	subfam_01_Rap	197921	199036	+	3q15B00-i1	-	95.8	3.1e-91					RapA_[B._subtilis]	4.71e-20	24.702	85.7	ASZ69521.1	199036	199197	+				SP(Sec/SPI)	0.825545	0.825545	0.005926	0.011192	0.157337	CS pos: 30-31. VQL-AT. Pr: 0.3024	2777	plasmid			1396	c__Bacilli;o__Bacillales;f__Bacillaceae;g__Bacillus;x__Bacillus cereus group;s__Bacillus cereus	Bacilli	Bacillales
6	strict_detection	CP023246.1__plasmid	Firmicutes	CP023246.1	Bacillus cereus	HBL-AI	(====> =>)	-4	ASZ69529.1	Cluster 9557	True	subfam_01_Rap	209955	211064	+	3q15B00-i1	-	97.1	6.8e-90					RapA_[B._subtilis]	6.5e-17	24.377	93.8	ASZ69530.1	211061	211192	+				SP(Sec/SPI)	0.703165	0.703165	0.001822	0.259685	0.035329	CS pos: 27-28. TET-HK. Pr: 0.2029	2778	plasmid			1396	c__Bacilli;o__Bacillales;f__Bacillaceae;g__Bacillus;x__Bacillus cereus group;s__Bacillus cereus	Bacilli	Bacillales
6	strict_detection	CP023246.1__plasmid	Firmicutes	CP023246.1	Bacillus cereus	HBL-AI	(====> =>)	-4	ASZ69622.1	Cluster 10768	True	subfam_01_Rap	384090	385181	+	3q15B00-i1	-	96	4.9e-89					RapA_[B._subtilis]	1.46e-24	26.039	93.7	smallORF59654	385178	385309	+	22	AGGAG	7	SP(Sec/SPI)	0.832302	0.832302	0.00153	0.121551	0.044617	CS pos: 26-27. TDS-HV. Pr: 0.3985	10827	plasmid			1396	c__Bacilli;o__Bacillales;f__Bacillaceae;g__Bacillus;x__Bacillus cereus group;s__Bacillus cereus	Bacilli	Bacillales
6	strict_detection	CP023246.1__plasmid	Firmicutes	CP023246.1	Bacillus cereus	HBL-AI	(<= <====)	-4	ASZ69626.1	Cluster 11422	True	subfam_01_Rap	388099	389172	-	3q15B00-i1	-	96.6	1e-87					RapA_[B._subtilis]	3.25e-20	24.444	94.2	ASZ69625.1	387977	388102	-				SP(Sec/SPI)	0.648359	0.648359	0.002212	0.246123	0.103306	CS pos: 27-28. VSQ-NE. Pr: 0.1572	2779	plasmid			1396	c__Bacilli;o__Bacillales;f__Bacillaceae;g__Bacillus;x__Bacillus cereus group;s__Bacillus cereus	Bacilli	Bacillales
6	strict_detection	CP023246.1__plasmid	Firmicutes	CP023246.1	Bacillus cereus	HBL-AI	(<= <====)	-1	ASZ69644.1	Cluster 10756	False	subfam_01_Rap	412850	413941	-	3q15B00-i1	-	97.1	3.5e-89					RapA_[B._subtilis]	1.15e-23	24.242	94.4	ASZ69643.1	412692	412850	-				SP(Sec/SPI)	0.778073	0.778073	0.002136	0.149683	0.070107	CS pos: 29-30. NQA-VN. Pr: 0.5118	2780	plasmid			1396	c__Bacilli;o__Bacillales;f__Bacillaceae;g__Bacillus;x__Bacillus cereus group;s__Bacillus cereus	Bacilli	Bacillales
6	strict_detection	CP023246.1__plasmid	Firmicutes	CP023246.1	Bacillus cereus	HBL-AI	(====> =>)	-4	ASZ69725.1	Cluster 10480	True	subfam_01_Rap	498493	499587	+	3q15B00-i1	-	96.6	2.7e-88					RapA_[B._subtilis]	2.73e-26	25.762	94.4	smallORF59659	499584	499712	+	22	AGGAG	7	SP(Sec/SPI)	0.734904	0.734904	0.001216	0.252426	0.011454	CS pos: 29-30. TQS-TV. Pr: 0.2826	10830	plasmid			1396	c__Bacilli;o__Bacillales;f__Bacillaceae;g__Bacillus;x__Bacillus cereus group;s__Bacillus cereus	Bacilli	Bacillales
6	strict_detection	CP044979.1__plasmid	Firmicutes	CP044979.1	Bacillus thuringiensis	BT62	(====> =>)	-1	QFQ28467.1	Cluster 10765	True	subfam_01_Rap	34349	35440	+	3q15B00-i1	-	97.1	2.3e-89					RapA_[B._subtilis]	3.16e-23	24.033	94.4	QFQ28468.1	35440	35598	+				SP(Sec/SPI)	0.778073	0.778073	0.002136	0.149683	0.070107	CS pos: 29-30. NQA-VN. Pr: 0.5118	4303	plasmid			1428	c__Bacilli;o__Bacillales;f__Bacillaceae;g__Bacillus;x__Bacillus cereus group;s__Bacillus thuringiensis	Bacilli	Bacillales
6	strict_detection	CP044979.1__plasmid	Firmicutes	CP044979.1	Bacillus thuringiensis	BT62	(<= <====)	-4	QFQ28485.1	Cluster 10766	True	subfam_01_Rap	55751	56842	-	3q15B00-i1	-	95.8	1.4e-88					RapA_[B._subtilis]	1.82e-25	26.629	92.1	smallORF54992	55623	55754	-	22	AGGAG	7	SP(Sec/SPI)	0.832302	0.832302	0.00153	0.121551	0.044617	CS pos: 26-27. TDS-HV. Pr: 0.3985	12931	plasmid			1428	c__Bacilli;o__Bacillales;f__Bacillaceae;g__Bacillus;x__Bacillus cereus group;s__Bacillus thuringiensis	Bacilli	Bacillales
6	strict_detection	CP044979.1__plasmid	Firmicutes	CP044979.1	Bacillus thuringiensis	BT62	(<= <====)	-1	QFQ28552.1	Cluster 9897	True	subfam_01_Rap	147066	148166	-	3q15B00-i1	-	96.6	8.9e-83					RapA_[B._subtilis]	3.37e-25	25.967	94.4	QFQ28551.1	146908	147066	-				SP(Sec/SPI)	0.923165	0.923165	0.003195	0.063688	0.009951	CS pos: 26-27. LHA-PQ. Pr: 0.2285	4304	plasmid			1428	c__Bacilli;o__Bacillales;f__Bacillaceae;g__Bacillus;x__Bacillus cereus group;s__Bacillus thuringiensis	Bacilli	Bacillales
6	strict_detection	CP044979.1__plasmid	Firmicutes	CP044979.1	Bacillus thuringiensis	BT62	(====> =>)	-1	QFQ28617.1	Cluster 9089	True	subfam_01_Rap	256992	258107	+	3q15B00-i1	-	95.5	6.3e-91					RapA_[B._subtilis]	5.92e-20	25	85.7	smallORF54981	258107	258268	+	22	AGGAG	10	SP(Sec/SPI)	0.75885	0.75885	0.007614	0.039916	0.19362	CS pos: 34-35. THG-HY. Pr: 0.1517	12933	plasmid			1428	c__Bacilli;o__Bacillales;f__Bacillaceae;g__Bacillus;x__Bacillus cereus group;s__Bacillus thuringiensis	Bacilli	Bacillales
6	strict_detection	CP044979.1__plasmid	Firmicutes	CP044979.1	Bacillus thuringiensis	BT62	(<= <====)	-4	QFQ28693.1	Cluster 7715	True	subfam_01_Rap	405238	406374	-	3q15B00-i1	-	97.4	1e-86					RapA_[B._subtilis]	1.62e-26	27.688	93.4	QFQ28692.1	404996	405241	-				SP(Sec/SPI)	0.969569	0.969569	0.00187	0.025379	0.003183	CS pos: 28-29. SQA-DH. Pr: 0.5096	4305	plasmid			1428	c__Bacilli;o__Bacillales;f__Bacillaceae;g__Bacillus;x__Bacillus cereus group;s__Bacillus thuringiensis	Bacilli	Bacillales
6	strict_detection	CP044979.1__plasmid	Firmicutes	CP044979.1	Bacillus thuringiensis	BT62	(<= <====)	-4	QFQ28792.1	Cluster 10468	True	subfam_01_Rap	530832	531926	-	3q15B00-i1	-	96.6	2.8e-90					RapA_[B._subtilis]	1.52e-28	26.099	94.4	smallORF54986	530707	530835	-	22	AGGAG	7	SP(Sec/SPI)	0.777447	0.777447	0.000949	0.206412	0.015191	CS pos: 27-28. TGS-QS. Pr: 0.1789	12934	plasmid			1428	c__Bacilli;o__Bacillales;f__Bacillaceae;g__Bacillus;x__Bacillus cereus group;s__Bacillus thuringiensis	Bacilli	Bacillales
5	strict_detection	CP004860.1__plasmid	Firmicutes	CP004860.1	Bacillus thuringiensis	YBT-1520	(<= <====)	-4	AHZ54511.1	Cluster 9548	False	subfam_01_Rap	125155	126249	-	3q15B00-i1	-	97.1	1.7e-89					RapA_[B._subtilis]	3.89e-16	24.1	94.2	AHZ54510.1	125027	125158	-				SP(Sec/SPI)	0.699539	0.699539	0.001748	0.266007	0.032706	CS pos: 27-28. TET-HK. Pr: 0.2041	1136	plasmid			570416	c__Bacilli;o__Bacillales;f__Bacillaceae;g__Bacillus;x__Bacillus cereus group;s__Bacillus thuringiensis;x__Bacillus thuringiensis serovar kurstaki;x__Bacillus thuringiensis serovar kurstaki str. YBT-1520	Bacilli	Bacillales
5	strict_detection	CP004860.1__plasmid	Firmicutes	CP004860.1	Bacillus thuringiensis	YBT-1520	(====> =>)	-4	AHZ54588.1	Cluster 10751	True	subfam_01_Rap	224207	225298	+	3q15B00-i1	-	96	3e-90					RapA_[B._subtilis]	7.85e-26	26.593	93.7	smallORF17154	225295	225426	+	22	AGGAG	7	SP(Sec/SPI)	0.829751	0.829751	0.001449	0.133467	0.035334	CS pos: 26-27. TDS-HV. Pr: 0.4055	8866	plasmid			570416	c__Bacilli;o__Bacillales;f__Bacillaceae;g__Bacillus;x__Bacillus cereus group;s__Bacillus thuringiensis;x__Bacillus thuringiensis serovar kurstaki;x__Bacillus thuringiensis serovar kurstaki str. YBT-1520	Bacilli	Bacillales
5	strict_detection	CP004860.1__plasmid	Firmicutes	CP004860.1	Bacillus thuringiensis	YBT-1520	(<= <====)	-4	AHZ54602.1	Cluster 11402	True	subfam_01_Rap	242914	243987	-	3q15B00-i1	-	96.6	7.4e-88					RapA_[B._subtilis]	7.93e-20	24.444	94.2	AHZ54601.1	242792	242917	-				SP(Sec/SPI)	0.648359	0.648359	0.002212	0.246123	0.103306	CS pos: 27-28. VSQ-NE. Pr: 0.1572	1137	plasmid			570416	c__Bacilli;o__Bacillales;f__Bacillaceae;g__Bacillus;x__Bacillus cereus group;s__Bacillus thuringiensis;x__Bacillus thuringiensis serovar kurstaki;x__Bacillus thuringiensis serovar kurstaki str. YBT-1520	Bacilli	Bacillales
5	strict_detection	CP004860.1__plasmid	Firmicutes	CP004860.1	Bacillus thuringiensis	YBT-1520	(<= <====)	-1	AHZ54618.1	Cluster 10739	False	subfam_01_Rap	260849	261940	-	3q15B00-i1	-	97.1	3.8e-89					RapA_[B._subtilis]	4.15e-24	24.242	94.4	AHZ54617.1	260691	260849	-				SP(Sec/SPI)	0.778073	0.778073	0.002136	0.149683	0.070107	CS pos: 29-30. NQA-VN. Pr: 0.5118	1138	plasmid			570416	c__Bacilli;o__Bacillales;f__Bacillaceae;g__Bacillus;x__Bacillus cereus group;s__Bacillus thuringiensis;x__Bacillus thuringiensis serovar kurstaki;x__Bacillus thuringiensis serovar kurstaki str. YBT-1520	Bacilli	Bacillales
5	strict_detection	CP004860.1__plasmid	Firmicutes	CP004860.1	Bacillus thuringiensis	YBT-1520	(====> =>)	-4	AHZ54692.1	Cluster 10381	True	subfam_01_Rap	331871	332965	+	3q15B00-i1	-	96.6	2.5e-88					RapA_[B._subtilis]	2.1e-26	26.374	94.4	AHZ54693.1	332962	333090	+				SP(Sec/SPI)	0.890022	0.890022	0.001492	0.086129	0.022356	CS pos: 29-30. TQS-TV. Pr: 0.2995	1139	plasmid			570416	c__Bacilli;o__Bacillales;f__Bacillaceae;g__Bacillus;x__Bacillus cereus group;s__Bacillus thuringiensis;x__Bacillus thuringiensis serovar kurstaki;x__Bacillus thuringiensis serovar kurstaki str. YBT-1520	Bacilli	Bacillales
5	strict_detection	CP004877.1__plasmid	Firmicutes	CP004877.1	Bacillus thuringiensis	HD-1	(<= <====)	-4	AIE37564.1	Cluster 9548	False	subfam_01_Rap	105363	106457	-	3q15B00-i1	-	97.1	1.7e-89					RapA_[B._subtilis]	3.89e-16	24.1	94.2	AIE37563.1	105235	105366	-				SP(Sec/SPI)	0.699539	0.699539	0.001748	0.266007	0.032706	CS pos: 27-28. TET-HK. Pr: 0.2041	1158	plasmid			1261129	c__Bacilli;o__Bacillales;f__Bacillaceae;g__Bacillus;x__Bacillus cereus group;s__Bacillus thuringiensis;x__Bacillus thuringiensis serovar kurstaki;x__Bacillus thuringiensis serovar kurstaki str. HD-1	Bacilli	Bacillales
5	strict_detection	CP004877.1__plasmid	Firmicutes	CP004877.1	Bacillus thuringiensis	HD-1	(====> =>)	-4	AIE37641.1	Cluster 10751	False	subfam_01_Rap	204410	205501	+	3q15B00-i1	-	96	3e-90					RapA_[B._subtilis]	7.85e-26	26.593	93.7	smallORF17734	205498	205629	+	22	AGGAG	7	SP(Sec/SPI)	0.829751	0.829751	0.001449	0.133467	0.035334	CS pos: 26-27. TDS-HV. Pr: 0.4055	8884	plasmid			1261129	c__Bacilli;o__Bacillales;f__Bacillaceae;g__Bacillus;x__Bacillus cereus group;s__Bacillus thuringiensis;x__Bacillus thuringiensis serovar kurstaki;x__Bacillus thuringiensis serovar kurstaki str. HD-1	Bacilli	Bacillales
5	strict_detection	CP004877.1__plasmid	Firmicutes	CP004877.1	Bacillus thuringiensis	HD-1	(<= <====)	204	AIE37655.1	Cluster 16572	True	subfam_01_Rap	223325	224194	-	3q15B00-i1	-	79.1	1.1e-69									AIE37654.1	222995	223120	-				SP(Sec/SPI)	0.523726	0.523726	0.008424	0.211706	0.256145	CS pos: 27-28. VSQ-NE. Pr: 0.1215	1159	plasmid			1261129	c__Bacilli;o__Bacillales;f__Bacillaceae;g__Bacillus;x__Bacillus cereus group;s__Bacillus thuringiensis;x__Bacillus thuringiensis serovar kurstaki;x__Bacillus thuringiensis serovar kurstaki str. HD-1	Bacilli	Bacillales
5	strict_detection	CP004877.1__plasmid	Firmicutes	CP004877.1	Bacillus thuringiensis	HD-1	(<= <====)	-1	AIE37673.1	Cluster 10739	False	subfam_01_Rap	241056	242147	-	3q15B00-i1	-	97.1	3.8e-89					RapA_[B._subtilis]	4.15e-24	24.242	94.4	AIE37672.1	240898	241056	-				SP(Sec/SPI)	0.778073	0.778073	0.002136	0.149683	0.070107	CS pos: 29-30. NQA-VN. Pr: 0.5118	1160	plasmid			1261129	c__Bacilli;o__Bacillales;f__Bacillaceae;g__Bacillus;x__Bacillus cereus group;s__Bacillus thuringiensis;x__Bacillus thuringiensis serovar kurstaki;x__Bacillus thuringiensis serovar kurstaki str. HD-1	Bacilli	Bacillales
5	strict_detection	CP004877.1__plasmid	Firmicutes	CP004877.1	Bacillus thuringiensis	HD-1	(====> =>)	-4	AIE37753.1	Cluster 10381	False	subfam_01_Rap	322926	324020	+	3q15B00-i1	-	96.6	2.5e-88					RapA_[B._subtilis]	2.1e-26	26.374	94.4	AIE37754.1	324017	324145	+				SP(Sec/SPI)	0.890022	0.890022	0.001492	0.086129	0.022356	CS pos: 29-30. TQS-TV. Pr: 0.2995	1161	plasmid			1261129	c__Bacilli;o__Bacillales;f__Bacillaceae;g__Bacillus;x__Bacillus cereus group;s__Bacillus thuringiensis;x__Bacillus thuringiensis serovar kurstaki;x__Bacillus thuringiensis serovar kurstaki str. HD-1	Bacilli	Bacillales
5	strict_detection	CP007616.1__plasmid	Firmicutes	CP007616.1	Bacillus thuringiensis	YBT-1520	(<= <====)	-4	AIM34883.1	Cluster 10381	False	subfam_01_Rap	45489	46583	-	3q15B00-i1	-	96.6	2.5e-88					RapA_[B._subtilis]	2.1e-26	26.374	94.4	AIM34882.1	45364	45492	-				SP(Sec/SPI)	0.890022	0.890022	0.001492	0.086129	0.022356	CS pos: 29-30. TQS-TV. Pr: 0.2995	1270	plasmid			570416	c__Bacilli;o__Bacillales;f__Bacillaceae;g__Bacillus;x__Bacillus cereus group;s__Bacillus thuringiensis;x__Bacillus thuringiensis serovar kurstaki;x__Bacillus thuringiensis serovar kurstaki str. YBT-1520	Bacilli	Bacillales
5	strict_detection	CP007616.1__plasmid	Firmicutes	CP007616.1	Bacillus thuringiensis	YBT-1520	(====> =>)	-1	AIM34970.1	Cluster 10739	False	subfam_01_Rap	116514	117605	+	3q15B00-i1	-	97.1	3.8e-89					RapA_[B._subtilis]	4.15e-24	24.242	94.4	AIM34971.1	117605	117763	+				SP(Sec/SPI)	0.778073	0.778073	0.002136	0.149683	0.070107	CS pos: 29-30. NQA-VN. Pr: 0.5118	1271	plasmid			570416	c__Bacilli;o__Bacillales;f__Bacillaceae;g__Bacillus;x__Bacillus cereus group;s__Bacillus thuringiensis;x__Bacillus thuringiensis serovar kurstaki;x__Bacillus thuringiensis serovar kurstaki str. YBT-1520	Bacilli	Bacillales
5	strict_detection	CP007616.1__plasmid	Firmicutes	CP007616.1	Bacillus thuringiensis	YBT-1520	(====> =>)	-4	AIM34990.1	Cluster 11402	False	subfam_01_Rap	134467	135540	+	3q15B00-i1	-	96.6	7.4e-88					RapA_[B._subtilis]	7.93e-20	24.444	94.2	AIM34991.1	135537	135662	+				SP(Sec/SPI)	0.648359	0.648359	0.002212	0.246123	0.103306	CS pos: 27-28. VSQ-NE. Pr: 0.1572	1272	plasmid			570416	c__Bacilli;o__Bacillales;f__Bacillaceae;g__Bacillus;x__Bacillus cereus group;s__Bacillus thuringiensis;x__Bacillus thuringiensis serovar kurstaki;x__Bacillus thuringiensis serovar kurstaki str. YBT-1520	Bacilli	Bacillales
5	strict_detection	CP007616.1__plasmid	Firmicutes	CP007616.1	Bacillus thuringiensis	YBT-1520	(<= <====)	-4	AIM35005.1	Cluster 10751	False	subfam_01_Rap	153156	154247	-	3q15B00-i1	-	96	3e-90					RapA_[B._subtilis]	7.85e-26	26.593	93.7	AIM35004.1	153028	153159	-				SP(Sec/SPI)	0.829751	0.829751	0.001449	0.133467	0.035334	CS pos: 26-27. TDS-HV. Pr: 0.4055	1273	plasmid			570416	c__Bacilli;o__Bacillales;f__Bacillaceae;g__Bacillus;x__Bacillus cereus group;s__Bacillus thuringiensis;x__Bacillus thuringiensis serovar kurstaki;x__Bacillus thuringiensis serovar kurstaki str. YBT-1520	Bacilli	Bacillales
5	strict_detection	CP007616.1__plasmid	Firmicutes	CP007616.1	Bacillus thuringiensis	YBT-1520	(====> =>)	-4	AIM35093.1	Cluster 9548	True	subfam_01_Rap	252190	253299	+	3q15B00-i1	-	97.1	1.8e-89					RapA_[B._subtilis]	4.18e-16	24.1	93.8	AIM35094.1	253296	253427	+				SP(Sec/SPI)	0.699539	0.699539	0.001748	0.266007	0.032706	CS pos: 27-28. TET-HK. Pr: 0.2041	1274	plasmid			570416	c__Bacilli;o__Bacillales;f__Bacillaceae;g__Bacillus;x__Bacillus cereus group;s__Bacillus thuringiensis;x__Bacillus thuringiensis serovar kurstaki;x__Bacillus thuringiensis serovar kurstaki str. YBT-1520	Bacilli	Bacillales
5	strict_detection	CP009998.1__plasmid	Firmicutes	CP009998.1	Bacillus thuringiensis	HD 1	(====> =>)	-4	AJK37674.1	Cluster 10751	False	subfam_01_Rap	175076	176167	+	3q15B00-i1	-	96	3e-90					RapA_[B._subtilis]	7.85e-26	26.593	93.7	AJK37854.1	176164	176295	+				SP(Sec/SPI)	0.829751	0.829751	0.001449	0.133467	0.035334	CS pos: 26-27. TDS-HV. Pr: 0.4055	1624	plasmid			29339	c__Bacilli;o__Bacillales;f__Bacillaceae;g__Bacillus;x__Bacillus cereus group;s__Bacillus thuringiensis;x__Bacillus thuringiensis serovar kurstaki	Bacilli	Bacillales
5	strict_detection	CP009998.1__plasmid	Firmicutes	CP009998.1	Bacillus thuringiensis	HD 1	(====> =>)	-4	AJK37686.1	Cluster 10381	False	subfam_01_Rap	285062	286156	+	3q15B00-i1	-	96.6	2.5e-88					RapA_[B._subtilis]	2.1e-26	26.374	94.4	AJK37598.1	286153	286281	+				SP(Sec/SPI)	0.890022	0.890022	0.001492	0.086129	0.022356	CS pos: 29-30. TQS-TV. Pr: 0.2995	1627	plasmid			29339	c__Bacilli;o__Bacillales;f__Bacillaceae;g__Bacillus;x__Bacillus cereus group;s__Bacillus thuringiensis;x__Bacillus thuringiensis serovar kurstaki	Bacilli	Bacillales
5	strict_detection	CP009998.1__plasmid	Firmicutes	CP009998.1	Bacillus thuringiensis	HD 1	(<= <====)	-4	AJK37735.1	Cluster 11402	False	subfam_01_Rap	193783	194856	-	3q15B00-i1	-	96.6	7.4e-88					RapA_[B._subtilis]	7.93e-20	24.444	94.2	AJK37700.1	193661	193786	-				SP(Sec/SPI)	0.648359	0.648359	0.002212	0.246123	0.103306	CS pos: 27-28. VSQ-NE. Pr: 0.1572	1625	plasmid			29339	c__Bacilli;o__Bacillales;f__Bacillaceae;g__Bacillus;x__Bacillus cereus group;s__Bacillus thuringiensis;x__Bacillus thuringiensis serovar kurstaki	Bacilli	Bacillales
5	strict_detection	CP009998.1__plasmid	Firmicutes	CP009998.1	Bacillus thuringiensis	HD 1	(<= <====)	-1	AJK37841.1	Cluster 10739	False	subfam_01_Rap	211718	212809	-	3q15B00-i1	-	97.1	3.8e-89					RapA_[B._subtilis]	4.15e-24	24.242	94.4	AJK37654.1	211560	211718	-				SP(Sec/SPI)	0.778073	0.778073	0.002136	0.149683	0.070107	CS pos: 29-30. NQA-VN. Pr: 0.5118	1626	plasmid			29339	c__Bacilli;o__Bacillales;f__Bacillaceae;g__Bacillus;x__Bacillus cereus group;s__Bacillus thuringiensis;x__Bacillus thuringiensis serovar kurstaki	Bacilli	Bacillales
5	strict_detection	CP009998.1__plasmid	Firmicutes	CP009998.1	Bacillus thuringiensis	HD 1	(====> =>)	-4	AJK37875.1	Cluster 9548	False	subfam_01_Rap	42231	43325	+	3q15B00-i1	-	97.1	1.7e-89					RapA_[B._subtilis]	3.89e-16	24.1	94.2	AJK37708.1	43322	43453	+				SP(Sec/SPI)	0.699539	0.699539	0.001748	0.266007	0.032706	CS pos: 27-28. TET-HK. Pr: 0.2041	1623	plasmid			29339	c__Bacilli;o__Bacillales;f__Bacillaceae;g__Bacillus;x__Bacillus cereus group;s__Bacillus thuringiensis;x__Bacillus thuringiensis serovar kurstaki	Bacilli	Bacillales
5	strict_detection	CP031069.1__plasmid	Firmicutes	CP031069.1	Bacillus sp. JAS24-2	JAS24-2	(<= <====)	-4	QEL82472.1	Cluster 11435	True	subfam_01_Rap	283832	284905	-	3q15B00-i1	-	96.6	2.5e-91					RapA_[B._subtilis]	1.04e-26	25	95.2	smallORF75261	283680	283835	-	22	AGGAG	9	SP(Sec/SPI)	0.932274	0.932274	0.008105	0.030643	0.028978	CS pos: 30-31. THG-EA. Pr: 0.4724	11612	plasmid			2217832	c__Bacilli;o__Bacillales;f__Bacillaceae;g__Bacillus;x__Bacillus cereus group;x__unclassified Bacillus cereus group;s__Bacillus sp. JAS24-2	Bacilli	Bacillales
5	strict_detection	CP031069.1__plasmid	Firmicutes	CP031069.1	Bacillus sp. JAS24-2	JAS24-2	(====> =>)	-1	QEL82613.1	Cluster 9909	True	subfam_01_Rap	473754	474854	+	3q15B00-i1	-	96.3	4.7e-80					RapA_[B._subtilis]	7.94e-25	25.824	94.4	QEL82614.1	474854	475012	+				SP(Sec/SPI)	0.922133	0.922133	0.004323	0.059662	0.013883	CS pos: 26-27. LHA-PQ. Pr: 0.2147	3375	plasmid			2217832	c__Bacilli;o__Bacillales;f__Bacillaceae;g__Bacillus;x__Bacillus cereus group;x__unclassified Bacillus cereus group;s__Bacillus sp. JAS24-2	Bacilli	Bacillales
5	strict_detection	CP031069.1__plasmid	Firmicutes	CP031069.1	Bacillus sp. JAS24-2	JAS24-2	(====> =>)	-4	QEL82655.1	Cluster 10770	True	subfam_01_Rap	517221	518312	+	3q15B00-i1	-	96	6.4e-93					RapA_[B._subtilis]	3.1e-27	26.389	93.7	smallORF75259	518309	518440	+	22	AGGAG	7	SP(Sec/SPI)	0.842457	0.842457	0.001779	0.120352	0.035412	CS pos: 26-27. TDS-HV. Pr: 0.4076	11614	plasmid			2217832	c__Bacilli;o__Bacillales;f__Bacillaceae;g__Bacillus;x__Bacillus cereus group;x__unclassified Bacillus cereus group;s__Bacillus sp. JAS24-2	Bacilli	Bacillales
5	strict_detection	CP031069.1__plasmid	Firmicutes	CP031069.1	Bacillus sp. JAS24-2	JAS24-2	(<= <====)	-4	QEL82658.1	Cluster 11436	True	subfam_01_Rap	520861	521934	-	3q15B00-i1	-	96.6	1.3e-88					RapA_[B._subtilis]	8.34e-21	24.444	94.2	QEL82657.1	520739	520864	-				SP(Sec/SPI)	0.924387	0.924387	0.001257	0.063147	0.011209	CS pos: 22-23. TNA-KD. Pr: 0.8129	3376	plasmid			2217832	c__Bacilli;o__Bacillales;f__Bacillaceae;g__Bacillus;x__Bacillus cereus group;x__unclassified Bacillus cereus group;s__Bacillus sp. JAS24-2	Bacilli	Bacillales
5	strict_detection	CP031069.1__plasmid	Firmicutes	CP031069.1	Bacillus sp. JAS24-2	JAS24-2	(====> =>)	-4	QEL82737.1	Cluster 10498	True	subfam_01_Rap	607981	609075	+	3q15B00-i1	-	96.6	1.4e-89					RapA_[B._subtilis]	3.81e-28	26.301	94.4	smallORF75266	609072	609200	+	22	AGGAG	7	SP(Sec/SPI)	0.785549	0.785549	0.001019	0.199216	0.014216	CS pos: 27-28. TGS-QS. Pr: 0.1794	11616	plasmid			2217832	c__Bacilli;o__Bacillales;f__Bacillaceae;g__Bacillus;x__Bacillus cereus group;x__unclassified Bacillus cereus group;s__Bacillus sp. JAS24-2	Bacilli	Bacillales
5	strict_detection	CP083086.1__plasmid	Firmicutes	CP083086.1	Bacillus thuringiensis	B401	(====> =>)	1	UEK81574.1	Cluster 10900	False	subfam_01_Rap	216482	217570	+	3q15B00-i1	-	96	4.1e-90					RapA_[B._subtilis]	1.97e-16	24.1	94.2	UEK81575.1	217572	217703	+				SP(Sec/SPI)	0.703165	0.703165	0.001822	0.259685	0.035329	CS pos: 27-28. TET-HK. Pr: 0.2029	6367	plasmid			1428	c__Bacilli;o__Bacillales;f__Bacillaceae;g__Bacillus;x__Bacillus cereus group;s__Bacillus thuringiensis	Bacilli	Bacillales
5	expansion_to_homologs	CP083086.1__plasmid	Firmicutes	CP083086.1	Bacillus thuringiensis	B401	(====> =>)	-1	UEK81610.1	Cluster 9966	False	subfam_01_Rap	261782	262882	+									ANV74355.1	0	91.257	100	smallORF770988	262882	263040	+	22	AGGAG	10									plasmid			1428	c__Bacilli;o__Bacillales;f__Bacillaceae;g__Bacillus;x__Bacillus cereus group;s__Bacillus thuringiensis	Bacilli	Bacillales
5	strict_detection	CP083086.1__plasmid	Firmicutes	CP083086.1	Bacillus thuringiensis	B401	(====> =>)	-4	UEK81720.1	Cluster 10337	False	subfam_01_Rap	18331	19425	+	3q15B00-i1	-	96.6	1.4e-89					RapA_[B._subtilis]	3.4e-27	25.549	94.4	UEK81721.1	19422	19550	+				SP(Sec/SPI)	0.770326	0.770326	0.001665	0.214312	0.013697	CS pos: 27-28. TGS-QS. Pr: 0.1740	6365	plasmid			1428	c__Bacilli;o__Bacillales;f__Bacillaceae;g__Bacillus;x__Bacillus cereus group;s__Bacillus thuringiensis	Bacilli	Bacillales
5	strict_detection	CP083086.1__plasmid	Firmicutes	CP083086.1	Bacillus thuringiensis	B401	(<= <====)	-1	UEK81807.1	Cluster 11448	False	subfam_01_Rap	141374	142447	-	3q15B00-i1	-	97.4	2.2e-93					RapA_[B._subtilis]	3.76e-24	25.24	81.5	smallORF123573	141240	141374	-	22	AGGAG	10	SP(Sec/SPI)	0.814694	0.814694	0.003483	0.146535	0.035289	CS pos: 27-28. LQS-VS. Pr: 0.1961	15044	plasmid			1428	c__Bacilli;o__Bacillales;f__Bacillaceae;g__Bacillus;x__Bacillus cereus group;s__Bacillus thuringiensis	Bacilli	Bacillales
5	strict_detection	CP083086.1__plasmid	Firmicutes	CP083086.1	Bacillus thuringiensis	B401	(====> =>)	-4	UEK81817.1	Cluster 5531	False	subfam_04_AimR_cereus	152058	153281	+	AimR-TPR	-	98.9	1.3e-59					AimR-like_[B._phage_Waukesha]	7.14e-50	31.282	93.4	UEK81818.1	153278	153433	+				SP(Sec/SPI)	0.602033	0.602033	0.002248	0.346935	0.048784	CS pos: 24-25. VGS-KE. Pr: 0.2085	6366	plasmid			1428	c__Bacilli;o__Bacillales;f__Bacillaceae;g__Bacillus;x__Bacillus cereus group;s__Bacillus thuringiensis	Bacilli	Bacillales
5	strict_detection	CP083102.1__plasmid	Firmicutes	CP083102.1	Bacillus thuringiensis	ABTS-351	(====> =>)	-4	UEK88132.1	Cluster 9548	False	subfam_01_Rap	208692	209786	+	3q15B00-i1	-	97.1	1.7e-89					RapA_[B._subtilis]	3.89e-16	24.1	94.2	UEK88133.1	209783	209914	+				SP(Sec/SPI)	0.699539	0.699539	0.001748	0.266007	0.032706	CS pos: 27-28. TET-HK. Pr: 0.2041	6379	plasmid			1428	c__Bacilli;o__Bacillales;f__Bacillaceae;g__Bacillus;x__Bacillus cereus group;s__Bacillus thuringiensis	Bacilli	Bacillales
5	strict_detection	CP083102.1__plasmid	Firmicutes	CP083102.1	Bacillus thuringiensis	ABTS-351	(====> =>)	-4	UEK88207.1	Cluster 10751	False	subfam_01_Rap	341537	342628	+	3q15B00-i1	-	96	3e-90					RapA_[B._subtilis]	7.85e-26	26.593	93.7	smallORF123456	342625	342756	+	22	AGGAG	7	SP(Sec/SPI)	0.829751	0.829751	0.001449	0.133467	0.035334	CS pos: 26-27. TDS-HV. Pr: 0.4055	15058	plasmid			1428	c__Bacilli;o__Bacillales;f__Bacillaceae;g__Bacillus;x__Bacillus cereus group;s__Bacillus thuringiensis	Bacilli	Bacillales
5	strict_detection	CP083102.1__plasmid	Firmicutes	CP083102.1	Bacillus thuringiensis	ABTS-351	(<= <====)	-4	UEK88219.1	Cluster 11402	False	subfam_01_Rap	360244	361317	-	3q15B00-i1	-	96.6	7.4e-88					RapA_[B._subtilis]	7.93e-20	24.444	94.2	UEK88218.1	360122	360247	-				SP(Sec/SPI)	0.648359	0.648359	0.002212	0.246123	0.103306	CS pos: 27-28. VSQ-NE. Pr: 0.1572	6380	plasmid			1428	c__Bacilli;o__Bacillales;f__Bacillaceae;g__Bacillus;x__Bacillus cereus group;s__Bacillus thuringiensis	Bacilli	Bacillales
5	strict_detection	CP083102.1__plasmid	Firmicutes	CP083102.1	Bacillus thuringiensis	ABTS-351	(<= <====)	-1	UEK88233.1	Cluster 10739	False	subfam_01_Rap	378179	379270	-	3q15B00-i1	-	97.1	3.8e-89					RapA_[B._subtilis]	4.15e-24	24.242	94.4	UEK88232.1	378021	378179	-				SP(Sec/SPI)	0.778073	0.778073	0.002136	0.149683	0.070107	CS pos: 29-30. NQA-VN. Pr: 0.5118	6381	plasmid			1428	c__Bacilli;o__Bacillales;f__Bacillaceae;g__Bacillus;x__Bacillus cereus group;s__Bacillus thuringiensis	Bacilli	Bacillales
5	strict_detection	CP083102.1__plasmid	Firmicutes	CP083102.1	Bacillus thuringiensis	ABTS-351	(====> =>)	-4	UEK88304.1	Cluster 10381	False	subfam_01_Rap	39492	40586	+	3q15B00-i1	-	96.6	2.5e-88					RapA_[B._subtilis]	2.1e-26	26.374	94.4	smallORF123469	40583	40711	+	22	AGGAG	7	SP(Sec/SPI)	0.890022	0.890022	0.001492	0.086129	0.022356	CS pos: 29-30. TQS-TV. Pr: 0.2995	15056	plasmid			1428	c__Bacilli;o__Bacillales;f__Bacillaceae;g__Bacillus;x__Bacillus cereus group;s__Bacillus thuringiensis	Bacilli	Bacillales
5	strict_detection	CP083117.1__plasmid	Firmicutes	CP083117.1	Bacillus thuringiensis	SA11	(====> =>)	-4	UEK94733.1	Cluster 11402	False	subfam_01_Rap	213742	214815	+	3q15B00-i1	-	96.6	7.4e-88					RapA_[B._subtilis]	7.93e-20	24.444	94.2	UEK94734.1	214812	214937	+				SP(Sec/SPI)	0.648359	0.648359	0.002212	0.246123	0.103306	CS pos: 27-28. VSQ-NE. Pr: 0.1572	6395	plasmid			1428	c__Bacilli;o__Bacillales;f__Bacillaceae;g__Bacillus;x__Bacillus cereus group;s__Bacillus thuringiensis	Bacilli	Bacillales
5	strict_detection	CP083117.1__plasmid	Firmicutes	CP083117.1	Bacillus thuringiensis	SA11	(<= <====)	-4	UEK94745.1	Cluster 10751	False	subfam_01_Rap	232431	233522	-	3q15B00-i1	-	96	3e-90					RapA_[B._subtilis]	7.85e-26	26.593	93.7	smallORF123695	232303	232434	-	22	AGGAG	7	SP(Sec/SPI)	0.829751	0.829751	0.001449	0.133467	0.035334	CS pos: 26-27. TDS-HV. Pr: 0.4055	15073	plasmid			1428	c__Bacilli;o__Bacillales;f__Bacillaceae;g__Bacillus;x__Bacillus cereus group;s__Bacillus thuringiensis	Bacilli	Bacillales
5	strict_detection	CP083117.1__plasmid	Firmicutes	CP083117.1	Bacillus thuringiensis	SA11	(<= <====)	-4	UEK94820.1	Cluster 9548	False	subfam_01_Rap	365273	366367	-	3q15B00-i1	-	97.1	1.7e-89					RapA_[B._subtilis]	3.89e-16	24.1	94.2	UEK94819.1	365145	365276	-				SP(Sec/SPI)	0.699539	0.699539	0.001748	0.266007	0.032706	CS pos: 27-28. TET-HK. Pr: 0.2041	6396	plasmid			1428	c__Bacilli;o__Bacillales;f__Bacillaceae;g__Bacillus;x__Bacillus cereus group;s__Bacillus thuringiensis	Bacilli	Bacillales
5	strict_detection	CP083117.1__plasmid	Firmicutes	CP083117.1	Bacillus thuringiensis	SA11	(<= <====)	-4	UEK94944.1	Cluster 10381	False	subfam_01_Rap	122465	123559	-	3q15B00-i1	-	96.6	2.5e-88					RapA_[B._subtilis]	2.1e-26	26.374	94.4	smallORF123706	122340	122468	-	22	AGGAG	7	SP(Sec/SPI)	0.890022	0.890022	0.001492	0.086129	0.022356	CS pos: 29-30. TQS-TV. Pr: 0.2995	15070	plasmid			1428	c__Bacilli;o__Bacillales;f__Bacillaceae;g__Bacillus;x__Bacillus cereus group;s__Bacillus thuringiensis	Bacilli	Bacillales
5	strict_detection	CP083117.1__plasmid	Firmicutes	CP083117.1	Bacillus thuringiensis	SA11	(====> =>)	-1	UEK95014.1	Cluster 10739	False	subfam_01_Rap	195789	196880	+	3q15B00-i1	-	97.1	3.8e-89					RapA_[B._subtilis]	4.15e-24	24.242	94.4	UEK95015.1	196880	197038	+				SP(Sec/SPI)	0.778073	0.778073	0.002136	0.149683	0.070107	CS pos: 29-30. NQA-VN. Pr: 0.5118	6394	plasmid			1428	c__Bacilli;o__Bacillales;f__Bacillaceae;g__Bacillus;x__Bacillus cereus group;s__Bacillus thuringiensis	Bacilli	Bacillales
5	strict_detection	CP083130.1__plasmid	Firmicutes	CP083130.1	Bacillus thuringiensis	NB-176	(<= <====)	-4	UEL00994.1	Cluster 10575	False	subfam_01_Rap	150496	151590	-	3q15B00-i1	-	96.8	8e-90					RapA_[B._subtilis]	4.5e-24	24.654	94.2	UEL00993.1	150368	150499	-				SP(Sec/SPI)	0.704913	0.704913	0.001946	0.263055	0.030086	CS pos: 27-28. TET-QK. Pr: 0.2581	6405	plasmid			1428	c__Bacilli;o__Bacillales;f__Bacillaceae;g__Bacillus;x__Bacillus cereus group;s__Bacillus thuringiensis	Bacilli	Bacillales
5	strict_detection	CP083130.1__plasmid	Firmicutes	CP083130.1	Bacillus thuringiensis	NB-176	(<= <====)	-4	UEL01025.1	Cluster 5534	False	subfam_04_AimR_cereus	196636	197859	-	AimR-TPR	-	98.9	1.7e-60					AimR-like_[B._phage_Waukesha]	6.71e-50	31.282	93.4	UEL01024.1	196484	196639	-				SP(Sec/SPI)	0.710214	0.710214	0.001821	0.224164	0.063802	CS pos: 24-25. VGS-KE. Pr: 0.3159	6406	plasmid			1428	c__Bacilli;o__Bacillales;f__Bacillaceae;g__Bacillus;x__Bacillus cereus group;s__Bacillus thuringiensis	Bacilli	Bacillales
5	strict_detection	CP083130.1__plasmid	Firmicutes	CP083130.1	Bacillus thuringiensis	NB-176	(====> =>)	-1	UEL01039.1	Cluster 11403	False	subfam_01_Rap	210958	212031	+	3q15B00-i1	-	97.4	1.3e-92					RapA_[B._subtilis]	4.23e-24	26.899	82.1	smallORF123807	212031	212165	+	22	AGGAG	10	SP(Sec/SPI)	0.797475	0.797475	0.004743	0.150062	0.04772	CS pos: 27-28. LQS-VS. Pr: 0.1907	15085	plasmid			1428	c__Bacilli;o__Bacillales;f__Bacillaceae;g__Bacillus;x__Bacillus cereus group;s__Bacillus thuringiensis	Bacilli	Bacillales
5	strict_detection	CP083130.1__plasmid	Firmicutes	CP083130.1	Bacillus thuringiensis	NB-176	(====> =>)	-1	UEL01119.1	Cluster 11403	False	subfam_01_Rap	312057	313130	+	3q15B00-i1	-	97.4	1.3e-92					RapA_[B._subtilis]	4.23e-24	26.899	82.1	smallORF123810	313130	313264	+	22	AGGAG	10	SP(Sec/SPI)	0.797475	0.797475	0.004743	0.150062	0.04772	CS pos: 27-28. LQS-VS. Pr: 0.1907	15086	plasmid			1428	c__Bacilli;o__Bacillales;f__Bacillaceae;g__Bacillus;x__Bacillus cereus group;s__Bacillus thuringiensis	Bacilli	Bacillales
5	strict_detection	CP083130.1__plasmid	Firmicutes	CP083130.1	Bacillus thuringiensis	NB-176	(<= <====)	-4	UEL01212.1	Cluster 10403	False	subfam_01_Rap	423402	424496	-	3q15B00-i1	-	97.1	1.5e-94					RapA_[B._subtilis]	2.25e-29	26.496	91	UEL01211.1	423265	423405	-				SP(Sec/SPI)	0.857471	0.857471	0.003138	0.09252	0.046871	CS pos: 27-28. TYT-QK. Pr: 0.2245	6407	plasmid			1428	c__Bacilli;o__Bacillales;f__Bacillaceae;g__Bacillus;x__Bacillus cereus group;s__Bacillus thuringiensis	Bacilli	Bacillales
5	strict_detection	CP083145.1__plasmid	Firmicutes	CP083145.1	Bacillus thuringiensis	GC-91	(====> =>)	1	UEL13668.1	Cluster 10900	False	subfam_01_Rap	219654	220742	+	3q15B00-i1	-	96	4.1e-90					RapA_[B._subtilis]	1.97e-16	24.1	94.2	UEL13669.1	220744	220875	+				SP(Sec/SPI)	0.703165	0.703165	0.001822	0.259685	0.035329	CS pos: 27-28. TET-HK. Pr: 0.2029	6427	plasmid			1428	c__Bacilli;o__Bacillales;f__Bacillaceae;g__Bacillus;x__Bacillus cereus group;s__Bacillus thuringiensis	Bacilli	Bacillales
5	expansion_to_homologs	CP083145.1__plasmid	Firmicutes	CP083145.1	Bacillus thuringiensis	GC-91	(====> =>)	-1	UEL13704.1	Cluster 9966	False	subfam_01_Rap	264954	266054	+									ANV74355.1	0	91.257	100	smallORF772025	266054	266212	+	22	AGGAG	10									plasmid			1428	c__Bacilli;o__Bacillales;f__Bacillaceae;g__Bacillus;x__Bacillus cereus group;s__Bacillus thuringiensis	Bacilli	Bacillales
5	strict_detection	CP083145.1__plasmid	Firmicutes	CP083145.1	Bacillus thuringiensis	GC-91	(====> =>)	-4	UEL13812.1	Cluster 10337	False	subfam_01_Rap	16569	17663	+	3q15B00-i1	-	96.6	1.4e-89					RapA_[B._subtilis]	3.4e-27	25.549	94.4	UEL13813.1	17660	17788	+				SP(Sec/SPI)	0.770326	0.770326	0.001665	0.214312	0.013697	CS pos: 27-28. TGS-QS. Pr: 0.1740	6425	plasmid			1428	c__Bacilli;o__Bacillales;f__Bacillaceae;g__Bacillus;x__Bacillus cereus group;s__Bacillus thuringiensis	Bacilli	Bacillales
5	strict_detection	CP083145.1__plasmid	Firmicutes	CP083145.1	Bacillus thuringiensis	GC-91	(<= <====)	-1	UEL13898.1	Cluster 11448	False	subfam_01_Rap	139472	140545	-	3q15B00-i1	-	97.4	2.2e-93					RapA_[B._subtilis]	3.76e-24	25.24	81.5	smallORF123971	139338	139472	-	22	AGGAG	10	SP(Sec/SPI)	0.814694	0.814694	0.003483	0.146535	0.035289	CS pos: 27-28. LQS-VS. Pr: 0.1961	15101	plasmid			1428	c__Bacilli;o__Bacillales;f__Bacillaceae;g__Bacillus;x__Bacillus cereus group;s__Bacillus thuringiensis	Bacilli	Bacillales
5	strict_detection	CP083145.1__plasmid	Firmicutes	CP083145.1	Bacillus thuringiensis	GC-91	(====> =>)	-4	UEL13908.1	Cluster 5547	False	subfam_04_AimR_cereus	150151	151374	+	AimR-TPR	-	98.9	7.1e-60					AimR-like_[B._phage_Waukesha]	8.71e-48	30.513	93.4	UEL13909.1	151371	151526	+				SP(Sec/SPI)	0.629106	0.629106	0.002428	0.329893	0.038573	CS pos: 24-25. VGS-KE. Pr: 0.2262	6426	plasmid			1428	c__Bacilli;o__Bacillales;f__Bacillaceae;g__Bacillus;x__Bacillus cereus group;s__Bacillus thuringiensis	Bacilli	Bacillales
5	strict_detection	CP083157.1__plasmid	Firmicutes	CP083157.1	Bacillus thuringiensis	ABTS-1857	(====> =>)	1	UEL20576.1	Cluster 10900	False	subfam_01_Rap	216615	217703	+	3q15B00-i1	-	96	4.1e-90					RapA_[B._subtilis]	1.97e-16	24.1	94.2	UEL20577.1	217705	217836	+				SP(Sec/SPI)	0.703165	0.703165	0.001822	0.259685	0.035329	CS pos: 27-28. TET-HK. Pr: 0.2029	6440	plasmid			1428	c__Bacilli;o__Bacillales;f__Bacillaceae;g__Bacillus;x__Bacillus cereus group;s__Bacillus thuringiensis	Bacilli	Bacillales
5	expansion_to_homologs	CP083157.1__plasmid	Firmicutes	CP083157.1	Bacillus thuringiensis	ABTS-1857	(====> =>)	-1	UEL20612.1	Cluster 9966	False	subfam_01_Rap	261915	263015	+									ANV74355.1	0	91.257	100	smallORF772308	263015	263173	+	22	AGGAG	10									plasmid			1428	c__Bacilli;o__Bacillales;f__Bacillaceae;g__Bacillus;x__Bacillus cereus group;s__Bacillus thuringiensis	Bacilli	Bacillales
5	strict_detection	CP083157.1__plasmid	Firmicutes	CP083157.1	Bacillus thuringiensis	ABTS-1857	(====> =>)	-4	UEL20720.1	Cluster 10337	False	subfam_01_Rap	18514	19608	+	3q15B00-i1	-	96.6	1.4e-89					RapA_[B._subtilis]	3.4e-27	25.549	94.4	UEL20721.1	19605	19733	+				SP(Sec/SPI)	0.770326	0.770326	0.001665	0.214312	0.013697	CS pos: 27-28. TGS-QS. Pr: 0.1740	6438	plasmid			1428	c__Bacilli;o__Bacillales;f__Bacillaceae;g__Bacillus;x__Bacillus cereus group;s__Bacillus thuringiensis	Bacilli	Bacillales
5	strict_detection	CP083157.1__plasmid	Firmicutes	CP083157.1	Bacillus thuringiensis	ABTS-1857	(<= <====)	-1	UEL20806.1	Cluster 11448	False	subfam_01_Rap	143694	144767	-	3q15B00-i1	-	97.4	2.2e-93					RapA_[B._subtilis]	3.76e-24	25.24	81.5	smallORF124082	143560	143694	-	22	AGGAG	10	SP(Sec/SPI)	0.814694	0.814694	0.003483	0.146535	0.035289	CS pos: 27-28. LQS-VS. Pr: 0.1961	15112	plasmid			1428	c__Bacilli;o__Bacillales;f__Bacillaceae;g__Bacillus;x__Bacillus cereus group;s__Bacillus thuringiensis	Bacilli	Bacillales
5	strict_detection	CP083157.1__plasmid	Firmicutes	CP083157.1	Bacillus thuringiensis	ABTS-1857	(====> =>)	-4	UEL20816.1	Cluster 5531	False	subfam_04_AimR_cereus	154378	155601	+	AimR-TPR	-	98.9	1.3e-59					AimR-like_[B._phage_Waukesha]	7.14e-50	31.282	93.4	UEL20817.1	155598	155753	+				SP(Sec/SPI)	0.602033	0.602033	0.002248	0.346935	0.048784	CS pos: 24-25. VGS-KE. Pr: 0.2085	6439	plasmid			1428	c__Bacilli;o__Bacillales;f__Bacillaceae;g__Bacillus;x__Bacillus cereus group;s__Bacillus thuringiensis	Bacilli	Bacillales
5	strict_detection	CP085407.1__plasmid	Firmicutes	CP085407.1	Bacillus bombysepticus	F12	(<= <====)	-4	USL10647.1	Cluster 10614	True	subfam_01_Rap	272656	273750	-	3q15B00-i1	-	96.6	1.9e-89					RapA_[B._subtilis]	2.9e-27	26.648	94.4	smallORF144528	272531	272659	-	22	AGGAG	7	SP(Sec/SPI)	0.785549	0.785549	0.001019	0.199216	0.014216	CS pos: 27-28. TGS-QS. Pr: 0.1794	15242	plasmid			658666	c__Bacilli;o__Bacillales;f__Bacillaceae;g__Bacillus;x__Bacillus cereus group;s__Bacillus bombysepticus	Bacilli	Bacillales
5	strict_detection	CP085407.1__plasmid	Firmicutes	CP085407.1	Bacillus bombysepticus	F12	(====> =>)	-1	USL10707.1	Cluster 10783	True	subfam_01_Rap	341034	342125	+	3q15B00-i1	-	97.1	4.1e-89					RapA_[B._subtilis]	1.43e-23	24.242	94.4	USL10708.1	342125	342283	+				SP(Sec/SPI)	0.778073	0.778073	0.002136	0.149683	0.070107	CS pos: 29-30. NQA-VN. Pr: 0.5118	6531	plasmid			658666	c__Bacilli;o__Bacillales;f__Bacillaceae;g__Bacillus;x__Bacillus cereus group;s__Bacillus bombysepticus	Bacilli	Bacillales
5	strict_detection	CP085407.1__plasmid	Firmicutes	CP085407.1	Bacillus bombysepticus	F12	(====> =>)	-4	USL10728.1	Cluster 11460	True	subfam_01_Rap	363380	364453	+	3q15B00-i1	-	96.6	2.1e-87					RapA_[B._subtilis]	3.9e-20	24.444	94.2	USL10729.1	364450	364575	+				SP(Sec/SPI)	0.648359	0.648359	0.002212	0.246123	0.103306	CS pos: 27-28. VSQ-NE. Pr: 0.1572	6532	plasmid			658666	c__Bacilli;o__Bacillales;f__Bacillaceae;g__Bacillus;x__Bacillus cereus group;s__Bacillus bombysepticus	Bacilli	Bacillales
5	strict_detection	CP085407.1__plasmid	Firmicutes	CP085407.1	Bacillus bombysepticus	F12	(<= <====)	-4	USL10731.1	Cluster 10784	True	subfam_01_Rap	367412	368503	-	3q15B00-i1	-	96	2.4e-88					RapA_[B._subtilis]	1.79e-26	26.111	93.7	smallORF144542	367284	367415	-	22	AGGAG	7	SP(Sec/SPI)	0.832302	0.832302	0.00153	0.121551	0.044617	CS pos: 26-27. TDS-HV. Pr: 0.3985	15245	plasmid			658666	c__Bacilli;o__Bacillales;f__Bacillaceae;g__Bacillus;x__Bacillus cereus group;s__Bacillus bombysepticus	Bacilli	Bacillales
5	strict_detection	CP085407.1__plasmid	Firmicutes	CP085407.1	Bacillus bombysepticus	F12	(<= <====)	-4	USL10833.1	Cluster 10393	False	subfam_01_Rap	3123	4217	-	3q15B00-i1	-	97.1	2e-89					RapA_[B._subtilis]	4.07e-16	24.1	94.2	USL10832.1	2995	3126	-				SP(Sec/SPI)	0.703165	0.703165	0.001822	0.259685	0.035329	CS pos: 27-28. TET-HK. Pr: 0.2029	6530	plasmid			658666	c__Bacilli;o__Bacillales;f__Bacillaceae;g__Bacillus;x__Bacillus cereus group;s__Bacillus bombysepticus	Bacilli	Bacillales
5	strict_detection	CP095378.1__plasmid	Firmicutes	CP095378.1	Bacillus cereus	SEM-15	(<= <====)	-4	UOX98850.1	Cluster 10337	False	subfam_01_Rap	507587	508681	-	3q15B00-i1	-	96.6	1.4e-89					RapA_[B._subtilis]	3.4e-27	25.549	94.4	smallORF138270	507462	507590	-	22	AGGAG	7	SP(Sec/SPI)	0.785549	0.785549	0.001019	0.199216	0.014216	CS pos: 27-28. TGS-QS. Pr: 0.1794	15695	plasmid			1396	c__Bacilli;o__Bacillales;f__Bacillaceae;g__Bacillus;x__Bacillus cereus group;s__Bacillus cereus	Bacilli	Bacillales
5	strict_detection	CP095378.1__plasmid	Firmicutes	CP095378.1	Bacillus cereus	SEM-15	(====> =>)	-4	UOX98927.1	Cluster 11457	True	subfam_01_Rap	53154	54227	+	3q15B00-i1	-	96.6	2.5e-88					RapA_[B._subtilis]	6.01e-21	24.167	94.2	UOX98928.1	54224	54349	+				SP(Sec/SPI)	0.648359	0.648359	0.002212	0.246123	0.103306	CS pos: 27-28. VSQ-NE. Pr: 0.1572	6966	plasmid			1396	c__Bacilli;o__Bacillales;f__Bacillaceae;g__Bacillus;x__Bacillus cereus group;s__Bacillus cereus	Bacilli	Bacillales
5	expansion_to_homologs	CP095378.1__plasmid	Firmicutes	CP095378.1	Bacillus cereus	SEM-15	(<= <====)	-1	UOX98986.1	Cluster 10000	False	subfam_01_Rap	160044	161144	-									ANV74355.1	0	91.803	100	smallORF837485	159886	160044	-	22	AGGAG	10									plasmid			1396	c__Bacilli;o__Bacillales;f__Bacillaceae;g__Bacillus;x__Bacillus cereus group;s__Bacillus cereus	Bacilli	Bacillales
5	strict_detection	CP095378.1__plasmid	Firmicutes	CP095378.1	Bacillus cereus	SEM-15	(<= <====)	-4	UOX99006.1	Cluster 10608	True	subfam_01_Rap	182715	183809	-	3q15B00-i1	-	97.1	3.7e-89					RapA_[B._subtilis]	3.26e-16	24.377	94.2	UOX99005.1	182587	182718	-				SP(Sec/SPI)	0.699539	0.699539	0.001748	0.266007	0.032706	CS pos: 27-28. TET-HK. Pr: 0.2041	6967	plasmid			1396	c__Bacilli;o__Bacillales;f__Bacillaceae;g__Bacillus;x__Bacillus cereus group;s__Bacillus cereus	Bacilli	Bacillales
5	strict_detection	CP095378.1__plasmid	Firmicutes	CP095378.1	Bacillus cereus	SEM-15	(====> =>)	-4	UOX99050.1	Cluster 10609	True	subfam_01_Rap	247645	248739	+	3q15B00-i1	-	96.3	4.6e-96					RapA_[B._subtilis]	6.11e-32	27.92	91	UOX99051.1	248736	248876	+				SP(Sec/SPI)	0.859966	0.859966	0.005749	0.083212	0.051073	CS pos: 32-33. ALS-ED. Pr: 0.3546	6968	plasmid			1396	c__Bacilli;o__Bacillales;f__Bacillaceae;g__Bacillus;x__Bacillus cereus group;s__Bacillus cereus	Bacilli	Bacillales
5	strict_detection	CP106676.1__plasmid	Firmicutes	CP106676.1	Bacillus cereus	SRCM116293	(====> =>)	-4	UXP17082.1	Cluster 10429	False	subfam_01_Rap	288009	289103	+	3q15B00-i1	-	96.3	2e-96					RapA_[B._subtilis]	3.13e-31	27.635	91	UXP17083.1	289100	289240	+				SP(Sec/SPI)	0.859966	0.859966	0.005749	0.083212	0.051073	CS pos: 32-33. ALS-ED. Pr: 0.3546	7522	plasmid			1396	c__Bacilli;o__Bacillales;f__Bacillaceae;g__Bacillus;x__Bacillus cereus group;s__Bacillus cereus	Bacilli	Bacillales
5	strict_detection	CP106676.1__plasmid	Firmicutes	CP106676.1	Bacillus cereus	SRCM116293	(====> =>)	-4	UXP17153.1	Cluster 9882	False	subfam_01_Rap	389195	390295	+	3q15B00-i1	-	97.1	4.6e-86					RapA_[B._subtilis]	2.72e-26	27.688	95.2	UXP17154.1	390292	390537	+				SP(Sec/SPI)	0.970059	0.970059	0.001796	0.025054	0.003091	CS pos: 28-29. SQA-DH. Pr: 0.5136	7523	plasmid			1396	c__Bacilli;o__Bacillales;f__Bacillaceae;g__Bacillus;x__Bacillus cereus group;s__Bacillus cereus	Bacilli	Bacillales
5	strict_detection	CP106676.1__plasmid	Firmicutes	CP106676.1	Bacillus cereus	SRCM116293	(<= <====)	-4	UXP17263.1	Cluster 10622	True	subfam_01_Rap	39939	41033	-	3q15B00-i1	-	96.6	8e-90					RapA_[B._subtilis]	2.82e-28	26.099	94.4	UXP17262.1	39814	39942	-				SP(Sec/SPI)	0.785549	0.785549	0.001019	0.199216	0.014216	CS pos: 27-28. TGS-QS. Pr: 0.1794	7519	plasmid			1396	c__Bacilli;o__Bacillales;f__Bacillaceae;g__Bacillus;x__Bacillus cereus group;s__Bacillus cereus	Bacilli	Bacillales
5	strict_detection	CP106676.1__plasmid	Firmicutes	CP106676.1	Bacillus cereus	SRCM116293	(====> =>)	-4	UXP17355.1	Cluster 11463	True	subfam_01_Rap	133492	134565	+	3q15B00-i1	-	96.6	2.6e-88					RapA_[B._subtilis]	3.44e-20	24.167	94.2	UXP17356.1	134562	134687	+				SP(Sec/SPI)	0.648359	0.648359	0.002212	0.246123	0.103306	CS pos: 27-28. VSQ-NE. Pr: 0.1572	7520	plasmid			1396	c__Bacilli;o__Bacillales;f__Bacillaceae;g__Bacillus;x__Bacillus cereus group;s__Bacillus cereus	Bacilli	Bacillales
5	strict_detection	CP106676.1__plasmid	Firmicutes	CP106676.1	Bacillus cereus	SRCM116293	(<= <====)	-1	UXP17400.1	Cluster 9945	True	subfam_01_Rap	188865	189965	-	3q15B00-i1	-	96.6	1e-79					RapA_[B._subtilis]	1.79e-23	25.549	94.4	UXP17444.1	188707	188865	-				SP(Sec/SPI)	0.921031	0.921031	0.004353	0.060843	0.013773	CS pos: 26-27. LHA-PQ. Pr: 0.2117	7521	plasmid			1396	c__Bacilli;o__Bacillales;f__Bacillaceae;g__Bacillus;x__Bacillus cereus group;s__Bacillus cereus	Bacilli	Bacillales
4	strict_detection	AP014865.1__plasmid	Firmicutes	AP014865.1	Bacillus thuringiensis	Pasteur Institute Standard strain	(<= <====)	-4	BAR87088.1	Cluster 10412	True	subfam_01_Rap	82017	83111	-	3q15B00-i1	-	97.1	1.7e-90					RapA_[B._subtilis]	8.61e-17	24.377	94.2	BAR87087.1	81889	82020	-				SP(Sec/SPI)	0.703165	0.703165	0.001822	0.259685	0.035329	CS pos: 27-28. TET-HK. Pr: 0.2029	90	plasmid			1442	c__Bacilli;o__Bacillales;f__Bacillaceae;g__Bacillus;x__Bacillus cereus group;s__Bacillus thuringiensis;x__Bacillus thuringiensis serovar tolworthi	Bacilli	Bacillales
4	strict_detection	AP014865.1__plasmid	Firmicutes	AP014865.1	Bacillus thuringiensis	Pasteur Institute Standard strain	(<= <====)	-4	BAR87236.1	Cluster 11405	True	subfam_01_Rap	292496	293569	-	3q15B00-i1	-	96.6	1.2e-87					RapA_[B._subtilis]	1.69e-20	24.722	94.2	BAR87235.1	292374	292499	-				SP(Sec/SPI)	0.591727	0.591727	0.002082	0.264494	0.141698	CS pos: 27-28. VSQ-NE. Pr: 0.1095	91	plasmid			1442	c__Bacilli;o__Bacillales;f__Bacillaceae;g__Bacillus;x__Bacillus cereus group;s__Bacillus thuringiensis;x__Bacillus thuringiensis serovar tolworthi	Bacilli	Bacillales
4	strict_detection	AP014865.1__plasmid	Firmicutes	AP014865.1	Bacillus thuringiensis	Pasteur Institute Standard strain	(<= <====)	-1	BAR87257.1	Cluster 10756	True	subfam_01_Rap	311216	312307	-	3q15B00-i1	-	97.1	3.5e-89					RapA_[B._subtilis]	1.15e-23	24.242	94.4	BAR87256.1	311058	311216	-				SP(Sec/SPI)	0.778073	0.778073	0.002136	0.149683	0.070107	CS pos: 29-30. NQA-VN. Pr: 0.5118	92	plasmid			1442	c__Bacilli;o__Bacillales;f__Bacillaceae;g__Bacillus;x__Bacillus cereus group;s__Bacillus thuringiensis;x__Bacillus thuringiensis serovar tolworthi	Bacilli	Bacillales
4	strict_detection	AP014865.1__plasmid	Firmicutes	AP014865.1	Bacillus thuringiensis	Pasteur Institute Standard strain	(====> =>)	-4	BAR87315.1	Cluster 10413	True	subfam_01_Rap	370529	371623	+	3q15B00-i1	-	96.6	1.3e-89					RapA_[B._subtilis]	2.26e-27	26.648	94.4	BAR87316.1	371620	371748	+				SP(Sec/SPI)	0.785549	0.785549	0.001019	0.199216	0.014216	CS pos: 27-28. TGS-QS. Pr: 0.1794	93	plasmid			1442	c__Bacilli;o__Bacillales;f__Bacillaceae;g__Bacillus;x__Bacillus cereus group;s__Bacillus thuringiensis;x__Bacillus thuringiensis serovar tolworthi	Bacilli	Bacillales
4	strict_detection	AP014866.1__plasmid	Firmicutes	AP014866.1	Bacillus thuringiensis	Pasteur Institute Standard strain	(<= <====)	-1	BAR87479.1	Cluster 11406	True	subfam_01_Rap	108333	109406	-	3q15B00-i1	-	97.4	1.2e-92					RapA_[B._subtilis]	6.86e-24	25.397	82.1	BAR87478.1	108199	108333	-				SP(Sec/SPI)	0.720173	0.720173	0.003109	0.205735	0.070983	CS pos: 27-28. LQS-VS. Pr: 0.1685	94	plasmid			1442	c__Bacilli;o__Bacillales;f__Bacillaceae;g__Bacillus;x__Bacillus cereus group;s__Bacillus thuringiensis;x__Bacillus thuringiensis serovar tolworthi	Bacilli	Bacillales
4	strict_detection	AP014866.1__plasmid	Firmicutes	AP014866.1	Bacillus thuringiensis	Pasteur Institute Standard strain	(====> =>)	-4	BAR87509.1	Cluster 5525	False	subfam_04_AimR_cereus	137400	138329	+	AimR-TPR	-	98.9	1.6e-61					AimR-like_[B._phage_Waukesha]	2.43e-37	31.313	74.4	BAR87510.1	138326	138478	+				SP(Sec/SPI)	0.55681	0.55681	0.002204	0.388223	0.052763	CS pos: 23-24. AGS-KE. Pr: 0.2110	95	plasmid			1442	c__Bacilli;o__Bacillales;f__Bacillaceae;g__Bacillus;x__Bacillus cereus group;s__Bacillus thuringiensis;x__Bacillus thuringiensis serovar tolworthi	Bacilli	Bacillales
4	strict_detection	AP014866.1__plasmid	Firmicutes	AP014866.1	Bacillus thuringiensis	Pasteur Institute Standard strain	(<= <====)	-4	BAR87526.1	Cluster 10364	False	subfam_01_Rap	151495	152589	-	3q15B00-i1	-	97.1	8.7e-91					RapA_[B._subtilis]	5.68e-26	27.348	94.2	BAR87525.1	151361	151498	-				SP(Sec/SPI)	0.499892	0.499892	0.002335	0.482542	0.015231	CS pos: 23-24. ISS-DK. Pr: 0.2421	96	plasmid			1442	c__Bacilli;o__Bacillales;f__Bacillaceae;g__Bacillus;x__Bacillus cereus group;s__Bacillus thuringiensis;x__Bacillus thuringiensis serovar tolworthi	Bacilli	Bacillales
4	strict_detection	AP014866.1__plasmid	Firmicutes	AP014866.1	Bacillus thuringiensis	Pasteur Institute Standard strain	(<= <====)	-4	BAR87632.1	Cluster 10757	True	subfam_01_Rap	268669	269760	-	3q15B00-i1	-	95.8	4e-87					RapA_[B._subtilis]	3.79e-28	28.904	77.7	BAR87631.1	268538	268672	-				SP(Sec/SPI)	0.834934	0.834934	0.002224	0.125004	0.037838	CS pos: 25-26. NTA-KT. Pr: 0.2416	97	plasmid			1442	c__Bacilli;o__Bacillales;f__Bacillaceae;g__Bacillus;x__Bacillus cereus group;s__Bacillus thuringiensis;x__Bacillus thuringiensis serovar tolworthi	Bacilli	Bacillales
4	strict_detection	CP001910.1__plasmid	Firmicutes	CP001910.1	Bacillus thuringiensis	CT-43	(====> =>)	-4	AEA19371.1	Cluster 10364	True	subfam_01_Rap	26485	27579	+	3q15B00-i1	-	97.1	8.7e-91					RapA_[B._subtilis]	5.68e-26	27.348	94.2	AEA19372.1	27576	27713	+				SP(Sec/SPI)	0.509694	0.509694	0.002306	0.473702	0.014298	CS pos: 23-24. ISS-DK. Pr: 0.2466	866	plasmid			541229	c__Bacilli;o__Bacillales;f__Bacillaceae;g__Bacillus;x__Bacillus cereus group;s__Bacillus thuringiensis;x__Bacillus thuringiensis serovar chinensis;x__Bacillus thuringiensis serovar chinensis CT-43	Bacilli	Bacillales
4	strict_detection	CP001910.1__plasmid	Firmicutes	CP001910.1	Bacillus thuringiensis	CT-43	(<= <====)	-4	AEA19390.1	Cluster 5525	True	subfam_04_AimR_cereus	39540	40763	-	AimR-TPR	-	98.9	3.3e-61					AimR-like_[B._phage_Waukesha]	2.93e-47	30.155	93.4	AEA19389.1	39391	39543	-				SP(Sec/SPI)	0.55681	0.55681	0.002204	0.388223	0.052763	CS pos: 23-24. AGS-KE. Pr: 0.2110	867	plasmid			541229	c__Bacilli;o__Bacillales;f__Bacillaceae;g__Bacillus;x__Bacillus cereus group;s__Bacillus thuringiensis;x__Bacillus thuringiensis serovar chinensis;x__Bacillus thuringiensis serovar chinensis CT-43	Bacilli	Bacillales
4	strict_detection	CP001910.1__plasmid	Firmicutes	CP001910.1	Bacillus thuringiensis	CT-43	(====> =>)	-1	AEA19420.1	Cluster 11398	True	subfam_01_Rap	68056	69129	+	3q15B00-i1	-	97.4	1.1e-92					RapA_[B._subtilis]	2.2e-23	25.079	82.1	AEA19421.1	69129	69263	+				SP(Sec/SPI)	0.720173	0.720173	0.003109	0.205735	0.070983	CS pos: 27-28. LQS-VS. Pr: 0.1685	868	plasmid			541229	c__Bacilli;o__Bacillales;f__Bacillaceae;g__Bacillus;x__Bacillus cereus group;s__Bacillus thuringiensis;x__Bacillus thuringiensis serovar chinensis;x__Bacillus thuringiensis serovar chinensis CT-43	Bacilli	Bacillales
4	strict_detection	CP001910.1__plasmid	Firmicutes	CP001910.1	Bacillus thuringiensis	CT-43	(====> =>)	-4	AEA19557.1	Cluster 10748	True	subfam_01_Rap	206029	207120	+	3q15B00-i1	-	95.8	7e-88					RapA_[B._subtilis]	4.23e-28	28.904	77.7	AEA19558.1	207117	207251	+				SP(Sec/SPI)	0.834934	0.834934	0.002224	0.125004	0.037838	CS pos: 25-26. NTA-KT. Pr: 0.2416	869	plasmid			541229	c__Bacilli;o__Bacillales;f__Bacillaceae;g__Bacillus;x__Bacillus cereus group;s__Bacillus thuringiensis;x__Bacillus thuringiensis serovar chinensis;x__Bacillus thuringiensis serovar chinensis CT-43	Bacilli	Bacillales
4	strict_detection	CP004136.1__plasmid	Firmicutes	CP004136.1	Bacillus thuringiensis	IS5056	(====> =>)	-4	AGG05071.1	Cluster 10364	False	subfam_01_Rap	30707	31801	+	3q15B00-i1	-	97.1	8.7e-91					RapA_[B._subtilis]	5.68e-26	27.348	94.2	AGG05072.1	31798	31935	+				SP(Sec/SPI)	0.509694	0.509694	0.002306	0.473702	0.014298	CS pos: 23-24. ISS-DK. Pr: 0.2466	1119	plasmid			1286404	c__Bacilli;o__Bacillales;f__Bacillaceae;g__Bacillus;x__Bacillus cereus group;s__Bacillus thuringiensis;x__Bacillus thuringiensis serovar thuringiensis;x__Bacillus thuringiensis serovar thuringiensis str. IS5056	Bacilli	Bacillales
4	strict_detection	CP004136.1__plasmid	Firmicutes	CP004136.1	Bacillus thuringiensis	IS5056	(<= <====)	-4	AGG05089.1	Cluster 5525	False	subfam_04_AimR_cereus	43763	44986	-	AimR-TPR	-	98.9	3.3e-61					AimR-like_[B._phage_Waukesha]	2.93e-47	30.155	93.4	AGG05088.1	43614	43766	-				SP(Sec/SPI)	0.55681	0.55681	0.002204	0.388223	0.052763	CS pos: 23-24. AGS-KE. Pr: 0.2110	1120	plasmid			1286404	c__Bacilli;o__Bacillales;f__Bacillaceae;g__Bacillus;x__Bacillus cereus group;s__Bacillus thuringiensis;x__Bacillus thuringiensis serovar thuringiensis;x__Bacillus thuringiensis serovar thuringiensis str. IS5056	Bacilli	Bacillales
4	strict_detection	CP004136.1__plasmid	Firmicutes	CP004136.1	Bacillus thuringiensis	IS5056	(====> =>)	-1	AGG05121.1	Cluster 11398	False	subfam_01_Rap	72279	73352	+	3q15B00-i1	-	97.4	1.1e-92					RapA_[B._subtilis]	2.2e-23	25.079	82.1	AGG05122.1	73352	73486	+				SP(Sec/SPI)	0.720173	0.720173	0.003109	0.205735	0.070983	CS pos: 27-28. LQS-VS. Pr: 0.1685	1121	plasmid			1286404	c__Bacilli;o__Bacillales;f__Bacillaceae;g__Bacillus;x__Bacillus cereus group;s__Bacillus thuringiensis;x__Bacillus thuringiensis serovar thuringiensis;x__Bacillus thuringiensis serovar thuringiensis str. IS5056	Bacilli	Bacillales
4	strict_detection	CP004136.1__plasmid	Firmicutes	CP004136.1	Bacillus thuringiensis	IS5056	(====> =>)	-4	AGG05261.1	Cluster 10748	False	subfam_01_Rap	210255	211346	+	3q15B00-i1	-	95.8	7e-88					RapA_[B._subtilis]	4.23e-28	28.904	77.7	AGG05262.1	211343	211477	+				SP(Sec/SPI)	0.834934	0.834934	0.002224	0.125004	0.037838	CS pos: 25-26. NTA-KT. Pr: 0.2416	1122	plasmid			1286404	c__Bacilli;o__Bacillales;f__Bacillaceae;g__Bacillus;x__Bacillus cereus group;s__Bacillus thuringiensis;x__Bacillus thuringiensis serovar thuringiensis;x__Bacillus thuringiensis serovar thuringiensis str. IS5056	Bacilli	Bacillales
4	strict_detection	CP004861.1__plasmid	Firmicutes	CP004861.1	Bacillus thuringiensis	YBT-1520	(<= <====)	-4	AHZ54772.1	Cluster 5525	False	subfam_04_AimR_cereus	5052	6275	-	AimR-TPR	-	98.9	3.3e-61					AimR-like_[B._phage_Waukesha]	2.93e-47	30.155	93.4	AHZ54771.1	4903	5055	-				SP(Sec/SPI)	0.55681	0.55681	0.002204	0.388223	0.052763	CS pos: 23-24. AGS-KE. Pr: 0.2110	1140	plasmid			570416	c__Bacilli;o__Bacillales;f__Bacillaceae;g__Bacillus;x__Bacillus cereus group;s__Bacillus thuringiensis;x__Bacillus thuringiensis serovar kurstaki;x__Bacillus thuringiensis serovar kurstaki str. YBT-1520	Bacilli	Bacillales
4	strict_detection	CP004861.1__plasmid	Firmicutes	CP004861.1	Bacillus thuringiensis	YBT-1520	(====> =>)	-1	AHZ54800.1	Cluster 11398	False	subfam_01_Rap	33358	34431	+	3q15B00-i1	-	97.4	1.1e-92					RapA_[B._subtilis]	2.2e-23	25.079	82.1	AHZ54801.1	34431	34565	+				SP(Sec/SPI)	0.720173	0.720173	0.003109	0.205735	0.070983	CS pos: 27-28. LQS-VS. Pr: 0.1685	1141	plasmid			570416	c__Bacilli;o__Bacillales;f__Bacillaceae;g__Bacillus;x__Bacillus cereus group;s__Bacillus thuringiensis;x__Bacillus thuringiensis serovar kurstaki;x__Bacillus thuringiensis serovar kurstaki str. YBT-1520	Bacilli	Bacillales
4	strict_detection	CP004861.1__plasmid	Firmicutes	CP004861.1	Bacillus thuringiensis	YBT-1520	(====> =>)	-4	AHZ54940.1	Cluster 10748	False	subfam_01_Rap	171195	172286	+	3q15B00-i1	-	95.8	7e-88					RapA_[B._subtilis]	4.23e-28	28.904	77.7	AHZ54941.1	172283	172417	+				SP(Sec/SPI)	0.834934	0.834934	0.002224	0.125004	0.037838	CS pos: 25-26. NTA-KT. Pr: 0.2416	1142	plasmid			570416	c__Bacilli;o__Bacillales;f__Bacillaceae;g__Bacillus;x__Bacillus cereus group;s__Bacillus thuringiensis;x__Bacillus thuringiensis serovar kurstaki;x__Bacillus thuringiensis serovar kurstaki str. YBT-1520	Bacilli	Bacillales
4	strict_detection	CP004861.1__plasmid	Firmicutes	CP004861.1	Bacillus thuringiensis	YBT-1520	(====> =>)	-4	AHZ55032.1	Cluster 10364	False	subfam_01_Rap	284928	286022	+	3q15B00-i1	-	97.1	8.7e-91					RapA_[B._subtilis]	5.68e-26	27.348	94.2	AHZ55033.1	286019	286156	+				SP(Sec/SPI)	0.499892	0.499892	0.002335	0.482542	0.015231	CS pos: 23-24. ISS-DK. Pr: 0.2421	1143	plasmid			570416	c__Bacilli;o__Bacillales;f__Bacillaceae;g__Bacillus;x__Bacillus cereus group;s__Bacillus thuringiensis;x__Bacillus thuringiensis serovar kurstaki;x__Bacillus thuringiensis serovar kurstaki str. YBT-1520	Bacilli	Bacillales
4	strict_detection	CP004876.1__plasmid	Firmicutes	CP004876.1	Bacillus thuringiensis	HD-1	(<= <====)	-4	AIE37222.1	Cluster 5525	False	subfam_04_AimR_cereus	4286	5509	-	AimR-TPR	-	98.9	3.3e-61					AimR-like_[B._phage_Waukesha]	2.93e-47	30.155	93.4	AIE37221.1	4137	4289	-				SP(Sec/SPI)	0.55681	0.55681	0.002204	0.388223	0.052763	CS pos: 23-24. AGS-KE. Pr: 0.2110	1154	plasmid			1261129	c__Bacilli;o__Bacillales;f__Bacillaceae;g__Bacillus;x__Bacillus cereus group;s__Bacillus thuringiensis;x__Bacillus thuringiensis serovar kurstaki;x__Bacillus thuringiensis serovar kurstaki str. HD-1	Bacilli	Bacillales
4	strict_detection	CP004876.1__plasmid	Firmicutes	CP004876.1	Bacillus thuringiensis	HD-1	(====> =>)	-1	AIE37250.1	Cluster 11398	False	subfam_01_Rap	32488	33561	+	3q15B00-i1	-	97.4	1.1e-92					RapA_[B._subtilis]	2.2e-23	25.079	82.1	AIE37251.1	33561	33695	+				SP(Sec/SPI)	0.720173	0.720173	0.003109	0.205735	0.070983	CS pos: 27-28. LQS-VS. Pr: 0.1685	1155	plasmid			1261129	c__Bacilli;o__Bacillales;f__Bacillaceae;g__Bacillus;x__Bacillus cereus group;s__Bacillus thuringiensis;x__Bacillus thuringiensis serovar kurstaki;x__Bacillus thuringiensis serovar kurstaki str. HD-1	Bacilli	Bacillales
4	strict_detection	CP004876.1__plasmid	Firmicutes	CP004876.1	Bacillus thuringiensis	HD-1	(====> =>)	-4	AIE37388.1	Cluster 10748	False	subfam_01_Rap	173756	174847	+	3q15B00-i1	-	95.8	7e-88					RapA_[B._subtilis]	4.23e-28	28.904	77.7	AIE37389.1	174844	174978	+				SP(Sec/SPI)	0.834934	0.834934	0.002224	0.125004	0.037838	CS pos: 25-26. NTA-KT. Pr: 0.2416	1156	plasmid			1261129	c__Bacilli;o__Bacillales;f__Bacillaceae;g__Bacillus;x__Bacillus cereus group;s__Bacillus thuringiensis;x__Bacillus thuringiensis serovar kurstaki;x__Bacillus thuringiensis serovar kurstaki str. HD-1	Bacilli	Bacillales
4	strict_detection	CP004876.1__plasmid	Firmicutes	CP004876.1	Bacillus thuringiensis	HD-1	(====> =>)	-4	AIE37480.1	Cluster 10364	False	subfam_01_Rap	290350	291444	+	3q15B00-i1	-	97.1	8.7e-91					RapA_[B._subtilis]	5.68e-26	27.348	94.2	AIE37481.1	291441	291578	+				SP(Sec/SPI)	0.499892	0.499892	0.002335	0.482542	0.015231	CS pos: 23-24. ISS-DK. Pr: 0.2421	1157	plasmid			1261129	c__Bacilli;o__Bacillales;f__Bacillaceae;g__Bacillus;x__Bacillus cereus group;s__Bacillus thuringiensis;x__Bacillus thuringiensis serovar kurstaki;x__Bacillus thuringiensis serovar kurstaki str. HD-1	Bacilli	Bacillales
4	strict_detection	CP007615.1__plasmid	Firmicutes	CP007615.1	Bacillus thuringiensis	YBT-1520	(====> =>)	-1	AIM34531.1	Cluster 11398	False	subfam_01_Rap	6493	7566	+	3q15B00-i1	-	97.4	1.1e-92					RapA_[B._subtilis]	2.2e-23	25.079	82.1	AIM34532.1	7566	7700	+				SP(Sec/SPI)	0.720173	0.720173	0.003109	0.205735	0.070983	CS pos: 27-28. LQS-VS. Pr: 0.1685	1266	plasmid			570416	c__Bacilli;o__Bacillales;f__Bacillaceae;g__Bacillus;x__Bacillus cereus group;s__Bacillus thuringiensis;x__Bacillus thuringiensis serovar kurstaki;x__Bacillus thuringiensis serovar kurstaki str. YBT-1520	Bacilli	Bacillales
4	strict_detection	CP007615.1__plasmid	Firmicutes	CP007615.1	Bacillus thuringiensis	YBT-1520	(====> =>)	-4	AIM34674.1	Cluster 10748	False	subfam_01_Rap	144330	145421	+	3q15B00-i1	-	95.8	7e-88					RapA_[B._subtilis]	4.23e-28	28.904	77.7	AIM34675.1	145418	145552	+				SP(Sec/SPI)	0.834934	0.834934	0.002224	0.125004	0.037838	CS pos: 25-26. NTA-KT. Pr: 0.2416	1267	plasmid			570416	c__Bacilli;o__Bacillales;f__Bacillaceae;g__Bacillus;x__Bacillus cereus group;s__Bacillus thuringiensis;x__Bacillus thuringiensis serovar kurstaki;x__Bacillus thuringiensis serovar kurstaki str. YBT-1520	Bacilli	Bacillales
4	strict_detection	CP007615.1__plasmid	Firmicutes	CP007615.1	Bacillus thuringiensis	YBT-1520	(====> =>)	-4	AIM34791.1	Cluster 10364	False	subfam_01_Rap	258063	259157	+	3q15B00-i1	-	97.1	8.7e-91					RapA_[B._subtilis]	5.68e-26	27.348	94.2	AIM34792.1	259154	259291	+				SP(Sec/SPI)	0.499892	0.499892	0.002335	0.482542	0.015231	CS pos: 23-24. ISS-DK. Pr: 0.2421	1268	plasmid			570416	c__Bacilli;o__Bacillales;f__Bacillaceae;g__Bacillus;x__Bacillus cereus group;s__Bacillus thuringiensis;x__Bacillus thuringiensis serovar kurstaki;x__Bacillus thuringiensis serovar kurstaki str. YBT-1520	Bacilli	Bacillales
4	strict_detection	CP007615.1__plasmid	Firmicutes	CP007615.1	Bacillus thuringiensis	YBT-1520	(<= <====)	-4	AIM34810.1	Cluster 5525	False	subfam_04_AimR_cereus	271761	272984	-	AimR-TPR	-	98.9	3.3e-61					AimR-like_[B._phage_Waukesha]	2.93e-47	30.155	93.4	AIM34809.1	271612	271764	-				SP(Sec/SPI)	0.55681	0.55681	0.002204	0.388223	0.052763	CS pos: 23-24. AGS-KE. Pr: 0.2110	1269	plasmid			570416	c__Bacilli;o__Bacillales;f__Bacillaceae;g__Bacillus;x__Bacillus cereus group;s__Bacillus thuringiensis;x__Bacillus thuringiensis serovar kurstaki;x__Bacillus thuringiensis serovar kurstaki str. YBT-1520	Bacilli	Bacillales
4	expansion_to_homologs	CP010090.1__plasmid	Firmicutes	CP010090.1	Bacillus thuringiensis	HD-29	(<= <====)	-1	AJA23040.1	Cluster 9966	False	subfam_01_Rap	77440	78540	-									ANV74355.1	0	91.257	100	smallORF276481	77282	77440	-	22	AGGAG	10									plasmid			29338	c__Bacilli;o__Bacillales;f__Bacillaceae;g__Bacillus;x__Bacillus cereus group;s__Bacillus thuringiensis;x__Bacillus thuringiensis serovar galleriae	Bacilli	Bacillales
4	strict_detection	CP010090.1__plasmid	Firmicutes	CP010090.1	Bacillus thuringiensis	HD-29	(<= <====)	1	AJA23072.1	Cluster 10900	True	subfam_01_Rap	122752	123840	-	3q15B00-i1	-	96	4.1e-90					RapA_[B._subtilis]	1.97e-16	24.1	94.2	smallORF20677	122619	122750	-	27	AGGAGG	7	SP(Sec/SPI)	0.703165	0.703165	0.001822	0.259685	0.035329	CS pos: 27-28. TET-HK. Pr: 0.2029	9345	plasmid			29338	c__Bacilli;o__Bacillales;f__Bacillaceae;g__Bacillus;x__Bacillus cereus group;s__Bacillus thuringiensis;x__Bacillus thuringiensis serovar galleriae	Bacilli	Bacillales
4	strict_detection	CP010090.1__plasmid	Firmicutes	CP010090.1	Bacillus thuringiensis	HD-29	(====> =>)	1	AJA23113.1	Cluster 7300	True	subfam_04_AimR_cereus	195823	196968	+	AimR-TPR	-	99.5	2.6e-49									AJA23114.1	196970	197104	+				SP(Sec/SPI)	0.555303	0.555303	0.001417	0.428353	0.014927	CS pos: 27-28. SQA-HS. Pr: 0.3604	1682	plasmid			29338	c__Bacilli;o__Bacillales;f__Bacillaceae;g__Bacillus;x__Bacillus cereus group;s__Bacillus thuringiensis;x__Bacillus thuringiensis serovar galleriae	Bacilli	Bacillales
4	strict_detection	CP010090.1__plasmid	Firmicutes	CP010090.1	Bacillus thuringiensis	HD-29	(====> =>)	-4	AJA23233.1	Cluster 10337	False	subfam_01_Rap	326101	327195	+	3q15B00-i1	-	96.6	1.4e-89					RapA_[B._subtilis]	3.4e-27	25.549	94.4	smallORF20685	327192	327320	+	22	AGGAG	7	SP(Sec/SPI)	0.770326	0.770326	0.001665	0.214312	0.013697	CS pos: 27-28. TGS-QS. Pr: 0.1740	9346	plasmid			29338	c__Bacilli;o__Bacillales;f__Bacillaceae;g__Bacillus;x__Bacillus cereus group;s__Bacillus thuringiensis;x__Bacillus thuringiensis serovar galleriae	Bacilli	Bacillales
4	strict_detection	CP013056.1__plasmid	Firmicutes	CP013056.1	Bacillus thuringiensis	YWC2-8	(<= <====)	-1	ALL62107.1	Cluster 11398	False	subfam_01_Rap	130866	131939	-	3q15B00-i1	-	97.4	1.1e-92					RapA_[B._subtilis]	2.2e-23	25.079	82.1	smallORF27376	130732	130866	-	22	AGGAG	10	SP(Sec/SPI)	0.720173	0.720173	0.003109	0.205735	0.070983	CS pos: 27-28. LQS-VS. Pr: 0.1685	9683	plasmid			1428	c__Bacilli;o__Bacillales;f__Bacillaceae;g__Bacillus;x__Bacillus cereus group;s__Bacillus thuringiensis	Bacilli	Bacillales
4	strict_detection	CP013056.1__plasmid	Firmicutes	CP013056.1	Bacillus thuringiensis	YWC2-8	(====> =>)	-4	ALL62133.1	Cluster 5525	False	subfam_04_AimR_cereus	159232	160455	+	AimR-TPR	-	98.9	3.3e-61					AimR-like_[B._phage_Waukesha]	2.93e-47	30.155	93.4	smallORF27393	160452	160604	+	16	GAGG	10	SP(Sec/SPI)	0.55681	0.55681	0.002204	0.388223	0.052763	CS pos: 23-24. AGS-KE. Pr: 0.2110	9684	plasmid			1428	c__Bacilli;o__Bacillales;f__Bacillaceae;g__Bacillus;x__Bacillus cereus group;s__Bacillus thuringiensis	Bacilli	Bacillales
4	strict_detection	CP013056.1__plasmid	Firmicutes	CP013056.1	Bacillus thuringiensis	YWC2-8	(<= <====)	-4	ALL62146.1	Cluster 10364	False	subfam_01_Rap	173615	174709	-	3q15B00-i1	-	97.1	8.7e-91					RapA_[B._subtilis]	5.68e-26	27.348	94.2	smallORF27379	173481	173618	-	16	GGAG	8	SP(Sec/SPI)	0.499892	0.499892	0.002335	0.482542	0.015231	CS pos: 23-24. ISS-DK. Pr: 0.2421	9685	plasmid			1428	c__Bacilli;o__Bacillales;f__Bacillaceae;g__Bacillus;x__Bacillus cereus group;s__Bacillus thuringiensis	Bacilli	Bacillales
4	strict_detection	CP013056.1__plasmid	Firmicutes	CP013056.1	Bacillus thuringiensis	YWC2-8	(<= <====)	-4	ALL62196.1	Cluster 10748	False	subfam_01_Rap	243717	244808	-	3q15B00-i1	-	95.8	7e-88					RapA_[B._subtilis]	4.23e-28	28.904	77.7	smallORF27386	243586	243720	-	22	AGGAG	7	SP(Sec/SPI)	0.834934	0.834934	0.002224	0.125004	0.037838	CS pos: 25-26. NTA-KT. Pr: 0.2416	9686	plasmid			1428	c__Bacilli;o__Bacillales;f__Bacillaceae;g__Bacillus;x__Bacillus cereus group;s__Bacillus thuringiensis	Bacilli	Bacillales
4	strict_detection	CP020005.1__plasmid	Firmicutes	CP020005.1	Bacillus thuringiensis	L-7601	(<= <====)	-1	AQY42463.1	Cluster 10739	False	subfam_01_Rap	43314	44405	-	3q15B00-i1	-	97.1	3.8e-89					RapA_[B._subtilis]	4.15e-24	24.242	94.4	smallORF40008	43156	43314	-	22	AGGAG	10	SP(Sec/SPI)	0.778073	0.778073	0.002136	0.149683	0.070107	CS pos: 29-30. NQA-VN. Pr: 0.5118	10427	plasmid			1428	c__Bacilli;o__Bacillales;f__Bacillaceae;g__Bacillus;x__Bacillus cereus group;s__Bacillus thuringiensis	Bacilli	Bacillales
4	strict_detection	CP020005.1__plasmid	Firmicutes	CP020005.1	Bacillus thuringiensis	L-7601	(====> =>)	-4	AQY42478.1	Cluster 10439	True	subfam_01_Rap	63571	64665	+	3q15B00-i1	-	96.6	1.1e-88					RapA_[B._subtilis]	6.04e-28	26.849	94.4	smallORF40013	64662	64790	+	22	AGGAG	7	SP(Sec/SPI)	0.870828	0.870828	0.000872	0.106511	0.021789	CS pos: 27-28. IGS-QN. Pr: 0.3574	10428	plasmid			1428	c__Bacilli;o__Bacillales;f__Bacillaceae;g__Bacillus;x__Bacillus cereus group;s__Bacillus thuringiensis	Bacilli	Bacillales
4	expansion_to_homologs	CP020005.1__plasmid	Firmicutes	CP020005.1	Bacillus thuringiensis	L-7601	(====> =>)	-49	AQY42576.1	Cluster 9036	False	subfam_01_Rap	174114	175229	+									ACM15882.1	0	83.602	100	smallORF364039	175181	175357	+	0											plasmid			1428	c__Bacilli;o__Bacillales;f__Bacillaceae;g__Bacillus;x__Bacillus cereus group;s__Bacillus thuringiensis	Bacilli	Bacillales
4	strict_detection	CP020005.1__plasmid	Firmicutes	CP020005.1	Bacillus thuringiensis	L-7601	(====> =>)	-4	AQY42591.1	Cluster 5539	True	subfam_04_AimR_cereus	195606	196829	+	AimR-TPR	-	98.4	1.2e-60					AimR-like_[B._phage_Waukesha]	2.48e-49	31.026	93.4	smallORF40021	196826	196981	+	16	GAGG	10	SP(Sec/SPI)	0.596994	0.596994	0.002939	0.351166	0.048902	CS pos: 24-25. VGS-KE. Pr: 0.2144	10429	plasmid			1428	c__Bacilli;o__Bacillales;f__Bacillaceae;g__Bacillus;x__Bacillus cereus group;s__Bacillus thuringiensis	Bacilli	Bacillales
4	strict_detection	CP020755.1__plasmid	Firmicutes	CP020755.1	Bacillus thuringiensis	ATCC 10792	(====> =>)	-1	AST05016.1	Cluster 8015	False	subfam_01_Rap	154343	155458	+	3q15B00-i1	-	96.6	3.6e-91					RapA_[B._subtilis]	4.45e-20	25	85.7	AST05017.1	155458	155619	+				SP(Sec/SPI)	0.77052	0.77052	0.003802	0.171815	0.053862	CS pos: 27-28. SKT-DQ. Pr: 0.2227	2506	plasmid			1428	c__Bacilli;o__Bacillales;f__Bacillaceae;g__Bacillus;x__Bacillus cereus group;s__Bacillus thuringiensis	Bacilli	Bacillales
4	expansion_to_homologs	CP020755.1__plasmid	Firmicutes	CP020755.1	Bacillus thuringiensis	ATCC 10792	(<= <====)	-4	AST05040.1	Cluster 10742	False	subfam_01_Rap	201656	202747	-									ACK92778.1	0	96.657	90.4	smallORF398897	201525	201659	-	13	AGG	9									plasmid			1428	c__Bacilli;o__Bacillales;f__Bacillaceae;g__Bacillus;x__Bacillus cereus group;s__Bacillus thuringiensis	Bacilli	Bacillales
4	expansion_to_homologs	CP020755.1__plasmid	Firmicutes	CP020755.1	Bacillus thuringiensis	ATCC 10792	(====> =>)	-1	AST05062.1	Cluster 9956	False	subfam_01_Rap	240890	241990	+									ANV74355.1	0	95.902	100	smallORF398919	241990	242148	+	22	AGGAG	10									plasmid			1428	c__Bacilli;o__Bacillales;f__Bacillaceae;g__Bacillus;x__Bacillus cereus group;s__Bacillus thuringiensis	Bacilli	Bacillales
4	strict_detection	CP020755.1__plasmid	Firmicutes	CP020755.1	Bacillus thuringiensis	ATCC 10792	(====> =>)	-4	AST05104.1	Cluster 10351	False	subfam_01_Rap	349538	350632	+	3q15B00-i1	-	96.6	3.2e-89					RapA_[B._subtilis]	1.73e-29	26.039	94.4	smallORF46867	350629	350757	+	22	AGGAG	7	SP(Sec/SPI)	0.752625	0.752625	0.00126	0.237475	0.00864	CS pos: 29-30. SQS-TI. Pr: 0.2326	10509	plasmid			1428	c__Bacilli;o__Bacillales;f__Bacillaceae;g__Bacillus;x__Bacillus cereus group;s__Bacillus thuringiensis	Bacilli	Bacillales
4	strict_detection	CP021062.1__plasmid	Firmicutes	CP021062.1	Bacillus thuringiensis	ATCC 10792	(====> =>)	-1	ARP61382.1	Cluster 8015	False	subfam_01_Rap	369693	370808	+	3q15B00-i1	-	96.6	3.6e-91					RapA_[B._subtilis]	4.45e-20	25	85.7	ARP61383.1	370808	370969	+				SP(Sec/SPI)	0.77052	0.77052	0.003802	0.171815	0.053862	CS pos: 27-28. SKT-DQ. Pr: 0.2227	2532	plasmid			1428	c__Bacilli;o__Bacillales;f__Bacillaceae;g__Bacillus;x__Bacillus cereus group;s__Bacillus thuringiensis	Bacilli	Bacillales
4	expansion_to_homologs	CP021062.1__plasmid	Firmicutes	CP021062.1	Bacillus thuringiensis	ATCC 10792	(<= <====)	-4	ARP61415.1	Cluster 10742	False	subfam_01_Rap	417040	418131	-									ACK92778.1	0	96.657	90.4	smallORF376831	416909	417043	-	13	AGG	9									plasmid			1428	c__Bacilli;o__Bacillales;f__Bacillaceae;g__Bacillus;x__Bacillus cereus group;s__Bacillus thuringiensis	Bacilli	Bacillales
4	expansion_to_homologs	CP021062.1__plasmid	Firmicutes	CP021062.1	Bacillus thuringiensis	ATCC 10792	(====> =>)	-1	ARP61447.1	Cluster 9956	False	subfam_01_Rap	456302	457402	+									ANV74355.1	0	95.902	100	smallORF376853	457402	457560	+	22	AGGAG	10									plasmid			1428	c__Bacilli;o__Bacillales;f__Bacillaceae;g__Bacillus;x__Bacillus cereus group;s__Bacillus thuringiensis	Bacilli	Bacillales
4	strict_detection	CP021062.1__plasmid	Firmicutes	CP021062.1	Bacillus thuringiensis	ATCC 10792	(====> =>)	-4	ARP61514.1	Cluster 10351	False	subfam_01_Rap	565037	566131	+	3q15B00-i1	-	96.6	3.2e-89					RapA_[B._subtilis]	1.73e-29	26.039	94.4	smallORF42336	566128	566256	+	22	AGGAG	7	SP(Sec/SPI)	0.752625	0.752625	0.00126	0.237475	0.00864	CS pos: 29-30. SQS-TI. Pr: 0.2326	10545	plasmid			1428	c__Bacilli;o__Bacillales;f__Bacillaceae;g__Bacillus;x__Bacillus cereus group;s__Bacillus thuringiensis	Bacilli	Bacillales
4	strict_detection	CP046512.1__plasmid	Firmicutes	CP046512.1	Bacillus cereus	JHU	(====> =>)	-4	QGV10399.1	Cluster 9565	True	subfam_01_Rap	208444	209553	+	3q15B00-i1	-	97.1	1.4e-88					RapA_[B._subtilis]	3.09e-15	24.931	93.8	QGV10400.1	209550	209681	+				SP(Sec/SPI)	0.703165	0.703165	0.001822	0.259685	0.035329	CS pos: 27-28. TET-HK. Pr: 0.2029	4512	plasmid			1396	c__Bacilli;o__Bacillales;f__Bacillaceae;g__Bacillus;x__Bacillus cereus group;s__Bacillus cereus	Bacilli	Bacillales
4	strict_detection	CP046512.1__plasmid	Firmicutes	CP046512.1	Bacillus cereus	JHU	(<= <====)	-4	QGV10481.1	Cluster 11438	True	subfam_01_Rap	367351	368424	-	3q15B00-i1	-	96.6	3e-87					RapA_[B._subtilis]	1.33e-19	23.889	94.2	QGV10480.1	367229	367354	-				SP(Sec/SPI)	0.648359	0.648359	0.002212	0.246123	0.103306	CS pos: 27-28. VSQ-NE. Pr: 0.1572	4513	plasmid			1396	c__Bacilli;o__Bacillales;f__Bacillaceae;g__Bacillus;x__Bacillus cereus group;s__Bacillus cereus	Bacilli	Bacillales
4	strict_detection	CP046512.1__plasmid	Firmicutes	CP046512.1	Bacillus cereus	JHU	(<= <====)	-1	QGV10489.1	Cluster 10773	True	subfam_01_Rap	376250	377341	-	3q15B00-i1	-	97.1	2.1e-89					RapA_[B._subtilis]	9.19e-24	24.242	94.4	QGV10488.1	376092	376250	-				SP(Sec/SPI)	0.778073	0.778073	0.002136	0.149683	0.070107	CS pos: 29-30. NQA-VN. Pr: 0.5118	4514	plasmid			1396	c__Bacilli;o__Bacillales;f__Bacillaceae;g__Bacillus;x__Bacillus cereus group;s__Bacillus cereus	Bacilli	Bacillales
4	strict_detection	CP046512.1__plasmid	Firmicutes	CP046512.1	Bacillus cereus	JHU	(====> =>)	-4	QGV10547.1	Cluster 10505	True	subfam_01_Rap	444175	445269	+	3q15B00-i1	-	96.6	3.2e-89					RapA_[B._subtilis]	4.15e-27	25.549	94.4	smallORF80784	445266	445394	+	22	AGGAG	7	SP(Sec/SPI)	0.895072	0.895072	0.001332	0.077194	0.026402	CS pos: 29-30. TQG-TV. Pr: 0.3495	13141	plasmid			1396	c__Bacilli;o__Bacillales;f__Bacillaceae;g__Bacillus;x__Bacillus cereus group;s__Bacillus cereus	Bacilli	Bacillales
4	strict_detection	CP064876.1__plasmid	Firmicutes	CP064876.1	Bacillus toyonensis	P18	(====> =>)	-4	QQN86357.1	Cluster 10526	True	subfam_01_Rap	338691	339785	+	3q15B00-i1	-	96.3	1.7e-85					RapA_[B._subtilis]	3.91e-27	25.613	94.4	smallORF102171	339782	339910	+	22	AGGAG	7	SP(Sec/SPI)	0.72003	0.72003	0.001462	0.269061	0.009447	CS pos: 29-30. TQS-TV. Pr: 0.2740	14009	plasmid			155322	c__Bacilli;o__Bacillales;f__Bacillaceae;g__Bacillus;x__Bacillus cereus group;s__Bacillus toyonensis	Bacilli	Bacillales
4	strict_detection	CP064876.1__plasmid	Firmicutes	CP064876.1	Bacillus toyonensis	P18	(====> =>)	-1	QQN86645.1	Cluster 9151	True	subfam_01_Rap	187924	189039	+	3q15B00-i1	-	96.3	3.7e-88					RapA_[B._subtilis]	3.84e-19	26.023	85.7	QQN86646.1	189039	189200	+				SP(Sec/SPI)	0.813383	0.813383	0.002455	0.131806	0.052356	CS pos: 27-28. SKT-DQ. Pr: 0.2568	5361	plasmid			155322	c__Bacilli;o__Bacillales;f__Bacillaceae;g__Bacillus;x__Bacillus cereus group;s__Bacillus toyonensis	Bacilli	Bacillales
4	expansion_to_homologs	CP064876.1__plasmid	Firmicutes	CP064876.1	Bacillus toyonensis	P18	(====> =>)	-1	QQN86658.1	Cluster 9985	False	subfam_01_Rap	204349	205449	+									ANV74355.1	0	86.339	100	smallORF672885	205449	205607	+	22	AGGAG	10									plasmid			155322	c__Bacilli;o__Bacillales;f__Bacillaceae;g__Bacillus;x__Bacillus cereus group;s__Bacillus toyonensis	Bacilli	Bacillales
4	strict_detection	CP064876.1__plasmid	Firmicutes	CP064876.1	Bacillus toyonensis	P18	(<= <====)	-4	QQN86703.1	Cluster 9348	True	subfam_01_Rap	258293	259405	-	3q15B00-i1	-	97.6	4.6e-87					RapA_[B._subtilis]	2.31e-15	25.543	94.4	QQN86702.1	258168	258296	-				SP(Sec/SPI)	0.785893	0.785893	0.002713	0.133997	0.077397	CS pos: 27-28. VEK-QH. Pr: 0.2972	5362	plasmid			155322	c__Bacilli;o__Bacillales;f__Bacillaceae;g__Bacillus;x__Bacillus cereus group;s__Bacillus toyonensis	Bacilli	Bacillales
4	strict_detection	CP083103.1__plasmid	Firmicutes	CP083103.1	Bacillus thuringiensis	ABTS-351	(<= <====)	-4	UEK88458.1	Cluster 10748	False	subfam_01_Rap	176540	177631	-	3q15B00-i1	-	95.8	7e-88					RapA_[B._subtilis]	4.23e-28	28.904	77.7	smallORF123485	176409	176543	-	22	AGGAG	7	SP(Sec/SPI)	0.834934	0.834934	0.002224	0.125004	0.037838	CS pos: 25-26. NTA-KT. Pr: 0.2416	15063	plasmid			1428	c__Bacilli;o__Bacillales;f__Bacillaceae;g__Bacillus;x__Bacillus cereus group;s__Bacillus thuringiensis	Bacilli	Bacillales
4	strict_detection	CP083103.1__plasmid	Firmicutes	CP083103.1	Bacillus thuringiensis	ABTS-351	(<= <====)	-1	UEK88572.1	Cluster 11398	False	subfam_01_Rap	314395	315468	-	3q15B00-i1	-	97.4	1.1e-92					RapA_[B._subtilis]	2.2e-23	25.079	82.1	smallORF123475	314261	314395	-	22	AGGAG	10	SP(Sec/SPI)	0.720173	0.720173	0.003109	0.205735	0.070983	CS pos: 27-28. LQS-VS. Pr: 0.1685	15064	plasmid			1428	c__Bacilli;o__Bacillales;f__Bacillaceae;g__Bacillus;x__Bacillus cereus group;s__Bacillus thuringiensis	Bacilli	Bacillales
4	strict_detection	CP083103.1__plasmid	Firmicutes	CP083103.1	Bacillus thuringiensis	ABTS-351	(====> =>)	-4	UEK88597.1	Cluster 5525	False	subfam_04_AimR_cereus	25422	26645	+	AimR-TPR	-	98.9	3.3e-61					AimR-like_[B._phage_Waukesha]	2.93e-47	30.155	93.4	UEK88598.1	26642	26794	+				SP(Sec/SPI)	0.55681	0.55681	0.002204	0.388223	0.052763	CS pos: 23-24. AGS-KE. Pr: 0.2110	6382	plasmid			1428	c__Bacilli;o__Bacillales;f__Bacillaceae;g__Bacillus;x__Bacillus cereus group;s__Bacillus thuringiensis	Bacilli	Bacillales
4	strict_detection	CP083103.1__plasmid	Firmicutes	CP083103.1	Bacillus thuringiensis	ABTS-351	(<= <====)	-4	UEK88613.1	Cluster 10364	False	subfam_01_Rap	39805	40899	-	3q15B00-i1	-	97.1	8.7e-91					RapA_[B._subtilis]	5.68e-26	27.348	94.2	UEK88612.1	39671	39808	-				SP(Sec/SPI)	0.499892	0.499892	0.002335	0.482542	0.015231	CS pos: 23-24. ISS-DK. Pr: 0.2421	6383	plasmid			1428	c__Bacilli;o__Bacillales;f__Bacillaceae;g__Bacillus;x__Bacillus cereus group;s__Bacillus thuringiensis	Bacilli	Bacillales
4	strict_detection	CP083118.1__plasmid	Firmicutes	CP083118.1	Bacillus thuringiensis	SA11	(<= <====)	-4	UEK95103.1	Cluster 10748	False	subfam_01_Rap	104081	105172	-	3q15B00-i1	-	95.8	7e-88					RapA_[B._subtilis]	4.23e-28	28.904	77.7	smallORF123723	103950	104084	-	22	AGGAG	7	SP(Sec/SPI)	0.834934	0.834934	0.002224	0.125004	0.037838	CS pos: 25-26. NTA-KT. Pr: 0.2416	15075	plasmid			1428	c__Bacilli;o__Bacillales;f__Bacillaceae;g__Bacillus;x__Bacillus cereus group;s__Bacillus thuringiensis	Bacilli	Bacillales
4	strict_detection	CP083118.1__plasmid	Firmicutes	CP083118.1	Bacillus thuringiensis	SA11	(<= <====)	-1	UEK95215.1	Cluster 11398	False	subfam_01_Rap	241936	243009	-	3q15B00-i1	-	97.4	1.1e-92					RapA_[B._subtilis]	2.2e-23	25.079	82.1	smallORF123713	241802	241936	-	22	AGGAG	10	SP(Sec/SPI)	0.720173	0.720173	0.003109	0.205735	0.070983	CS pos: 27-28. LQS-VS. Pr: 0.1685	15076	plasmid			1428	c__Bacilli;o__Bacillales;f__Bacillaceae;g__Bacillus;x__Bacillus cereus group;s__Bacillus thuringiensis	Bacilli	Bacillales
4	strict_detection	CP083118.1__plasmid	Firmicutes	CP083118.1	Bacillus thuringiensis	SA11	(====> =>)	-4	UEK95240.1	Cluster 5525	False	subfam_04_AimR_cereus	270302	271525	+	AimR-TPR	-	98.9	3.3e-61					AimR-like_[B._phage_Waukesha]	2.93e-47	30.155	93.4	UEK95241.1	271522	271674	+				SP(Sec/SPI)	0.55681	0.55681	0.002204	0.388223	0.052763	CS pos: 23-24. AGS-KE. Pr: 0.2110	6397	plasmid			1428	c__Bacilli;o__Bacillales;f__Bacillaceae;g__Bacillus;x__Bacillus cereus group;s__Bacillus thuringiensis	Bacilli	Bacillales
4	strict_detection	CP083118.1__plasmid	Firmicutes	CP083118.1	Bacillus thuringiensis	SA11	(<= <====)	-4	UEK95256.1	Cluster 10364	False	subfam_01_Rap	284685	285779	-	3q15B00-i1	-	97.1	8.7e-91					RapA_[B._subtilis]	5.68e-26	27.348	94.2	UEK95255.1	284551	284688	-				SP(Sec/SPI)	0.499892	0.499892	0.002335	0.482542	0.015231	CS pos: 23-24. ISS-DK. Pr: 0.2421	6398	plasmid			1428	c__Bacilli;o__Bacillales;f__Bacillaceae;g__Bacillus;x__Bacillus cereus group;s__Bacillus thuringiensis	Bacilli	Bacillales
4	strict_detection	CP085507.1__plasmid	Firmicutes	CP085507.1	Bacillus cereus	HD2.4	(<= <====)	-4	UDV90589.1	Cluster 9342	True	subfam_01_Rap	323615	324727	-	3q15B00-i1	-	97.6	2.6e-88					RapA_[B._subtilis]	7.43e-16	25.806	94.4	UDV90588.1	323490	323618	-				SP(Sec/SPI)	0.775684	0.775684	0.002754	0.137352	0.084209	CS pos: 27-28. VEK-QH. Pr: 0.2919	6576	plasmid			1396	c__Bacilli;o__Bacillales;f__Bacillaceae;g__Bacillus;x__Bacillus cereus group;s__Bacillus cereus	Bacilli	Bacillales
4	strict_detection	CP085507.1__plasmid	Firmicutes	CP085507.1	Bacillus cereus	HD2.4	(====> =>)	-1	UDV90881.1	Cluster 9137	True	subfam_01_Rap	170738	171853	+	3q15B00-i1	-	95.8	3.3e-92					RapA_[B._subtilis]	1.77e-22	25.595	85.7	UDV90882.1	171853	172014	+				SP(Sec/SPI)	0.80478	0.80478	0.003569	0.022362	0.16929	CS pos: 27-28. SKT-DQ. Pr: 0.1503	6574	plasmid			1396	c__Bacilli;o__Bacillales;f__Bacillaceae;g__Bacillus;x__Bacillus cereus group;s__Bacillus cereus	Bacilli	Bacillales
4	strict_detection	CP085507.1__plasmid	Firmicutes	CP085507.1	Bacillus cereus	HD2.4	(<= <====)	-4	UDV90920.1	Cluster 11446	True	subfam_01_Rap	238861	239934	-	3q15B00-i1	-	96	2.5e-85					RapA_[B._subtilis]	1.37e-17	26.277	68.5	UDV90919.1	238739	238864	-				SP(Sec/SPI)	0.57281	0.57281	0.001665	0.294467	0.131059	CS pos: 27-28. VPQ-QE. Pr: 0.0740	6575	plasmid			1396	c__Bacilli;o__Bacillales;f__Bacillaceae;g__Bacillus;x__Bacillus cereus group;s__Bacillus cereus	Bacilli	Bacillales
4	expansion_to_homologs	CP085507.1__plasmid	Firmicutes	CP085507.1	Bacillus cereus	HD2.4	(====> =>)	-1	UDV90923.1	Cluster 9981	False	subfam_01_Rap	242963	244063	+									ANV74355.1	0	85.519	100	smallORF606026	244063	244221	+	22	AGGAG	10									plasmid			1396	c__Bacilli;o__Bacillales;f__Bacillaceae;g__Bacillus;x__Bacillus cereus group;s__Bacillus cereus	Bacilli	Bacillales
4	strict_detection	CP085511.1__plasmid	Firmicutes	CP085511.1	Bacillus cereus	HD1.4B	(====> =>)	-4	UDV85098.1	Cluster 9342	False	subfam_01_Rap	376299	377411	+	3q15B00-i1	-	97.6	2.6e-88					RapA_[B._subtilis]	7.43e-16	25.806	94.4	UDV85099.1	377408	377536	+				SP(Sec/SPI)	0.775684	0.775684	0.002754	0.137352	0.084209	CS pos: 27-28. VEK-QH. Pr: 0.2919	6584	plasmid			1396	c__Bacilli;o__Bacillales;f__Bacillaceae;g__Bacillus;x__Bacillus cereus group;s__Bacillus cereus	Bacilli	Bacillales
4	expansion_to_homologs	CP085511.1__plasmid	Firmicutes	CP085511.1	Bacillus cereus	HD1.4B	(<= <====)	-1	UDV85159.1	Cluster 9981	False	subfam_01_Rap	456963	458063	-									ANV74355.1	0	85.519	100	smallORF606266	456805	456963	-	22	AGGAG	10									plasmid			1396	c__Bacilli;o__Bacillales;f__Bacillaceae;g__Bacillus;x__Bacillus cereus group;s__Bacillus cereus	Bacilli	Bacillales
4	strict_detection	CP085511.1__plasmid	Firmicutes	CP085511.1	Bacillus cereus	HD1.4B	(====> =>)	-4	UDV85162.1	Cluster 11446	False	subfam_01_Rap	461092	462165	+	3q15B00-i1	-	96	2.5e-85					RapA_[B._subtilis]	1.37e-17	26.277	68.5	UDV85163.1	462162	462287	+				SP(Sec/SPI)	0.57281	0.57281	0.001665	0.294467	0.131059	CS pos: 27-28. VPQ-QE. Pr: 0.0740	6585	plasmid			1396	c__Bacilli;o__Bacillales;f__Bacillaceae;g__Bacillus;x__Bacillus cereus group;s__Bacillus cereus	Bacilli	Bacillales
4	strict_detection	CP085511.1__plasmid	Firmicutes	CP085511.1	Bacillus cereus	HD1.4B	(<= <====)	-1	UDV85201.1	Cluster 9137	False	subfam_01_Rap	25906	27021	-	3q15B00-i1	-	95.8	3.3e-92					RapA_[B._subtilis]	1.77e-22	25.595	85.7	UDV85200.1	25745	25906	-				SP(Sec/SPI)	0.80478	0.80478	0.003569	0.022362	0.16929	CS pos: 27-28. SKT-DQ. Pr: 0.1503	6583	plasmid			1396	c__Bacilli;o__Bacillales;f__Bacillaceae;g__Bacillus;x__Bacillus cereus group;s__Bacillus cereus	Bacilli	Bacillales
4	strict_detection	CP089522.1__plasmid	Firmicutes	CP089522.1	Bacillus thuringiensis	ZZQ-130	(====> =>)	-4	UHO46286.1	Cluster 10748	False	subfam_01_Rap	202293	203384	+	3q15B00-i1	-	95.8	7e-88					RapA_[B._subtilis]	4.23e-28	28.904	77.7	smallORF120343	203381	203515	+	22	AGGAG	7	SP(Sec/SPI)	0.834934	0.834934	0.002224	0.125004	0.037838	CS pos: 25-26. NTA-KT. Pr: 0.2416	15395	plasmid			1428	c__Bacilli;o__Bacillales;f__Bacillaceae;g__Bacillus;x__Bacillus cereus group;s__Bacillus thuringiensis	Bacilli	Bacillales
4	strict_detection	CP089522.1__plasmid	Firmicutes	CP089522.1	Bacillus thuringiensis	ZZQ-130	(====> =>)	-4	UHO46337.1	Cluster 10364	False	subfam_01_Rap	295569	296663	+	3q15B00-i1	-	97.1	8.7e-91					RapA_[B._subtilis]	5.68e-26	27.348	94.2	UHO46338.1	296660	296797	+				SP(Sec/SPI)	0.509694	0.509694	0.002306	0.473702	0.014298	CS pos: 23-24. ISS-DK. Pr: 0.2466	6667	plasmid			1428	c__Bacilli;o__Bacillales;f__Bacillaceae;g__Bacillus;x__Bacillus cereus group;s__Bacillus thuringiensis	Bacilli	Bacillales
4	strict_detection	CP089522.1__plasmid	Firmicutes	CP089522.1	Bacillus thuringiensis	ZZQ-130	(<= <====)	-4	UHO46357.1	Cluster 5525	False	subfam_04_AimR_cereus	4101	5324	-	AimR-TPR	-	98.9	3.3e-61					AimR-like_[B._phage_Waukesha]	2.93e-47	30.155	93.4	UHO46356.1	3952	4104	-				SP(Sec/SPI)	0.55681	0.55681	0.002204	0.388223	0.052763	CS pos: 23-24. AGS-KE. Pr: 0.2110	6665	plasmid			1428	c__Bacilli;o__Bacillales;f__Bacillaceae;g__Bacillus;x__Bacillus cereus group;s__Bacillus thuringiensis	Bacilli	Bacillales
4	strict_detection	CP089522.1__plasmid	Firmicutes	CP089522.1	Bacillus thuringiensis	ZZQ-130	(====> =>)	-4	UHO46380.1	Cluster 10377	False	subfam_01_Rap	26880	27974	+	3q15B00-i1	-	96.6	3.6e-89					RapA_[B._subtilis]	4.87e-27	26.542	97.4	UHO46381.1	27971	28111	+				SP(Sec/SPI)	0.599686	0.599686	0.001944	0.296289	0.10208	CS pos: 28-29. KEN-KD. Pr: 0.0699	6666	plasmid			1428	c__Bacilli;o__Bacillales;f__Bacillaceae;g__Bacillus;x__Bacillus cereus group;s__Bacillus thuringiensis	Bacilli	Bacillales
4	strict_detection	CP091111.1__plasmid	Firmicutes	CP091111.1	Bacillus thuringiensis	x023	(<= <====)	-1	UJT49946.1	Cluster 11398	False	subfam_01_Rap	252225	253298	-	3q15B00-i1	-	97.4	1.1e-92					RapA_[B._subtilis]	2.2e-23	25.079	82.1	smallORF127761	252091	252225	-	22	AGGAG	10	SP(Sec/SPI)	0.720173	0.720173	0.003109	0.205735	0.070983	CS pos: 27-28. LQS-VS. Pr: 0.1685	15481	plasmid			1428	c__Bacilli;o__Bacillales;f__Bacillaceae;g__Bacillus;x__Bacillus cereus group;s__Bacillus thuringiensis	Bacilli	Bacillales
4	strict_detection	CP091111.1__plasmid	Firmicutes	CP091111.1	Bacillus thuringiensis	x023	(====> =>)	-4	UJT49971.1	Cluster 5525	False	subfam_04_AimR_cereus	280591	281814	+	AimR-TPR	-	98.9	3.3e-61					AimR-like_[B._phage_Waukesha]	2.93e-47	30.155	93.4	UJT49972.1	281811	281963	+				SP(Sec/SPI)	0.55681	0.55681	0.002204	0.388223	0.052763	CS pos: 23-24. AGS-KE. Pr: 0.2110	6754	plasmid			1428	c__Bacilli;o__Bacillales;f__Bacillaceae;g__Bacillus;x__Bacillus cereus group;s__Bacillus thuringiensis	Bacilli	Bacillales
4	strict_detection	CP091111.1__plasmid	Firmicutes	CP091111.1	Bacillus thuringiensis	x023	(<= <====)	-4	UJT49987.1	Cluster 10364	False	subfam_01_Rap	294974	296068	-	3q15B00-i1	-	97.1	8.7e-91					RapA_[B._subtilis]	5.68e-26	27.348	94.2	UJT49986.1	294840	294977	-				SP(Sec/SPI)	0.499892	0.499892	0.002335	0.482542	0.015231	CS pos: 23-24. ISS-DK. Pr: 0.2421	6755	plasmid			1428	c__Bacilli;o__Bacillales;f__Bacillaceae;g__Bacillus;x__Bacillus cereus group;s__Bacillus thuringiensis	Bacilli	Bacillales
4	strict_detection	CP091111.1__plasmid	Firmicutes	CP091111.1	Bacillus thuringiensis	x023	(<= <====)	-4	UJT50063.1	Cluster 10748	False	subfam_01_Rap	114367	115458	-	3q15B00-i1	-	95.8	7e-88					RapA_[B._subtilis]	4.23e-28	28.904	77.7	smallORF127771	114236	114370	-	22	AGGAG	7	SP(Sec/SPI)	0.834934	0.834934	0.002224	0.125004	0.037838	CS pos: 25-26. NTA-KT. Pr: 0.2416	15480	plasmid			1428	c__Bacilli;o__Bacillales;f__Bacillaceae;g__Bacillus;x__Bacillus cereus group;s__Bacillus thuringiensis	Bacilli	Bacillales
3	strict_detection	AP024505.1__plasmid	Firmicutes	AP024505.1	Bacillus cereus	HT18	(<= ====>)	196	BCT42237.1	Cluster 3493	False	subfam_03_PlcR	23285	24550	+	4i1aA00-i2	-	67.2	1.9e-56	mbf_short4	SM00530	100	1.3e-16	NprR_[B._thuringensis]	1.42e-10	23.025	95.5	smallORF117648	23002	23088	-	19	AGGGGG	9	SP(Sec/SPI)	0.48299	0.48299	0.012855	0.061802	0.442353	CS pos: 22-23. VFL-ID. Pr: 0.0060	8106	plasmid			1396	c__Bacilli;o__Bacillales;f__Bacillaceae;g__Bacillus;x__Bacillus cereus group;s__Bacillus cereus	Bacilli	Bacillales
3	strict_detection	AP024505.1__plasmid	Firmicutes	AP024505.1	Bacillus cereus	HT18	(====> =>)	-4	BCT42283.1	Cluster 9536	False	subfam_01_Rap	69384	70478	+	3q15B00-i1	-	97.1	3.1e-97					RapA_[B._subtilis]	1.87e-33	26.781	91	BCT42284.1	70475	70615	+				SP(Sec/SPI)	0.990378	0.990378	0.002138	0.004053	0.003432	CS pos: 24-25. SHA-TD. Pr: 0.9281	368	plasmid			1396	c__Bacilli;o__Bacillales;f__Bacillaceae;g__Bacillus;x__Bacillus cereus group;s__Bacillus cereus	Bacilli	Bacillales
3	strict_detection	AP024505.1__plasmid	Firmicutes	AP024505.1	Bacillus cereus	HT18	(====> =>)	-4	BCT42554.1	Cluster 1679	False	subfam_04_AimR_cereus	333928	335151	+	AimR-TPR	-	98.9	2.5e-62					AimR-like_[B._phage_Waukesha]	4.28e-48	30.591	93.4	BCT42555.1	335148	335303	+				SP(Sec/SPI)	0.522188	0.522188	0.004254	0.446658	0.026901	CS pos: 22-23. TAA-GS. Pr: 0.2278	369	plasmid			1396	c__Bacilli;o__Bacillales;f__Bacillaceae;g__Bacillus;x__Bacillus cereus group;s__Bacillus cereus	Bacilli	Bacillales
3	strict_detection	CP000904.1__plasmid	Firmicutes	CP000904.1	Bacillus mycoides	KBAB4	(<= <====)	-4	ABY46467.1	Cluster 10302	True	subfam_01_Rap	70268	71362	-	3q15B00-i1	-	95.5	1.7e-87					RapA_[B._subtilis]	8.68e-27	26.039	94.4	smallORF2470	70143	70271	-	22	AGGAG	7	SP(Sec/SPI)	0.72003	0.72003	0.001462	0.269061	0.009447	CS pos: 29-30. TQS-TV. Pr: 0.2740	8547	plasmid			315730	c__Bacilli;o__Bacillales;f__Bacillaceae;g__Bacillus;x__Bacillus cereus group;s__Bacillus mycoides;x__Bacillus mycoides KBAB4	Bacilli	Bacillales
3	expansion_to_homologs	CP000904.1__plasmid	Firmicutes	CP000904.1	Bacillus mycoides	KBAB4	(<= <====)	-1	ABY46484.1	Cluster 9948	False	subfam_01_Rap	95773	96873	-									ANV74355.1	0	84.426	100	smallORF192570	95615	95773	-	22	AGGAG	10									plasmid			315730	c__Bacilli;o__Bacillales;f__Bacillaceae;g__Bacillus;x__Bacillus cereus group;s__Bacillus mycoides;x__Bacillus mycoides KBAB4	Bacilli	Bacillales
3	expansion_to_homologs	CP000904.1__plasmid	Firmicutes	CP000904.1	Bacillus mycoides	KBAB4	(<= <====)	-1	ABY46660.1	Cluster 9949	False	subfam_01_Rap	342867	343967	-									ANV74355.1	0	85.792	100	smallORF192547	342709	342867	-	22	AGGAG	10									plasmid			315730	c__Bacilli;o__Bacillales;f__Bacillaceae;g__Bacillus;x__Bacillus cereus group;s__Bacillus mycoides;x__Bacillus mycoides KBAB4	Bacilli	Bacillales
3	strict_detection	CP001285.1__plasmid	Firmicutes	CP001285.1	Bacillus cereus	AH820	(<==== =>)	196	ACK92687.1	Cluster 3493	False	subfam_03_PlcR	247567	248832	-	4i1aA00-i2	-	67.2	1.9e-56	mbf_short4	SM00530	100	1.3e-16	NprR_[B._thuringensis]	1.42e-10	23.025	95.5	smallORF3168	249029	249115	+	19	AGGGGG	9	SP(Sec/SPI)	0.48299	0.48299	0.012855	0.061802	0.442353	CS pos: 22-23. VFL-ID. Pr: 0.0060	8574	plasmid			405535	c__Bacilli;o__Bacillales;f__Bacillaceae;g__Bacillus;x__Bacillus cereus group;s__Bacillus cereus;x__Bacillus cereus AH820	Bacilli	Bacillales
3	strict_detection	CP001285.1__plasmid	Firmicutes	CP001285.1	Bacillus cereus	AH820	(<= <====)	180	ACK92778.1	Cluster 12241	True	subfam_01_Rap	265001	266035	-	3q15B00-i1	-	87.6	1.3e-83					RapA_[B._subtilis]	3.56e-30	28.859	78.8	smallORF3159	264686	264820	-	22	AGGAG	7	SP(Sec/SPI)	0.844032	0.844032	0.001972	0.117794	0.036202	CS pos: 25-26. NTA-KT. Pr: 0.2657	8575	plasmid			405535	c__Bacilli;o__Bacillales;f__Bacillaceae;g__Bacillus;x__Bacillus cereus group;s__Bacillus cereus;x__Bacillus cereus AH820	Bacilli	Bacillales
3	strict_detection	CP001285.1__plasmid	Firmicutes	CP001285.1	Bacillus cereus	AH820	(====> =>)	19	ACK92859.1	Cluster 6126	True	subfam_04_AimR_cereus	189149	190348	+	AimR-TPR	-	98.9	1.4e-62					AimR-like_[B._phage_Waukesha]	8.29e-49	30.591	95.2	ACK92923.1	190368	190523	+				SP(Sec/SPI)	0.522188	0.522188	0.004254	0.446658	0.026901	CS pos: 22-23. TAA-GS. Pr: 0.2278	824	plasmid			405535	c__Bacilli;o__Bacillales;f__Bacillaceae;g__Bacillus;x__Bacillus cereus group;s__Bacillus cereus;x__Bacillus cereus AH820	Bacilli	Bacillales
3	expansion_to_homologs	CP003691.1__plasmid	Firmicutes	CP003691.1	Bacillus thuringiensis	MC28	(====> =>)	-4	AFU17130.1	Cluster 5715	False	subfam_04_AimR_cereus	70558	71775	+									ADK08280.1	0	79.353	99.3	smallORF237335	71772	71927	+	16	GAGG	10									plasmid			1195464	c__Bacilli;o__Bacillales;f__Bacillaceae;g__Bacillus;x__Bacillus cereus group;s__Bacillus thuringiensis;x__Bacillus thuringiensis MC28	Bacilli	Bacillales
3	strict_detection	CP003691.1__plasmid	Firmicutes	CP003691.1	Bacillus thuringiensis	MC28	(<= <====)	-1	AFU17207.1	Cluster 10893	True	subfam_01_Rap	135705	136793	-	3q15B00-i1	-	97.4	1.2e-91					RapA_[B._subtilis]	3.47e-23	25.397	80.9	AFU17206.1	135571	135705	-				SP(Sec/SPI)	0.690501	0.690501	0.002836	0.234192	0.072471	CS pos: 30-31. VSK-EK. Pr: 0.1434	1012	plasmid			1195464	c__Bacilli;o__Bacillales;f__Bacillaceae;g__Bacillus;x__Bacillus cereus group;s__Bacillus thuringiensis;x__Bacillus thuringiensis MC28	Bacilli	Bacillales
3	expansion_to_homologs	CP003691.1__plasmid	Firmicutes	CP003691.1	Bacillus thuringiensis	MC28	(====> =>)	-26	AFU17241.1	Cluster 3318	False	subfam_04_AimR_cereus	172874	174142	+									QUW39835.1	9.21e-136	50.856	96.7	smallORF237350	174117	174269	+	22	AGGAG	8									plasmid			1195464	c__Bacilli;o__Bacillales;f__Bacillaceae;g__Bacillus;x__Bacillus cereus group;s__Bacillus thuringiensis;x__Bacillus thuringiensis MC28	Bacilli	Bacillales
3	expansion_to_homologs	CP003694.1__plasmid	Firmicutes	CP003694.1	Bacillus thuringiensis	MC28	(<= <====)	-1	AFU17751.1	Cluster 9400	False	subfam_01_Rap	20163	21275	-									ANV74355.1	0	86.066	98.9	smallORF237379	20005	20163	-	22	AGGAG	10									plasmid			1195464	c__Bacilli;o__Bacillales;f__Bacillaceae;g__Bacillus;x__Bacillus cereus group;s__Bacillus thuringiensis;x__Bacillus thuringiensis MC28	Bacilli	Bacillales
3	strict_detection	CP003694.1__plasmid	Firmicutes	CP003694.1	Bacillus thuringiensis	MC28	(<= <====)	-1	AFU17767.1	Cluster 8031	True	subfam_01_Rap	36737	37867	-	3q15B00-i1	-	96.3	4.2e-88					RapA_[B._subtilis]	4.09e-19	26.023	85.1	AFU17766.1	36576	36737	-				SP(Sec/SPI)	0.813383	0.813383	0.002455	0.131806	0.052356	CS pos: 27-28. SKT-DQ. Pr: 0.2568	1015	plasmid			1195464	c__Bacilli;o__Bacillales;f__Bacillaceae;g__Bacillus;x__Bacillus cereus group;s__Bacillus thuringiensis;x__Bacillus thuringiensis MC28	Bacilli	Bacillales
3	strict_detection	CP003694.1__plasmid	Firmicutes	CP003694.1	Bacillus thuringiensis	MC28	(<= <====)	-4	AFU18046.1	Cluster 10376	True	subfam_01_Rap	346932	348026	-	3q15B00-i1	-	96.3	1.1e-86					RapA_[B._subtilis]	7.19e-27	25.549	94.4	AFU18045.1	346807	346935	-				SP(Sec/SPI)	0.72003	0.72003	0.001462	0.269061	0.009447	CS pos: 29-30. TQS-TV. Pr: 0.2740	1017	plasmid			1195464	c__Bacilli;o__Bacillales;f__Bacillaceae;g__Bacillus;x__Bacillus cereus group;s__Bacillus thuringiensis;x__Bacillus thuringiensis MC28	Bacilli	Bacillales
3	strict_detection	CP009999.1__plasmid	Firmicutes	CP009999.1	Bacillus thuringiensis	HD 1	(<= <====)	-1	AJK38058.1	Cluster 11398	False	subfam_01_Rap	2158	3231	-	3q15B00-i1	-	97.4	1.1e-92					RapA_[B._subtilis]	2.2e-23	25.079	82.1	AJK38209.1	2024	2158	-				SP(Sec/SPI)	0.720173	0.720173	0.003109	0.205735	0.070983	CS pos: 27-28. LQS-VS. Pr: 0.1685	1628	plasmid			29339	c__Bacilli;o__Bacillales;f__Bacillaceae;g__Bacillus;x__Bacillus cereus group;s__Bacillus thuringiensis;x__Bacillus thuringiensis serovar kurstaki	Bacilli	Bacillales
3	strict_detection	CP009999.1__plasmid	Firmicutes	CP009999.1	Bacillus thuringiensis	HD 1	(====> =>)	-4	AJK38146.1	Cluster 5525	False	subfam_04_AimR_cereus	30523	31746	+	AimR-TPR	-	98.9	3.3e-61					AimR-like_[B._phage_Waukesha]	2.93e-47	30.155	93.4	AJK38187.1	31743	31895	+				SP(Sec/SPI)	0.55681	0.55681	0.002204	0.388223	0.052763	CS pos: 23-24. AGS-KE. Pr: 0.2110	1629	plasmid			29339	c__Bacilli;o__Bacillales;f__Bacillaceae;g__Bacillus;x__Bacillus cereus group;s__Bacillus thuringiensis;x__Bacillus thuringiensis serovar kurstaki	Bacilli	Bacillales
3	strict_detection	CP009999.1__plasmid	Firmicutes	CP009999.1	Bacillus thuringiensis	HD 1	(<= <====)	-4	AJK38249.1	Cluster 10364	False	subfam_01_Rap	44904	45998	-	3q15B00-i1	-	97.1	8.7e-91					RapA_[B._subtilis]	5.68e-26	27.348	94.2	AJK38204.1	44770	44907	-				SP(Sec/SPI)	0.499892	0.499892	0.002335	0.482542	0.015231	CS pos: 23-24. ISS-DK. Pr: 0.2421	1630	plasmid			29339	c__Bacilli;o__Bacillales;f__Bacillaceae;g__Bacillus;x__Bacillus cereus group;s__Bacillus thuringiensis;x__Bacillus thuringiensis serovar kurstaki	Bacilli	Bacillales
3	strict_detection	CP010091.1__plasmid	Firmicutes	CP010091.1	Bacillus thuringiensis	HD-29	(<= <====)	-4	AJA23316.1	Cluster 5531	True	subfam_04_AimR_cereus	2445	3668	-	AimR-TPR	-	98.9	1.3e-59					AimR-like_[B._phage_Waukesha]	7.14e-50	31.282	93.4	smallORF20672	2293	2448	-	16	GAGG	10	SP(Sec/SPI)	0.602033	0.602033	0.002248	0.346935	0.048784	CS pos: 24-25. VGS-KE. Pr: 0.2085	9347	plasmid			29338	c__Bacilli;o__Bacillales;f__Bacillaceae;g__Bacillus;x__Bacillus cereus group;s__Bacillus thuringiensis;x__Bacillus thuringiensis serovar galleriae	Bacilli	Bacillales
3	strict_detection	CP010091.1__plasmid	Firmicutes	CP010091.1	Bacillus thuringiensis	HD-29	(====> =>)	-1	AJA23340.1	Cluster 11398	False	subfam_01_Rap	27631	28704	+	3q15B00-i1	-	97.4	1.1e-92					RapA_[B._subtilis]	2.2e-23	25.079	82.1	smallORF20663	28704	28838	+	22	AGGAG	10	SP(Sec/SPI)	0.720173	0.720173	0.003109	0.205735	0.070983	CS pos: 27-28. LQS-VS. Pr: 0.1685	9348	plasmid			29338	c__Bacilli;o__Bacillales;f__Bacillaceae;g__Bacillus;x__Bacillus cereus group;s__Bacillus thuringiensis;x__Bacillus thuringiensis serovar galleriae	Bacilli	Bacillales
3	strict_detection	CP010091.1__plasmid	Firmicutes	CP010091.1	Bacillus thuringiensis	HD-29	(====> =>)	-4	AJA23469.1	Cluster 10753	True	subfam_01_Rap	184074	185165	+	3q15B00-i1	-	95.8	6.1e-88					RapA_[B._subtilis]	2.7e-28	28.859	77.7	smallORF20667	185162	185296	+	22	AGGAG	7	SP(Sec/SPI)	0.834934	0.834934	0.002224	0.125004	0.037838	CS pos: 25-26. NTA-KT. Pr: 0.2416	9349	plasmid			29338	c__Bacilli;o__Bacillales;f__Bacillaceae;g__Bacillus;x__Bacillus cereus group;s__Bacillus thuringiensis;x__Bacillus thuringiensis serovar galleriae	Bacilli	Bacillales
3	strict_detection	CP010578.1__plasmid	Firmicutes	CP010578.1	Bacillus thuringiensis	BGSC 4AA1	(<= <====)	-4	AJQ62520.1	Cluster 10403	True	subfam_01_Rap	183115	184209	-	3q15B00-i1	-	97.1	1.5e-94					RapA_[B._subtilis]	2.25e-29	26.496	91	smallORF24082	182978	183118	-	27	AGGAGG	7	SP(Sec/SPI)	0.857471	0.857471	0.003138	0.09252	0.046871	CS pos: 27-28. TYT-QK. Pr: 0.2245	9408	plasmid			1441	c__Bacilli;o__Bacillales;f__Bacillaceae;g__Bacillus;x__Bacillus cereus group;s__Bacillus thuringiensis;x__Bacillus thuringiensis serovar morrisoni	Bacilli	Bacillales
3	strict_detection	CP010578.1__plasmid	Firmicutes	CP010578.1	Bacillus thuringiensis	BGSC 4AA1	(<= <====)	-4	AJQ62538.1	Cluster 5534	True	subfam_04_AimR_cereus	214716	215939	-	AimR-TPR	-	98.9	1.7e-60					AimR-like_[B._phage_Waukesha]	6.71e-50	31.282	93.4	smallORF24090	214564	214719	-	16	GAGG	10	SP(Sec/SPI)	0.710214	0.710214	0.001821	0.224164	0.063802	CS pos: 24-25. VGS-KE. Pr: 0.3159	9409	plasmid			1441	c__Bacilli;o__Bacillales;f__Bacillaceae;g__Bacillus;x__Bacillus cereus group;s__Bacillus thuringiensis;x__Bacillus thuringiensis serovar morrisoni	Bacilli	Bacillales
3	strict_detection	CP010578.1__plasmid	Firmicutes	CP010578.1	Bacillus thuringiensis	BGSC 4AA1	(====> =>)	-1	AJQ62551.1	Cluster 11403	True	subfam_01_Rap	229038	230111	+	3q15B00-i1	-	97.4	1.3e-92					RapA_[B._subtilis]	4.23e-24	26.899	82.1	smallORF24087	230111	230245	+	22	AGGAG	10	SP(Sec/SPI)	0.797475	0.797475	0.004743	0.150062	0.04772	CS pos: 27-28. LQS-VS. Pr: 0.1907	9410	plasmid			1441	c__Bacilli;o__Bacillales;f__Bacillaceae;g__Bacillus;x__Bacillus cereus group;s__Bacillus thuringiensis;x__Bacillus thuringiensis serovar morrisoni	Bacilli	Bacillales
3	strict_detection	CP011152.1__plasmid	Firmicutes	CP011152.1	Bacillus cereus	CMCC P0021	(====> =>)	-4	ANC11264.1	Cluster 11409	True	subfam_01_Rap	336948	338021	+	3q15B00-i1	-	96.6	3.8e-89					RapA_[B._subtilis]	4.76e-21	24.167	94.2	ANC11265.1	338018	338143	+				SP(Sec/SPI)	0.648359	0.648359	0.002212	0.246123	0.103306	CS pos: 27-28. VSQ-NE. Pr: 0.1572	1782	plasmid			1396	c__Bacilli;o__Bacillales;f__Bacillaceae;g__Bacillus;x__Bacillus cereus group;s__Bacillus cereus	Bacilli	Bacillales
3	strict_detection	CP011152.1__plasmid	Firmicutes	CP011152.1	Bacillus cereus	CMCC P0021	(<= <====)	-4	ANC11352.1	Cluster 10416	True	subfam_01_Rap	486270	487364	-	3q15B00-i1	-	96.3	1.6e-96					RapA_[B._subtilis]	1.04e-30	27.35	91	smallORF31308	486133	486273	-	24	GGAGG	7	SP(Sec/SPI)	0.859966	0.859966	0.005749	0.083212	0.051073	CS pos: 32-33. ALS-ED. Pr: 0.3546	9482	plasmid			1396	c__Bacilli;o__Bacillales;f__Bacillaceae;g__Bacillus;x__Bacillus cereus group;s__Bacillus cereus	Bacilli	Bacillales
3	strict_detection	CP011152.1__plasmid	Firmicutes	CP011152.1	Bacillus cereus	CMCC P0021	(<= <====)	-1	ANC11365.1	Cluster 9043	True	subfam_01_Rap	501070	502185	-	3q15B00-i1	-	96.6	1.4e-90					RapA_[B._subtilis]	3.67e-20	25	85.7	ANC11364.1	500909	501070	-				SP(Sec/SPI)	0.77052	0.77052	0.003802	0.171815	0.053862	CS pos: 27-28. SKT-DQ. Pr: 0.2227	1783	plasmid			1396	c__Bacilli;o__Bacillales;f__Bacillaceae;g__Bacillus;x__Bacillus cereus group;s__Bacillus cereus	Bacilli	Bacillales
3	strict_detection	CP011154.1__plasmid	Firmicutes	CP011154.1	Bacillus cereus	CMCC P0011	(====> =>)	-1	ANC16870.1	Cluster 9043	False	subfam_01_Rap	44730	45845	+	3q15B00-i1	-	96.6	1.4e-90					RapA_[B._subtilis]	3.67e-20	25	85.7	ANC16871.1	45845	46006	+				SP(Sec/SPI)	0.77052	0.77052	0.003802	0.171815	0.053862	CS pos: 27-28. SKT-DQ. Pr: 0.2227	1789	plasmid			1396	c__Bacilli;o__Bacillales;f__Bacillaceae;g__Bacillus;x__Bacillus cereus group;s__Bacillus cereus	Bacilli	Bacillales
3	strict_detection	CP011154.1__plasmid	Firmicutes	CP011154.1	Bacillus cereus	CMCC P0011	(====> =>)	-4	ANC16883.1	Cluster 10416	False	subfam_01_Rap	59551	60645	+	3q15B00-i1	-	96.3	1.6e-96					RapA_[B._subtilis]	1.04e-30	27.35	91	smallORF31409	60642	60782	+	24	GGAGG	7	SP(Sec/SPI)	0.859966	0.859966	0.005749	0.083212	0.051073	CS pos: 32-33. ALS-ED. Pr: 0.3546	9490	plasmid			1396	c__Bacilli;o__Bacillales;f__Bacillaceae;g__Bacillus;x__Bacillus cereus group;s__Bacillus cereus	Bacilli	Bacillales
3	strict_detection	CP011154.1__plasmid	Firmicutes	CP011154.1	Bacillus cereus	CMCC P0011	(<= <====)	-4	ANC16971.1	Cluster 11409	False	subfam_01_Rap	208894	209967	-	3q15B00-i1	-	96.6	3.8e-89					RapA_[B._subtilis]	4.76e-21	24.167	94.2	ANC16970.1	208772	208897	-				SP(Sec/SPI)	0.648359	0.648359	0.002212	0.246123	0.103306	CS pos: 27-28. VSQ-NE. Pr: 0.1572	1790	plasmid			1396	c__Bacilli;o__Bacillales;f__Bacillaceae;g__Bacillus;x__Bacillus cereus group;s__Bacillus cereus	Bacilli	Bacillales
3	strict_detection	CP011156.1__plasmid	Firmicutes	CP011156.1	Bacillus cereus	HN001	(<= <====)	-1	ANC22641.1	Cluster 9045	True	subfam_01_Rap	64153	65268	-	3q15B00-i1	-	96.6	3.1e-90					RapA_[B._subtilis]	6.52e-20	24.702	85.7	ANC22640.1	63992	64153	-				SP(Sec/SPI)	0.845269	0.845269	0.00436	0.102159	0.048211	CS pos: 31-32. QLA-TH. Pr: 0.2100	1798	plasmid			1396	c__Bacilli;o__Bacillales;f__Bacillaceae;g__Bacillus;x__Bacillus cereus group;s__Bacillus cereus	Bacilli	Bacillales
3	expansion_to_homologs	CP011156.1__plasmid	Firmicutes	CP011156.1	Bacillus cereus	HN001	(<= <====)	-1	ANC22840.1	Cluster 9969	False	subfam_01_Rap	343441	344541	-									ANV74355.1	0	84.699	100	smallORF325546	343283	343441	-	22	AGGAG	10									plasmid			1396	c__Bacilli;o__Bacillales;f__Bacillaceae;g__Bacillus;x__Bacillus cereus group;s__Bacillus cereus	Bacilli	Bacillales
3	strict_detection	CP011156.1__plasmid	Firmicutes	CP011156.1	Bacillus cereus	HN001	(====> =>)	-4	ANC22869.1	Cluster 11410	True	subfam_01_Rap	379570	380643	+	3q15B00-i1	-	96.6	4.3e-87					RapA_[B._subtilis]	5.2e-20	24.167	94.2	ANC22870.1	380640	380765	+				SP(Sec/SPI)	0.648359	0.648359	0.002212	0.246123	0.103306	CS pos: 27-28. VSQ-NE. Pr: 0.1572	1799	plasmid			1396	c__Bacilli;o__Bacillales;f__Bacillaceae;g__Bacillus;x__Bacillus cereus group;s__Bacillus cereus	Bacilli	Bacillales
3	strict_detection	CP014283.1__plasmid	Firmicutes	CP014283.1	Bacillus thuringiensis	Bt185	(<= <====)	-4	AMR05759.1	Cluster 11407	True	subfam_01_Rap	197028	198101	-	3q15B00-i1	-	96.6	2.2e-87					RapA_[B._subtilis]	1.45e-20	24.444	94.2	AMR05758.1	196906	197031	-				SP(Sec/SPI)	0.648359	0.648359	0.002212	0.246123	0.103306	CS pos: 27-28. VSQ-NE. Pr: 0.1572	1953	plasmid			1428	c__Bacilli;o__Bacillales;f__Bacillaceae;g__Bacillus;x__Bacillus cereus group;s__Bacillus thuringiensis	Bacilli	Bacillales
3	strict_detection	CP014283.1__plasmid	Firmicutes	CP014283.1	Bacillus thuringiensis	Bt185	(====> =>)	-4	AMR05823.1	Cluster 10355	False	subfam_01_Rap	269433	270527	+	3q15B00-i1	-	96.6	2.1e-88					RapA_[B._subtilis]	6.72e-26	25.762	94.4	smallORF30193	270524	270652	+	22	AGGAG	7	SP(Sec/SPI)	0.633626	0.633626	0.001057	0.354536	0.010781	CS pos: 24-25. SSS-TG. Pr: 0.0954	9771	plasmid			1428	c__Bacilli;o__Bacillales;f__Bacillaceae;g__Bacillus;x__Bacillus cereus group;s__Bacillus thuringiensis	Bacilli	Bacillales
3	strict_detection	CP014283.1__plasmid	Firmicutes	CP014283.1	Bacillus thuringiensis	Bt185	(====> =>)	-4	AMR06070.1	Cluster 9548	False	subfam_01_Rap	617294	618388	+	3q15B00-i1	-	97.1	1.7e-89					RapA_[B._subtilis]	3.89e-16	24.1	94.2	smallORF30189	618385	618516	+	27	AGGAGG	7	SP(Sec/SPI)	0.703165	0.703165	0.001822	0.259685	0.035329	CS pos: 27-28. TET-HK. Pr: 0.2029	9772	plasmid			1428	c__Bacilli;o__Bacillales;f__Bacillaceae;g__Bacillus;x__Bacillus cereus group;s__Bacillus thuringiensis	Bacilli	Bacillales
3	strict_detection	CP014852.1__plasmid	Firmicutes	CP014852.1	Bacillus thuringiensis	HD12	(<= <====)	-1	AMR88448.1	Cluster 11408	True	subfam_01_Rap	105766	106839	-	3q15B00-i1	-	97.4	1.6e-94					RapA_[B._subtilis]	1.55e-24	26.582	82.1	smallORF30601	105632	105766	-	22	AGGAG	10	SP(Sec/SPI)	0.797475	0.797475	0.004743	0.150062	0.04772	CS pos: 27-28. LQS-VS. Pr: 0.1907	9859	plasmid			1428	c__Bacilli;o__Bacillales;f__Bacillaceae;g__Bacillus;x__Bacillus cereus group;s__Bacillus thuringiensis	Bacilli	Bacillales
3	strict_detection	CP014852.1__plasmid	Firmicutes	CP014852.1	Bacillus thuringiensis	HD12	(====> =>)	-4	AMR88469.1	Cluster 5536	True	subfam_04_AimR_cereus	129726	130949	+	AimR-TPR	-	98.9	6.9e-60					AimR-like_[B._phage_Waukesha]	1.3e-48	30.769	93.4	smallORF30614	130946	131101	+	16	GAGG	10	SP(Sec/SPI)	0.710214	0.710214	0.001821	0.224164	0.063802	CS pos: 24-25. VGS-KE. Pr: 0.3159	9860	plasmid			1428	c__Bacilli;o__Bacillales;f__Bacillaceae;g__Bacillus;x__Bacillus cereus group;s__Bacillus thuringiensis	Bacilli	Bacillales
3	strict_detection	CP014852.1__plasmid	Firmicutes	CP014852.1	Bacillus thuringiensis	HD12	(====> =>)	-1	AMR88494.1	Cluster 11408	False	subfam_01_Rap	156810	157883	+	3q15B00-i1	-	97.4	1.6e-94					RapA_[B._subtilis]	1.55e-24	26.582	82.1	smallORF30604	157883	158017	+	22	AGGAG	10	SP(Sec/SPI)	0.797475	0.797475	0.004743	0.150062	0.04772	CS pos: 27-28. LQS-VS. Pr: 0.1907	9861	plasmid			1428	c__Bacilli;o__Bacillales;f__Bacillaceae;g__Bacillus;x__Bacillus cereus group;s__Bacillus thuringiensis	Bacilli	Bacillales
3	strict_detection	CP014853.1__plasmid	Firmicutes	CP014853.1	Bacillus thuringiensis	HD12	(====> =>)	-4	AMR88526.1	Cluster 7669	False	subfam_01_Rap	47231	48367	+	3q15B00-i1	-	97.4	1.6e-86					RapA_[B._subtilis]	7.66e-26	27.346	93.4	AMR88527.1	48364	48606	+				SP(Sec/SPI)	0.955662	0.955662	0.002057	0.026191	0.01609	CS pos: 28-29. SQA-DH. Pr: 0.7851	2035	plasmid			1428	c__Bacilli;o__Bacillales;f__Bacillaceae;g__Bacillus;x__Bacillus cereus group;s__Bacillus thuringiensis	Bacilli	Bacillales
3	strict_detection	CP014853.1__plasmid	Firmicutes	CP014853.1	Bacillus thuringiensis	HD12	(====> =>)	-4	AMR88534.1	Cluster 5524	False	subfam_04_AimR_cereus	56069	57292	+	AimR-TPR	-	98.9	5.1e-62					AimR-like_[B._phage_Waukesha]	1.72e-47	30.155	93.4	smallORF30630	57289	57444	+	16	GAGG	10	SP(Sec/SPI)	0.563406	0.563406	0.002203	0.40841	0.025982	CS pos: 24-25. AGS-KE. Pr: 0.1391	9862	plasmid			1428	c__Bacilli;o__Bacillales;f__Bacillaceae;g__Bacillus;x__Bacillus cereus group;s__Bacillus thuringiensis	Bacilli	Bacillales
3	strict_detection	CP014853.1__plasmid	Firmicutes	CP014853.1	Bacillus thuringiensis	HD12	(<= <====)	-4	AMR88639.1	Cluster 10359	False	subfam_01_Rap	269617	270711	-	3q15B00-i1	-	95.8	8.5e-89					RapA_[B._subtilis]	1.23e-31	29.195	77.7	smallORF30621	269486	269620	-	22	AGGAG	7	SP(Sec/SPI)	0.834934	0.834934	0.002224	0.125004	0.037838	CS pos: 25-26. NTA-KT. Pr: 0.2416	9863	plasmid			1428	c__Bacilli;o__Bacillales;f__Bacillaceae;g__Bacillus;x__Bacillus cereus group;s__Bacillus thuringiensis	Bacilli	Bacillales
3	strict_detection	CP015152.1__plasmid	Firmicutes	CP015152.1	Bacillus thuringiensis	Bc601	(====> =>)	-4	AMX80435.1	Cluster 10364	False	subfam_01_Rap	27904	28998	+	3q15B00-i1	-	97.1	8.7e-91					RapA_[B._subtilis]	5.68e-26	27.348	94.2	smallORF30925	28995	29132	+	16	GGAG	8	SP(Sec/SPI)	0.499892	0.499892	0.002335	0.482542	0.015231	CS pos: 23-24. ISS-DK. Pr: 0.2421	9882	plasmid			1428	c__Bacilli;o__Bacillales;f__Bacillaceae;g__Bacillus;x__Bacillus cereus group;s__Bacillus thuringiensis	Bacilli	Bacillales
3	strict_detection	CP015152.1__plasmid	Firmicutes	CP015152.1	Bacillus thuringiensis	Bc601	(<= <====)	-4	AMX80448.1	Cluster 5525	False	subfam_04_AimR_cereus	42158	43381	-	AimR-TPR	-	98.9	3.3e-61					AimR-like_[B._phage_Waukesha]	2.93e-47	30.155	93.4	smallORF30927	42009	42161	-	16	GAGG	10	SP(Sec/SPI)	0.55681	0.55681	0.002204	0.388223	0.052763	CS pos: 23-24. AGS-KE. Pr: 0.2110	9883	plasmid			1428	c__Bacilli;o__Bacillales;f__Bacillaceae;g__Bacillus;x__Bacillus cereus group;s__Bacillus thuringiensis	Bacilli	Bacillales
3	strict_detection	CP015152.1__plasmid	Firmicutes	CP015152.1	Bacillus thuringiensis	Bc601	(====> =>)	-1	AMX80472.1	Cluster 11398	False	subfam_01_Rap	70674	71747	+	3q15B00-i1	-	97.4	1.1e-92					RapA_[B._subtilis]	2.2e-23	25.079	82.1	smallORF30920	71747	71881	+	22	AGGAG	10	SP(Sec/SPI)	0.720173	0.720173	0.003109	0.205735	0.070983	CS pos: 27-28. LQS-VS. Pr: 0.1685	9884	plasmid			1428	c__Bacilli;o__Bacillales;f__Bacillaceae;g__Bacillus;x__Bacillus cereus group;s__Bacillus thuringiensis	Bacilli	Bacillales
3	strict_detection	CP015311.1__plasmid	Firmicutes	CP015311.1	Bacillus thuringiensis	4AA1	(<= <====)	-1	UOC04642.1	Cluster 11403	False	subfam_01_Rap	10371	11444	-	3q15B00-i1	-	97.4	1.3e-92					RapA_[B._subtilis]	4.23e-24	26.899	82.1	UOC04641.1	10237	10371	-				SP(Sec/SPI)	0.797475	0.797475	0.004743	0.150062	0.04772	CS pos: 27-28. LQS-VS. Pr: 0.1907	2095	plasmid			1461024	c__Bacilli;o__Bacillales;f__Bacillaceae;g__Bacillus;x__Bacillus cereus group;s__Bacillus thuringiensis;x__Bacillus thuringiensis serovar morrisoni;x__Bacillus thuringiensis serovar morrisoni str. 4AA1	Bacilli	Bacillales
3	strict_detection	CP015311.1__plasmid	Firmicutes	CP015311.1	Bacillus thuringiensis	4AA1	(====> =>)	-4	UOC04657.1	Cluster 5534	False	subfam_04_AimR_cereus	24543	25766	+	AimR-TPR	-	98.9	1.7e-60					AimR-like_[B._phage_Waukesha]	6.71e-50	31.282	93.4	UOC04658.1	25763	25918	+				SP(Sec/SPI)	0.710214	0.710214	0.001821	0.224164	0.063802	CS pos: 24-25. VGS-KE. Pr: 0.3159	2096	plasmid			1461024	c__Bacilli;o__Bacillales;f__Bacillaceae;g__Bacillus;x__Bacillus cereus group;s__Bacillus thuringiensis;x__Bacillus thuringiensis serovar morrisoni;x__Bacillus thuringiensis serovar morrisoni str. 4AA1	Bacilli	Bacillales
3	strict_detection	CP015311.1__plasmid	Firmicutes	CP015311.1	Bacillus thuringiensis	4AA1	(====> =>)	-4	UOC04692.1	Cluster 10575	False	subfam_01_Rap	70812	71906	+	3q15B00-i1	-	96.8	8e-90					RapA_[B._subtilis]	4.5e-24	24.654	94.2	UOC04693.1	71903	72034	+				SP(Sec/SPI)	0.704913	0.704913	0.001946	0.263055	0.030086	CS pos: 27-28. TET-QK. Pr: 0.2581	2097	plasmid			1461024	c__Bacilli;o__Bacillales;f__Bacillaceae;g__Bacillus;x__Bacillus cereus group;s__Bacillus thuringiensis;x__Bacillus thuringiensis serovar morrisoni;x__Bacillus thuringiensis serovar morrisoni str. 4AA1	Bacilli	Bacillales
3	strict_detection	CP015312.1__plasmid	Firmicutes	CP015312.1	Bacillus thuringiensis	4AA1	(====> =>)	-1	UOC04879.1	Cluster 11403	False	subfam_01_Rap	1933	3006	+	3q15B00-i1	-	97.4	1.3e-92					RapA_[B._subtilis]	4.23e-24	26.899	82.1	UOC04880.1	3006	3140	+				SP(Sec/SPI)	0.797475	0.797475	0.004743	0.150062	0.04772	CS pos: 27-28. LQS-VS. Pr: 0.1907	2098	plasmid			1461024	c__Bacilli;o__Bacillales;f__Bacillaceae;g__Bacillus;x__Bacillus cereus group;s__Bacillus thuringiensis;x__Bacillus thuringiensis serovar morrisoni;x__Bacillus thuringiensis serovar morrisoni str. 4AA1	Bacilli	Bacillales
3	strict_detection	CP015312.1__plasmid	Firmicutes	CP015312.1	Bacillus thuringiensis	4AA1	(<= <====)	-1	UOC04882.1	Cluster 13447	True	subfam_01_Rap	3761	4705	-	3q15B00-i1	-	86.8	7.1e-77					RapA_[B._subtilis]	3.42e-15	25.725	72.8	UOC04881.1	3627	3761	-				SP(Sec/SPI)	0.803898	0.803898	0.003516	0.146433	0.046153	CS pos: 27-28. LQS-VS. Pr: 0.1970	2099	plasmid			1461024	c__Bacilli;o__Bacillales;f__Bacillaceae;g__Bacillus;x__Bacillus cereus group;s__Bacillus thuringiensis;x__Bacillus thuringiensis serovar morrisoni;x__Bacillus thuringiensis serovar morrisoni str. 4AA1	Bacilli	Bacillales
3	strict_detection	CP015312.1__plasmid	Firmicutes	CP015312.1	Bacillus thuringiensis	4AA1	(====> =>)	-4	UOC04935.1	Cluster 10403	False	subfam_01_Rap	77816	78910	+	3q15B00-i1	-	97.1	1.5e-94					RapA_[B._subtilis]	2.25e-29	26.496	91	UOC04936.1	78907	79047	+				SP(Sec/SPI)	0.857471	0.857471	0.003138	0.09252	0.046871	CS pos: 27-28. TYT-QK. Pr: 0.2245	2100	plasmid			1461024	c__Bacilli;o__Bacillales;f__Bacillaceae;g__Bacillus;x__Bacillus cereus group;s__Bacillus thuringiensis;x__Bacillus thuringiensis serovar morrisoni;x__Bacillus thuringiensis serovar morrisoni str. 4AA1	Bacilli	Bacillales
3	strict_detection	CP018742.1__plasmid	Firmicutes	CP018742.1	Bacillus cereus	FORC_047	(====> =>)	-1	ASL62643.1	Cluster 10454	True	subfam_01_Rap	25825	26919	+	3q15B00-i1	-	94.7	4.1e-88					RapA_[B._subtilis]	2.94e-21	25.272	94.4	ASL62644.1	26919	27077	+				SP(Sec/SPI)	0.94986	0.94986	0.005148	0.04119	0.003803	CS pos: 29-30. AFA-YG. Pr: 0.8624	2382	plasmid			1396	c__Bacilli;o__Bacillales;f__Bacillaceae;g__Bacillus;x__Bacillus cereus group;s__Bacillus cereus	Bacilli	Bacillales
3	expansion_to_homologs	CP018742.1__plasmid	Firmicutes	CP018742.1	Bacillus cereus	FORC_047	(====> =>)	-4	ASL62656.1	Cluster 5719	False	subfam_04_AimR_cereus	36920	38137	+									AAW31010.1	0	64.619	96.4	smallORF395141	38134	38289	+	16	GAGG	10									plasmid			1396	c__Bacilli;o__Bacillales;f__Bacillaceae;g__Bacillus;x__Bacillus cereus group;s__Bacillus cereus	Bacilli	Bacillales
3	strict_detection	CP018742.1__plasmid	Firmicutes	CP018742.1	Bacillus cereus	FORC_047	(====> =>)	-4	ASL62730.1	Cluster 9893	True	subfam_01_Rap	107954	109054	+	3q15B00-i1	-	97.4	1.5e-87					RapA_[B._subtilis]	9.86e-25	26.81	95.2	ASL62731.1	109051	109275	+				SP(Sec/SPI)	0.960979	0.960979	0.002101	0.031987	0.004933	CS pos: 28-29. SQA-DH. Pr: 0.5890	2383	plasmid			1396	c__Bacilli;o__Bacillales;f__Bacillaceae;g__Bacillus;x__Bacillus cereus group;s__Bacillus cereus	Bacilli	Bacillales
3	expansion_to_homologs	CP024687.1__plasmid	Firmicutes	CP024687.1	Bacillus wiedmannii	FCC41	(====> =>)	-4	AZJ24362.1	Cluster 5721	False	subfam_04_AimR_cereus	2971	4188	+									ADK08280.1	0	77.228	99.8	smallORF476534	4185	4340	+	16	GAGG	10									plasmid			2494319	c__Bacilli;o__Bacillales;f__Bacillaceae;g__Bacillus;x__Bacillus cereus group;s__Bacillus wiedmannii;x__Bacillus wiedmannii bv. thuringiensis	Bacilli	Bacillales
3	strict_detection	CP024687.1__plasmid	Firmicutes	CP024687.1	Bacillus wiedmannii	FCC41	(<= <====)	-1	AZJ24412.1	Cluster 11424	True	subfam_01_Rap	61608	62681	-	3q15B00-i1	-	97.4	9.5e-94					RapA_[B._subtilis]	1.64e-25	25.397	82.1	smallORF63088	61474	61608	-	22	AGGAG	10	SP(Sec/SPI)	0.816114	0.816114	0.004001	0.137571	0.042314	CS pos: 29-30. SVS-KE. Pr: 0.2182	11037	plasmid			2494319	c__Bacilli;o__Bacillales;f__Bacillaceae;g__Bacillus;x__Bacillus cereus group;s__Bacillus wiedmannii;x__Bacillus wiedmannii bv. thuringiensis	Bacilli	Bacillales
3	strict_detection	CP024687.1__plasmid	Firmicutes	CP024687.1	Bacillus wiedmannii	FCC41	(====> =>)	-4	AZJ24558.1	Cluster 7491	True	subfam_01_Rap	246623	247765	+	3q15B00-i1	-	97.4	4e-85					RapA_[B._subtilis]	2.68e-26	27.273	92.9	AZJ24531.1	247762	247986	+				SP(Sec/SPI)	0.975938	0.975938	0.001428	0.020018	0.002616	CS pos: 28-29. SHA-DH. Pr: 0.8697	2915	plasmid			2494319	c__Bacilli;o__Bacillales;f__Bacillaceae;g__Bacillus;x__Bacillus cereus group;s__Bacillus wiedmannii;x__Bacillus wiedmannii bv. thuringiensis	Bacilli	Bacillales
3	strict_detection	CP032614.1__plasmid	Firmicutes	CP032614.1	Bacillus thuringiensis	QZL38	(====> =>)	-4	AYF85487.1	Cluster 9548	False	subfam_01_Rap	306463	307572	+	3q15B00-i1	-	97.1	1.8e-89					RapA_[B._subtilis]	4.18e-16	24.1	93.8	AYF85488.1	307569	307700	+				SP(Sec/SPI)	0.703165	0.703165	0.001822	0.259685	0.035329	CS pos: 27-28. TET-HK. Pr: 0.2029	3508	plasmid			1428	c__Bacilli;o__Bacillales;f__Bacillaceae;g__Bacillus;x__Bacillus cereus group;s__Bacillus thuringiensis	Bacilli	Bacillales
3	strict_detection	CP032614.1__plasmid	Firmicutes	CP032614.1	Bacillus thuringiensis	QZL38	(<= <====)	-4	AYF85521.1	Cluster 11407	False	subfam_01_Rap	370617	371690	-	3q15B00-i1	-	96.6	2.2e-87					RapA_[B._subtilis]	1.45e-20	24.444	94.2	AYF85520.1	370495	370620	-				SP(Sec/SPI)	0.648359	0.648359	0.002212	0.246123	0.103306	CS pos: 27-28. VSQ-NE. Pr: 0.1572	3509	plasmid			1428	c__Bacilli;o__Bacillales;f__Bacillaceae;g__Bacillus;x__Bacillus cereus group;s__Bacillus thuringiensis	Bacilli	Bacillales
3	strict_detection	CP032614.1__plasmid	Firmicutes	CP032614.1	Bacillus thuringiensis	QZL38	(====> =>)	-4	AYF85591.1	Cluster 10355	False	subfam_01_Rap	443022	444116	+	3q15B00-i1	-	96.6	2.1e-88					RapA_[B._subtilis]	6.72e-26	25.762	94.4	smallORF60944	444113	444241	+	22	AGGAG	7	SP(Sec/SPI)	0.633626	0.633626	0.001057	0.354536	0.010781	CS pos: 24-25. SSS-TG. Pr: 0.0954	11838	plasmid			1428	c__Bacilli;o__Bacillales;f__Bacillaceae;g__Bacillus;x__Bacillus cereus group;s__Bacillus thuringiensis	Bacilli	Bacillales
3	expansion_to_homologs	CP032858.1__plasmid	Firmicutes	CP032858.1	Bacillus subtilis	2RL2-3	(<= <====)	-20	AYK76566.1	Cluster 8195	False	subfam_01_Rap	52444	53574	-									UBF35344.1	0	81.746	100	smallORF470284	52305	52463	-	1	AGG	4									plasmid			135461	c__Bacilli;o__Bacillales;f__Bacillaceae;g__Bacillus;x__Bacillus subtilis group;s__Bacillus subtilis;x__Bacillus subtilis subsp. subtilis	Bacilli	Bacillales
3	strict_detection	CP032858.1__plasmid	Firmicutes	CP032858.1	Bacillus subtilis	2RL2-3	(====> =>)	-11	AYK76642.1	Cluster 8120	True	subfam_01_Rap	120590	121720	+	3q15B00-i1	-	99.5	6.7e-114					RapA_[B._subtilis]	5.86e-122	50.529	99.2	AYK76643.1	121710	121892	+				SP(Sec/SPI)	0.547532	0.547532	0.024473	0.049865	0.378131	CS pos: 35-36. ARR-GQ. Pr: 0.0629	3540	plasmid			135461	c__Bacilli;o__Bacillales;f__Bacillaceae;g__Bacillus;x__Bacillus subtilis group;s__Bacillus subtilis;x__Bacillus subtilis subsp. subtilis	Bacilli	Bacillales
3	expansion_to_homologs	CP032858.1__plasmid	Firmicutes	CP032858.1	Bacillus subtilis	2RL2-3	(====> =>)	-47	AYK76665.1	Cluster 6730	False	subfam_01_Rap	142186	143346	+									ARW06313.1	4.03e-119	46.354	99	smallORF470306	143300	143455	+	0											plasmid			135461	c__Bacilli;o__Bacillales;f__Bacillaceae;g__Bacillus;x__Bacillus subtilis group;s__Bacillus subtilis;x__Bacillus subtilis subsp. subtilis	Bacilli	Bacillales
3	expansion_to_homologs	CP032873.1__plasmid	Firmicutes	CP032873.1	Bacillus subtilis	2KL1	(<= <====)	-20	AYL03196.1	Cluster 8195	False	subfam_01_Rap	73479	74609	-									UBF35344.1	0	81.746	100	smallORF471267	73340	73498	-	1	AGG	4									plasmid			135461	c__Bacilli;o__Bacillales;f__Bacillaceae;g__Bacillus;x__Bacillus subtilis group;s__Bacillus subtilis;x__Bacillus subtilis subsp. subtilis	Bacilli	Bacillales
3	strict_detection	CP032873.1__plasmid	Firmicutes	CP032873.1	Bacillus subtilis	2KL1	(====> =>)	-11	AYL03272.1	Cluster 8120	False	subfam_01_Rap	141629	142759	+	3q15B00-i1	-	99.5	6.7e-114					RapA_[B._subtilis]	5.86e-122	50.529	99.2	AYL03273.1	142749	142931	+				SP(Sec/SPI)	0.547532	0.547532	0.024473	0.049865	0.378131	CS pos: 35-36. ARR-GQ. Pr: 0.0629	3579	plasmid			135461	c__Bacilli;o__Bacillales;f__Bacillaceae;g__Bacillus;x__Bacillus subtilis group;s__Bacillus subtilis;x__Bacillus subtilis subsp. subtilis	Bacilli	Bacillales
3	expansion_to_homologs	CP032873.1__plasmid	Firmicutes	CP032873.1	Bacillus subtilis	2KL1	(====> =>)	-47	AYL03274.1	Cluster 6730	False	subfam_01_Rap	19476	20636	+									ARW06313.1	4.03e-119	46.354	99	smallORF471290	20590	20745	+	0											plasmid			135461	c__Bacilli;o__Bacillales;f__Bacillaceae;g__Bacillus;x__Bacillus subtilis group;s__Bacillus subtilis;x__Bacillus subtilis subsp. subtilis	Bacilli	Bacillales
3	strict_detection	CP036038.1__plasmid	Firmicutes	CP036038.1	Bacillus mycoides	BPN57/2	(<= <====)	5	QWH20820.1	Cluster 11572	True	subfam_01_Rap	223514	224584	-	3q15B00-i1	-	95.2	3.1e-81					RapA_[B._subtilis]	1.16e-18	26.908	65.9	smallORF112052	223380	223508	-	24	GGAGG	9	SP(Sec/SPI)	0.873718	0.873718	0.005816	0.081049	0.039417	CS pos: 31-32. AKA-NL. Pr: 0.5645	12488	plasmid			1405	c__Bacilli;o__Bacillales;f__Bacillaceae;g__Bacillus;x__Bacillus cereus group;s__Bacillus mycoides	Bacilli	Bacillales
3	strict_detection	CP036038.1__plasmid	Firmicutes	CP036038.1	Bacillus mycoides	BPN57/2	(====> =>)	167	QWH20843.1	Cluster 3307	True	Subfam_20	258676	259944	+	2qfcA00-i1	-	68.9	2.5e-28	51844	47413	93.8	3e-14					QWH20844.1	260112	260327	+				SP(Sec/SPI)	0.600352	0.600352	0.000417	0.398804	0.000428	CS pos: 28-29. SSA-DT. Pr: 0.4767	3951	plasmid			1405	c__Bacilli;o__Bacillales;f__Bacillaceae;g__Bacillus;x__Bacillus cereus group;s__Bacillus mycoides	Bacilli	Bacillales
3	strict_detection	CP036038.1__plasmid	Firmicutes	CP036038.1	Bacillus mycoides	BPN57/2	(<= <====)	24	QWH20926.1	Cluster 6985	True	subfam_04_AimR_cereus	355250	356404	-	AimR-TPR	-	98.4	4.2e-46	51711	47413	69.6	5.5e-06	AimR-like_[B._phage_Waukesha]	5.11e-11	24.074	92.2	QWH20925.1	354977	355225	-				SP(Sec/SPI)	0.504355	0.504355	0.000501	0.465828	0.029316	CS pos: 27-28. MIS-NQ. Pr: 0.0975	3952	plasmid			1405	c__Bacilli;o__Bacillales;f__Bacillaceae;g__Bacillus;x__Bacillus cereus group;s__Bacillus mycoides	Bacilli	Bacillales
3	strict_detection	CP036100.1__plasmid	Firmicutes	CP036100.1	Bacillus mycoides	JAS23/1	(====> =>)	-4	QWI14402.1	Cluster 10551	False	subfam_01_Rap	345484	346578	+	3q15B00-i1	-	97.1	2.3e-97					RapA_[B._subtilis]	1.4e-31	27.635	91	smallORF112764	346575	346715	+	27	AGGAGG	7	SP(Sec/SPI)	0.843466	0.843466	0.004977	0.073463	0.078094	CS pos: 32-33. ALS-EE. Pr: 0.4032	12539	plasmid			1405	c__Bacilli;o__Bacillales;f__Bacillaceae;g__Bacillus;x__Bacillus cereus group;s__Bacillus mycoides	Bacilli	Bacillales
3	expansion_to_homologs	CP036100.1__plasmid	Firmicutes	CP036100.1	Bacillus mycoides	JAS23/1	(====> =>)	-1	QWI14447.1	Cluster 9905	False	subfam_01_Rap	385637	386737	+									ANV74355.1	0	85.246	100	smallORF724068	386737	386895	+	22	AGGAG	10									plasmid			1405	c__Bacilli;o__Bacillales;f__Bacillaceae;g__Bacillus;x__Bacillus cereus group;s__Bacillus mycoides	Bacilli	Bacillales
3	strict_detection	CP036100.1__plasmid	Firmicutes	CP036100.1	Bacillus mycoides	JAS23/1	(<= <====)	-4	QWI14476.1	Cluster 11451	True	subfam_01_Rap	436016	437089	-	3q15B00-i1	-	96.6	2e-88					RapA_[B._subtilis]	1.64e-20	24.167	94.2	QWI14475.1	435894	436019	-				SP(Sec/SPI)	0.648359	0.648359	0.002212	0.246123	0.103306	CS pos: 27-28. VSQ-NE. Pr: 0.1572	4018	plasmid			1405	c__Bacilli;o__Bacillales;f__Bacillaceae;g__Bacillus;x__Bacillus cereus group;s__Bacillus mycoides	Bacilli	Bacillales
3	strict_detection	CP043831.1__plasmid	Firmicutes	CP043831.1	Bacillus sp. BS98	BS98	(<= <====)	-4	QEQ20283.1	Cluster 10501	True	subfam_01_Rap	11855	12949	-	3q15B00-i1	-	96	1.7e-87					RapA_[B._subtilis]	1.24e-29	26.374	94.4	smallORF75616	11730	11858	-	22	AGGAG	7	SP(Sec/SPI)	0.696844	0.696844	0.001731	0.293331	0.008094	CS pos: 29-30. TQS-TV. Pr: 0.2604	12878	plasmid			2608254	c__Bacilli;o__Bacillales;f__Bacillaceae;g__Bacillus;x__unclassified Bacillus (in: Bacteria);s__Bacillus sp. BS98	Bacilli	Bacillales
3	expansion_to_homologs	CP043831.1__plasmid	Firmicutes	CP043831.1	Bacillus sp. BS98	BS98	(<= <====)	-1	QEQ20314.1	Cluster 9977	False	subfam_01_Rap	50193	51293	-									ANV74355.1	0	85.792	100	smallORF534357	50035	50193	-	22	AGGAG	10									plasmid			2608254	c__Bacilli;o__Bacillales;f__Bacillaceae;g__Bacillus;x__unclassified Bacillus (in: Bacteria);s__Bacillus sp. BS98	Bacilli	Bacillales
3	strict_detection	CP043831.1__plasmid	Firmicutes	CP043831.1	Bacillus sp. BS98	BS98	(<= <====)	-1	QEQ20323.1	Cluster 10502	True	subfam_01_Rap	64251	65345	-	3q15B00-i1	-	97.6	1.3e-90					RapA_[B._subtilis]	8.7e-26	26.203	97.9	smallORF75615	64084	64251	-	27	AGGAGG	10	SP(Sec/SPI)	0.784894	0.784894	0.002605	0.147878	0.064624	CS pos: 29-30. QNA-EH. Pr: 0.2783	12879	plasmid			2608254	c__Bacilli;o__Bacillales;f__Bacillaceae;g__Bacillus;x__unclassified Bacillus (in: Bacteria);s__Bacillus sp. BS98	Bacilli	Bacillales
3	strict_detection	CP045607.2__plasmid	Firmicutes	CP045607.2	Bacillus cereus	SB1	(<= <====)	-4	QFY03399.1	Cluster 10503	True	subfam_01_Rap	557915	559009	-	3q15B00-i1	-	96.6	7.9e-90					RapA_[B._subtilis]	1.55e-28	26.099	94.4	smallORF78087	557790	557918	-	22	AGGAG	7	SP(Sec/SPI)	0.785549	0.785549	0.001019	0.199216	0.014216	CS pos: 27-28. TGS-QS. Pr: 0.1794	12975	plasmid			1396	c__Bacilli;o__Bacillales;f__Bacillaceae;g__Bacillus;x__Bacillus cereus group;s__Bacillus cereus	Bacilli	Bacillales
3	strict_detection	CP045607.2__plasmid	Firmicutes	CP045607.2	Bacillus cereus	SB1	(====> =>)	-4	QFY03466.1	Cluster 11437	True	subfam_01_Rap	50279	51352	+	3q15B00-i1	-	96.6	6.2e-88					RapA_[B._subtilis]	4.86e-20	24.167	94.2	QFY03467.1	51349	51474	+				SP(Sec/SPI)	0.648359	0.648359	0.002212	0.246123	0.103306	CS pos: 27-28. VSQ-NE. Pr: 0.1572	4339	plasmid			1396	c__Bacilli;o__Bacillales;f__Bacillaceae;g__Bacillus;x__Bacillus cereus group;s__Bacillus cereus	Bacilli	Bacillales
3	strict_detection	CP045607.2__plasmid	Firmicutes	CP045607.2	Bacillus cereus	SB1	(<= <====)	-4	QFY03470.1	Cluster 10771	True	subfam_01_Rap	54340	55431	-	3q15B00-i1	-	96.6	2.6e-90					RapA_[B._subtilis]	8.73e-27	26.912	92.1	smallORF78084	54212	54343	-	22	AGGAG	7	SP(Sec/SPI)	0.832302	0.832302	0.00153	0.121551	0.044617	CS pos: 26-27. TDS-HV. Pr: 0.3985	12974	plasmid			1396	c__Bacilli;o__Bacillales;f__Bacillaceae;g__Bacillus;x__Bacillus cereus group;s__Bacillus cereus	Bacilli	Bacillales
3	strict_detection	CP049330.1__intact(150)_prophage__923211-975308	Firmicutes	CP049330.1	Bacillus licheniformis	CP6	(====> =>)	-11	QSV40819.1	Cluster 8724	True	subfam_01_Rap	961646	962767	+	3q15B00-i1	-	97.1	1.8e-92					RapA_[B._subtilis]	5.68e-73	35.829	98.7	smallORF105902	962757	962876	+	20	AGGAG	11	SP(Sec/SPI)	0.966474	0.966474	0.003197	0.025807	0.004521	CS pos: 26-27. VQA-DY. Pr: 0.9214	13340	chromosome	intact(150)	923211-975308	1402	c__Bacilli;o__Bacillales;f__Bacillaceae;g__Bacillus;x__Bacillus subtilis group;s__Bacillus licheniformis	Bacilli	Bacillales
3	strict_detection	CP049330.1__intact(150)_prophage__923211-975308	Firmicutes	CP049330.1	Bacillus licheniformis	CP6	(====> =>)	54	QSV40823.1	Cluster 12180	False	subfam_01_Rap	965766	966806	+	3q15B00-i1	-	91.8	3e-78					RapA_[B._subtilis]	8.85e-39	31.7	90.5	QSV40824.1	966861	966998	+				SP(Sec/SPI)	0.880342	0.880342	0.005413	0.091823	0.022421	CS pos: 21-22. TSA-AD. Pr: 0.3409	4687	chromosome	intact(150)	923211-975308	1402	c__Bacilli;o__Bacillales;f__Bacillaceae;g__Bacillus;x__Bacillus subtilis group;s__Bacillus licheniformis	Bacilli	Bacillales
3	expansion_to_homologs	CP049330.1__intact(150)_prophage__923211-975308	Firmicutes	CP049330.1	Bacillus licheniformis	CP6	(====> =>)	-11	QSV40830.1	Cluster 6251	False	subfam_01_Rap	973902	975020	+									AKQ72093.1	0	100	100	smallORF693617	975010	975138	+	2	AGG	13									chromosome	intact(150)	923211-975308	1402	c__Bacilli;o__Bacillales;f__Bacillaceae;g__Bacillus;x__Bacillus subtilis group;s__Bacillus licheniformis	Bacilli	Bacillales
3	strict_detection	CP052064.1__plasmid	Firmicutes	CP052064.1	Bacillus thuringiensis	H3	(<= <====)	-4	QPW51880.1	Cluster 10525	True	subfam_01_Rap	124381	125475	-	3q15B00-i1	-	96	1.2e-87					RapA_[B._subtilis]	2.31e-28	26.099	94.4	smallORF100419	124256	124384	-	22	AGGAG	7	SP(Sec/SPI)	0.72003	0.72003	0.001462	0.269061	0.009447	CS pos: 29-30. TQS-TV. Pr: 0.2740	13537	plasmid			1428	c__Bacilli;o__Bacillales;f__Bacillaceae;g__Bacillus;x__Bacillus cereus group;s__Bacillus thuringiensis	Bacilli	Bacillales
3	expansion_to_homologs	CP052064.1__plasmid	Firmicutes	CP052064.1	Bacillus thuringiensis	H3	(<= <====)	-1	QPW51933.1	Cluster 9984	False	subfam_01_Rap	188990	190090	-									ANV74355.1	0	86.066	100	smallORF662865	188832	188990	-	22	AGGAG	10									plasmid			1428	c__Bacilli;o__Bacillales;f__Bacillaceae;g__Bacillus;x__Bacillus cereus group;s__Bacillus thuringiensis	Bacilli	Bacillales
3	strict_detection	CP052064.1__plasmid	Firmicutes	CP052064.1	Bacillus thuringiensis	H3	(<= <====)	-1	QPW52041.1	Cluster 9146	True	subfam_01_Rap	389104	390219	-	3q15B00-i1	-	96	6e-91					RapA_[B._subtilis]	1.33e-20	25.298	85.7	QPW52040.1	388943	389104	-				SP(Sec/SPI)	0.825359	0.825359	0.00334	0.118963	0.052338	CS pos: 27-28. SKT-DQ. Pr: 0.2155	4895	plasmid			1428	c__Bacilli;o__Bacillales;f__Bacillaceae;g__Bacillus;x__Bacillus cereus group;s__Bacillus thuringiensis	Bacilli	Bacillales
3	strict_detection	CP053290.1__plasmid	Firmicutes	CP053290.1	Bacillus cereus	WPySW2	(====> =>)	-4	QJU37476.1	Cluster 9536	False	subfam_01_Rap	33699	34793	+	3q15B00-i1	-	97.1	3.1e-97					RapA_[B._subtilis]	1.87e-33	26.781	91	QJU37477.1	34790	34930	+				SP(Sec/SPI)	0.990378	0.990378	0.002138	0.004053	0.003432	CS pos: 24-25. SHA-TD. Pr: 0.9281	4918	plasmid			1396	c__Bacilli;o__Bacillales;f__Bacillaceae;g__Bacillus;x__Bacillus cereus group;s__Bacillus cereus	Bacilli	Bacillales
3	strict_detection	CP053290.1__plasmid	Firmicutes	CP053290.1	Bacillus cereus	WPySW2	(====> =>)	-4	QJU37727.1	Cluster 1679	False	subfam_04_AimR_cereus	335823	337046	+	AimR-TPR	-	98.9	2.5e-62					AimR-like_[B._phage_Waukesha]	4.28e-48	30.591	93.4	QJU37728.1	337043	337198	+				SP(Sec/SPI)	0.522188	0.522188	0.004254	0.446658	0.026901	CS pos: 22-23. TAA-GS. Pr: 0.2278	4919	plasmid			1396	c__Bacilli;o__Bacillales;f__Bacillaceae;g__Bacillus;x__Bacillus cereus group;s__Bacillus cereus	Bacilli	Bacillales
3	strict_detection	CP053290.1__plasmid	Firmicutes	CP053290.1	Bacillus cereus	WPySW2	(<= ====>)	196	QJU37778.1	Cluster 3493	False	subfam_03_PlcR	409289	410554	+	4i1aA00-i2	-	67.2	1.9e-56	mbf_short4	SM00530	100	1.3e-16	NprR_[B._thuringensis]	1.42e-10	23.025	95.5	smallORF88330	409006	409092	-	19	AGGGGG	9	SP(Sec/SPI)	0.48299	0.48299	0.012855	0.061802	0.442353	CS pos: 22-23. VFL-ID. Pr: 0.0060	13559	plasmid			1396	c__Bacilli;o__Bacillales;f__Bacillaceae;g__Bacillus;x__Bacillus cereus group;s__Bacillus cereus	Bacilli	Bacillales
3	strict_detection	CP053949.1__plasmid	Firmicutes	CP053949.1	Bacillus cereus	FDAARGOS_799	(<= <====)	-4	QKH04789.1	Cluster 11442	True	subfam_01_Rap	295267	296340	-	3q15B00-i1	-	96.6	2e-87					RapA_[B._subtilis]	8.84e-21	24.198	89.9	QKH04788.1	295145	295270	-				SP(Sec/SPI)	0.648359	0.648359	0.002212	0.246123	0.103306	CS pos: 27-28. VSQ-NE. Pr: 0.1572	4963	plasmid			1396	c__Bacilli;o__Bacillales;f__Bacillaceae;g__Bacillus;x__Bacillus cereus group;s__Bacillus cereus	Bacilli	Bacillales
3	strict_detection	CP053949.1__plasmid	Firmicutes	CP053949.1	Bacillus cereus	FDAARGOS_799	(<= <====)	-1	QKH04801.1	Cluster 10774	True	subfam_01_Rap	305164	306255	-	3q15B00-i1	-	97.1	4.4e-90					RapA_[B._subtilis]	1.87e-24	24.309	94.4	QKH04800.1	305006	305164	-				SP(Sec/SPI)	0.777621	0.777621	0.00211	0.152346	0.067923	CS pos: 29-30. NQA-VN. Pr: 0.5125	4964	plasmid			1396	c__Bacilli;o__Bacillales;f__Bacillaceae;g__Bacillus;x__Bacillus cereus group;s__Bacillus cereus	Bacilli	Bacillales
3	strict_detection	CP053949.1__plasmid	Firmicutes	CP053949.1	Bacillus cereus	FDAARGOS_799	(====> =>)	-4	QKH04855.1	Cluster 10517	True	subfam_01_Rap	362393	363487	+	3q15B00-i1	-	96.6	2.8e-90					RapA_[B._subtilis]	3.75e-29	26.374	94.4	smallORF89034	363484	363612	+	22	AGGAG	7	SP(Sec/SPI)	0.780298	0.780298	0.001012	0.207488	0.011202	CS pos: 29-30. TQS-TV. Pr: 0.2518	13602	plasmid			1396	c__Bacilli;o__Bacillales;f__Bacillaceae;g__Bacillus;x__Bacillus cereus group;s__Bacillus cereus	Bacilli	Bacillales
3	strict_detection	CP053952.1__plasmid	Firmicutes	CP053952.1	Bacillus cereus	FDAARGOS_798	(<= <====)	-4	QKH10551.1	Cluster 11442	False	subfam_01_Rap	165117	166190	-	3q15B00-i1	-	96.6	2e-87					RapA_[B._subtilis]	8.84e-21	24.198	89.9	QKH10550.1	164995	165120	-				SP(Sec/SPI)	0.648359	0.648359	0.002212	0.246123	0.103306	CS pos: 27-28. VSQ-NE. Pr: 0.1572	4971	plasmid			1396	c__Bacilli;o__Bacillales;f__Bacillaceae;g__Bacillus;x__Bacillus cereus group;s__Bacillus cereus	Bacilli	Bacillales
3	strict_detection	CP053952.1__plasmid	Firmicutes	CP053952.1	Bacillus cereus	FDAARGOS_798	(<= <====)	-1	QKH10563.1	Cluster 10774	False	subfam_01_Rap	175014	176105	-	3q15B00-i1	-	97.1	4.4e-90					RapA_[B._subtilis]	1.87e-24	24.309	94.4	QKH10562.1	174856	175014	-				SP(Sec/SPI)	0.777621	0.777621	0.00211	0.152346	0.067923	CS pos: 29-30. NQA-VN. Pr: 0.5125	4972	plasmid			1396	c__Bacilli;o__Bacillales;f__Bacillaceae;g__Bacillus;x__Bacillus cereus group;s__Bacillus cereus	Bacilli	Bacillales
3	strict_detection	CP053952.1__plasmid	Firmicutes	CP053952.1	Bacillus cereus	FDAARGOS_798	(====> =>)	-4	QKH10617.1	Cluster 10517	False	subfam_01_Rap	232243	233337	+	3q15B00-i1	-	96.6	2.8e-90					RapA_[B._subtilis]	3.75e-29	26.374	94.4	smallORF89100	233334	233462	+	22	AGGAG	7	SP(Sec/SPI)	0.780298	0.780298	0.001012	0.207488	0.011202	CS pos: 29-30. TQS-TV. Pr: 0.2518	13610	plasmid			1396	c__Bacilli;o__Bacillales;f__Bacillaceae;g__Bacillus;x__Bacillus cereus group;s__Bacillus cereus	Bacilli	Bacillales
3	strict_detection	CP061871.1__plasmid	Firmicutes	CP061871.1	Bacillus subtilis	FX-1	(====> =>)	-11	UNL91962.1	Cluster 7769	True	subfam_01_Rap	131061	132197	+	3q15B00-i1	-	99.2	8.4e-114					RapA_[B._subtilis]	8.59e-122	50.263	99.7	UNL91963.1	132187	132369	+				SP(Sec/SPI)	0.518796	0.518796	0.023864	0.049028	0.408311	CS pos: 35-36. ARR-GQ. Pr: 0.0596	5268	plasmid			1423	c__Bacilli;o__Bacillales;f__Bacillaceae;g__Bacillus;x__Bacillus subtilis group;s__Bacillus subtilis	Bacilli	Bacillales
3	strict_detection	CP061871.1__plasmid	Firmicutes	CP061871.1	Bacillus subtilis	FX-1	(<= <====)	-11	UNL92040.1	Cluster 8195	True	subfam_01_Rap	66231	67361	-	3q15B00-i1	-	99.2	4.7e-106					RapA_[B._subtilis]	5.03e-90	42.744	99.2	UNL92039.1	66092	66241	-				SP(Sec/SPI)	0.93134	0.93134	0.012212	0.024743	0.031705	CS pos: 28-29. SNS-YK. Pr: 0.3024	5267	plasmid			1423	c__Bacilli;o__Bacillales;f__Bacillaceae;g__Bacillus;x__Bacillus subtilis group;s__Bacillus subtilis	Bacilli	Bacillales
3	expansion_to_homologs	CP061871.1__plasmid	Firmicutes	CP061871.1	Bacillus subtilis	FX-1	(====> =>)	-47	UNL92043.1	Cluster 6869	False	subfam_01_Rap	16032	17192	+									ARW06313.1	5.15e-120	46.615	99	smallORF822380	17146	17301	+	0											plasmid			1423	c__Bacilli;o__Bacillales;f__Bacillaceae;g__Bacillus;x__Bacillus subtilis group;s__Bacillus subtilis	Bacilli	Bacillales
3	strict_detection	CP066848.1__plasmid	Firmicutes	CP066848.1	Bacillus mycoides	BPN 08/1	(====> =>)	-4	QWI78078.1	Cluster 10568	True	subfam_01_Rap	327358	328452	+	3q15B00-i1	-	96.8	7.4e-90					RapA_[B._subtilis]	6.99e-23	24.1	94.2	QWI78079.1	328449	328580	+				SP(Sec/SPI)	0.715388	0.715388	0.003855	0.248887	0.03187	CS pos: 30-31. QKA-ID. Pr: 0.2203	5538	plasmid			1405	c__Bacilli;o__Bacillales;f__Bacillaceae;g__Bacillus;x__Bacillus cereus group;s__Bacillus mycoides	Bacilli	Bacillales
3	expansion_to_homologs	CP066848.1__plasmid	Firmicutes	CP066848.1	Bacillus mycoides	BPN 08/1	(====> =>)	-1	QWI78121.1	Cluster 9995	False	subfam_01_Rap	381013	382113	+									ANV74355.1	0	84.699	100	smallORF724934	382113	382271	+	22	AGGAG	10									plasmid			1405	c__Bacilli;o__Bacillales;f__Bacillaceae;g__Bacillus;x__Bacillus cereus group;s__Bacillus mycoides	Bacilli	Bacillales
3	strict_detection	CP066848.1__plasmid	Firmicutes	CP066848.1	Bacillus mycoides	BPN 08/1	(<= <====)	-4	QWI78156.1	Cluster 11452	True	subfam_01_Rap	445289	446362	-	3q15B00-i1	-	96.6	1.4e-88					RapA_[B._subtilis]	2.39e-20	24.167	94.2	QWI78155.1	445167	445292	-				SP(Sec/SPI)	0.648359	0.648359	0.002212	0.246123	0.103306	CS pos: 27-28. VSQ-NE. Pr: 0.1572	5539	plasmid			1405	c__Bacilli;o__Bacillales;f__Bacillaceae;g__Bacillus;x__Bacillus cereus group;s__Bacillus mycoides	Bacilli	Bacillales
3	strict_detection	CP072692.1__plasmid	Firmicutes	CP072692.1	Bacillus thuringiensis	IMBL-B9	(====> =>)	-4	USP55630.1	Cluster 7715	False	subfam_01_Rap	58737	59837	+	3q15B00-i1	-	97.4	9.6e-87					RapA_[B._subtilis]	1.81e-26	27.688	95.2	USP55631.1	59834	60079	+				SP(Sec/SPI)	0.969569	0.969569	0.00187	0.025379	0.003183	CS pos: 28-29. SQA-DH. Pr: 0.5096	5794	plasmid			1428	c__Bacilli;o__Bacillales;f__Bacillaceae;g__Bacillus;x__Bacillus cereus group;s__Bacillus thuringiensis	Bacilli	Bacillales
3	strict_detection	CP072692.1__plasmid	Firmicutes	CP072692.1	Bacillus thuringiensis	IMBL-B9	(====> =>)	-4	USP55642.1	Cluster 5552	True	subfam_04_AimR_cereus	69247	70470	+	AimR-TPR	-	98.4	1.3e-60					AimR-like_[B._phage_Waukesha]	3.23e-49	31.026	93.4	USP55643.1	70467	70622	+				SP(Sec/SPI)	0.596994	0.596994	0.002939	0.351166	0.048902	CS pos: 24-25. VGS-KE. Pr: 0.2144	5795	plasmid			1428	c__Bacilli;o__Bacillales;f__Bacillaceae;g__Bacillus;x__Bacillus cereus group;s__Bacillus thuringiensis	Bacilli	Bacillales
3	strict_detection	CP072692.1__plasmid	Firmicutes	CP072692.1	Bacillus thuringiensis	IMBL-B9	(====> =>)	-4	USP55795.1	Cluster 10615	True	subfam_01_Rap	260253	261347	+	3q15B00-i1	-	96.3	7.8e-94					RapA_[B._subtilis]	5.8e-32	27.635	91	USP55796.1	261344	261484	+				SP(Sec/SPI)	0.85683	0.85683	0.005039	0.082177	0.055954	CS pos: 32-33. ALS-EE. Pr: 0.3576	5796	plasmid			1428	c__Bacilli;o__Bacillales;f__Bacillaceae;g__Bacillus;x__Bacillus cereus group;s__Bacillus thuringiensis	Bacilli	Bacillales
3	strict_detection	CP074713.1__plasmid	Firmicutes	CP074713.1	Bacillus thuringiensis	B13	(====> =>)	-4	UJP57498.1	Cluster 10520	False	subfam_01_Rap	256058	257152	+	3q15B00-i1	-	97.1	2e-95					RapA_[B._subtilis]	1.47e-30	27.066	91	UJP57499.1	257149	257289	+				SP(Sec/SPI)	0.889448	0.889448	0.00352	0.043549	0.063484	CS pos: 32-33. ALS-GD. Pr: 0.2261	5874	plasmid			1428	c__Bacilli;o__Bacillales;f__Bacillaceae;g__Bacillus;x__Bacillus cereus group;s__Bacillus thuringiensis	Bacilli	Bacillales
3	strict_detection	CP074713.1__plasmid	Firmicutes	CP074713.1	Bacillus thuringiensis	B13	(<= <====)	-4	UJP57593.1	Cluster 10355	False	subfam_01_Rap	52052	53146	-	3q15B00-i1	-	96.6	2.1e-88					RapA_[B._subtilis]	6.72e-26	25.762	94.4	smallORF127587	51927	52055	-	22	AGGAG	7	SP(Sec/SPI)	0.785549	0.785549	0.001019	0.199216	0.014216	CS pos: 27-28. TGS-QS. Pr: 0.1794	14562	plasmid			1428	c__Bacilli;o__Bacillales;f__Bacillaceae;g__Bacillus;x__Bacillus cereus group;s__Bacillus thuringiensis	Bacilli	Bacillales
3	strict_detection	CP074713.1__plasmid	Firmicutes	CP074713.1	Bacillus thuringiensis	B13	(<= <====)	-4	UJP57655.1	Cluster 9567	False	subfam_01_Rap	155391	156485	-	3q15B00-i1	-	97.1	2.7e-90					RapA_[B._subtilis]	1.71e-14	23.333	94.2	UJP57654.1	155263	155394	-				SP(Sec/SPI)	0.703165	0.703165	0.001822	0.259685	0.035329	CS pos: 27-28. TET-HK. Pr: 0.2029	5873	plasmid			1428	c__Bacilli;o__Bacillales;f__Bacillaceae;g__Bacillus;x__Bacillus cereus group;s__Bacillus thuringiensis	Bacilli	Bacillales
3	strict_detection	CP076541.1__plasmid	Firmicutes	CP076541.1	Bacillus thuringiensis	GR007	(====> =>)	-4	QWS48511.1	Cluster 10359	False	subfam_01_Rap	252081	253175	+	3q15B00-i1	-	95.8	8.5e-89					RapA_[B._subtilis]	1.23e-31	29.195	77.7	smallORF114520	253172	253306	+	22	AGGAG	7	SP(Sec/SPI)	0.834934	0.834934	0.002224	0.125004	0.037838	CS pos: 25-26. NTA-KT. Pr: 0.2416	14834	plasmid			1428	c__Bacilli;o__Bacillales;f__Bacillaceae;g__Bacillus;x__Bacillus cereus group;s__Bacillus thuringiensis	Bacilli	Bacillales
3	strict_detection	CP076541.1__plasmid	Firmicutes	CP076541.1	Bacillus thuringiensis	GR007	(<= <====)	-4	QWS48616.1	Cluster 5524	False	subfam_04_AimR_cereus	122980	124203	-	AimR-TPR	-	98.9	5.1e-62					AimR-like_[B._phage_Waukesha]	1.72e-47	30.155	93.4	QWS48615.1	122828	122983	-				SP(Sec/SPI)	0.563406	0.563406	0.002203	0.40841	0.025982	CS pos: 24-25. AGS-KE. Pr: 0.1391	6187	plasmid			1428	c__Bacilli;o__Bacillales;f__Bacillaceae;g__Bacillus;x__Bacillus cereus group;s__Bacillus thuringiensis	Bacilli	Bacillales
3	strict_detection	CP076541.1__plasmid	Firmicutes	CP076541.1	Bacillus thuringiensis	GR007	(<= <====)	-4	QWS48625.1	Cluster 7669	False	subfam_01_Rap	133572	134672	-	3q15B00-i1	-	97.4	1.5e-86					RapA_[B._subtilis]	6.71e-26	27.346	95.2	QWS48624.1	133333	133575	-				SP(Sec/SPI)	0.955662	0.955662	0.002057	0.026191	0.01609	CS pos: 28-29. SQA-DH. Pr: 0.7851	6188	plasmid			1428	c__Bacilli;o__Bacillales;f__Bacillaceae;g__Bacillus;x__Bacillus cereus group;s__Bacillus thuringiensis	Bacilli	Bacillales
3	strict_detection	CP083087.1__plasmid	Firmicutes	CP083087.1	Bacillus thuringiensis	B401	(<= <====)	-1	UEK81873.1	Cluster 11398	False	subfam_01_Rap	161493	162566	-	3q15B00-i1	-	97.4	1.1e-92					RapA_[B._subtilis]	2.2e-23	25.079	82.1	smallORF123596	161359	161493	-	22	AGGAG	10	SP(Sec/SPI)	0.720173	0.720173	0.003109	0.205735	0.070983	CS pos: 27-28. LQS-VS. Pr: 0.1685	15048	plasmid			1428	c__Bacilli;o__Bacillales;f__Bacillaceae;g__Bacillus;x__Bacillus cereus group;s__Bacillus thuringiensis	Bacilli	Bacillales
3	strict_detection	CP083087.1__plasmid	Firmicutes	CP083087.1	Bacillus thuringiensis	B401	(====> =>)	-4	UEK81897.1	Cluster 5547	False	subfam_04_AimR_cereus	186524	187747	+	AimR-TPR	-	98.9	7.1e-60					AimR-like_[B._phage_Waukesha]	8.71e-48	30.513	93.4	UEK81898.1	187744	187899	+				SP(Sec/SPI)	0.629106	0.629106	0.002428	0.329893	0.038573	CS pos: 24-25. VGS-KE. Pr: 0.2262	6368	plasmid			1428	c__Bacilli;o__Bacillales;f__Bacillaceae;g__Bacillus;x__Bacillus cereus group;s__Bacillus thuringiensis	Bacilli	Bacillales
3	strict_detection	CP083087.1__plasmid	Firmicutes	CP083087.1	Bacillus thuringiensis	B401	(<= <====)	-4	UEK81963.1	Cluster 10753	False	subfam_01_Rap	10372	11463	-	3q15B00-i1	-	95.8	6.1e-88					RapA_[B._subtilis]	2.7e-28	28.859	77.7	smallORF123601	10241	10375	-	22	AGGAG	7	SP(Sec/SPI)	0.834934	0.834934	0.002224	0.125004	0.037838	CS pos: 25-26. NTA-KT. Pr: 0.2416	15047	plasmid			1428	c__Bacilli;o__Bacillales;f__Bacillaceae;g__Bacillus;x__Bacillus cereus group;s__Bacillus thuringiensis	Bacilli	Bacillales
3	strict_detection	CP083146.1__plasmid	Firmicutes	CP083146.1	Bacillus thuringiensis	GC-91	(<= <====)	-4	UEL13960.1	Cluster 10753	False	subfam_01_Rap	165922	167013	-	3q15B00-i1	-	95.8	6.1e-88					RapA_[B._subtilis]	2.7e-28	28.859	77.7	smallORF123999	165791	165925	-	22	AGGAG	7	SP(Sec/SPI)	0.834934	0.834934	0.002224	0.125004	0.037838	CS pos: 25-26. NTA-KT. Pr: 0.2416	15106	plasmid			1428	c__Bacilli;o__Bacillales;f__Bacillaceae;g__Bacillus;x__Bacillus cereus group;s__Bacillus thuringiensis	Bacilli	Bacillales
3	strict_detection	CP083146.1__plasmid	Firmicutes	CP083146.1	Bacillus thuringiensis	GC-91	(<= <====)	-1	UEL14082.1	Cluster 11398	False	subfam_01_Rap	21596	22669	-	3q15B00-i1	-	97.4	1.1e-92					RapA_[B._subtilis]	2.2e-23	25.079	82.1	smallORF123994	21462	21596	-	22	AGGAG	10	SP(Sec/SPI)	0.720173	0.720173	0.003109	0.205735	0.070983	CS pos: 27-28. LQS-VS. Pr: 0.1685	15104	plasmid			1428	c__Bacilli;o__Bacillales;f__Bacillaceae;g__Bacillus;x__Bacillus cereus group;s__Bacillus thuringiensis	Bacilli	Bacillales
3	strict_detection	CP083146.1__plasmid	Firmicutes	CP083146.1	Bacillus thuringiensis	GC-91	(====> =>)	-4	UEL14106.1	Cluster 5531	False	subfam_04_AimR_cereus	46632	47855	+	AimR-TPR	-	98.9	1.3e-59					AimR-like_[B._phage_Waukesha]	7.14e-50	31.282	93.4	UEL14107.1	47852	48007	+				SP(Sec/SPI)	0.602033	0.602033	0.002248	0.346935	0.048784	CS pos: 24-25. VGS-KE. Pr: 0.2085	6428	plasmid			1428	c__Bacilli;o__Bacillales;f__Bacillaceae;g__Bacillus;x__Bacillus cereus group;s__Bacillus thuringiensis	Bacilli	Bacillales
3	strict_detection	CP083158.1__plasmid	Firmicutes	CP083158.1	Bacillus thuringiensis	ABTS-1857	(<= <====)	-4	UEL20865.1	Cluster 10753	False	subfam_01_Rap	169484	170575	-	3q15B00-i1	-	95.8	6.1e-88					RapA_[B._subtilis]	2.7e-28	28.859	77.7	smallORF124110	169353	169487	-	22	AGGAG	7	SP(Sec/SPI)	0.834934	0.834934	0.002224	0.125004	0.037838	CS pos: 25-26. NTA-KT. Pr: 0.2416	15117	plasmid			1428	c__Bacilli;o__Bacillales;f__Bacillaceae;g__Bacillus;x__Bacillus cereus group;s__Bacillus thuringiensis	Bacilli	Bacillales
3	strict_detection	CP083158.1__plasmid	Firmicutes	CP083158.1	Bacillus thuringiensis	ABTS-1857	(<= <====)	-1	UEL20990.1	Cluster 11398	False	subfam_01_Rap	19563	20636	-	3q15B00-i1	-	97.4	1.1e-92					RapA_[B._subtilis]	2.2e-23	25.079	82.1	smallORF124105	19429	19563	-	22	AGGAG	10	SP(Sec/SPI)	0.720173	0.720173	0.003109	0.205735	0.070983	CS pos: 27-28. LQS-VS. Pr: 0.1685	15115	plasmid			1428	c__Bacilli;o__Bacillales;f__Bacillaceae;g__Bacillus;x__Bacillus cereus group;s__Bacillus thuringiensis	Bacilli	Bacillales
3	strict_detection	CP083158.1__plasmid	Firmicutes	CP083158.1	Bacillus thuringiensis	ABTS-1857	(====> =>)	-4	UEL21014.1	Cluster 5547	False	subfam_04_AimR_cereus	44594	45817	+	AimR-TPR	-	98.9	7.1e-60					AimR-like_[B._phage_Waukesha]	8.71e-48	30.513	93.4	UEL21015.1	45814	45969	+				SP(Sec/SPI)	0.629106	0.629106	0.002428	0.329893	0.038573	CS pos: 24-25. VGS-KE. Pr: 0.2262	6441	plasmid			1428	c__Bacilli;o__Bacillales;f__Bacillaceae;g__Bacillus;x__Bacillus cereus group;s__Bacillus thuringiensis	Bacilli	Bacillales
3	strict_detection	CP085502.1__plasmid	Firmicutes	CP085502.1	Bacillus cereus	A24	(<= <====)	-4	UDW03731.1	Cluster 11429	True	subfam_01_Rap	39577	40650	-	3q15B00-i1	-	95.8	2.6e-85					RapA_[B._subtilis]	5.34e-17	25.912	68.5	UDW03730.1	39455	39580	-				SP(Sec/SPI)	0.57281	0.57281	0.001665	0.294467	0.131059	CS pos: 27-28. VPQ-QE. Pr: 0.0740	6562	plasmid			1396	c__Bacilli;o__Bacillales;f__Bacillaceae;g__Bacillus;x__Bacillus cereus group;s__Bacillus cereus	Bacilli	Bacillales
3	expansion_to_homologs	CP085502.1__plasmid	Firmicutes	CP085502.1	Bacillus cereus	A24	(====> =>)	-1	UDW03734.1	Cluster 9975	False	subfam_01_Rap	43672	44772	+									ANV74355.1	0	85.519	100	smallORF518391	44772	44930	+	22	AGGAG	10									plasmid			1396	c__Bacilli;o__Bacillales;f__Bacillaceae;g__Bacillus;x__Bacillus cereus group;s__Bacillus cereus	Bacilli	Bacillales
3	strict_detection	CP085502.1__plasmid	Firmicutes	CP085502.1	Bacillus cereus	A24	(<= <====)	-4	UDW03748.1	Cluster 9907	True	subfam_01_Rap	62900	64000	-	3q15B00-i1	-	97.4	1.1e-87					RapA_[B._subtilis]	1.42e-24	26.933	95.2	UDW03747.1	62688	62903	-				SP(Sec/SPI)	0.966446	0.966446	0.001899	0.028884	0.00277	CS pos: 28-29. SQA-DH. Pr: 0.7905	6563	plasmid			1396	c__Bacilli;o__Bacillales;f__Bacillaceae;g__Bacillus;x__Bacillus cereus group;s__Bacillus cereus	Bacilli	Bacillales
3	strict_detection	CP091973.1__plasmid	Firmicutes	CP091973.1	Bacillus cereus	MB1	(====> =>)	-4	UTO45017.1	Cluster 1679	False	subfam_04_AimR_cereus	374011	375234	+	AimR-TPR	-	98.9	2.5e-62					AimR-like_[B._phage_Waukesha]	4.28e-48	30.591	93.4	UTO45018.1	375231	375386	+				SP(Sec/SPI)	0.522188	0.522188	0.004254	0.446658	0.026901	CS pos: 22-23. TAA-GS. Pr: 0.2278	6811	plasmid			1396	c__Bacilli;o__Bacillales;f__Bacillaceae;g__Bacillus;x__Bacillus cereus group;s__Bacillus cereus	Bacilli	Bacillales
3	strict_detection	CP091973.1__plasmid	Firmicutes	CP091973.1	Bacillus cereus	MB1	(<= ====>)	196	UTO45062.1	Cluster 3493	False	subfam_03_PlcR	23285	24550	+	4i1aA00-i2	-	67.2	1.9e-56	mbf_short4	SM00530	100	1.3e-16	NprR_[B._thuringensis]	1.42e-10	23.025	95.5	smallORF146762	23002	23088	-	19	AGGGGG	9	SP(Sec/SPI)	0.48299	0.48299	0.012855	0.061802	0.442353	CS pos: 22-23. VFL-ID. Pr: 0.0060	15538	plasmid			1396	c__Bacilli;o__Bacillales;f__Bacillaceae;g__Bacillus;x__Bacillus cereus group;s__Bacillus cereus	Bacilli	Bacillales
3	strict_detection	CP091973.1__plasmid	Firmicutes	CP091973.1	Bacillus cereus	MB1	(====> =>)	-4	UTO45102.1	Cluster 9536	False	subfam_01_Rap	69384	70478	+	3q15B00-i1	-	97.1	3.1e-97					RapA_[B._subtilis]	1.87e-33	26.781	91	UTO45103.1	70475	70615	+				SP(Sec/SPI)	0.990378	0.990378	0.002138	0.004053	0.003432	CS pos: 24-25. SHA-TD. Pr: 0.9281	6810	plasmid			1396	c__Bacilli;o__Bacillales;f__Bacillaceae;g__Bacillus;x__Bacillus cereus group;s__Bacillus cereus	Bacilli	Bacillales
3	strict_detection	CP093929.1__plasmid	Firmicutes	CP093929.1	Bacillus cereus	AH7-7	(<= <====)	-4	UNS94666.1	Cluster 1679	False	subfam_04_AimR_cereus	273053	274276	-	AimR-TPR	-	98.9	2.5e-62					AimR-like_[B._phage_Waukesha]	4.28e-48	30.591	93.4	UNS94665.1	272901	273056	-				SP(Sec/SPI)	0.522188	0.522188	0.004254	0.446658	0.026901	CS pos: 22-23. TAA-GS. Pr: 0.2278	6927	plasmid			1396	c__Bacilli;o__Bacillales;f__Bacillaceae;g__Bacillus;x__Bacillus cereus group;s__Bacillus cereus	Bacilli	Bacillales
3	strict_detection	CP093929.1__plasmid	Firmicutes	CP093929.1	Bacillus cereus	AH7-7	(<= <====)	-4	UNS94924.1	Cluster 9536	False	subfam_01_Rap	116783	117877	-	3q15B00-i1	-	97.1	3.1e-97					RapA_[B._subtilis]	1.87e-33	26.781	91	UNS94923.1	116646	116786	-				SP(Sec/SPI)	0.990378	0.990378	0.002138	0.004053	0.003432	CS pos: 24-25. SHA-TD. Pr: 0.9281	6926	plasmid			1396	c__Bacilli;o__Bacillales;f__Bacillaceae;g__Bacillus;x__Bacillus cereus group;s__Bacillus cereus	Bacilli	Bacillales
3	strict_detection	CP093929.1__plasmid	Firmicutes	CP093929.1	Bacillus cereus	AH7-7	(<==== =>)	196	UNS94964.1	Cluster 3493	False	subfam_03_PlcR	162711	163976	-	4i1aA00-i2	-	67.2	1.9e-56	mbf_short4	SM00530	100	1.3e-16	NprR_[B._thuringensis]	1.42e-10	23.025	95.5	smallORF135570	164173	164259	+	19	AGGGGG	9	SP(Sec/SPI)	0.48299	0.48299	0.012855	0.061802	0.442353	CS pos: 22-23. VFL-ID. Pr: 0.0060	15643	plasmid			1396	c__Bacilli;o__Bacillales;f__Bacillaceae;g__Bacillus;x__Bacillus cereus group;s__Bacillus cereus	Bacilli	Bacillales
3	strict_detection	CP094400.1__plasmid	Firmicutes	CP094400.1	Bacillus thuringiensis	UFT038	(====> =>)	-4	UOB60818.1	Cluster 10748	False	subfam_01_Rap	171188	172279	+	3q15B00-i1	-	95.8	7e-88					RapA_[B._subtilis]	4.23e-28	28.904	77.7	smallORF135892	172276	172410	+	22	AGGAG	7	SP(Sec/SPI)	0.834934	0.834934	0.002224	0.125004	0.037838	CS pos: 25-26. NTA-KT. Pr: 0.2416	15650	plasmid			1428	c__Bacilli;o__Bacillales;f__Bacillaceae;g__Bacillus;x__Bacillus cereus group;s__Bacillus thuringiensis	Bacilli	Bacillales
3	strict_detection	CP094400.1__plasmid	Firmicutes	CP094400.1	Bacillus thuringiensis	UFT038	(====> =>)	-4	UOB60879.1	Cluster 10364	False	subfam_01_Rap	284927	286021	+	3q15B00-i1	-	97.1	8.7e-91					RapA_[B._subtilis]	5.68e-26	27.348	94.2	UOB60880.1	286018	286155	+				SP(Sec/SPI)	0.499892	0.499892	0.002335	0.482542	0.015231	CS pos: 23-24. ISS-DK. Pr: 0.2421	6930	plasmid			1428	c__Bacilli;o__Bacillales;f__Bacillaceae;g__Bacillus;x__Bacillus cereus group;s__Bacillus thuringiensis	Bacilli	Bacillales
3	strict_detection	CP094400.1__plasmid	Firmicutes	CP094400.1	Bacillus thuringiensis	UFT038	(<= <====)	-4	UOB60894.1	Cluster 5525	False	subfam_04_AimR_cereus	5049	6230	-	AimR-TPR	-	98.9	3.1e-61					AimR-like_[B._phage_Waukesha]	3.16e-46	30.026	95.4	UOB60893.1	4900	5052	-				SP(Sec/SPI)	0.55681	0.55681	0.002204	0.388223	0.052763	CS pos: 23-24. AGS-KE. Pr: 0.2110	6929	plasmid			1428	c__Bacilli;o__Bacillales;f__Bacillaceae;g__Bacillus;x__Bacillus cereus group;s__Bacillus thuringiensis	Bacilli	Bacillales
3	strict_detection	CP097353.1__plasmid	Firmicutes	CP097353.1	Bacillus cereus	DQ01	(<= <====)	-4	UQX86332.1	Cluster 9536	False	subfam_01_Rap	288335	289429	-	3q15B00-i1	-	97.1	3.1e-97					RapA_[B._subtilis]	1.87e-33	26.781	91	UQX86331.1	288198	288338	-				SP(Sec/SPI)	0.990378	0.990378	0.002138	0.004053	0.003432	CS pos: 24-25. SHA-TD. Pr: 0.9281	7094	plasmid			1396	c__Bacilli;o__Bacillales;f__Bacillaceae;g__Bacillus;x__Bacillus cereus group;s__Bacillus cereus	Bacilli	Bacillales
3	strict_detection	CP097353.1__plasmid	Firmicutes	CP097353.1	Bacillus cereus	DQ01	(<==== =>)	196	UQX86372.1	Cluster 3493	False	subfam_03_PlcR	334263	335528	-	4i1aA00-i2	-	67.2	1.9e-56	mbf_short4	SM00530	100	1.3e-16	NprR_[B._thuringensis]	1.42e-10	23.025	95.5	smallORF140996	335725	335811	+	19	AGGGGG	9	SP(Sec/SPI)	0.48299	0.48299	0.012855	0.061802	0.442353	CS pos: 22-23. VFL-ID. Pr: 0.0060	15817	plasmid			1396	c__Bacilli;o__Bacillales;f__Bacillaceae;g__Bacillus;x__Bacillus cereus group;s__Bacillus cereus	Bacilli	Bacillales
3	strict_detection	CP097353.1__plasmid	Firmicutes	CP097353.1	Bacillus cereus	DQ01	(<= <====)	-4	UQX86448.1	Cluster 1679	False	subfam_04_AimR_cereus	44303	45526	-	AimR-TPR	-	98.9	2.5e-62					AimR-like_[B._phage_Waukesha]	4.28e-48	30.591	93.4	UQX86447.1	44151	44306	-				SP(Sec/SPI)	0.522188	0.522188	0.004254	0.446658	0.026901	CS pos: 22-23. TAA-GS. Pr: 0.2278	7093	plasmid			1396	c__Bacilli;o__Bacillales;f__Bacillaceae;g__Bacillus;x__Bacillus cereus group;s__Bacillus cereus	Bacilli	Bacillales
3	strict_detection	CP101136.1__plasmid	Firmicutes	CP101136.1	Bacillus paranthracis	Bt C4	(<= <====)	-4	UTO11392.1	Cluster 1679	False	subfam_04_AimR_cereus	163468	164691	-	AimR-TPR	-	98.9	2.5e-62					AimR-like_[B._phage_Waukesha]	4.28e-48	30.591	93.4	UTO11391.1	163316	163471	-				SP(Sec/SPI)	0.522188	0.522188	0.004254	0.446658	0.026901	CS pos: 22-23. TAA-GS. Pr: 0.2278	7207	plasmid			2026186	c__Bacilli;o__Bacillales;f__Bacillaceae;g__Bacillus;x__Bacillus cereus group;s__Bacillus paranthracis	Bacilli	Bacillales
3	strict_detection	CP101136.1__plasmid	Firmicutes	CP101136.1	Bacillus paranthracis	Bt C4	(<= <====)	-4	UTO11560.1	Cluster 9536	False	subfam_01_Rap	48657	49751	-	3q15B00-i1	-	97.1	3.1e-97					RapA_[B._subtilis]	1.87e-33	26.781	91	UTO11559.1	48520	48660	-				SP(Sec/SPI)	0.990378	0.990378	0.002138	0.004053	0.003432	CS pos: 24-25. SHA-TD. Pr: 0.9281	7206	plasmid			2026186	c__Bacilli;o__Bacillales;f__Bacillaceae;g__Bacillus;x__Bacillus cereus group;s__Bacillus paranthracis	Bacilli	Bacillales
3	strict_detection	CP101136.1__plasmid	Firmicutes	CP101136.1	Bacillus paranthracis	Bt C4	(<= ====>)	196	UTO11578.1	Cluster 3493	False	subfam_03_PlcR	64023	65288	+	4i1aA00-i2	-	67.2	1.9e-56	mbf_short4	SM00530	100	1.3e-16	NprR_[B._thuringensis]	1.42e-10	23.025	95.5	smallORF146694	63740	63826	-	19	AGGGGG	9	SP(Sec/SPI)	0.48299	0.48299	0.012855	0.061802	0.442353	CS pos: 22-23. VFL-ID. Pr: 0.0060	15956	plasmid			2026186	c__Bacilli;o__Bacillales;f__Bacillaceae;g__Bacillus;x__Bacillus cereus group;s__Bacillus paranthracis	Bacilli	Bacillales
3	expansion_to_homologs	CP103996.1__plasmid	Firmicutes	CP103996.1	Bacillus subtilis	SRCM117109	(<= <====)	-47	UWJ03544.1	Cluster 6730	False	subfam_01_Rap	90724	91890	-									ARW06313.1	4.44e-119	46.354	98.5	smallORF900874	90615	90770	-	0											plasmid			1423	c__Bacilli;o__Bacillales;f__Bacillaceae;g__Bacillus;x__Bacillus subtilis group;s__Bacillus subtilis	Bacilli	Bacillales
3	strict_detection	CP103996.1__plasmid	Firmicutes	CP103996.1	Bacillus subtilis	SRCM117109	(<= <====)	-11	UWJ03568.1	Cluster 7779	True	subfam_01_Rap	112352	113488	-	3q15B00-i1	-	99.2	1.2e-113					RapA_[B._subtilis]	3.44e-122	50.263	99.7	UWJ03567.1	112180	112362	-				SP(Sec/SPI)	0.547532	0.547532	0.024473	0.049865	0.378131	CS pos: 35-36. ARR-GQ. Pr: 0.0629	7436	plasmid			1423	c__Bacilli;o__Bacillales;f__Bacillaceae;g__Bacillus;x__Bacillus subtilis group;s__Bacillus subtilis	Bacilli	Bacillales
3	strict_detection	CP103996.1__plasmid	Firmicutes	CP103996.1	Bacillus subtilis	SRCM117109	(====> =>)	-11	UWJ03642.1	Cluster 8195	False	subfam_01_Rap	29178	30308	+	3q15B00-i1	-	99.2	4.7e-106					RapA_[B._subtilis]	5.03e-90	42.744	99.2	UWJ03643.1	30298	30447	+				SP(Sec/SPI)	0.93134	0.93134	0.012212	0.024743	0.031705	CS pos: 28-29. SNS-YK. Pr: 0.3024	7435	plasmid			1423	c__Bacilli;o__Bacillales;f__Bacillaceae;g__Bacillus;x__Bacillus subtilis group;s__Bacillus subtilis	Bacilli	Bacillales
2	strict_detection	AE017195.1__plasmid	Firmicutes	AE017195.1	Bacillus cereus	ATCC 10987	(<= <====)	-4	AAS44998.1	Cluster 9536	False	subfam_01_Rap	130663	131757	-	3q15B00-i1	-	97.1	3.1e-97					RapA_[B._subtilis]	1.87e-33	26.781	91	AAS44997.1	130526	130666	-				SP(Sec/SPI)	0.990378	0.990378	0.002138	0.004053	0.003432	CS pos: 24-25. SHA-TD. Pr: 0.9281	22	plasmid			222523	c__Bacilli;o__Bacillales;f__Bacillaceae;g__Bacillus;x__Bacillus cereus group;s__Bacillus cereus;x__Bacillus cereus ATCC 10987	Bacilli	Bacillales
2	strict_detection	AE017195.1__plasmid	Firmicutes	AE017195.1	Bacillus cereus	ATCC 10987	(<= ====>)	196	AAS45017.1	Cluster 3493	True	subfam_03_PlcR	146029	147294	+	4i1aA00-i2	-	67.2	1.9e-56	mbf_short4	SM00530	100	1.3e-16	NprR_[B._thuringensis]	1.42e-10	23.025	95.5	smallORF440	145746	145832	-	19	AGGGGG	9	SP(Sec/SPI)	0.48299	0.48299	0.012855	0.061802	0.442353	CS pos: 22-23. VFL-ID. Pr: 0.0060	7802	plasmid			222523	c__Bacilli;o__Bacillales;f__Bacillaceae;g__Bacillus;x__Bacillus cereus group;s__Bacillus cereus;x__Bacillus cereus ATCC 10987	Bacilli	Bacillales
2	strict_detection	AP014867.1__plasmid	Firmicutes	AP014867.1	Bacillus thuringiensis	Pasteur Institute Standard strain	(<= <====)	-4	BAR87722.1	Cluster 5535	True	subfam_04_AimR_cereus	67404	68627	-	AimR-TPR	-	98.9	1.4e-60					AimR-like_[B._phage_Waukesha]	1.03e-44	29.124	93.4	BAR87721.1	67252	67407	-				SP(Sec/SPI)	0.546841	0.546841	0.002293	0.4229	0.027966	CS pos: 24-25. AGS-KE. Pr: 0.1354	98	plasmid			1442	c__Bacilli;o__Bacillales;f__Bacillaceae;g__Bacillus;x__Bacillus cereus group;s__Bacillus thuringiensis;x__Bacillus thuringiensis serovar tolworthi	Bacilli	Bacillales
2	strict_detection	AP014867.1__plasmid	Firmicutes	AP014867.1	Bacillus thuringiensis	Pasteur Institute Standard strain	(<= <====)	-1	BAR87738.1	Cluster 9036	True	subfam_01_Rap	80903	82018	-	3q15B00-i1	-	97.1	2.5e-92					RapA_[B._subtilis]	1.06e-20	24.119	94.7	BAR87737.1	80775	80903	-				SP(Sec/SPI)	0.723629	0.723629	0.001496	0.227424	0.047451	CS pos: 27-28. QHA-LK. Pr: 0.3381	99	plasmid			1442	c__Bacilli;o__Bacillales;f__Bacillaceae;g__Bacillus;x__Bacillus cereus group;s__Bacillus thuringiensis;x__Bacillus thuringiensis serovar tolworthi	Bacilli	Bacillales
2	strict_detection	AP014869.1__plasmid	Firmicutes	AP014869.1	Bacillus thuringiensis	Pasteur Institute Standard strain	(====> =>)	1	BAR87844.1	Cluster 10903	True	subfam_01_Rap	1020	2108	+	3q15B00-i1	-	95.5	7.1e-85					RapA_[B._subtilis]	3.17e-20	27.397	68.3	BAR87845.1	2110	2247	+				SP(Sec/SPI)	0.719061	0.719061	0.003053	0.235751	0.042134	CS pos: 32-33. VSS-EE. Pr: 0.2772	100	plasmid			1442	c__Bacilli;o__Bacillales;f__Bacillaceae;g__Bacillus;x__Bacillus cereus group;s__Bacillus thuringiensis;x__Bacillus thuringiensis serovar tolworthi	Bacilli	Bacillales
2	strict_detection	AP014869.1__plasmid	Firmicutes	AP014869.1	Bacillus thuringiensis	Pasteur Institute Standard strain	(<= <====)	46	BAR87860.1	Cluster 6919	True	subfam_04_AimR_cereus	12562	13719	-	AimR-TPR	-	98.9	2.5e-50					AimR-like_[B._phage_Waukesha]	7.09e-55	32.648	96.7	BAR87859.1	12375	12515	-				SP(Sec/SPI)	0.714374	0.714374	0.002021	0.271416	0.012189	CS pos: 25-26. TDT-KE. Pr: 0.1087	101	plasmid			1442	c__Bacilli;o__Bacillales;f__Bacillaceae;g__Bacillus;x__Bacillus cereus group;s__Bacillus thuringiensis;x__Bacillus thuringiensis serovar tolworthi	Bacilli	Bacillales
2	strict_detection	AP022878.1__plasmid	Firmicutes	AP022878.1	Bacillus cereus	MRY14-0060	(<= <====)	-4	BCC09128.1	Cluster 9536	False	subfam_01_Rap	73023	74117	-	3q15B00-i1	-	97.1	3.1e-97					RapA_[B._subtilis]	1.87e-33	26.781	91	BCC09127.1	72886	73026	-				SP(Sec/SPI)	0.990378	0.990378	0.002138	0.004053	0.003432	CS pos: 24-25. SHA-TD. Pr: 0.9281	177	plasmid			1396	c__Bacilli;o__Bacillales;f__Bacillaceae;g__Bacillus;x__Bacillus cereus group;s__Bacillus cereus	Bacilli	Bacillales
2	strict_detection	AP022878.1__plasmid	Firmicutes	AP022878.1	Bacillus cereus	MRY14-0060	(<= <====)	-4	BCC09209.1	Cluster 1679	False	subfam_04_AimR_cereus	161550	162773	-	AimR-TPR	-	98.9	2.5e-62					AimR-like_[B._phage_Waukesha]	4.28e-48	30.591	93.4	BCC09208.1	161398	161553	-				SP(Sec/SPI)	0.522188	0.522188	0.004254	0.446658	0.026901	CS pos: 22-23. TAA-GS. Pr: 0.2278	178	plasmid			1396	c__Bacilli;o__Bacillales;f__Bacillaceae;g__Bacillus;x__Bacillus cereus group;s__Bacillus cereus	Bacilli	Bacillales
2	strict_detection	AP022908.1__plasmid	Firmicutes	AP022908.1	Bacillus cereus	MRY14-0100	(<= <====)	-4	BCC32647.1	Cluster 9536	False	subfam_01_Rap	78778	79872	-	3q15B00-i1	-	97.1	3.1e-97					RapA_[B._subtilis]	1.87e-33	26.781	91	BCC32646.1	78641	78781	-				SP(Sec/SPI)	0.990378	0.990378	0.002138	0.004053	0.003432	CS pos: 24-25. SHA-TD. Pr: 0.9281	205	plasmid			1396	c__Bacilli;o__Bacillales;f__Bacillaceae;g__Bacillus;x__Bacillus cereus group;s__Bacillus cereus	Bacilli	Bacillales
2	strict_detection	AP022908.1__plasmid	Firmicutes	AP022908.1	Bacillus cereus	MRY14-0100	(<= <====)	-4	BCC32743.1	Cluster 1679	False	subfam_04_AimR_cereus	187572	188795	-	AimR-TPR	-	98.9	2.5e-62					AimR-like_[B._phage_Waukesha]	4.28e-48	30.591	93.4	BCC32742.1	187420	187575	-				SP(Sec/SPI)	0.522188	0.522188	0.004254	0.446658	0.026901	CS pos: 22-23. TAA-GS. Pr: 0.2278	206	plasmid			1396	c__Bacilli;o__Bacillales;f__Bacillaceae;g__Bacillus;x__Bacillus cereus group;s__Bacillus cereus	Bacilli	Bacillales
2	strict_detection	AP022937.1__plasmid	Firmicutes	AP022937.1	Bacillus cereus	J7	(====> =>)	-4	BCC56264.1	Cluster 1679	False	subfam_04_AimR_cereus	77014	78237	+	AimR-TPR	-	98.9	2.5e-62					AimR-like_[B._phage_Waukesha]	4.28e-48	30.591	93.4	BCC56265.1	78234	78389	+				SP(Sec/SPI)	0.522188	0.522188	0.004254	0.446658	0.026901	CS pos: 22-23. TAA-GS. Pr: 0.2278	228	plasmid			1396	c__Bacilli;o__Bacillales;f__Bacillaceae;g__Bacillus;x__Bacillus cereus group;s__Bacillus cereus	Bacilli	Bacillales
2	strict_detection	AP022937.1__plasmid	Firmicutes	AP022937.1	Bacillus cereus	J7	(====> =>)	-4	BCC56341.1	Cluster 9536	False	subfam_01_Rap	165674	166768	+	3q15B00-i1	-	97.1	3.1e-97					RapA_[B._subtilis]	1.87e-33	26.781	91	BCC56342.1	166765	166905	+				SP(Sec/SPI)	0.990378	0.990378	0.002138	0.004053	0.003432	CS pos: 24-25. SHA-TD. Pr: 0.9281	229	plasmid			1396	c__Bacilli;o__Bacillales;f__Bacillaceae;g__Bacillus;x__Bacillus cereus group;s__Bacillus cereus	Bacilli	Bacillales
2	strict_detection	AP022947.1__plasmid	Firmicutes	AP022947.1	Bacillus cereus	J10	(====> =>)	-4	BCC62177.1	Cluster 1679	False	subfam_04_AimR_cereus	81275	82498	+	AimR-TPR	-	98.9	2.5e-62					AimR-like_[B._phage_Waukesha]	4.28e-48	30.591	93.4	BCC62178.1	82495	82650	+				SP(Sec/SPI)	0.522188	0.522188	0.004254	0.446658	0.026901	CS pos: 22-23. TAA-GS. Pr: 0.2278	236	plasmid			1396	c__Bacilli;o__Bacillales;f__Bacillaceae;g__Bacillus;x__Bacillus cereus group;s__Bacillus cereus	Bacilli	Bacillales
2	strict_detection	AP022947.1__plasmid	Firmicutes	AP022947.1	Bacillus cereus	J10	(====> =>)	-4	BCC62260.1	Cluster 9536	False	subfam_01_Rap	173266	174360	+	3q15B00-i1	-	97.1	3.1e-97					RapA_[B._subtilis]	1.87e-33	26.781	91	BCC62261.1	174357	174497	+				SP(Sec/SPI)	0.990378	0.990378	0.002138	0.004053	0.003432	CS pos: 24-25. SHA-TD. Pr: 0.9281	237	plasmid			1396	c__Bacilli;o__Bacillales;f__Bacillaceae;g__Bacillus;x__Bacillus cereus group;s__Bacillus cereus	Bacilli	Bacillales
2	strict_detection	AP022965.1__plasmid	Firmicutes	AP022965.1	Bacillus cereus	J62	(====> =>)	-4	BCC79908.1	Cluster 9536	False	subfam_01_Rap	1916	3010	+	3q15B00-i1	-	97.1	3.1e-97					RapA_[B._subtilis]	1.87e-33	26.781	91	BCC79909.1	3007	3147	+				SP(Sec/SPI)	0.990378	0.990378	0.002138	0.004053	0.003432	CS pos: 24-25. SHA-TD. Pr: 0.9281	257	plasmid			1396	c__Bacilli;o__Bacillales;f__Bacillaceae;g__Bacillus;x__Bacillus cereus group;s__Bacillus cereus	Bacilli	Bacillales
2	strict_detection	AP022965.1__plasmid	Firmicutes	AP022965.1	Bacillus cereus	J62	(====> =>)	-4	BCC80113.1	Cluster 1679	False	subfam_04_AimR_cereus	194710	195933	+	AimR-TPR	-	98.9	2.5e-62					AimR-like_[B._phage_Waukesha]	4.28e-48	30.591	93.4	BCC80114.1	195930	196085	+				SP(Sec/SPI)	0.522188	0.522188	0.004254	0.446658	0.026901	CS pos: 22-23. TAA-GS. Pr: 0.2278	258	plasmid			1396	c__Bacilli;o__Bacillales;f__Bacillaceae;g__Bacillus;x__Bacillus cereus group;s__Bacillus cereus	Bacilli	Bacillales
2	strict_detection	AP022982.1__plasmid	Firmicutes	AP022982.1	Bacillus cereus	30048	(====> =>)	-4	BCD02562.1	Cluster 9527	False	subfam_01_Rap	85145	86242	+	3q15B00-i1	-	96.8	3.4e-89					RapA_[B._subtilis]	1.37e-22	24.176	95	BCD02563.1	86239	86370	+				SP(Sec/SPI)	0.700308	0.700308	0.001967	0.261506	0.036219	CS pos: 29-30. THK-AI. Pr: 0.1989	277	plasmid			1396	c__Bacilli;o__Bacillales;f__Bacillaceae;g__Bacillus;x__Bacillus cereus group;s__Bacillus cereus	Bacilli	Bacillales
2	strict_detection	AP022982.1__plasmid	Firmicutes	AP022982.1	Bacillus cereus	30048	(====> =>)	-4	BCD02815.1	Cluster 5551	True	subfam_04_AimR_cereus	319207	320430	+	AimR-TPR	-	98.9	1.3e-62					AimR-like_[B._phage_Waukesha]	5.06e-48	30.334	93.4	BCD02816.1	320427	320582	+				SP(Sec/SPI)	0.522188	0.522188	0.004254	0.446658	0.026901	CS pos: 22-23. TAA-GS. Pr: 0.2278	278	plasmid			1396	c__Bacilli;o__Bacillales;f__Bacillaceae;g__Bacillus;x__Bacillus cereus group;s__Bacillus cereus	Bacilli	Bacillales
2	strict_detection	AP022987.1__plasmid	Firmicutes	AP022987.1	Bacillus cereus	30052	(====> =>)	-4	BCD08393.1	Cluster 9536	False	subfam_01_Rap	30823	31917	+	3q15B00-i1	-	97.1	3.1e-97					RapA_[B._subtilis]	1.87e-33	26.781	91	BCD08394.1	31914	32054	+				SP(Sec/SPI)	0.990378	0.990378	0.002138	0.004053	0.003432	CS pos: 24-25. SHA-TD. Pr: 0.9281	284	plasmid			1396	c__Bacilli;o__Bacillales;f__Bacillaceae;g__Bacillus;x__Bacillus cereus group;s__Bacillus cereus	Bacilli	Bacillales
2	strict_detection	AP022987.1__plasmid	Firmicutes	AP022987.1	Bacillus cereus	30052	(====> =>)	-4	BCD08629.1	Cluster 1679	False	subfam_04_AimR_cereus	243296	244519	+	AimR-TPR	-	98.9	2.5e-62					AimR-like_[B._phage_Waukesha]	4.28e-48	30.591	93.4	BCD08630.1	244516	244671	+				SP(Sec/SPI)	0.522188	0.522188	0.004254	0.446658	0.026901	CS pos: 22-23. TAA-GS. Pr: 0.2278	285	plasmid			1396	c__Bacilli;o__Bacillales;f__Bacillaceae;g__Bacillus;x__Bacillus cereus group;s__Bacillus cereus	Bacilli	Bacillales
2	strict_detection	AP023006.1__plasmid	Firmicutes	AP023006.1	Bacillus cereus	30090	(<= <====)	-4	BCD26442.1	Cluster 1679	False	subfam_04_AimR_cereus	70416	71639	-	AimR-TPR	-	98.9	2.5e-62					AimR-like_[B._phage_Waukesha]	4.28e-48	30.591	93.4	BCD26441.1	70264	70419	-				SP(Sec/SPI)	0.522188	0.522188	0.004254	0.446658	0.026901	CS pos: 22-23. TAA-GS. Pr: 0.2278	303	plasmid			1396	c__Bacilli;o__Bacillales;f__Bacillaceae;g__Bacillus;x__Bacillus cereus group;s__Bacillus cereus	Bacilli	Bacillales
2	strict_detection	AP023006.1__plasmid	Firmicutes	AP023006.1	Bacillus cereus	30090	(<= <====)	-4	BCD26747.1	Cluster 9536	False	subfam_01_Rap	370874	371968	-	3q15B00-i1	-	97.1	3.1e-97					RapA_[B._subtilis]	1.87e-33	26.781	91	BCD26746.1	370737	370877	-				SP(Sec/SPI)	0.990378	0.990378	0.002138	0.004053	0.003432	CS pos: 24-25. SHA-TD. Pr: 0.9281	304	plasmid			1396	c__Bacilli;o__Bacillales;f__Bacillaceae;g__Bacillus;x__Bacillus cereus group;s__Bacillus cereus	Bacilli	Bacillales
2	strict_detection	CM007615.1__intact(100)_prophage__193304-268118	Firmicutes	CM007615.1	Bacillus licheniformis	YNP1-TSU	(<= <====)	-1	OKS84268.1	Cluster 9760	False	subfam_01_Rap	218019	219086	-	3q15B00-i1	-	94.4	2.1e-91					RapA_[B._subtilis]	2.46e-47	30.084	94.2	smallORF37567	217885	218019	-	24	GGAGG	10	SP(Sec/SPI)	0.479855	0.479855	0.002536	0.468831	0.048779	CS pos: 26-27. TPS-DN. Pr: 0.0685	8478	chromosome	intact(100)	193304-268118	1402	c__Bacilli;o__Bacillales;f__Bacillaceae;g__Bacillus;x__Bacillus subtilis group;s__Bacillus licheniformis	Bacilli	Bacillales
2	strict_detection	CM007615.1__intact(100)_prophage__193304-268118	Firmicutes	CM007615.1	Bacillus licheniformis	YNP1-TSU	(<= <====)	-11	OKS84337.1	Cluster 8715	True	subfam_01_Rap	193518	194639	-	3q15B00-i1	-	97.1	2.3e-92					RapA_[B._subtilis]	7.45e-74	35.904	98.7	smallORF37563	193409	193528	-	20	AGGAG	11	SP(Sec/SPI)	0.966474	0.966474	0.003197	0.025807	0.004521	CS pos: 26-27. VQA-DY. Pr: 0.9214	8477	chromosome	intact(100)	193304-268118	1402	c__Bacilli;o__Bacillales;f__Bacillaceae;g__Bacillus;x__Bacillus subtilis group;s__Bacillus licheniformis	Bacilli	Bacillales
2	strict_detection	CP000228.1__plasmid	Firmicutes	CP000228.1	Bacillus cereus	Q1	(====> =>)	-4	ACM15823.1	Cluster 10297	True	subfam_01_Rap	101157	102251	+	3q15B00-i1	-	97.1	6.2e-98					RapA_[B._subtilis]	3.01e-34	27.35	91	ACM15824.1	102248	102388	+				SP(Sec/SPI)	0.990378	0.990378	0.002138	0.004053	0.003432	CS pos: 24-25. SHA-TD. Pr: 0.9281	760	plasmid			361100	c__Bacilli;o__Bacillales;f__Bacillaceae;g__Bacillus;x__Bacillus cereus group;s__Bacillus cereus;x__Bacillus cereus Q1	Bacilli	Bacillales
2	strict_detection	CP000228.1__plasmid	Firmicutes	CP000228.1	Bacillus cereus	Q1	(<= <====)	-4	ACM15882.1	Cluster 8858	True	subfam_01_Rap	155498	156616	-	3q15B00-i1	-	96.6	1.2e-90					RapA_[B._subtilis]	1.04e-16	24.503	77.7	ACM15881.1	155370	155501	-				SP(Sec/SPI)	0.792626	0.792626	0.002773	0.134211	0.07039	CS pos: 28-29. QHA-LK. Pr: 0.4386	761	plasmid			361100	c__Bacilli;o__Bacillales;f__Bacillaceae;g__Bacillus;x__Bacillus cereus group;s__Bacillus cereus;x__Bacillus cereus Q1	Bacilli	Bacillales
2	strict_detection	CP001904.1__plasmid	Firmicutes	CP001904.1	Bacillus thuringiensis	BMB171	(<= <====)	-1	ADH10048.1	Cluster 10313	True	subfam_01_Rap	159318	160412	-	3q15B00-i1	-	97.6	5.7e-92					RapA_[B._subtilis]	2.19e-27	26.738	97.9	ADH10047.1	159151	159318	-				SP(Sec/SPI)	0.791574	0.791574	0.002603	0.142838	0.062985	CS pos: 29-30. QNA-EH. Pr: 0.2845	856	plasmid			714359	c__Bacilli;o__Bacillales;f__Bacillaceae;g__Bacillus;x__Bacillus cereus group;s__Bacillus thuringiensis;x__Bacillus thuringiensis serovar kurstaki;x__Bacillus thuringiensis BMB171	Bacilli	Bacillales
2	strict_detection	CP001904.1__plasmid	Firmicutes	CP001904.1	Bacillus thuringiensis	BMB171	(<= ====>)	196	ADH10101.1	Cluster 3493	False	subfam_03_PlcR	229972	231237	+	4i1aA00-i2	-	67.2	1.9e-56	mbf_short4	SM00530	100	1.3e-16	NprR_[B._thuringensis]	1.42e-10	23.025	95.5	smallORF3941	229689	229775	-	19	AGGGGG	9	SP(Sec/SPI)	0.48299	0.48299	0.012855	0.061802	0.442353	CS pos: 22-23. VFL-ID. Pr: 0.0060	8601	plasmid			714359	c__Bacilli;o__Bacillales;f__Bacillaceae;g__Bacillus;x__Bacillus cereus group;s__Bacillus thuringiensis;x__Bacillus thuringiensis serovar kurstaki;x__Bacillus thuringiensis BMB171	Bacilli	Bacillales
2	strict_detection	CP003748.1__plasmid	Firmicutes	CP003748.1	Bacillus cereus	FRI-35	(<= <====)	-4	AFQ13096.1	Cluster 5527	True	subfam_04_AimR_cereus	40185	41408	-	AimR-TPR	-	98.9	1.5e-61					AimR-like_[B._phage_Waukesha]	1.22e-47	30.334	93.4	AFQ13095.1	40033	40188	-				SP(Sec/SPI)	0.509799	0.509799	0.004319	0.463343	0.022539	CS pos: 22-23. TAA-GS. Pr: 0.2294	1027	plasmid			1217984	c__Bacilli;o__Bacillales;f__Bacillaceae;g__Bacillus;x__Bacillus cereus group;s__Bacillus cereus;x__Bacillus cereus FRI-35	Bacilli	Bacillales
2	strict_detection	CP003748.1__plasmid	Firmicutes	CP003748.1	Bacillus cereus	FRI-35	(<= <====)	-4	AFQ13255.1	Cluster 10369	True	subfam_01_Rap	185206	186300	-	3q15B00-i1	-	97.1	2.4e-96					RapA_[B._subtilis]	1.76e-31	27.35	91	AFQ13254.1	185069	185209	-				SP(Sec/SPI)	0.897907	0.897907	0.003141	0.06882	0.030132	CS pos: 32-33. ALS-ED. Pr: 0.3580	1028	plasmid			1217984	c__Bacilli;o__Bacillales;f__Bacillaceae;g__Bacillus;x__Bacillus cereus group;s__Bacillus cereus;x__Bacillus cereus FRI-35	Bacilli	Bacillales
2	strict_detection	CP003753.1__plasmid	Firmicutes	CP003753.1	Bacillus thuringiensis	HD-771	(====> =>)	-4	AFQ19545.1	Cluster 5528	True	subfam_04_AimR_cereus	37077	38300	+	AimR-TPR	-	98.9	8e-59					AimR-like_[B._phage_Waukesha]	3.98e-44	29.124	93.4	AFQ19546.1	38297	38452	+				SP(Sec/SPI)	0.531982	0.531982	0.003429	0.438984	0.025605	CS pos: 22-23. TAA-GS. Pr: 0.2362	1036	plasmid			1218175	c__Bacilli;o__Bacillales;f__Bacillaceae;g__Bacillus;x__Bacillus cereus group;s__Bacillus thuringiensis;x__Bacillus thuringiensis HD-771	Bacilli	Bacillales
2	strict_detection	CP003753.1__plasmid	Firmicutes	CP003753.1	Bacillus thuringiensis	HD-771	(<= <====)	-4	AFQ19576.1	Cluster 10371	True	subfam_01_Rap	73603	74697	-	3q15B00-i1	-	95.5	2.4e-90					RapA_[B._subtilis]	2.14e-30	29.195	77.7	AFQ19575.1	73472	73606	-				SP(Sec/SPI)	0.845916	0.845916	0.001871	0.118181	0.034033	CS pos: 25-26. NTA-KT. Pr: 0.2678	1037	plasmid			1218175	c__Bacilli;o__Bacillales;f__Bacillaceae;g__Bacillus;x__Bacillus cereus group;s__Bacillus thuringiensis;x__Bacillus thuringiensis HD-771	Bacilli	Bacillales
2	strict_detection	CP003754.1__questionable(90)_prophage__1-163317	Firmicutes	CP003754.1	Bacillus thuringiensis	HD-771	(<= <====)	-4	AFQ19735.1	Cluster 10372	True	subfam_01_Rap	55822	56916	-	3q15B00-i1	-	97.1	1.8e-96					RapA_[B._subtilis]	1.43e-35	28.977	91	AFQ19734.1	55685	55825	-				SP(Sec/SPI)	0.868769	0.868769	0.002822	0.048438	0.079971	CS pos: 32-33. ALS-ED. Pr: 0.3398	1038	plasmid	questionable(90)	1-163317	1218175	c__Bacilli;o__Bacillales;f__Bacillaceae;g__Bacillus;x__Bacillus cereus group;s__Bacillus thuringiensis;x__Bacillus thuringiensis HD-771	Bacilli	Bacillales
2	strict_detection	CP003754.1__questionable(90)_prophage__1-163317	Firmicutes	CP003754.1	Bacillus thuringiensis	HD-771	(<= <====)	-4	AFQ19780.1	Cluster 5529	True	subfam_04_AimR_cereus	97539	98762	-	AimR-TPR	-	98.9	5e-61					AimR-like_[B._phage_Waukesha]	5.82e-51	31.566	94.1	AFQ19779.1	97387	97542	-				SP(Sec/SPI)	0.554952	0.554952	0.00344	0.422548	0.01906	CS pos: 22-23. TAA-GS. Pr: 0.2402	1039	plasmid	questionable(90)	1-163317	1218175	c__Bacilli;o__Bacillales;f__Bacillaceae;g__Bacillus;x__Bacillus cereus group;s__Bacillus thuringiensis;x__Bacillus thuringiensis HD-771	Bacilli	Bacillales
2	strict_detection	CP003755.1__intact(150)_prophage__1-68274	Firmicutes	CP003755.1	Bacillus thuringiensis	HD-771	(====> =>)	-4	AFQ19869.1	Cluster 9857	False	subfam_01_Rap	35763	36863	+	3q15B00-i1	-	97.4	1.9e-86					RapA_[B._subtilis]	2.39e-26	27.688	95.2	AFQ19870.1	36860	37105	+				SP(Sec/SPI)	0.964918	0.964918	0.001464	0.02897	0.004649	CS pos: 28-29. SQA-DH. Pr: 0.6621	1040	plasmid	intact(150)	1-68274	1218175	c__Bacilli;o__Bacillales;f__Bacillaceae;g__Bacillus;x__Bacillus cereus group;s__Bacillus thuringiensis;x__Bacillus thuringiensis HD-771	Bacilli	Bacillales
2	strict_detection	CP003755.1__intact(150)_prophage__1-68274	Firmicutes	CP003755.1	Bacillus thuringiensis	HD-771	(====> =>)	46	AFQ19884.1	Cluster 6917	True	subfam_04_AimR_cereus	45999	47156	+	AimR-TPR	-	98.9	2.5e-50					AimR-like_[B._phage_Waukesha]	7.4e-55	32.648	96.7	AFQ19885.1	47203	47343	+				SP(Sec/SPI)	0.714374	0.714374	0.002021	0.271416	0.012189	CS pos: 25-26. TDT-KE. Pr: 0.1087	1041	plasmid	intact(150)	1-68274	1218175	c__Bacilli;o__Bacillales;f__Bacillaceae;g__Bacillus;x__Bacillus cereus group;s__Bacillus thuringiensis;x__Bacillus thuringiensis HD-771	Bacilli	Bacillales
2	expansion_to_homologs	CP004072.1__plasmid	Firmicutes	CP004072.1	Bacillus thuringiensis	HD73	(<= <====)	-4	AGE81692.1	Cluster 5716	False	subfam_04_AimR_cereus	39685	40902	-									ADK08280.1	0	76.238	99.8	smallORF242355	39533	39688	-	14	GGGGG	9									plasmid			1279365	c__Bacilli;o__Bacillales;f__Bacillaceae;g__Bacillus;x__Bacillus cereus group;s__Bacillus thuringiensis;x__Bacillus thuringiensis serovar kurstaki;x__Bacillus thuringiensis serovar kurstaki str. HD73	Bacilli	Bacillales
2	strict_detection	CP004072.1__plasmid	Firmicutes	CP004072.1	Bacillus thuringiensis	HD73	(====> =>)	-1	AGE81704.1	Cluster 11401	True	subfam_01_Rap	52289	53362	+	3q15B00-i1	-	97.4	6.4e-92					RapA_[B._subtilis]	2.07e-22	24.762	82.1	AGE81705.1	53362	53496	+				SP(Sec/SPI)	0.690501	0.690501	0.002836	0.234192	0.072471	CS pos: 30-31. VSK-EK. Pr: 0.1434	1097	plasmid			1279365	c__Bacilli;o__Bacillales;f__Bacillaceae;g__Bacillus;x__Bacillus cereus group;s__Bacillus thuringiensis;x__Bacillus thuringiensis serovar kurstaki;x__Bacillus thuringiensis serovar kurstaki str. HD73	Bacilli	Bacillales
2	expansion_to_homologs	CP004135.1__plasmid	Firmicutes	CP004135.1	Bacillus thuringiensis	IS5056	(====> =>)	-1	AGG04864.1	Cluster 9956	False	subfam_01_Rap	11065	12165	+									ANV74355.1	0	95.902	100	smallORF242666	12165	12323	+	22	AGGAG	10									plasmid			1286404	c__Bacilli;o__Bacillales;f__Bacillaceae;g__Bacillus;x__Bacillus cereus group;s__Bacillus thuringiensis;x__Bacillus thuringiensis serovar thuringiensis;x__Bacillus thuringiensis serovar thuringiensis str. IS5056	Bacilli	Bacillales
2	strict_detection	CP004135.1__plasmid	Firmicutes	CP004135.1	Bacillus thuringiensis	IS5056	(====> =>)	-4	AGG04932.1	Cluster 10351	False	subfam_01_Rap	112091	113185	+	3q15B00-i1	-	96.6	3.2e-89					RapA_[B._subtilis]	1.73e-29	26.039	94.4	AGG04933.1	113182	113310	+				SP(Sec/SPI)	0.752625	0.752625	0.00126	0.237475	0.00864	CS pos: 29-30. SQS-TI. Pr: 0.2326	1118	plasmid			1286404	c__Bacilli;o__Bacillales;f__Bacillaceae;g__Bacillus;x__Bacillus cereus group;s__Bacillus thuringiensis;x__Bacillus thuringiensis serovar thuringiensis;x__Bacillus thuringiensis serovar thuringiensis str. IS5056	Bacilli	Bacillales
2	strict_detection	CP004137.1__plasmid	Firmicutes	CP004137.1	Bacillus thuringiensis	IS5056	(====> =>)	-4	AGG05358.1	Cluster 10742	False	subfam_01_Rap	18946	20037	+	3q15B00-i1	-	95.8	5.6e-88					RapA_[B._subtilis]	2.49e-28	28.523	77.7	AGG05359.1	20034	20168	+				SP(Sec/SPI)	0.845916	0.845916	0.001871	0.118181	0.034033	CS pos: 25-26. NTA-KT. Pr: 0.2678	1123	plasmid			1286404	c__Bacilli;o__Bacillales;f__Bacillaceae;g__Bacillus;x__Bacillus cereus group;s__Bacillus thuringiensis;x__Bacillus thuringiensis serovar thuringiensis;x__Bacillus thuringiensis serovar thuringiensis str. IS5056	Bacilli	Bacillales
2	strict_detection	CP004137.1__plasmid	Firmicutes	CP004137.1	Bacillus thuringiensis	IS5056	(<= <====)	-1	AGG05400.1	Cluster 8015	False	subfam_01_Rap	64081	65196	-	3q15B00-i1	-	96.6	3.6e-91					RapA_[B._subtilis]	4.45e-20	25	85.7	AGG05399.1	63920	64081	-				SP(Sec/SPI)	0.77052	0.77052	0.003802	0.171815	0.053862	CS pos: 27-28. SKT-DQ. Pr: 0.2227	1124	plasmid			1286404	c__Bacilli;o__Bacillales;f__Bacillaceae;g__Bacillus;x__Bacillus cereus group;s__Bacillus thuringiensis;x__Bacillus thuringiensis serovar thuringiensis;x__Bacillus thuringiensis serovar thuringiensis str. IS5056	Bacilli	Bacillales
2	expansion_to_homologs	CP004874.1__plasmid	Firmicutes	CP004874.1	Bacillus thuringiensis	HD-1	(====> =>)	-26	AIE37021.1	Cluster 3741	False	subfam_04_AimR_cereus	4466	5728	+									QUW39835.1	3.2e-136	50.611	97.1	smallORF264435	5703	5855	+	22	AGGAG	8									plasmid			1261129	c__Bacilli;o__Bacillales;f__Bacillaceae;g__Bacillus;x__Bacillus cereus group;s__Bacillus thuringiensis;x__Bacillus thuringiensis serovar kurstaki;x__Bacillus thuringiensis serovar kurstaki str. HD-1	Bacilli	Bacillales
2	strict_detection	CP004874.1__plasmid	Firmicutes	CP004874.1	Bacillus thuringiensis	HD-1	(====> =>)	-1	AIE37095.1	Cluster 9013	True	subfam_01_Rap	64696	65811	+	3q15B00-i1	-	96.8	4.3e-92					RapA_[B._subtilis]	5.33e-21	24.119	94.7	AIE37096.1	65811	65939	+				SP(Sec/SPI)	0.71516	0.71516	0.001235	0.233255	0.05035	CS pos: 27-28. QHA-LK. Pr: 0.3392	1153	plasmid			1261129	c__Bacilli;o__Bacillales;f__Bacillaceae;g__Bacillus;x__Bacillus cereus group;s__Bacillus thuringiensis;x__Bacillus thuringiensis serovar kurstaki;x__Bacillus thuringiensis serovar kurstaki str. HD-1	Bacilli	Bacillales
2	strict_detection	CP006890.1__incomplete(60)_prophage__2128592-2264058	Firmicutes	CP006890.1	Bacillus velezensis	SQR9	(<= <====)	28	AHZ16118.1	Cluster 6972	True	subfam_06_AimR_subtilis	2191528	2192682	-	AimR	-	99.7	7.8e-167					AimR_[B._phage_phi3T]	1.69e-159	58.575	98.7	AHZ16117.1	2191374	2191499	-				SP(Sec/SPI)	0.771973	0.771973	0.002265	0.213083	0.012679	CS pos: 27-28. VQT-AN. Pr: 0.4538	1216	chromosome	incomplete(60)	2128592-2264058	1423138	c__Bacilli;o__Bacillales;f__Bacillaceae;g__Bacillus;x__Bacillus subtilis group;x__Bacillus amyloliquefaciens group;s__Bacillus velezensis;x__Bacillus velezensis SQR9	Bacilli	Bacillales
2	strict_detection	CP006890.1__incomplete(60)_prophage__2128592-2264058	Firmicutes	CP006890.1	Bacillus velezensis	SQR9	(====> =>)	-4	AHZ16188.1	Cluster 6815	True	subfam_01_Rap	2256349	2257509	+	3q15B00-i1	-	97.9	2.5e-94					RapA_[B._subtilis]	7.24e-72	36.504	99.2	AHZ16189.1	2257506	2257625	+				SP(Sec/SPI)	0.698303	0.698303	0.003436	0.237901	0.06036	CS pos: 21-22. VGA-SY. Pr: 0.3665	1217	chromosome	incomplete(60)	2128592-2264058	1423138	c__Bacilli;o__Bacillales;f__Bacillaceae;g__Bacillus;x__Bacillus subtilis group;x__Bacillus amyloliquefaciens group;s__Bacillus velezensis;x__Bacillus velezensis SQR9	Bacilli	Bacillales
2	strict_detection	CP007807.1__plasmid	Firmicutes	CP007807.1	Brevibacillus laterosporus	LMG 15441	(====> =>)	3	AIG28938.1	Cluster 2403	True	subfam_08	9893	11191	+	2qfcA00-i1	-	84.6	1.9e-08	51249	47413	83.5	1.6e-10					AIG28939.1	11195	11329	+				SP(Sec/SPI)	0.908426	0.908426	0.001537	0.063822	0.026215	CS pos: 26-27. VVP-TP. Pr: 0.1747	1339	plasmid			1042163	c__Bacilli;o__Bacillales;f__Paenibacillaceae;g__Brevibacillus;s__Brevibacillus laterosporus;x__Brevibacillus laterosporus LMG 15441	Bacilli	Bacillales
2	strict_detection	CP007807.1__plasmid	Firmicutes	CP007807.1	Brevibacillus laterosporus	LMG 15441	(====> =>)	-47	AIG28940.1	Cluster 1318	True	subfam_07_AloR	11580	12992	+	tprpred			1.9e-10					AloR13_[P._polymyxa]	5.76e-138	44.956	96.8	AIG28941.1	12946	13065	+				SP(Sec/SPI)	0.92396	0.92396	0.019268	0.035047	0.021724	CS pos: 26-27. AKA-EH. Pr: 0.7773	1340	plasmid			1042163	c__Bacilli;o__Bacillales;f__Paenibacillaceae;g__Brevibacillus;s__Brevibacillus laterosporus;x__Brevibacillus laterosporus LMG 15441	Bacilli	Bacillales
2	strict_detection	CP009299.1__plasmid	Firmicutes	CP009299.1	Bacillus cereus	D17	(====> =>)	-4	AJG56777.1	Cluster 10394	True	subfam_01_Rap	93598	94692	+	3q15B00-i1	-	96.8	6.7e-89					RapA_[B._subtilis]	3.22e-24	25.215	91	AJG56743.1	94689	94820	+				SP(Sec/SPI)	0.715546	0.715546	0.00224	0.252649	0.029565	CS pos: 27-28. TET-QK. Pr: 0.2644	1373	plasmid			1454382	c__Bacilli;o__Bacillales;f__Bacillaceae;g__Bacillus;x__Bacillus cereus group;s__Bacillus cereus;x__Bacillus cereus D17	Bacilli	Bacillales
2	strict_detection	CP009299.1__plasmid	Firmicutes	CP009299.1	Bacillus cereus	D17	(====> =>)	-4	AJG56788.1	Cluster 5532	True	subfam_04_AimR_cereus	59165	60388	+	AimR-TPR	-	98.9	7.6e-62					AimR-like_[B._phage_Waukesha]	8.62e-48	30.334	93.4	AJG56751.1	60385	60540	+				SP(Sec/SPI)	0.522188	0.522188	0.004254	0.446658	0.026901	CS pos: 22-23. TAA-GS. Pr: 0.2278	1372	plasmid			1454382	c__Bacilli;o__Bacillales;f__Bacillaceae;g__Bacillus;x__Bacillus cereus group;s__Bacillus cereus;x__Bacillus cereus D17	Bacilli	Bacillales
2	strict_detection	CP009640.1__plasmid	Firmicutes	CP009640.1	Bacillus cereus	03BB108	(<= <====)	-1	AJI09086.1	Cluster 10400	True	subfam_01_Rap	16183	17277	-	3q15B00-i1	-	96.8	2.7e-85					RapA_[B._subtilis]	3.33e-21	24.031	97.9	AJI09063.1	16025	16183	-				SP(Sec/SPI)	0.945596	0.945596	0.011968	0.037096	0.00534	CS pos: 27-28. SQS-DS. Pr: 0.3479	1527	plasmid			451709	c__Bacilli;o__Bacillales;f__Bacillaceae;g__Bacillus;x__Bacillus cereus group;s__Bacillus cereus;x__Bacillus cereus 03BB108	Bacilli	Bacillales
2	strict_detection	CP009640.1__plasmid	Firmicutes	CP009640.1	Bacillus cereus	03BB108	(====> =>)	-4	AJI09088.1	Cluster 5533	True	subfam_04_AimR_cereus	24749	25972	+	AimR-TPR	-	98.9	6.6e-59					AimR-like_[B._phage_Waukesha]	6.33e-45	30.203	95.3	AJI09108.1	25969	26124	+				SP(Sec/SPI)	0.53613	0.53613	0.003712	0.4322	0.027958	CS pos: 22-23. TAA-GS. Pr: 0.2257	1528	plasmid			451709	c__Bacilli;o__Bacillales;f__Bacillaceae;g__Bacillus;x__Bacillus cereus group;s__Bacillus cereus;x__Bacillus cereus 03BB108	Bacilli	Bacillales
2	strict_detection	CP010002.1__plasmid	Firmicutes	CP010002.1	Bacillus thuringiensis	HD 1	(====> =>)	-1	AJK38480.1	Cluster 9013	False	subfam_01_Rap	1056	2171	+	3q15B00-i1	-	96.8	4.3e-92					RapA_[B._subtilis]	5.33e-21	24.119	94.7	AJK38493.1	2171	2299	+				SP(Sec/SPI)	0.71516	0.71516	0.001235	0.233255	0.05035	CS pos: 27-28. QHA-LK. Pr: 0.3392	1633	plasmid			29339	c__Bacilli;o__Bacillales;f__Bacillaceae;g__Bacillus;x__Bacillus cereus group;s__Bacillus thuringiensis;x__Bacillus thuringiensis serovar kurstaki	Bacilli	Bacillales
2	expansion_to_homologs	CP010002.1__plasmid	Firmicutes	CP010002.1	Bacillus thuringiensis	HD 1	(====> =>)	-26	AJK38482.1	Cluster 3741	False	subfam_04_AimR_cereus	20589	21851	+									QUW39835.1	3.2e-136	50.611	97.1	smallORF286653	21826	21978	+	22	AGGAG	8									plasmid			29339	c__Bacilli;o__Bacillales;f__Bacillaceae;g__Bacillus;x__Bacillus cereus group;s__Bacillus thuringiensis;x__Bacillus thuringiensis serovar kurstaki	Bacilli	Bacillales
2	strict_detection	CP010004.1__plasmid	Firmicutes	CP010004.1	Bacillus thuringiensis	HD 1	(====> =>)	-1	AJK38610.1	Cluster 10754	True	subfam_01_Rap	12780	13871	+	3q15B00-i1	-	97.1	5.4e-91					RapA_[B._subtilis]	3.12e-24	24.033	94.4	AJK38618.1	13871	14029	+				SP(Sec/SPI)	0.722173	0.722173	0.00292	0.081009	0.193898	CS pos: 29-30. NQA-IN. Pr: 0.4745	1634	plasmid			29339	c__Bacilli;o__Bacillales;f__Bacillaceae;g__Bacillus;x__Bacillus cereus group;s__Bacillus thuringiensis;x__Bacillus thuringiensis serovar kurstaki	Bacilli	Bacillales
2	strict_detection	CP010004.1__plasmid	Firmicutes	CP010004.1	Bacillus thuringiensis	HD 1	(====> =>)	-1	AJK38645.1	Cluster 10754	False	subfam_01_Rap	29865	30956	+	3q15B00-i1	-	97.1	5.4e-91					RapA_[B._subtilis]	3.12e-24	24.033	94.4	AJK38609.1	30956	31114	+				SP(Sec/SPI)	0.722173	0.722173	0.00292	0.081009	0.193898	CS pos: 29-30. NQA-IN. Pr: 0.4745	1635	plasmid			29339	c__Bacilli;o__Bacillales;f__Bacillaceae;g__Bacillus;x__Bacillus cereus group;s__Bacillus thuringiensis;x__Bacillus thuringiensis serovar kurstaki	Bacilli	Bacillales
2	strict_detection	CP010111.1__plasmid	Firmicutes	CP010111.1	Bacillus thuringiensis	HD521	(====> =>)	-4	AKR38835.1	Cluster 10755	True	subfam_01_Rap	79253	80344	+	3q15B00-i1	-	95.8	2e-87					RapA_[B._subtilis]	2.49e-28	28.859	77.7	AKR38836.1	80341	80475	+				SP(Sec/SPI)	0.834934	0.834934	0.002224	0.125004	0.037838	CS pos: 25-26. NTA-KT. Pr: 0.2416	1695	plasmid			180850	c__Bacilli;o__Bacillales;f__Bacillaceae;g__Bacillus;x__Bacillus cereus group;s__Bacillus thuringiensis;x__Bacillus thuringiensis serovar indiana	Bacilli	Bacillales
2	strict_detection	CP010111.1__plasmid	Firmicutes	CP010111.1	Bacillus thuringiensis	HD521	(====> =>)	-1	AKR38886.1	Cluster 11404	True	subfam_01_Rap	122176	123249	+	3q15B00-i1	-	97.4	1.6e-91					RapA_[B._subtilis]	3.12e-24	25.397	82.1	AKR38887.1	123249	123383	+				SP(Sec/SPI)	0.824388	0.824388	0.003984	0.124654	0.046975	CS pos: 27-28. LQS-VS. Pr: 0.1968	1696	plasmid			180850	c__Bacilli;o__Bacillales;f__Bacillaceae;g__Bacillus;x__Bacillus cereus group;s__Bacillus thuringiensis;x__Bacillus thuringiensis serovar indiana	Bacilli	Bacillales
2	expansion_to_homologs	CP011351.1__plasmid	Firmicutes	CP011351.1	Bacillus thuringiensis	YC-10	(<= <====)	-26	AKJ62972.1	Cluster 3741	False	subfam_04_AimR_cereus	47608	48870	-									QUW39835.1	3.2e-136	50.611	97.1	smallORF294391	47481	47633	-	22	AGGAG	8									plasmid			1428	c__Bacilli;o__Bacillales;f__Bacillaceae;g__Bacillus;x__Bacillus cereus group;s__Bacillus thuringiensis	Bacilli	Bacillales
2	expansion_to_homologs	CP011351.1__plasmid	Firmicutes	CP011351.1	Bacillus thuringiensis	YC-10	(<= <====)	-49	AKJ62985.1	Cluster 9013	False	subfam_01_Rap	67294	68409	-									ACM15882.1	0	84.14	100	smallORF294383	67166	67342	-	0											plasmid			1428	c__Bacilli;o__Bacillales;f__Bacillaceae;g__Bacillus;x__Bacillus cereus group;s__Bacillus thuringiensis	Bacilli	Bacillales
2	strict_detection	CP012100.1__plasmid	Firmicutes	CP012100.1	Bacillus thuringiensis	HS18-1	(<= <====)	-1	AKR12517.1	Cluster 9031	True	subfam_01_Rap	71700	72815	-	3q15B00-i1	-	96.6	4.9e-91					RapA_[B._subtilis]	4.58e-20	25.298	85.7	AKR12865.1	71548	71700	-				SP(Sec/SPI)	0.782088	0.782088	0.004713	0.141577	0.071622	CS pos: 27-28. SKT-DQ. Pr: 0.1965	1845	plasmid			1428	c__Bacilli;o__Bacillales;f__Bacillaceae;g__Bacillus;x__Bacillus cereus group;s__Bacillus thuringiensis	Bacilli	Bacillales
2	strict_detection	CP012100.1__plasmid	Firmicutes	CP012100.1	Bacillus thuringiensis	HS18-1	(====> =>)	-4	AKR12823.1	Cluster 9309	True	subfam_01_Rap	464007	465119	+	3q15B00-i1	-	97.6	1.7e-85					RapA_[B._subtilis]	1.83e-14	25	94.4	smallORF26216	465116	465244	+	27	AGGAGG	7	SP(Sec/SPI)	0.775684	0.775684	0.002754	0.137352	0.084209	CS pos: 27-28. VEK-QH. Pr: 0.2919	9585	plasmid			1428	c__Bacilli;o__Bacillales;f__Bacillaceae;g__Bacillus;x__Bacillus cereus group;s__Bacillus thuringiensis	Bacilli	Bacillales
2	expansion_to_homologs	CP013059.1__plasmid	Firmicutes	CP013059.1	Bacillus thuringiensis	YWC2-8	(====> =>)	-49	ALL62412.1	Cluster 9013	False	subfam_01_Rap	20440	21555	+									ACM15882.1	0	84.14	100	smallORF306086	21507	21683	+	0											plasmid			1428	c__Bacilli;o__Bacillales;f__Bacillaceae;g__Bacillus;x__Bacillus cereus group;s__Bacillus thuringiensis	Bacilli	Bacillales
2	expansion_to_homologs	CP013059.1__plasmid	Firmicutes	CP013059.1	Bacillus thuringiensis	YWC2-8	(====> =>)	-26	ALL62426.1	Cluster 3741	False	subfam_04_AimR_cereus	39973	41235	+									QUW39835.1	3.2e-136	50.611	97.1	smallORF306102	41210	41362	+	22	AGGAG	8									plasmid			1428	c__Bacilli;o__Bacillales;f__Bacillaceae;g__Bacillus;x__Bacillus cereus group;s__Bacillus thuringiensis	Bacilli	Bacillales
2	strict_detection	CP014793.1__intact(130)_prophage__3768398-3818466	Firmicutes	CP014793.1	Bacillus licheniformis	SCDB 34	(====> =>)	-11	ARC71361.1	Cluster 8717	False	subfam_01_Rap	3806406	3807527	+	3q15B00-i1	-	97.1	2.2e-92					RapA_[B._subtilis]	6.96e-73	35.829	98.7	ARC71362.1	3807517	3807636	+				SP(Sec/SPI)	0.966474	0.966474	0.003197	0.025807	0.004521	CS pos: 26-27. VQA-DY. Pr: 0.9214	1988	chromosome	intact(130)	3768398-3818466	1402	c__Bacilli;o__Bacillales;f__Bacillaceae;g__Bacillus;x__Bacillus subtilis group;s__Bacillus licheniformis	Bacilli	Bacillales
2	expansion_to_homologs	CP014793.1__intact(130)_prophage__3768398-3818466	Firmicutes	CP014793.1	Bacillus licheniformis	SCDB 34	(====> =>)	-11	ARC71374.1	Cluster 6251	False	subfam_01_Rap	3817060	3818178	+									AKQ72093.1	0	100	100	smallORF367190	3818168	3818296	+	2	AGG	13									chromosome	intact(130)	3768398-3818466	1402	c__Bacilli;o__Bacillales;f__Bacillaceae;g__Bacillus;x__Bacillus subtilis group;s__Bacillus licheniformis	Bacilli	Bacillales
2	strict_detection	CP014852.1__questionable(70)_prophage__33970-78289	Firmicutes	CP014852.1	Bacillus thuringiensis	HD12	(====> =>)	-4	AMR88382.1	Cluster 7687	True	subfam_01_Rap	41162	42298	+	3q15B00-i1	-	97.4	1.5e-86					RapA_[B._subtilis]	1.86e-26	27.688	93.4	AMR88383.1	42295	42540	+				SP(Sec/SPI)	0.975831	0.975831	0.00128	0.020557	0.002332	CS pos: 28-29. SQA-DH. Pr: 0.5001	2034	plasmid	questionable(70)	33970-78289	1428	c__Bacilli;o__Bacillales;f__Bacillaceae;g__Bacillus;x__Bacillus cereus group;s__Bacillus thuringiensis	Bacilli	Bacillales
2	strict_detection	CP014852.1__questionable(70)_prophage__33970-78289	Firmicutes	CP014852.1	Bacillus thuringiensis	HD12	(====> =>)	46	AMR88396.1	Cluster 6919	False	subfam_04_AimR_cereus	51631	52788	+	AimR-TPR	-	98.9	2.5e-50					AimR-like_[B._phage_Waukesha]	7.09e-55	32.648	96.7	smallORF30616	52835	52975	+	19	AGGTGG	6	SP(Sec/SPI)	0.705893	0.705893	0.002044	0.278164	0.013899	CS pos: 25-26. TDT-KE. Pr: 0.1177	9858	plasmid	questionable(70)	33970-78289	1428	c__Bacilli;o__Bacillales;f__Bacillaceae;g__Bacillus;x__Bacillus cereus group;s__Bacillus thuringiensis	Bacilli	Bacillales
2	strict_detection	CP014858.1__questionable(90)_prophage__1898345-2038151	Firmicutes	CP014858.1	Bacillus subtilis	D12-5	(<= <====)	-11	AMR46788.1	Cluster 7686	True	subfam_01_Rap	1911358	1912494	-	3q15B00-i1	-	99.2	1.7e-119					RapA_[B._subtilis]	2.61e-121	47.884	99.2	AMR46787.1	1911192	1911368	-				SP(Sec/SPI)	0.746108	0.746108	0.004334	0.055267	0.194291	CS pos: 33-34. QEA-RR. Pr: 0.1109	2036	chromosome	questionable(90)	1898345-2038151	135461	c__Bacilli;o__Bacillales;f__Bacillaceae;g__Bacillus;x__Bacillus subtilis group;s__Bacillus subtilis;x__Bacillus subtilis subsp. subtilis	Bacilli	Bacillales
2	strict_detection	CP014858.1__questionable(90)_prophage__1898345-2038151	Firmicutes	CP014858.1	Bacillus subtilis	D12-5	(====> =>)	13	AMR46853.1	Cluster 6816	True	subfam_06_AimR_subtilis	1971051	1972211	+	AimR	-	99.7	1.6e-178					AimR_[B._phage_phi3T]	5.83e-93	39.946	95.3	AMR46854.1	1972225	1972350	+				SP(Sec/SPI)	0.954451	0.954451	0.002806	0.035141	0.007603	CS pos: 21-22. ISA-DS. Pr: 0.6345	2037	chromosome	questionable(90)	1898345-2038151	135461	c__Bacilli;o__Bacillales;f__Bacillaceae;g__Bacillus;x__Bacillus subtilis group;s__Bacillus subtilis;x__Bacillus subtilis subsp. subtilis	Bacilli	Bacillales
2	expansion_to_homologs	CP015154.1__plasmid	Firmicutes	CP015154.1	Bacillus thuringiensis	Bc601	(====> =>)	-49	AMX80608.1	Cluster 9013	False	subfam_01_Rap	17030	18145	+									ACM15882.1	0	84.14	100	smallORF323022	18097	18273	+	0											plasmid			1428	c__Bacilli;o__Bacillales;f__Bacillaceae;g__Bacillus;x__Bacillus cereus group;s__Bacillus thuringiensis	Bacilli	Bacillales
2	expansion_to_homologs	CP015154.1__plasmid	Firmicutes	CP015154.1	Bacillus thuringiensis	Bc601	(====> =>)	-26	AMX80621.1	Cluster 3741	False	subfam_04_AimR_cereus	36563	37825	+									QUW39835.1	3.2e-136	50.611	97.1	smallORF323038	37800	37952	+	22	AGGAG	8									plasmid			1428	c__Bacilli;o__Bacillales;f__Bacillaceae;g__Bacillus;x__Bacillus cereus group;s__Bacillus thuringiensis	Bacilli	Bacillales
2	strict_detection	CP015177.1__plasmid	Firmicutes	CP015177.1	Bacillus thuringiensis	BGSC 4C1	(<= <====)	-4	AND11005.1	Cluster 5537	True	subfam_04_AimR_cereus	19142	20365	-	AimR-TPR	-	98.4	3e-59					AimR-like_[B._phage_Waukesha]	2.38e-42	29.049	93.4	smallORF31608	18990	19145	-	16	GAGG	10	SP(Sec/SPI)	0.538288	0.538288	0.003895	0.428963	0.028853	CS pos: 22-23. TAA-GS. Pr: 0.2371	9894	plasmid			1440	c__Bacilli;o__Bacillales;f__Bacillaceae;g__Bacillus;x__Bacillus cereus group;s__Bacillus thuringiensis;x__Bacillus thuringiensis serovar alesti	Bacilli	Bacillales
2	strict_detection	CP015177.1__plasmid	Firmicutes	CP015177.1	Bacillus thuringiensis	BGSC 4C1	(<= <====)	-4	AND11104.1	Cluster 10422	True	subfam_01_Rap	169298	170392	-	3q15B00-i1	-	96.3	9.6e-96					RapA_[B._subtilis]	3.21e-30	27.635	91	smallORF31606	169161	169301	-	24	GGAGG	7	SP(Sec/SPI)	0.863436	0.863436	0.0063	0.078137	0.052127	CS pos: 32-33. ALS-QD. Pr: 0.3832	9895	plasmid			1440	c__Bacilli;o__Bacillales;f__Bacillaceae;g__Bacillus;x__Bacillus cereus group;s__Bacillus thuringiensis;x__Bacillus thuringiensis serovar alesti	Bacilli	Bacillales
2	expansion_to_homologs	CP015180.1__plasmid	Firmicutes	CP015180.1	Bacillus thuringiensis	BGSC 4C1	(<= <====)	-4	AND11272.1	Cluster 5716	False	subfam_04_AimR_cereus	39604	40821	-									ADK08280.1	0	76.238	99.8	smallORF325974	39452	39607	-	14	GGGGG	9									plasmid			1440	c__Bacilli;o__Bacillales;f__Bacillaceae;g__Bacillus;x__Bacillus cereus group;s__Bacillus thuringiensis;x__Bacillus thuringiensis serovar alesti	Bacilli	Bacillales
2	strict_detection	CP015180.1__plasmid	Firmicutes	CP015180.1	Bacillus thuringiensis	BGSC 4C1	(====> =>)	-1	AND11283.1	Cluster 11401	False	subfam_01_Rap	52208	53281	+	3q15B00-i1	-	97.4	6.4e-92					RapA_[B._subtilis]	2.07e-22	24.762	82.1	smallORF31602	53281	53415	+	22	AGGAG	10	SP(Sec/SPI)	0.690501	0.690501	0.002836	0.234192	0.072471	CS pos: 30-31. VSK-EK. Pr: 0.1434	9897	plasmid			1440	c__Bacilli;o__Bacillales;f__Bacillaceae;g__Bacillus;x__Bacillus cereus group;s__Bacillus thuringiensis;x__Bacillus thuringiensis serovar alesti	Bacilli	Bacillales
2	expansion_to_homologs	CP015250.1__intact(150)_prophage__355506-462317	Firmicutes	CP015250.1	Bacillus thuringiensis	Bt18247	(====> =>)	-29	AOM08842.1	Cluster 5485	False	subfam_23_AimR_cereus_2	365994	367220	+									AJK38980.1	0	80.198	98.1	smallORF340264	367192	367272	+	0											chromosome	intact(150)	355506-462317	1423143	c__Bacilli;o__Bacillales;f__Bacillaceae;g__Bacillus;x__Bacillus cereus group;s__Bacillus thuringiensis;x__Bacillus thuringiensis Bt18247	Bacilli	Bacillales
2	strict_detection	CP015250.1__intact(150)_prophage__355506-462317	Firmicutes	CP015250.1	Bacillus thuringiensis	Bt18247	(====> =>)	2	AOM08899.1	Cluster 8354	True	subfam_04_AimR_cereus	410557	411684	+	AimR-TPR	-	99.5	1.8e-53									AOM08900.1	411687	411830	+				SP(Sec/SPI)	0.938423	0.938423	0.00201	0.053864	0.005703	CS pos: 23-24. VGA-AT. Pr: 0.6654	2067	chromosome	intact(150)	355506-462317	1423143	c__Bacilli;o__Bacillales;f__Bacillaceae;g__Bacillus;x__Bacillus cereus group;s__Bacillus thuringiensis;x__Bacillus thuringiensis Bt18247	Bacilli	Bacillales
2	strict_detection	CP015350.1__intact(150)_prophage__333660-442478	Firmicutes	CP015350.1	Bacillus thuringiensis	MYBT18246	(====> =>)	2	ANS45814.1	Cluster 8069	True	subfam_04_AimR_cereus	342556	343686	+	AimR-TPR	-	98.9	3.7e-40									ANS45815.1	343689	343826	+				SP(Sec/SPI)	0.613869	0.613869	0.004339	0.16929	0.212502	CS pos: 22-23. ISS-FE. Pr: 0.2757	2102	chromosome	intact(150)	333660-442478	1428	c__Bacilli;o__Bacillales;f__Bacillaceae;g__Bacillus;x__Bacillus cereus group;s__Bacillus thuringiensis	Bacilli	Bacillales
2	strict_detection	CP015350.1__intact(150)_prophage__333660-442478	Firmicutes	CP015350.1	Bacillus thuringiensis	MYBT18246	(====> =>)	0	ANS45881.1	Cluster 7596	True	subfam_04_AimR_cereus	393760	394899	+	AimR-TPR	-	99.5	3.3e-47					AimR-like_[B._phage_Waukesha]	7.99e-14	22.652	90.4	ANS45882.1	394900	395037	+				SP(Sec/SPI)	0.874744	0.874744	0.001098	0.106292	0.017867	CS pos: 23-24. AET-TN. Pr: 0.2762	2103	chromosome	intact(150)	333660-442478	1428	c__Bacilli;o__Bacillales;f__Bacillaceae;g__Bacillus;x__Bacillus cereus group;s__Bacillus thuringiensis	Bacilli	Bacillales
2	strict_detection	CP015350.1__intact(150)_prophage__3560474-3623611	Firmicutes	CP015350.1	Bacillus thuringiensis	MYBT18246	(====> =>)	-1	ANS49170.1	Cluster 9042	False	subfam_01_Rap	3561547	3562662	+	3q15B00-i1	-	95.8	3.8e-92					RapA_[B._subtilis]	6.18e-22	25.595	85.7	ANS49171.1	3562662	3562823	+				SP(Sec/SPI)	0.811855	0.811855	0.003271	0.022479	0.162395	CS pos: 34-35. THG-HY. Pr: 0.1691	2110	chromosome	intact(150)	3560474-3623611	1428	c__Bacilli;o__Bacillales;f__Bacillaceae;g__Bacillus;x__Bacillus cereus group;s__Bacillus thuringiensis	Bacilli	Bacillales
2	strict_detection	CP015350.1__intact(150)_prophage__3560474-3623611	Firmicutes	CP015350.1	Bacillus thuringiensis	MYBT18246	(<= <====)	-4	ANS49235.1	Cluster 4358	True	subfam_04_AimR_cereus	3615845	3617098	-	AimR-TPR	-	98.9	3.2e-47									ANS49234.1	3615699	3615848	-				SP(Sec/SPI)	0.890149	0.890149	0.003271	0.067041	0.039539	CS pos: 31-32. AVS-KQ. Pr: 0.2760	2111	chromosome	intact(150)	3560474-3623611	1428	c__Bacilli;o__Bacillales;f__Bacillaceae;g__Bacillus;x__Bacillus cereus group;s__Bacillus thuringiensis	Bacilli	Bacillales
2	strict_detection	CP015607.1__incomplete(30)_prophage__414132-439504	Firmicutes	CP015607.1	Bacillus safensis	U14-5	(<= <====)	16	APT44846.1	Cluster 11018	True	subfam_01_Rap	419058	420143	-	3q15B00-i1	-	95.2	1.9e-72					RapA_[B._subtilis]	4.42e-29	29.818	71.4	smallORF38090	418898	419041	-	16	GGAG	6	SP(Sec/SPI)	0.766042	0.766042	0.005721	0.155419	0.072818	CS pos: 34-35. AQS-QD. Pr: 0.2662	9964	chromosome	incomplete(30)	414132-439504	561879	c__Bacilli;o__Bacillales;f__Bacillaceae;g__Bacillus;s__Bacillus safensis	Bacilli	Bacillales
2	strict_detection	CP015607.1__incomplete(30)_prophage__414132-439504	Firmicutes	CP015607.1	Bacillus safensis	U14-5	(====> =>)	-11	APT44863.1	Cluster 8359	True	subfam_01_Rap	435745	436872	+	3q15B00-i1	-	98.4	7.8e-100					RapA_[B._subtilis]	1.89e-101	41.867	98.4	APT44864.1	436862	437146	+				SP(Sec/SPI)	0.66114	0.66114	0.019499	0.25839	0.060971	CS pos: 31-32. VNS-RN. Pr: 0.1710	2137	chromosome	incomplete(30)	414132-439504	561879	c__Bacilli;o__Bacillales;f__Bacillaceae;g__Bacillus;s__Bacillus safensis	Bacilli	Bacillales
2	strict_detection	CP016894.1__questionable(83)_prophage__1816351-1953210	Firmicutes	CP016894.1	Bacillus subtilis	HJ0-6	(<= <====)	-11	AOA54397.1	Cluster 7662	False	subfam_01_Rap	1837974	1839110	-	3q15B00-i1	-	99.2	2e-119					RapA_[B._subtilis]	3e-121	47.884	99.2	AOA54396.1	1837808	1837984	-				SP(Sec/SPI)	0.731569	0.731569	0.003613	0.047822	0.216996	CS pos: 33-34. QEA-RR. Pr: 0.1089	2240	chromosome	questionable(83)	1816351-1953210	1423	c__Bacilli;o__Bacillales;f__Bacillaceae;g__Bacillus;x__Bacillus subtilis group;s__Bacillus subtilis	Bacilli	Bacillales
2	strict_detection	CP016894.1__questionable(83)_prophage__1816351-1953210	Firmicutes	CP016894.1	Bacillus subtilis	HJ0-6	(====> =>)	13	AOA54452.1	Cluster 6817	True	subfam_06_AimR_subtilis	1894105	1895265	+	AimR	-	99.7	2e-178					AimR_[B._phage_phi3T]	3.05e-92	39.674	95.3	AOA54453.1	1895279	1895404	+				SP(Sec/SPI)	0.954451	0.954451	0.002806	0.035141	0.007603	CS pos: 21-22. ISA-DS. Pr: 0.6345	2241	chromosome	questionable(83)	1816351-1953210	1423	c__Bacilli;o__Bacillales;f__Bacillaceae;g__Bacillus;x__Bacillus subtilis group;s__Bacillus subtilis	Bacilli	Bacillales
2	strict_detection	CP017112.1__questionable(90)_prophage__2118917-2260457	Firmicutes	CP017112.1	Bacillus subtilis	BS16045	(<= <====)	13	AOL97929.1	Cluster 6809	False	subfam_06_AimR_subtilis	2178452	2179612	-	AimR	-	99.7	1.4e-178					AimR_[B._phage_phi3T]	1.63e-92	39.674	95.3	AOL97928.1	2178313	2178438	-				SP(Sec/SPI)	0.954451	0.954451	0.002806	0.035141	0.007603	CS pos: 21-22. ISA-DS. Pr: 0.6345	2278	chromosome	questionable(90)	2118917-2260457	1423	c__Bacilli;o__Bacillales;f__Bacillaceae;g__Bacillus;x__Bacillus subtilis group;s__Bacillus subtilis	Bacilli	Bacillales
2	strict_detection	CP017112.1__questionable(90)_prophage__2118917-2260457	Firmicutes	CP017112.1	Bacillus subtilis	BS16045	(====> =>)	-4	AOL97991.1	Cluster 12873	True	subfam_01_Rap	2232674	2233666	+	3q15B00-i1	-	86.5	8.1e-64					RapA_[B._subtilis]	3.76e-22	27.327	86.5	AOL97992.1	2233663	2233785	+				SP(Sec/SPI)	0.670126	0.670126	0.001642	0.310703	0.017529	CS pos: 25-26. LST-DS. Pr: 0.1903	2279	chromosome	questionable(90)	2118917-2260457	1423	c__Bacilli;o__Bacillales;f__Bacillaceae;g__Bacillus;x__Bacillus subtilis group;s__Bacillus subtilis	Bacilli	Bacillales
2	expansion_to_homologs	CP018295.1__incomplete(40)_prophage__1501051-1548778	Firmicutes	CP018295.1	Bacillus subtilis	J-5	(<= <====)	-47	APH35447.1	Cluster 7787	False	subfam_01_Rap	1509110	1510246	-									AFZ91058.1	0	75.661	100	smallORF348340	1508947	1509156	-	13	GAG	10									chromosome	incomplete(40)	1501051-1548778	1423	c__Bacilli;o__Bacillales;f__Bacillaceae;g__Bacillus;x__Bacillus subtilis group;s__Bacillus subtilis	Bacilli	Bacillales
2	strict_detection	CP018295.1__incomplete(40)_prophage__1501051-1548778	Firmicutes	CP018295.1	Bacillus subtilis	J-5	(====> =>)	29	APH35465.1	Cluster 13201	False	subfam_06_AimR_subtilis	1534952	1535917	+	AimR	-	78.2	1.6e-114					AimR_[B._phage_phi3T]	1.02e-62	36.755	79.4	smallORF36771	1535947	1536090	+	27	AGGAGG	7	SP(Sec/SPI)	0.982237	0.982237	0.010604	0.004043	0.003116	CS pos: 31-32. AAA-DA. Pr: 0.4751	10312	chromosome	incomplete(40)	1501051-1548778	1423	c__Bacilli;o__Bacillales;f__Bacillaceae;g__Bacillus;x__Bacillus subtilis group;s__Bacillus subtilis	Bacilli	Bacillales
2	strict_detection	CP018295.1__incomplete(50)_prophage__2198939-2347652	Firmicutes	CP018295.1	Bacillus subtilis	J-5	(<= <====)	28	APH36090.1	Cluster 6973	True	subfam_06_AimR_subtilis	2264799	2265953	-	AimR	-	99.7	1.4e-166					AimR_[B._phage_phi3T]	5.48e-160	58.575	98.7	smallORF36734	2264645	2264770	-	27	AGGAGG	7	SP(Sec/SPI)	0.771973	0.771973	0.002265	0.213083	0.012679	CS pos: 27-28. VQT-AN. Pr: 0.4538	10314	chromosome	incomplete(50)	2198939-2347652	1423	c__Bacilli;o__Bacillales;f__Bacillaceae;g__Bacillus;x__Bacillus subtilis group;s__Bacillus subtilis	Bacilli	Bacillales
2	strict_detection	CP018295.1__incomplete(50)_prophage__2198939-2347652	Firmicutes	CP018295.1	Bacillus subtilis	J-5	(====> =>)	-4	APH36154.1	Cluster 6818	True	subfam_01_Rap	2327083	2328243	+	3q15B00-i1	-	97.9	2.4e-93					RapA_[B._subtilis]	3.05e-71	36.247	99.2	smallORF36786	2328240	2328359	+	16	GGAG	7	SP(Sec/SPI)	0.698303	0.698303	0.003436	0.237901	0.06036	CS pos: 21-22. VGA-SY. Pr: 0.3665	10315	chromosome	incomplete(50)	2198939-2347652	1423	c__Bacilli;o__Bacillales;f__Bacillaceae;g__Bacillus;x__Bacillus subtilis group;s__Bacillus subtilis	Bacilli	Bacillales
2	strict_detection	CP019040.1__questionable(70)_prophage__1799805-1950232	Firmicutes	CP019040.1	Bacillus velezensis	GH1-13	(<= <====)	-4	AQS44075.1	Cluster 6819	True	subfam_01_Rap	1816265	1817425	-	3q15B00-i1	-	97.9	3.9e-94					RapA_[B._subtilis]	1.27e-71	36.504	99.2	smallORF39244	1816149	1816268	-	16	GGAG	7	SP(Sec/SPI)	0.698303	0.698303	0.003436	0.237901	0.06036	CS pos: 21-22. VGA-SY. Pr: 0.3665	10344	chromosome	questionable(70)	1799805-1950232	492670	c__Bacilli;o__Bacillales;f__Bacillaceae;g__Bacillus;x__Bacillus subtilis group;x__Bacillus amyloliquefaciens group;s__Bacillus velezensis	Bacilli	Bacillales
2	strict_detection	CP019040.1__questionable(70)_prophage__1799805-1950232	Firmicutes	CP019040.1	Bacillus velezensis	GH1-13	(====> =>)	21	AQS44144.1	Cluster 7158	True	subfam_06_AimR_subtilis	1882216	1883364	+	AimR	-	99.7	2.5e-157					AimR_[B._phage_phi3T]	1.69e-161	59.631	98.7	smallORF39214	1883386	1883526	+	19	AGGGGG	9	SP(Sec/SPI)	0.641534	0.641534	0.003861	0.326254	0.028351	CS pos: 27-28. IET-AS. Pr: 0.2321	10345	chromosome	questionable(70)	1799805-1950232	492670	c__Bacilli;o__Bacillales;f__Bacillaceae;g__Bacillus;x__Bacillus subtilis group;x__Bacillus amyloliquefaciens group;s__Bacillus velezensis	Bacilli	Bacillales
2	strict_detection	CP019234.1__plasmid	Firmicutes	CP019234.1	Bacillus thuringiensis	YGd22-03	(====> =>)	-4	ARX70090.1	Cluster 5582	True	subfam_04_AimR_cereus	2436	3656	+	AimR-TPR	-	98.9	5e-55					AimR-like_[B._phage_Waukesha]	3.05e-39	29.62	94.8	smallORF43786	3653	3808	+	16	GAGG	10	SP(Sec/SPI)	0.837842	0.837842	0.004159	0.153324	0.004674	CS pos: 22-23. AAA-GS. Pr: 0.3258	10355	plasmid			1428	c__Bacilli;o__Bacillales;f__Bacillaceae;g__Bacillus;x__Bacillus cereus group;s__Bacillus thuringiensis	Bacilli	Bacillales
2	strict_detection	CP019234.1__plasmid	Firmicutes	CP019234.1	Bacillus thuringiensis	YGd22-03	(<= <====)	-1	ARX70159.1	Cluster 11417	True	subfam_01_Rap	66824	67897	-	3q15B00-i1	-	97.4	4.5e-91					RapA_[B._subtilis]	3.89e-23	24.762	82.1	smallORF43783	66690	66824	-	22	AGGAG	10	SP(Sec/SPI)	0.837634	0.837634	0.002632	0.109232	0.050501	CS pos: 27-28. LQS-VS. Pr: 0.1320	10356	plasmid			1428	c__Bacilli;o__Bacillales;f__Bacillaceae;g__Bacillus;x__Bacillus cereus group;s__Bacillus thuringiensis	Bacilli	Bacillales
2	expansion_to_homologs	CP020746.1__plasmid	Firmicutes	CP020746.1	Bacillus mycoides	Gnyt1	(<= <====)	-4	ARJ25739.1	Cluster 5717	False	subfam_04_AimR_cereus	27173	28390	-									ADK08280.1	0	79.95	99.8	smallORF373140	27021	27176	-	16	GAGG	10									plasmid			1405	c__Bacilli;o__Bacillales;f__Bacillaceae;g__Bacillus;x__Bacillus cereus group;s__Bacillus mycoides	Bacilli	Bacillales
2	strict_detection	CP020746.1__plasmid	Firmicutes	CP020746.1	Bacillus mycoides	Gnyt1	(<= <====)	-4	ARJ25815.1	Cluster 7484	True	subfam_01_Rap	37623	38765	-	3q15B00-i1	-	97.6	1e-84					RapA_[B._subtilis]	6.52e-26	26.471	92.9	ARJ25751.1	37402	37626	-				SP(Sec/SPI)	0.963096	0.963096	0.002256	0.027095	0.007553	CS pos: 28-29. SQA-DH. Pr: 0.7860	2502	plasmid			1405	c__Bacilli;o__Bacillales;f__Bacillaceae;g__Bacillus;x__Bacillus cereus group;s__Bacillus mycoides	Bacilli	Bacillales
2	strict_detection	CP022654.2__incomplete(60)_prophage__7992-135641	Firmicutes	CP022654.2	Bacillus velezensis	SCDB 291	(<= <====)	-4	ASS60557.1	Cluster 6821	True	subfam_01_Rap	9731	10891	-	3q15B00-i1	-	97.9	1.7e-93					RapA_[B._subtilis]	2.28e-71	36.504	99.2	ASS60556.1	9615	9734	-				SP(Sec/SPI)	0.698303	0.698303	0.003436	0.237901	0.06036	CS pos: 21-22. VGA-SY. Pr: 0.3665	2735	chromosome	incomplete(60)	7992-135641	492670	c__Bacilli;o__Bacillales;f__Bacillaceae;g__Bacillus;x__Bacillus subtilis group;x__Bacillus amyloliquefaciens group;s__Bacillus velezensis	Bacilli	Bacillales
2	strict_detection	CP022654.2__incomplete(60)_prophage__7992-135641	Firmicutes	CP022654.2	Bacillus velezensis	SCDB 291	(====> =>)	21	ASS60634.1	Cluster 7162	True	subfam_06_AimR_subtilis	75189	76337	+	AimR	-	99.7	7.2e-158					AimR_[B._phage_phi3T]	1.01e-161	59.894	98.7	ASS60635.1	76359	76499	+				SP(Sec/SPI)	0.631213	0.631213	0.004163	0.333945	0.030679	CS pos: 27-28. IET-AS. Pr: 0.2306	2736	chromosome	incomplete(60)	7992-135641	492670	c__Bacilli;o__Bacillales;f__Bacillaceae;g__Bacillus;x__Bacillus subtilis group;x__Bacillus amyloliquefaciens group;s__Bacillus velezensis	Bacilli	Bacillales
2	strict_detection	CP023133.1__questionable(70)_prophage__1686514-1826324	Firmicutes	CP023133.1	Bacillus velezensis	J01	(<= <====)	21	ASZ03934.1	Cluster 7163	True	subfam_06_AimR_subtilis	1752722	1753870	-	AimR	-	99.7	8.2e-158					AimR_[B._phage_phi3T]	1.35e-160	59.367	98.7	smallORF48062	1752560	1752700	-	19	AGGGGG	9	SP(Sec/SPI)	0.631213	0.631213	0.004163	0.333945	0.030679	CS pos: 27-28. IET-AS. Pr: 0.2306	10812	chromosome	questionable(70)	1686514-1826324	492670	c__Bacilli;o__Bacillales;f__Bacillaceae;g__Bacillus;x__Bacillus subtilis group;x__Bacillus amyloliquefaciens group;s__Bacillus velezensis	Bacilli	Bacillales
2	strict_detection	CP023133.1__questionable(70)_prophage__1686514-1826324	Firmicutes	CP023133.1	Bacillus velezensis	J01	(====> =>)	-4	ASZ03998.1	Cluster 6814	False	subfam_01_Rap	1816089	1817249	+	3q15B00-i1	-	97.9	3.9e-94					RapA_[B._subtilis]	4.66e-72	36.504	99.2	smallORF48097	1817246	1817365	+	16	GGAG	7	SP(Sec/SPI)	0.698303	0.698303	0.003436	0.237901	0.06036	CS pos: 21-22. VGA-SY. Pr: 0.3665	10813	chromosome	questionable(70)	1686514-1826324	492670	c__Bacilli;o__Bacillales;f__Bacillaceae;g__Bacillus;x__Bacillus subtilis group;x__Bacillus amyloliquefaciens group;s__Bacillus velezensis	Bacilli	Bacillales
2	strict_detection	CP023320.1__incomplete(50)_prophage__1503-108164	Firmicutes	CP023320.1	Bacillus velezensis	SCGB 1	(<= <====)	29	ATC49385.1	Cluster 7323	True	subfam_06_AimR_subtilis	31950	33095	-	AimR	-	99.7	3.9e-160					AimR_[B._phage_phi3T]	0	71.164	98.7	ATC49384.1	31789	31920	-				SP(Sec/SPI)	0.912663	0.912663	0.00551	0.075229	0.006597	CS pos: 28-29. STA-AP. Pr: 0.6277	2786	chromosome	incomplete(50)	1503-108164	492670	c__Bacilli;o__Bacillales;f__Bacillaceae;g__Bacillus;x__Bacillus subtilis group;x__Bacillus amyloliquefaciens group;s__Bacillus velezensis	Bacilli	Bacillales
2	strict_detection	CP023320.1__incomplete(50)_prophage__1503-108164	Firmicutes	CP023320.1	Bacillus velezensis	SCGB 1	(====> =>)	-4	ATC49462.1	Cluster 6814	False	subfam_01_Rap	96312	97472	+	3q15B00-i1	-	97.9	3.9e-94					RapA_[B._subtilis]	4.66e-72	36.504	99.2	ATC49463.1	97469	97588	+				SP(Sec/SPI)	0.698303	0.698303	0.003436	0.237901	0.06036	CS pos: 21-22. VGA-SY. Pr: 0.3665	2787	chromosome	incomplete(50)	1503-108164	492670	c__Bacilli;o__Bacillales;f__Bacillaceae;g__Bacillus;x__Bacillus subtilis group;x__Bacillus amyloliquefaciens group;s__Bacillus velezensis	Bacilli	Bacillales
2	strict_detection	CP023409.1__questionable(88)_prophage__2102251-2231315	Firmicutes	CP023409.1	Bacillus subtilis	7PJ-16	(<= <====)	13	QHF58086.1	Cluster 6808	False	subfam_06_AimR_subtilis	2159574	2160713	-	AimR	-	97.9	3.8e-177					AimR_[B._phage_phi3T]	6.65e-93	39.946	96.8	smallORF82167	2159435	2159560	-	27	AGGAGG	7	SP(Sec/SPI)	0.954451	0.954451	0.002806	0.035141	0.007603	CS pos: 21-22. ISA-DS. Pr: 0.6345	10852	chromosome	questionable(88)	2102251-2231315	1423	c__Bacilli;o__Bacillales;f__Bacillaceae;g__Bacillus;x__Bacillus subtilis group;s__Bacillus subtilis	Bacilli	Bacillales
2	strict_detection	CP023409.1__questionable(88)_prophage__2102251-2231315	Firmicutes	CP023409.1	Bacillus subtilis	7PJ-16	(====> =>)	-4	QHF58158.1	Cluster 9123	True	subfam_01_Rap	2218449	2219564	+	3q15B00-i1	-	96.8	1.5e-78					RapA_[B._subtilis]	7.28e-30	27.807	96.6	QHF58159.1	2219561	2219683	+				SP(Sec/SPI)	0.670126	0.670126	0.001642	0.310703	0.017529	CS pos: 25-26. LST-DS. Pr: 0.1903	2797	chromosome	questionable(88)	2102251-2231315	1423	c__Bacilli;o__Bacillales;f__Bacillaceae;g__Bacillus;x__Bacillus subtilis group;s__Bacillus subtilis	Bacilli	Bacillales
2	strict_detection	CP024051.1__questionable(80)_prophage__2588416-2729578	Firmicutes	CP024051.1	Bacillus atrophaeus	BA59	(<= <====)	28	ATO28982.1	Cluster 6823	True	subfam_06_AimR_subtilis	2649886	2651046	-	AimR	-	100	7.3e-161					AimR_[B._phage_phi3T]	8.55e-89	38.522	98.2	ATO28981.1	2649744	2649857	-				SP(Sec/SPI)	0.861544	0.861544	0.031042	0.07106	0.036354	CS pos: 19-20. AHA-SK. Pr: 0.6771	2833	chromosome	questionable(80)	2588416-2729578	1452	c__Bacilli;o__Bacillales;f__Bacillaceae;g__Bacillus;x__Bacillus subtilis group;s__Bacillus atrophaeus	Bacilli	Bacillales
2	expansion_to_homologs	CP024051.1__questionable(80)_prophage__2588416-2729578	Firmicutes	CP024051.1	Bacillus atrophaeus	BA59	(====> =>)	-47	ATO29039.1	Cluster 7821	False	subfam_01_Rap	2707373	2708509	+									AFZ91058.1	0	89.153	100	smallORF410041	2708463	2708678	+	13	GAG	10									chromosome	questionable(80)	2588416-2729578	1452	c__Bacilli;o__Bacillales;f__Bacillaceae;g__Bacillus;x__Bacillus subtilis group;s__Bacillus atrophaeus	Bacilli	Bacillales
2	strict_detection	CP024097.1__plasmid	Firmicutes	CP024097.1	Bacillus cytotoxicus	CH_39	(<= <====)	-4	AWC67357.1	Cluster 5541	False	subfam_04_AimR_cereus	64568	65791	-	AimR-TPR	-	98.4	9.4e-61					AimR-like_[B._phage_Waukesha]	6.3e-50	32.115	92.6	smallORF47409	64416	64571	-	16	GAGG	10	SP(Sec/SPI)	0.534376	0.534376	0.003041	0.444682	0.017901	CS pos: 24-25. AGS-KE. Pr: 0.1357	10923	plasmid			580165	c__Bacilli;o__Bacillales;f__Bacillaceae;g__Bacillus;x__Bacillus cereus group;s__Bacillus cytotoxicus	Bacilli	Bacillales
2	strict_detection	CP024097.1__plasmid	Firmicutes	CP024097.1	Bacillus cytotoxicus	CH_39	(====> =>)	-1	AWC67368.1	Cluster 10457	False	subfam_01_Rap	72185	73279	+	3q15B00-i1	-	96.6	1.1e-88					RapA_[B._subtilis]	1.55e-22	26.558	94.4	AWC67369.1	73279	73437	+				SP(Sec/SPI)	0.948038	0.948038	0.018023	0.024177	0.009761	CS pos: 29-30. LEA-KK. Pr: 0.7598	2842	plasmid			580165	c__Bacilli;o__Bacillales;f__Bacillaceae;g__Bacillus;x__Bacillus cereus group;s__Bacillus cytotoxicus	Bacilli	Bacillales
2	strict_detection	CP024100.1__plasmid	Firmicutes	CP024100.1	Bacillus cytotoxicus	CH_38	(<= <====)	-4	AWC31001.1	Cluster 5541	True	subfam_04_AimR_cereus	39710	40933	-	AimR-TPR	-	98.4	9.4e-61					AimR-like_[B._phage_Waukesha]	6.3e-50	32.115	92.6	smallORF47081	39558	39713	-	16	GAGG	10	SP(Sec/SPI)	0.534376	0.534376	0.003041	0.444682	0.017901	CS pos: 24-25. AGS-KE. Pr: 0.1357	10933	plasmid			580165	c__Bacilli;o__Bacillales;f__Bacillaceae;g__Bacillus;x__Bacillus cereus group;s__Bacillus cytotoxicus	Bacilli	Bacillales
2	strict_detection	CP024100.1__plasmid	Firmicutes	CP024100.1	Bacillus cytotoxicus	CH_38	(====> =>)	-1	AWC31012.1	Cluster 10457	True	subfam_01_Rap	47327	48421	+	3q15B00-i1	-	96.6	1.1e-88					RapA_[B._subtilis]	1.55e-22	26.558	94.4	AWC31013.1	48421	48579	+				SP(Sec/SPI)	0.948038	0.948038	0.018023	0.024177	0.009761	CS pos: 29-30. LEA-KK. Pr: 0.7598	2848	plasmid			580165	c__Bacilli;o__Bacillales;f__Bacillaceae;g__Bacillus;x__Bacillus cereus group;s__Bacillus cytotoxicus	Bacilli	Bacillales
2	strict_detection	CP024103.1__plasmid	Firmicutes	CP024103.1	Bacillus cytotoxicus	CH_25	(<= <====)	-1	AWC35040.1	Cluster 10457	False	subfam_01_Rap	20955	22049	-	3q15B00-i1	-	96.6	1.1e-88					RapA_[B._subtilis]	1.55e-22	26.558	94.4	AWC35039.1	20797	20955	-				SP(Sec/SPI)	0.948038	0.948038	0.018023	0.024177	0.009761	CS pos: 29-30. LEA-KK. Pr: 0.7598	2854	plasmid			580165	c__Bacilli;o__Bacillales;f__Bacillaceae;g__Bacillus;x__Bacillus cereus group;s__Bacillus cytotoxicus	Bacilli	Bacillales
2	strict_detection	CP024103.1__plasmid	Firmicutes	CP024103.1	Bacillus cytotoxicus	CH_25	(====> =>)	-4	AWC35051.1	Cluster 5541	False	subfam_04_AimR_cereus	28443	29666	+	AimR-TPR	-	98.4	9.4e-61					AimR-like_[B._phage_Waukesha]	6.3e-50	32.115	92.6	smallORF47145	29663	29818	+	16	GAGG	10	SP(Sec/SPI)	0.534376	0.534376	0.003041	0.444682	0.017901	CS pos: 24-25. AGS-KE. Pr: 0.1357	10945	plasmid			580165	c__Bacilli;o__Bacillales;f__Bacillaceae;g__Bacillus;x__Bacillus cereus group;s__Bacillus cytotoxicus	Bacilli	Bacillales
2	strict_detection	CP024106.1__plasmid	Firmicutes	CP024106.1	Bacillus cytotoxicus	CH_23	(<= <====)	-1	AWC39079.1	Cluster 10457	False	subfam_01_Rap	50773	51867	-	3q15B00-i1	-	96.6	1.1e-88					RapA_[B._subtilis]	1.55e-22	26.558	94.4	AWC39078.1	50615	50773	-				SP(Sec/SPI)	0.948038	0.948038	0.018023	0.024177	0.009761	CS pos: 29-30. LEA-KK. Pr: 0.7598	2860	plasmid			580165	c__Bacilli;o__Bacillales;f__Bacillaceae;g__Bacillus;x__Bacillus cereus group;s__Bacillus cytotoxicus	Bacilli	Bacillales
2	strict_detection	CP024106.1__plasmid	Firmicutes	CP024106.1	Bacillus cytotoxicus	CH_23	(====> =>)	-4	AWC39090.1	Cluster 5541	False	subfam_04_AimR_cereus	58261	59484	+	AimR-TPR	-	98.4	9.4e-61					AimR-like_[B._phage_Waukesha]	6.3e-50	32.115	92.6	smallORF47209	59481	59636	+	16	GAGG	10	SP(Sec/SPI)	0.534376	0.534376	0.003041	0.444682	0.017901	CS pos: 24-25. AGS-KE. Pr: 0.1357	10956	plasmid			580165	c__Bacilli;o__Bacillales;f__Bacillaceae;g__Bacillus;x__Bacillus cereus group;s__Bacillus cytotoxicus	Bacilli	Bacillales
2	strict_detection	CP024110.1__plasmid	Firmicutes	CP024110.1	Bacillus cytotoxicus	CH_13	(<= <====)	-1	AWC46983.1	Cluster 10457	False	subfam_01_Rap	36011	37105	-	3q15B00-i1	-	96.6	1.1e-88					RapA_[B._subtilis]	1.55e-22	26.558	94.4	AWC46982.1	35853	36011	-				SP(Sec/SPI)	0.948038	0.948038	0.018023	0.024177	0.009761	CS pos: 29-30. LEA-KK. Pr: 0.7598	2873	plasmid			580165	c__Bacilli;o__Bacillales;f__Bacillaceae;g__Bacillus;x__Bacillus cereus group;s__Bacillus cytotoxicus	Bacilli	Bacillales
2	strict_detection	CP024110.1__plasmid	Firmicutes	CP024110.1	Bacillus cytotoxicus	CH_13	(====> =>)	-4	AWC46994.1	Cluster 5541	False	subfam_04_AimR_cereus	43499	44722	+	AimR-TPR	-	98.4	9.4e-61					AimR-like_[B._phage_Waukesha]	6.3e-50	32.115	92.6	smallORF47279	44719	44874	+	16	GAGG	10	SP(Sec/SPI)	0.534376	0.534376	0.003041	0.444682	0.017901	CS pos: 24-25. AGS-KE. Pr: 0.1357	10977	plasmid			580165	c__Bacilli;o__Bacillales;f__Bacillaceae;g__Bacillus;x__Bacillus cereus group;s__Bacillus cytotoxicus	Bacilli	Bacillales
2	strict_detection	CP024115.1__plasmid	Firmicutes	CP024115.1	Bacillus cytotoxicus	CH_3	(<= <====)	-4	AWC55140.1	Cluster 5541	False	subfam_04_AimR_cereus	47373	48596	-	AimR-TPR	-	98.4	9.4e-61					AimR-like_[B._phage_Waukesha]	6.3e-50	32.115	92.6	smallORF47666	47221	47376	-	16	GAGG	10	SP(Sec/SPI)	0.534376	0.534376	0.003041	0.444682	0.017901	CS pos: 24-25. AGS-KE. Pr: 0.1357	10997	plasmid			580165	c__Bacilli;o__Bacillales;f__Bacillaceae;g__Bacillus;x__Bacillus cereus group;s__Bacillus cytotoxicus	Bacilli	Bacillales
2	strict_detection	CP024115.1__plasmid	Firmicutes	CP024115.1	Bacillus cytotoxicus	CH_3	(====> =>)	-1	AWC55151.1	Cluster 10457	False	subfam_01_Rap	54990	56084	+	3q15B00-i1	-	96.6	1.1e-88					RapA_[B._subtilis]	1.55e-22	26.558	94.4	AWC55152.1	56084	56242	+				SP(Sec/SPI)	0.948038	0.948038	0.018023	0.024177	0.009761	CS pos: 29-30. LEA-KK. Pr: 0.7598	2885	plasmid			580165	c__Bacilli;o__Bacillales;f__Bacillaceae;g__Bacillus;x__Bacillus cereus group;s__Bacillus cytotoxicus	Bacilli	Bacillales
2	strict_detection	CP024118.1__plasmid	Firmicutes	CP024118.1	Bacillus cytotoxicus	CH_2	(<= <====)	-1	AWC59260.1	Cluster 10457	False	subfam_01_Rap	45865	46959	-	3q15B00-i1	-	96.6	1.1e-88					RapA_[B._subtilis]	1.55e-22	26.558	94.4	AWC59259.1	45707	45865	-				SP(Sec/SPI)	0.948038	0.948038	0.018023	0.024177	0.009761	CS pos: 29-30. LEA-KK. Pr: 0.7598	2891	plasmid			580165	c__Bacilli;o__Bacillales;f__Bacillaceae;g__Bacillus;x__Bacillus cereus group;s__Bacillus cytotoxicus	Bacilli	Bacillales
2	strict_detection	CP024118.1__plasmid	Firmicutes	CP024118.1	Bacillus cytotoxicus	CH_2	(====> =>)	-4	AWC59271.1	Cluster 5541	False	subfam_04_AimR_cereus	53353	54576	+	AimR-TPR	-	98.4	9.4e-61					AimR-like_[B._phage_Waukesha]	6.3e-50	32.115	92.6	smallORF47540	54573	54728	+	16	GAGG	10	SP(Sec/SPI)	0.534376	0.534376	0.003041	0.444682	0.017901	CS pos: 24-25. AGS-KE. Pr: 0.1357	11009	plasmid			580165	c__Bacilli;o__Bacillales;f__Bacillaceae;g__Bacillus;x__Bacillus cereus group;s__Bacillus cytotoxicus	Bacilli	Bacillales
2	strict_detection	CP024122.1__plasmid	Firmicutes	CP024122.1	Bacillus cytotoxicus	CH_1	(<= <====)	-4	AWC63275.1	Cluster 5541	False	subfam_04_AimR_cereus	43683	44906	-	AimR-TPR	-	98.4	9.4e-61					AimR-like_[B._phage_Waukesha]	6.3e-50	32.115	92.6	smallORF47599	43531	43686	-	16	GAGG	10	SP(Sec/SPI)	0.534376	0.534376	0.003041	0.444682	0.017901	CS pos: 24-25. AGS-KE. Pr: 0.1357	11018	plasmid			580165	c__Bacilli;o__Bacillales;f__Bacillaceae;g__Bacillus;x__Bacillus cereus group;s__Bacillus cytotoxicus	Bacilli	Bacillales
2	strict_detection	CP024122.1__plasmid	Firmicutes	CP024122.1	Bacillus cytotoxicus	CH_1	(====> =>)	-1	AWC63286.1	Cluster 10457	False	subfam_01_Rap	51300	52394	+	3q15B00-i1	-	96.6	1.1e-88					RapA_[B._subtilis]	1.55e-22	26.558	94.4	AWC63287.1	52394	52552	+				SP(Sec/SPI)	0.948038	0.948038	0.018023	0.024177	0.009761	CS pos: 29-30. LEA-KK. Pr: 0.7598	2896	plasmid			580165	c__Bacilli;o__Bacillales;f__Bacillaceae;g__Bacillus;x__Bacillus cereus group;s__Bacillus cytotoxicus	Bacilli	Bacillales
2	strict_detection	CP024685.1__plasmid	Firmicutes	CP024685.1	Bacillus wiedmannii	FCC41	(<= <====)	-1	AZJ23748.1	Cluster 9101	True	subfam_01_Rap	10529	11644	-	3q15B00-i1	-	96	1.3e-90					RapA_[B._subtilis]	1.09e-19	25.959	85.7	AZJ23747.1	10368	10529	-				SP(Sec/SPI)	0.986096	0.986096	0.002618	0.0059	0.005385	CS pos: 27-28. SKA-DQ. Pr: 0.9272	2913	plasmid			2494319	c__Bacilli;o__Bacillales;f__Bacillaceae;g__Bacillus;x__Bacillus cereus group;s__Bacillus wiedmannii;x__Bacillus wiedmannii bv. thuringiensis	Bacilli	Bacillales
2	strict_detection	CP024685.1__plasmid	Firmicutes	CP024685.1	Bacillus wiedmannii	FCC41	(====> =>)	-4	AZJ24084.1	Cluster 11423	True	subfam_01_Rap	474923	475996	+	3q15B00-i1	-	96	1e-86					RapA_[B._subtilis]	1.01e-19	28.102	68.5	AZJ24085.1	475993	476118	+				SP(Sec/SPI)	0.57281	0.57281	0.001665	0.294467	0.131059	CS pos: 27-28. VPQ-QE. Pr: 0.0740	2914	plasmid			2494319	c__Bacilli;o__Bacillales;f__Bacillaceae;g__Bacillus;x__Bacillus cereus group;s__Bacillus wiedmannii;x__Bacillus wiedmannii bv. thuringiensis	Bacilli	Bacillales
2	strict_detection	CP024688.1__plasmid	Firmicutes	CP024688.1	Bacillus wiedmannii	FCC41	(<= <====)	-1	AZJ24584.1	Cluster 9102	True	subfam_01_Rap	21478	22593	-	3q15B00-i1	-	96	8.3e-96					RapA_[B._subtilis]	1.84e-21	25.298	85.7	AZJ24583.1	21317	21478	-				SP(Sec/SPI)	0.888428	0.888428	0.00298	0.064406	0.044186	CS pos: 27-28. SQT-DQ. Pr: 0.2441	2916	plasmid			2494319	c__Bacilli;o__Bacillales;f__Bacillaceae;g__Bacillus;x__Bacillus cereus group;s__Bacillus wiedmannii;x__Bacillus wiedmannii bv. thuringiensis	Bacilli	Bacillales
2	strict_detection	CP024688.1__plasmid	Firmicutes	CP024688.1	Bacillus wiedmannii	FCC41	(<= <====)	-4	AZJ24604.1	Cluster 5542	True	subfam_04_AimR_cereus	44121	45344	-	AimR-TPR	-	98.9	1.3e-59					AimR-like_[B._phage_Waukesha]	4.37e-48	30.513	93.4	smallORF63100	43969	44124	-	19	AGGTGG	6	SP(Sec/SPI)	0.630703	0.630703	0.003281	0.318186	0.047829	CS pos: 24-25. AGS-KE. Pr: 0.2009	11039	plasmid			2494319	c__Bacilli;o__Bacillales;f__Bacillaceae;g__Bacillus;x__Bacillus cereus group;s__Bacillus wiedmannii;x__Bacillus wiedmannii bv. thuringiensis	Bacilli	Bacillales
2	expansion_to_homologs	CP025308.1__incomplete(50)_prophage__1470956-1518246	Firmicutes	CP025308.1	Bacillus velezensis	Lzh-a42	(<= <====)	-47	AUG35587.1	Cluster 7750	False	subfam_01_Rap	1478166	1479302	-									AFZ91058.1	0	75.661	100	smallORF417504	1478003	1478212	-	13	GAG	10									chromosome	incomplete(50)	1470956-1518246	492670	c__Bacilli;o__Bacillales;f__Bacillaceae;g__Bacillus;x__Bacillus subtilis group;x__Bacillus amyloliquefaciens group;s__Bacillus velezensis	Bacilli	Bacillales
2	strict_detection	CP025308.1__incomplete(50)_prophage__1470956-1518246	Firmicutes	CP025308.1	Bacillus velezensis	Lzh-a42	(====> =>)	29	AUG35604.1	Cluster 13202	True	subfam_06_AimR_subtilis	1504293	1505258	+	AimR	-	78.2	1.2e-114					AimR_[B._phage_phi3T]	1.05e-63	37.086	79.4	smallORF50826	1505288	1505431	+	27	AGGAGG	7	SP(Sec/SPI)	0.981187	0.981187	0.010637	0.004563	0.003613	CS pos: 31-32. AAA-DA. Pr: 0.5136	11101	chromosome	incomplete(50)	1470956-1518246	492670	c__Bacilli;o__Bacillales;f__Bacillaceae;g__Bacillus;x__Bacillus subtilis group;x__Bacillus amyloliquefaciens group;s__Bacillus velezensis	Bacilli	Bacillales
2	strict_detection	CP025308.1__intact(100)_prophage__1837671-1977266	Firmicutes	CP025308.1	Bacillus velezensis	Lzh-a42	(<= <====)	-4	AUG35878.1	Cluster 6813	False	subfam_01_Rap	1847815	1848975	-	3q15B00-i1	-	97.9	1.1e-94					RapA_[B._subtilis]	1.06e-72	36.667	99.2	smallORF50835	1847699	1847818	-	16	GGAG	7	SP(Sec/SPI)	0.578357	0.578357	0.004677	0.339879	0.077087	CS pos: 21-22. LGA-SY. Pr: 0.2585	11102	chromosome	intact(100)	1837671-1977266	492670	c__Bacilli;o__Bacillales;f__Bacillaceae;g__Bacillus;x__Bacillus subtilis group;x__Bacillus amyloliquefaciens group;s__Bacillus velezensis	Bacilli	Bacillales
2	strict_detection	CP025308.1__intact(100)_prophage__1837671-1977266	Firmicutes	CP025308.1	Bacillus velezensis	Lzh-a42	(====> =>)	28	AUG35948.1	Cluster 6971	False	subfam_06_AimR_subtilis	1914765	1915919	+	AimR	-	99.7	2.1e-167					AimR_[B._phage_phi3T]	4.41e-160	58.575	98.7	smallORF50793	1915948	1916073	+	27	AGGAGG	7	SP(Sec/SPI)	0.771973	0.771973	0.002265	0.213083	0.012679	CS pos: 27-28. VQT-AN. Pr: 0.4538	11103	chromosome	intact(100)	1837671-1977266	492670	c__Bacilli;o__Bacillales;f__Bacillaceae;g__Bacillus;x__Bacillus subtilis group;x__Bacillus amyloliquefaciens group;s__Bacillus velezensis	Bacilli	Bacillales
2	strict_detection	CP026362.1__intact(93)_prophage__1557753-1690942	Firmicutes	CP026362.1	Bacillus vallismortis	DSM 11031	(<= <====)	13	QAV08688.1	Cluster 6833	True	subfam_06_AimR_subtilis	1622179	1623339	-	AimR	-	99.5	4.2e-176					AimR_[B._phage_phi3T]	2.6e-90	38.919	95.9	QAV08687.1	1622040	1622165	-				SP(Sec/SPI)	0.935073	0.935073	0.002954	0.056713	0.00526	CS pos: 21-22. ISA-DS. Pr: 0.6096	3031	chromosome	intact(93)	1557753-1690942	72361	c__Bacilli;o__Bacillales;f__Bacillaceae;g__Bacillus;x__Bacillus subtilis group;s__Bacillus vallismortis	Bacilli	Bacillales
2	strict_detection	CP026362.1__intact(93)_prophage__1557753-1690942	Firmicutes	CP026362.1	Bacillus vallismortis	DSM 11031	(====> =>)	-4	QAV08751.1	Cluster 9106	True	subfam_01_Rap	1679274	1680389	+	3q15B00-i1	-	96.8	5.9e-77					RapA_[B._subtilis]	2.57e-28	26.486	96.6	QAV08752.1	1680386	1680508	+				SP(Sec/SPI)	0.670126	0.670126	0.001642	0.310703	0.017529	CS pos: 25-26. LST-DS. Pr: 0.1903	3032	chromosome	intact(93)	1557753-1690942	72361	c__Bacilli;o__Bacillales;f__Bacillaceae;g__Bacillus;x__Bacillus subtilis group;s__Bacillus vallismortis	Bacilli	Bacillales
2	expansion_to_homologs	CP026534.1__plasmid	Firmicutes	CP026534.1	Bacillus velezensis	DKU_NT_04	(====> =>)	-20	AVB12118.1	Cluster 8195	False	subfam_01_Rap	77836	78966	+									UBF35344.1	0	81.746	100	smallORF427193	78947	79105	+	1	AGG	4									plasmid			492670	c__Bacilli;o__Bacillales;f__Bacillaceae;g__Bacillus;x__Bacillus subtilis group;x__Bacillus amyloliquefaciens group;s__Bacillus velezensis	Bacilli	Bacillales
2	expansion_to_homologs	CP026534.1__plasmid	Firmicutes	CP026534.1	Bacillus velezensis	DKU_NT_04	(<= <====)	-47	AVB12191.1	Cluster 6869	False	subfam_01_Rap	131901	133061	-									ARW06313.1	5.15e-120	46.615	99	smallORF427210	131792	131947	-	0											plasmid			492670	c__Bacilli;o__Bacillales;f__Bacillaceae;g__Bacillus;x__Bacillus subtilis group;x__Bacillus amyloliquefaciens group;s__Bacillus velezensis	Bacilli	Bacillales
2	expansion_to_homologs	CP026610.1__incomplete(40)_prophage__1537807-1580045	Firmicutes	CP026610.1	Bacillus velezensis	CGMCC 11640	(<= <====)	-47	AVI28283.1	Cluster 7770	False	subfam_01_Rap	1544065	1545201	-									AFZ91058.1	0	75.661	100	smallORF430084	1543902	1544111	-	13	GAG	10									chromosome	incomplete(40)	1537807-1580045	492670	c__Bacilli;o__Bacillales;f__Bacillaceae;g__Bacillus;x__Bacillus subtilis group;x__Bacillus amyloliquefaciens group;s__Bacillus velezensis	Bacilli	Bacillales
2	strict_detection	CP026610.1__incomplete(40)_prophage__1537807-1580045	Firmicutes	CP026610.1	Bacillus velezensis	CGMCC 11640	(====> =>)	43	AVI28300.1	Cluster 13238	False	subfam_06_AimR_subtilis	1572109	1573071	+	AimR	-	79.5	5.3e-124					AimR_[B._phage_phi3T]	1.3e-60	36.634	79.4	smallORF53337	1573115	1573237	+	27	AGGAGG	7	SP(Sec/SPI)	0.765715	0.765715	0.003649	0.166623	0.064012	CS pos: 29-30. ASG-DI. Pr: 0.3296	11251	chromosome	incomplete(40)	1537807-1580045	492670	c__Bacilli;o__Bacillales;f__Bacillaceae;g__Bacillus;x__Bacillus subtilis group;x__Bacillus amyloliquefaciens group;s__Bacillus velezensis	Bacilli	Bacillales
2	expansion_to_homologs	CP027868.1__questionable(90)_prophage__4015098-4159628	Firmicutes	CP027868.1	Bacillus velezensis	SGAir0473	(<= <====)	-47	AWQ16990.1	Cluster 7824	False	subfam_01_Rap	4029766	4030902	-									AFZ91058.1	0	93.651	100	smallORF446932	4029594	4029812	-	13	GAG	10									chromosome	questionable(90)	4015098-4159628	492670	c__Bacilli;o__Bacillales;f__Bacillaceae;g__Bacillus;x__Bacillus subtilis group;x__Bacillus amyloliquefaciens group;s__Bacillus velezensis	Bacilli	Bacillales
2	strict_detection	CP027868.1__questionable(90)_prophage__4015098-4159628	Firmicutes	CP027868.1	Bacillus velezensis	SGAir0473	(====> =>)	28	AWQ17063.1	Cluster 6976	True	subfam_06_AimR_subtilis	4097288	4098442	+	AimR	-	99.7	3.3e-167					AimR_[B._phage_phi3T]	6.19e-160	58.575	98.7	smallORF56405	4098471	4098596	+	27	AGGAGG	7	SP(Sec/SPI)	0.771973	0.771973	0.002265	0.213083	0.012679	CS pos: 27-28. VQT-AN. Pr: 0.4538	11315	chromosome	questionable(90)	4015098-4159628	492670	c__Bacilli;o__Bacillales;f__Bacillaceae;g__Bacillus;x__Bacillus subtilis group;x__Bacillus amyloliquefaciens group;s__Bacillus velezensis	Bacilli	Bacillales
2	strict_detection	CP027925.1__plasmid	Firmicutes	CP027925.1	Bacillus cereus	SGAir0263	(====> =>)	-4	QHV08248.1	Cluster 10511	True	subfam_01_Rap	8737	9831	+	3q15B00-i1	-	97.1	1.2e-88					RapA_[B._subtilis]	8.98e-30	26.944	93.9	smallORF84999	9828	9968	+	27	AGGAGG	7	SP(Sec/SPI)	0.73445	0.73445	0.004062	0.21922	0.042268	CS pos: 32-33. ISA-EK. Pr: 0.4919	11322	plasmid			1396	c__Bacilli;o__Bacillales;f__Bacillaceae;g__Bacillus;x__Bacillus cereus group;s__Bacillus cereus	Bacilli	Bacillales
2	strict_detection	CP027925.1__plasmid	Firmicutes	CP027925.1	Bacillus cereus	SGAir0263	(====> =>)	-4	QHV08258.1	Cluster 10511	False	subfam_01_Rap	19354	20448	+	3q15B00-i1	-	97.1	1.2e-88					RapA_[B._subtilis]	8.98e-30	26.944	93.9	smallORF85001	20445	20585	+	27	AGGAGG	7	SP(Sec/SPI)	0.73445	0.73445	0.004062	0.21922	0.042268	CS pos: 32-33. ISA-EK. Pr: 0.4919	11323	plasmid			1396	c__Bacilli;o__Bacillales;f__Bacillaceae;g__Bacillus;x__Bacillus cereus group;s__Bacillus cereus	Bacilli	Bacillales
2	strict_detection	CP027926.1__plasmid	Firmicutes	CP027926.1	Bacillus cereus	SGAir0263	(<= <====)	-4	QHV08270.1	Cluster 10512	True	subfam_01_Rap	3661	4755	-	3q15B00-i1	-	96.6	2.8e-87					RapA_[B._subtilis]	6.15e-26	25.729	97.4	smallORF85003	3524	3664	-	19	AGGGGG	7	SP(Sec/SPI)	0.638031	0.638031	0.001903	0.250969	0.109097	CS pos: 28-29. KEN-QK. Pr: 0.0586	11324	plasmid			1396	c__Bacilli;o__Bacillales;f__Bacillaceae;g__Bacillus;x__Bacillus cereus group;s__Bacillus cereus	Bacilli	Bacillales
2	strict_detection	CP027926.1__plasmid	Firmicutes	CP027926.1	Bacillus cereus	SGAir0263	(<= <====)	-4	QHV08281.1	Cluster 10512	False	subfam_01_Rap	17570	18664	-	3q15B00-i1	-	96.6	2.8e-87					RapA_[B._subtilis]	6.15e-26	25.729	97.4	smallORF85007	17433	17573	-	19	AGGGGG	7	SP(Sec/SPI)	0.638031	0.638031	0.001903	0.250969	0.109097	CS pos: 28-29. KEN-QK. Pr: 0.0586	11325	plasmid			1396	c__Bacilli;o__Bacillales;f__Bacillaceae;g__Bacillus;x__Bacillus cereus group;s__Bacillus cereus	Bacilli	Bacillales
2	strict_detection	CP028016.2__plasmid	Firmicutes	CP028016.2	Bacillus cereus	SGAir0260	(====> =>)	-4	QHV47718.1	Cluster 10511	False	subfam_01_Rap	7484	8578	+	3q15B00-i1	-	97.1	1.2e-88					RapA_[B._subtilis]	8.98e-30	26.944	93.9	QMT27572.1	8575	8715	+				SP(Sec/SPI)	0.73445	0.73445	0.004062	0.21922	0.042268	CS pos: 32-33. ISA-EK. Pr: 0.4919	3124	plasmid			1396	c__Bacilli;o__Bacillales;f__Bacillaceae;g__Bacillus;x__Bacillus cereus group;s__Bacillus cereus	Bacilli	Bacillales
2	strict_detection	CP028016.2__plasmid	Firmicutes	CP028016.2	Bacillus cereus	SGAir0260	(====> =>)	-4	QHV47728.1	Cluster 10511	False	subfam_01_Rap	18101	19195	+	3q15B00-i1	-	97.1	1.2e-88					RapA_[B._subtilis]	8.98e-30	26.944	93.9	QMT27571.1	19192	19332	+				SP(Sec/SPI)	0.73445	0.73445	0.004062	0.21922	0.042268	CS pos: 32-33. ISA-EK. Pr: 0.4919	3125	plasmid			1396	c__Bacilli;o__Bacillales;f__Bacillaceae;g__Bacillus;x__Bacillus cereus group;s__Bacillus cereus	Bacilli	Bacillales
2	strict_detection	CP028017.2__plasmid	Firmicutes	CP028017.2	Bacillus cereus	SGAir0260	(<= <====)	-4	QHV47744.1	Cluster 10511	False	subfam_01_Rap	7952	9046	-	3q15B00-i1	-	97.1	1.2e-88					RapA_[B._subtilis]	8.98e-30	26.944	93.9	QMT27574.1	7815	7955	-				SP(Sec/SPI)	0.73445	0.73445	0.004062	0.21922	0.042268	CS pos: 32-33. ISA-EK. Pr: 0.4919	3126	plasmid			1396	c__Bacilli;o__Bacillales;f__Bacillaceae;g__Bacillus;x__Bacillus cereus group;s__Bacillus cereus	Bacilli	Bacillales
2	strict_detection	CP028017.2__plasmid	Firmicutes	CP028017.2	Bacillus cereus	SGAir0260	(<= <====)	-4	QHV47752.1	Cluster 10511	False	subfam_01_Rap	18571	19445	-	3q15B00-i1	-	76.7	1.7e-62					RapA_[B._subtilis]	7.8e-10	24.286	72.8	QMT27573.1	18434	18574	-				SP(Sec/SPI)	0.73445	0.73445	0.004062	0.21922	0.042268	CS pos: 32-33. ISA-EK. Pr: 0.4919	3127	plasmid			1396	c__Bacilli;o__Bacillales;f__Bacillaceae;g__Bacillus;x__Bacillus cereus group;s__Bacillus cereus	Bacilli	Bacillales
2	strict_detection	CP028208.1__questionable(70)_prophage__3571462-3712516	Firmicutes	CP028208.1	Bacillus velezensis	SRCM102744	(<= <====)	28	QHK65689.1	Cluster 6981	True	subfam_06_AimR_subtilis	3645494	3646648	-	AimR	-	99.7	1.2e-166					AimR_[B._phage_phi3T]	8.13e-160	58.311	98.7	QHK65688.1	3645340	3645465	-				SP(Sec/SPI)	0.771973	0.771973	0.002265	0.213083	0.012679	CS pos: 27-28. VQT-AN. Pr: 0.4538	3168	chromosome	questionable(70)	3571462-3712516	492670	c__Bacilli;o__Bacillales;f__Bacillaceae;g__Bacillus;x__Bacillus subtilis group;x__Bacillus amyloliquefaciens group;s__Bacillus velezensis	Bacilli	Bacillales
2	strict_detection	CP028208.1__questionable(70)_prophage__3571462-3712516	Firmicutes	CP028208.1	Bacillus velezensis	SRCM102744	(====> =>)	-4	QHK65763.1	Cluster 6814	False	subfam_01_Rap	3706317	3707477	+	3q15B00-i1	-	97.9	3.9e-94					RapA_[B._subtilis]	4.66e-72	36.504	99.2	QHK65764.1	3707474	3707593	+				SP(Sec/SPI)	0.698303	0.698303	0.003436	0.237901	0.06036	CS pos: 21-22. VGA-SY. Pr: 0.3665	3169	chromosome	questionable(70)	3571462-3712516	492670	c__Bacilli;o__Bacillales;f__Bacillaceae;g__Bacillus;x__Bacillus subtilis group;x__Bacillus amyloliquefaciens group;s__Bacillus velezensis	Bacilli	Bacillales
2	strict_detection	CP028211.1__questionable(70)_prophage__2688985-2820616	Firmicutes	CP028211.1	Bacillus velezensis	SRCM102747	(<= <====)	-4	QHL98503.1	Cluster 6814	False	subfam_01_Rap	2694024	2695184	-	3q15B00-i1	-	97.9	3.9e-94					RapA_[B._subtilis]	4.66e-72	36.504	99.2	QHL98502.1	2693908	2694027	-				SP(Sec/SPI)	0.698303	0.698303	0.003436	0.237901	0.06036	CS pos: 21-22. VGA-SY. Pr: 0.3665	3183	chromosome	questionable(70)	2688985-2820616	492670	c__Bacilli;o__Bacillales;f__Bacillaceae;g__Bacillus;x__Bacillus subtilis group;x__Bacillus amyloliquefaciens group;s__Bacillus velezensis	Bacilli	Bacillales
2	strict_detection	CP028211.1__questionable(70)_prophage__2688985-2820616	Firmicutes	CP028211.1	Bacillus velezensis	SRCM102747	(====> =>)	28	QHL98577.1	Cluster 6981	False	subfam_06_AimR_subtilis	2754853	2756007	+	AimR	-	99.7	1.2e-166					AimR_[B._phage_phi3T]	8.13e-160	58.311	98.7	QHL98578.1	2756036	2756161	+				SP(Sec/SPI)	0.771973	0.771973	0.002265	0.213083	0.012679	CS pos: 27-28. VQT-AN. Pr: 0.4538	3184	chromosome	questionable(70)	2688985-2820616	492670	c__Bacilli;o__Bacillales;f__Bacillaceae;g__Bacillus;x__Bacillus subtilis group;x__Bacillus amyloliquefaciens group;s__Bacillus velezensis	Bacilli	Bacillales
2	strict_detection	CP028212.1__intact(98)_prophage__486313-616393	Firmicutes	CP028212.1	Bacillus subtilis	SRCM102748	(<= <====)	-11	QHM00454.1	Cluster 7661	False	subfam_01_Rap	497547	498683	-	3q15B00-i1	-	99.2	3.8e-119					RapA_[B._subtilis]	2.04e-120	47.619	99.2	QHM00453.1	497381	497557	-				SP(Sec/SPI)	0.752764	0.752764	0.003809	0.053992	0.189434	CS pos: 33-34. QEA-RR. Pr: 0.1106	3188	chromosome	intact(98)	486313-616393	1423	c__Bacilli;o__Bacillales;f__Bacillaceae;g__Bacillus;x__Bacillus subtilis group;s__Bacillus subtilis	Bacilli	Bacillales
2	strict_detection	CP028212.1__intact(98)_prophage__486313-616393	Firmicutes	CP028212.1	Bacillus subtilis	SRCM102748	(====> =>)	13	QHM00521.1	Cluster 6808	False	subfam_06_AimR_subtilis	553534	554694	+	AimR	-	99.7	6.6e-179					AimR_[B._phage_phi3T]	6.71e-93	39.946	95.3	QHM00522.1	554708	554833	+				SP(Sec/SPI)	0.954451	0.954451	0.002806	0.035141	0.007603	CS pos: 21-22. ISA-DS. Pr: 0.6345	3190	chromosome	intact(98)	486313-616393	1423	c__Bacilli;o__Bacillales;f__Bacillaceae;g__Bacillus;x__Bacillus subtilis group;s__Bacillus subtilis	Bacilli	Bacillales
2	strict_detection	CP028218.1__questionable(85)_prophage__125191-262909	Firmicutes	CP028218.1	Bacillus subtilis	SRCM102756	(<= <====)	27	QHM16582.1	Cluster 6837	True	subfam_06_AimR_subtilis	188689	189849	-	AimR	-	100	3.7e-169					AimR_[B._phage_phi3T]	4.85e-98	41.425	98.2	QHM16581.1	188533	188661	-				SP(Sec/SPI)	0.965555	0.965555	0.002081	0.030256	0.002107	CS pos: 23-24. AKA-SS. Pr: 0.7412	3219	chromosome	questionable(85)	125191-262909	1423	c__Bacilli;o__Bacillales;f__Bacillaceae;g__Bacillus;x__Bacillus subtilis group;s__Bacillus subtilis	Bacilli	Bacillales
2	strict_detection	CP028218.1__questionable(85)_prophage__125191-262909	Firmicutes	CP028218.1	Bacillus subtilis	SRCM102756	(====> =>)	-4	QHM16647.1	Cluster 9128	True	subfam_01_Rap	247167	248282	+	3q15B00-i1	-	96.8	1.6e-77					RapA_[B._subtilis]	6.19e-30	27.807	96.6	QHM16648.1	248279	248401	+				SP(Sec/SPI)	0.670126	0.670126	0.001642	0.310703	0.017529	CS pos: 25-26. LST-DS. Pr: 0.1903	3221	chromosome	questionable(85)	125191-262909	1423	c__Bacilli;o__Bacillales;f__Bacillaceae;g__Bacillus;x__Bacillus subtilis group;s__Bacillus subtilis	Bacilli	Bacillales
2	strict_detection	CP029455.1__plasmid	Firmicutes	CP029455.1	Bacillus cereus	FORC087	(====> =>)	-4	QDD87050.1	Cluster 11430	True	subfam_01_Rap	272180	273253	+	3q15B00-i1	-	96.6	1.2e-86					RapA_[B._subtilis]	6.12e-21	24.444	94.2	QDD87051.1	273250	273375	+				SP(Sec/SPI)	0.687727	0.687727	0.001817	0.106876	0.20358	CS pos: 27-28. VSQ-NE. Pr: 0.1849	3290	plasmid			1396	c__Bacilli;o__Bacillales;f__Bacillaceae;g__Bacillus;x__Bacillus cereus group;s__Bacillus cereus	Bacilli	Bacillales
2	strict_detection	CP029455.1__plasmid	Firmicutes	CP029455.1	Bacillus cereus	FORC087	(====> =>)	-4	QDD87100.1	Cluster 11431	True	subfam_01_Rap	317597	318670	+	3q15B00-i1	-	96.6	2.6e-87					RapA_[B._subtilis]	6.27e-19	27.007	68.5	QDD87101.1	318667	318792	+				SP(Sec/SPI)	0.598991	0.598991	0.001729	0.218356	0.180924	CS pos: 27-28. VPQ-QE. Pr: 0.0733	3291	plasmid			1396	c__Bacilli;o__Bacillales;f__Bacillaceae;g__Bacillus;x__Bacillus cereus group;s__Bacillus cereus	Bacilli	Bacillales
2	expansion_to_homologs	CP030150.1__incomplete(40)_prophage__1537674-1579924	Firmicutes	CP030150.1	Bacillus velezensis	DSYZ	(<= <====)	-47	AWX71936.1	Cluster 7770	False	subfam_01_Rap	1543932	1545068	-									AFZ91058.1	0	75.661	100	smallORF450070	1543769	1543978	-	13	GAG	10									chromosome	incomplete(40)	1537674-1579924	492670	c__Bacilli;o__Bacillales;f__Bacillaceae;g__Bacillus;x__Bacillus subtilis group;x__Bacillus amyloliquefaciens group;s__Bacillus velezensis	Bacilli	Bacillales
2	strict_detection	CP030150.1__incomplete(40)_prophage__1537674-1579924	Firmicutes	CP030150.1	Bacillus velezensis	DSYZ	(====> =>)	43	AWX71955.1	Cluster 13238	False	subfam_06_AimR_subtilis	1571988	1572950	+	AimR	-	79.5	5.3e-124					AimR_[B._phage_phi3T]	1.3e-60	36.634	79.4	smallORF57006	1572994	1573116	+	27	AGGAGG	7	SP(Sec/SPI)	0.765715	0.765715	0.003649	0.166623	0.064012	CS pos: 29-30. ASG-DI. Pr: 0.3296	11566	chromosome	incomplete(40)	1537674-1579924	492670	c__Bacilli;o__Bacillales;f__Bacillaceae;g__Bacillus;x__Bacillus subtilis group;x__Bacillus amyloliquefaciens group;s__Bacillus velezensis	Bacilli	Bacillales
2	strict_detection	CP030937.1__intact(94)_prophage__2164995-2286801	Firmicutes	CP030937.1	Bacillus sp. DM2	DM2	(<= <====)	13	AXF33404.1	Cluster 6808	False	subfam_06_AimR_subtilis	2219254	2220414	-	AimR	-	99.7	6.6e-179					AimR_[B._phage_phi3T]	6.71e-93	39.946	95.3	AXF33403.1	2219115	2219240	-				SP(Sec/SPI)	0.954451	0.954451	0.002806	0.035141	0.007603	CS pos: 21-22. ISA-DS. Pr: 0.6345	3349	chromosome	intact(94)	2164995-2286801	2267265	c__Bacilli;o__Bacillales;f__Bacillaceae;g__Bacillus;x__unclassified Bacillus (in: Bacteria);s__Bacillus sp. DM2	Bacilli	Bacillales
2	strict_detection	CP030937.1__intact(94)_prophage__2164995-2286801	Firmicutes	CP030937.1	Bacillus sp. DM2	DM2	(====> =>)	-11	AXF33464.1	Cluster 7661	False	subfam_01_Rap	2274753	2275889	+	3q15B00-i1	-	99.2	3.8e-119					RapA_[B._subtilis]	2.04e-120	47.619	99.2	AXF33465.1	2275879	2276055	+				SP(Sec/SPI)	0.752764	0.752764	0.003809	0.053992	0.189434	CS pos: 33-34. QEA-RR. Pr: 0.1106	3351	chromosome	intact(94)	2164995-2286801	2267265	c__Bacilli;o__Bacillales;f__Bacillaceae;g__Bacillus;x__unclassified Bacillus (in: Bacteria);s__Bacillus sp. DM2	Bacilli	Bacillales
2	strict_detection	CP031063.1__plasmid	Firmicutes	CP031063.1	Bacillus sp. AR4-2	AR4-2	(====> =>)	-1	QEL71716.1	Cluster 10496	True	subfam_01_Rap	5870	6964	+	3q15B00-i1	-	95	3.4e-88					RapA_[B._subtilis]	2.52e-21	25.272	94.4	QEL71717.1	6964	7122	+				SP(Sec/SPI)	0.94986	0.94986	0.005148	0.04119	0.003803	CS pos: 29-30. AFA-YG. Pr: 0.8624	3365	plasmid			2217825	c__Bacilli;o__Bacillales;f__Bacillaceae;g__Bacillus;x__Bacillus cereus group;x__unclassified Bacillus cereus group;s__Bacillus sp. AR4-2	Bacilli	Bacillales
2	strict_detection	CP031063.1__plasmid	Firmicutes	CP031063.1	Bacillus sp. AR4-2	AR4-2	(====> =>)	-4	QEL71725.1	Cluster 5711	True	subfam_04_AimR_cereus	13193	14410	+	AimR-TPR	-	99.5	6.2e-63					AimR-like_[B._phage_Waukesha]	2.5e-51	30.729	92.8	smallORF75137	14407	14562	+	16	GAGG	10	SP(Sec/SPI)	0.701631	0.701631	0.003542	0.276729	0.018098	CS pos: 20-21. VFA-TT. Pr: 0.4045	11600	plasmid			2217825	c__Bacilli;o__Bacillales;f__Bacillaceae;g__Bacillus;x__Bacillus cereus group;x__unclassified Bacillus cereus group;s__Bacillus sp. AR4-2	Bacilli	Bacillales
2	strict_detection	CP031066.1__plasmid	Firmicutes	CP031066.1	Bacillus sp. SH8-8	SH8-8	(====> =>)	-1	QEL76994.1	Cluster 10496	False	subfam_01_Rap	5870	6964	+	3q15B00-i1	-	95	3.4e-88					RapA_[B._subtilis]	2.52e-21	25.272	94.4	QEL76995.1	6964	7122	+				SP(Sec/SPI)	0.94986	0.94986	0.005148	0.04119	0.003803	CS pos: 29-30. AFA-YG. Pr: 0.8624	3370	plasmid			2217830	c__Bacilli;o__Bacillales;f__Bacillaceae;g__Bacillus;x__Bacillus cereus group;x__unclassified Bacillus cereus group;s__Bacillus sp. SH8-8	Bacilli	Bacillales
2	strict_detection	CP031066.1__plasmid	Firmicutes	CP031066.1	Bacillus sp. SH8-8	SH8-8	(====> =>)	-4	QEL77003.1	Cluster 5711	False	subfam_04_AimR_cereus	13193	14410	+	AimR-TPR	-	99.5	6.2e-63					AimR-like_[B._phage_Waukesha]	2.5e-51	30.729	92.8	smallORF75201	14407	14562	+	16	GAGG	10	SP(Sec/SPI)	0.701631	0.701631	0.003542	0.276729	0.018098	CS pos: 20-21. VFA-TT. Pr: 0.4045	11605	plasmid			2217830	c__Bacilli;o__Bacillales;f__Bacillaceae;g__Bacillus;x__Bacillus cereus group;x__unclassified Bacillus cereus group;s__Bacillus sp. SH8-8	Bacilli	Bacillales
2	strict_detection	CP031694.1__questionable(90)_prophage__2757413-2892870	Firmicutes	CP031694.1	Bacillus velezensis	SRCM101368	(<= <====)	-4	QHM88737.1	Cluster 6838	True	subfam_01_Rap	2766433	2767593	-	3q15B00-i1	-	97.9	4.1e-94					RapA_[B._subtilis]	1.37e-72	36.504	99.2	QHM88736.1	2766317	2766436	-				SP(Sec/SPI)	0.698303	0.698303	0.003436	0.237901	0.06036	CS pos: 21-22. VGA-SY. Pr: 0.3665	3431	chromosome	questionable(90)	2757413-2892870	492670	c__Bacilli;o__Bacillales;f__Bacillaceae;g__Bacillus;x__Bacillus subtilis group;x__Bacillus amyloliquefaciens group;s__Bacillus velezensis	Bacilli	Bacillales
2	strict_detection	CP031694.1__questionable(90)_prophage__2757413-2892870	Firmicutes	CP031694.1	Bacillus velezensis	SRCM101368	(====> =>)	29	QHM88813.1	Cluster 7594	False	subfam_06_AimR_subtilis	2829070	2830209	+	AimR	-	99.2	1.7e-161					AimR_[B._phage_phi3T]	0	75.532	98.7	QHM88814.1	2830239	2830370	+				SP(Sec/SPI)	0.786007	0.786007	0.003032	0.19199	0.018972	CS pos: 27-28. VNT-AS. Pr: 0.5168	3432	chromosome	questionable(90)	2757413-2892870	492670	c__Bacilli;o__Bacillales;f__Bacillaceae;g__Bacillus;x__Bacillus subtilis group;x__Bacillus amyloliquefaciens group;s__Bacillus velezensis	Bacilli	Bacillales
2	expansion_to_homologs	CP032146.1__questionable(80)_prophage__2122583-2272972	Firmicutes	CP032146.1	Bacillus amyloliquefaciens	YP6	(<= <====)	60	QBG56607.1	Cluster 7241	False	subfam_06_AimR_subtilis	2181100	2182248	-									CDG30054.1	0	98.953	100	smallORF476582	2180938	2181039	-	0											chromosome	questionable(80)	2122583-2272972	1390	c__Bacilli;o__Bacillales;f__Bacillaceae;g__Bacillus;x__Bacillus subtilis group;x__Bacillus amyloliquefaciens group;s__Bacillus amyloliquefaciens	Bacilli	Bacillales
2	strict_detection	CP032146.1__questionable(80)_prophage__2122583-2272972	Firmicutes	CP032146.1	Bacillus amyloliquefaciens	YP6	(====> =>)	-4	QBG56681.1	Cluster 6814	False	subfam_01_Rap	2250083	2251051	+	4i1aA00-i1	-	100	5e-76					RapA_[B._subtilis]	1.29e-48	34.154	82.3	QBG56682.1	2251048	2251167	+				SP(Sec/SPI)	0.698303	0.698303	0.003436	0.237901	0.06036	CS pos: 21-22. VGA-SY. Pr: 0.3665	3480	chromosome	questionable(80)	2122583-2272972	1390	c__Bacilli;o__Bacillales;f__Bacillaceae;g__Bacillus;x__Bacillus subtilis group;x__Bacillus amyloliquefaciens group;s__Bacillus amyloliquefaciens	Bacilli	Bacillales
2	strict_detection	CP032315.1__intact(97)_prophage__1794085-1915860	Firmicutes	CP032315.1	Bacillus subtilis	MZK05	(====> =>)	-1	AYF11254.1	Cluster 9283	False	subfam_01_Rap	1794085	1795197	+	3q15B00-i1	-	96.8	1.6e-72					RapA_[B._subtilis]	2.62e-23	23.641	96.8	smallORF60684	1795197	1795331	+	24	GGAGG	7	SP(Sec/SPI)	0.95332	0.95332	0.005438	0.022692	0.018551	CS pos: 27-28. AES-TT. Pr: 0.5555	11806	chromosome	intact(97)	1794085-1915860	1423	c__Bacilli;o__Bacillales;f__Bacillaceae;g__Bacillus;x__Bacillus subtilis group;s__Bacillus subtilis	Bacilli	Bacillales
2	strict_detection	CP032315.1__intact(97)_prophage__1794085-1915860	Firmicutes	CP032315.1	Bacillus subtilis	MZK05	(====> =>)	13	AYF11319.1	Cluster 6809	False	subfam_06_AimR_subtilis	1855990	1857150	+	AimR	-	99.7	1.4e-178					AimR_[B._phage_phi3T]	1.63e-92	39.674	95.3	AYF11320.1	1857164	1857289	+				SP(Sec/SPI)	0.954451	0.954451	0.002806	0.035141	0.007603	CS pos: 21-22. ISA-DS. Pr: 0.6345	3495	chromosome	intact(97)	1794085-1915860	1423	c__Bacilli;o__Bacillales;f__Bacillaceae;g__Bacillus;x__Bacillus subtilis group;s__Bacillus subtilis	Bacilli	Bacillales
2	strict_detection	CP032610.1__plasmid	Firmicutes	CP032610.1	Bacillus thuringiensis	QZL38	(====> =>)	-4	AYF84983.1	Cluster 7685	False	subfam_01_Rap	4190	5326	+	3q15B00-i1	-	97.4	7.7e-88					RapA_[B._subtilis]	2.71e-26	27.688	93.4	AYF84984.1	5323	5568	+				SP(Sec/SPI)	0.968755	0.968755	0.001931	0.025922	0.003391	CS pos: 28-29. SQA-DH. Pr: 0.5088	3505	plasmid			1428	c__Bacilli;o__Bacillales;f__Bacillaceae;g__Bacillus;x__Bacillus cereus group;s__Bacillus thuringiensis	Bacilli	Bacillales
2	strict_detection	CP032610.1__plasmid	Firmicutes	CP032610.1	Bacillus thuringiensis	QZL38	(====> =>)	-4	AYF85055.1	Cluster 7685	False	subfam_01_Rap	58394	59530	+	3q15B00-i1	-	97.4	7.7e-88					RapA_[B._subtilis]	2.71e-26	27.688	93.4	AYF85056.1	59527	59772	+				SP(Sec/SPI)	0.968755	0.968755	0.001931	0.025922	0.003391	CS pos: 28-29. SQA-DH. Pr: 0.5088	3506	plasmid			1428	c__Bacilli;o__Bacillales;f__Bacillaceae;g__Bacillus;x__Bacillus cereus group;s__Bacillus thuringiensis	Bacilli	Bacillales
2	strict_detection	CP032860.1__questionable(84)_prophage__3378005-3519807	Firmicutes	CP032860.1	Bacillus subtilis	SSJ-1	(<= <====)	-4	AYK63031.1	Cluster 6828	True	subfam_01_Rap	3398457	3399617	-	3q15B00-i1	-	98.1	7.1e-94					RapA_[B._subtilis]	1.49e-75	38.046	99.2	smallORF61595	3398341	3398460	-	16	GGAG	7	SP(Sec/SPI)	0.719909	0.719909	0.003036	0.215568	0.061487	CS pos: 21-22. VGA-SY. Pr: 0.3882	11901	chromosome	questionable(84)	3378005-3519807	135461	c__Bacilli;o__Bacillales;f__Bacillaceae;g__Bacillus;x__Bacillus subtilis group;s__Bacillus subtilis;x__Bacillus subtilis subsp. subtilis	Bacilli	Bacillales
2	expansion_to_homologs	CP032860.1__questionable(84)_prophage__3378005-3519807	Firmicutes	CP032860.1	Bacillus subtilis	SSJ-1	(====> =>)	0	AYK63090.1	Cluster 7012	False	subfam_06_AimR_subtilis	3454723	3455877	+									AFJ61961.1	0	77.344	100	smallORF469912	3455878	3456033	+	0											chromosome	questionable(84)	3378005-3519807	135461	c__Bacilli;o__Bacillales;f__Bacillaceae;g__Bacillus;x__Bacillus subtilis group;s__Bacillus subtilis;x__Bacillus subtilis subsp. subtilis	Bacilli	Bacillales
2	strict_detection	CP033064.1__intact(98)_prophage__2116100-2247070	Firmicutes	CP033064.1	Bacillus sp. WR11	WR11	(<= <====)	13	QAT75075.1	Cluster 6832	True	subfam_06_AimR_subtilis	2174084	2175244	-	AimR	-	99.7	1.3e-178					AimR_[B._phage_phi3T]	3.2e-94	40.217	95.3	QAT75074.1	2173945	2174070	-				SP(Sec/SPI)	0.954451	0.954451	0.002806	0.035141	0.007603	CS pos: 21-22. ISA-DS. Pr: 0.6345	3584	chromosome	intact(98)	2116100-2247070	2448811	c__Bacilli;o__Bacillales;f__Bacillaceae;g__Bacillus;x__unclassified Bacillus (in: Bacteria);s__Bacillus sp. WR11	Bacilli	Bacillales
2	strict_detection	CP033064.1__intact(98)_prophage__2116100-2247070	Firmicutes	CP033064.1	Bacillus sp. WR11	WR11	(====> =>)	-11	QAT77150.1	Cluster 7662	False	subfam_01_Rap	2234256	2235392	+	3q15B00-i1	-	99.2	2e-119					RapA_[B._subtilis]	3e-121	47.884	99.2	QAT75138.1	2235382	2235558	+				SP(Sec/SPI)	0.778683	0.778683	0.00416	0.117629	0.099528	CS pos: 33-34. QEA-RR. Pr: 0.1013	3585	chromosome	intact(98)	2116100-2247070	2448811	c__Bacilli;o__Bacillales;f__Bacillaceae;g__Bacillus;x__unclassified Bacillus (in: Bacteria);s__Bacillus sp. WR11	Bacilli	Bacillales
2	strict_detection	CP033967.1__questionable(80)_prophage__2454123-2589535	Firmicutes	CP033967.1	Bacillus velezensis	1B-23	(<= <====)	-4	AZJ44116.1	Cluster 6830	True	subfam_01_Rap	2466417	2467577	-	3q15B00-i1	-	97.9	1.8e-93					RapA_[B._subtilis]	2.83e-73	36.761	99.2	smallORF62781	2466301	2466420	-	16	GGAG	7	SP(Sec/SPI)	0.698303	0.698303	0.003436	0.237901	0.06036	CS pos: 21-22. VGA-SY. Pr: 0.3665	12031	chromosome	questionable(80)	2454123-2589535	492670	c__Bacilli;o__Bacillales;f__Bacillaceae;g__Bacillus;x__Bacillus subtilis group;x__Bacillus amyloliquefaciens group;s__Bacillus velezensis	Bacilli	Bacillales
2	strict_detection	CP033967.1__questionable(80)_prophage__2454123-2589535	Firmicutes	CP033967.1	Bacillus velezensis	1B-23	(====> =>)	21	AZJ44185.1	Cluster 7172	True	subfam_06_AimR_subtilis	2529179	2530327	+	AimR	-	99.7	3.8e-157					AimR_[B._phage_phi3T]	3.73e-163	59.894	98.7	AZJ44186.1	2530349	2530489	+				SP(Sec/SPI)	0.641534	0.641534	0.003861	0.326254	0.028351	CS pos: 27-28. IET-AS. Pr: 0.2321	3621	chromosome	questionable(80)	2454123-2589535	492670	c__Bacilli;o__Bacillales;f__Bacillaceae;g__Bacillus;x__Bacillus subtilis group;x__Bacillus amyloliquefaciens group;s__Bacillus velezensis	Bacilli	Bacillales
2	strict_detection	CP034684.1__plasmid	Firmicutes	CP034684.1	Bacillus sp. BD59S	BD59S	(<= <====)	-4	QDQ03683.1	Cluster 9563	True	subfam_01_Rap	74840	75949	-	3q15B00-i1	-	96	3.4e-83					RapA_[B._subtilis]	8.17e-23	25.606	96.8	QDQ03682.1	74706	74843	-				SP(Sec/SPI)	0.728889	0.728889	0.001405	0.219252	0.050454	CS pos: 25-26. VST-DQ. Pr: 0.3165	3650	plasmid			2499213	c__Bacilli;o__Bacillales;f__Bacillaceae;g__Bacillus;x__unclassified Bacillus (in: Bacteria);s__Bacillus sp. BD59S	Bacilli	Bacillales
2	strict_detection	CP034684.1__plasmid	Firmicutes	CP034684.1	Bacillus sp. BD59S	BD59S	(====> =>)	-4	QDQ03693.1	Cluster 5543	True	subfam_04_AimR_cereus	85407	86630	+	AimR-TPR	-	98.4	8.4e-60					AimR-like_[B._phage_Waukesha]	1.02e-45	31.025	87	smallORF73789	86627	86782	+	16	GAGG	10	SP(Sec/SPI)	0.833469	0.833469	0.002	0.156608	0.007923	CS pos: 22-23. TAA-DS. Pr: 0.5336	12074	plasmid			2499213	c__Bacilli;o__Bacillales;f__Bacillaceae;g__Bacillus;x__unclassified Bacillus (in: Bacteria);s__Bacillus sp. BD59S	Bacilli	Bacillales
2	strict_detection	CP035165.1__questionable(90)_prophage__2117436-2240144	Firmicutes	CP035165.1	Bacillus subtilis	SRCM103881	(<= <====)	13	QAR83810.1	Cluster 6831	True	subfam_06_AimR_subtilis	2174047	2175207	-	AimR	-	99.7	5.9e-179					AimR_[B._phage_phi3T]	6.09e-93	39.946	95.3	QAR83809.1	2173908	2174033	-				SP(Sec/SPI)	0.954451	0.954451	0.002806	0.035141	0.007603	CS pos: 21-22. ISA-DS. Pr: 0.6345	3694	chromosome	questionable(90)	2117436-2240144	1423	c__Bacilli;o__Bacillales;f__Bacillaceae;g__Bacillus;x__Bacillus subtilis group;s__Bacillus subtilis	Bacilli	Bacillales
2	strict_detection	CP035165.1__questionable(90)_prophage__2117436-2240144	Firmicutes	CP035165.1	Bacillus subtilis	SRCM103881	(====> =>)	-11	QAR85822.1	Cluster 7686	False	subfam_01_Rap	2228116	2229252	+	3q15B00-i1	-	99.2	1.7e-119					RapA_[B._subtilis]	2.61e-121	47.884	99.2	QAR83868.1	2229242	2229418	+				SP(Sec/SPI)	0.752764	0.752764	0.003809	0.053992	0.189434	CS pos: 33-34. QEA-RR. Pr: 0.1106	3695	chromosome	questionable(90)	2117436-2240144	1423	c__Bacilli;o__Bacillales;f__Bacillaceae;g__Bacillus;x__Bacillus subtilis group;s__Bacillus subtilis	Bacilli	Bacillales
2	strict_detection	CP035404.1__incomplete(30)_prophage__1033247-1046475	Firmicutes	CP035404.1	Bacillus licheniformis	SRCM103583	(====> =>)	54	QAW28030.1	Cluster 12180	False	subfam_01_Rap	1035558	1036598	+	3q15B00-i1	-	91.8	3e-78					RapA_[B._subtilis]	8.85e-39	31.7	90.5	smallORF67349	1036653	1036790	+	27	AGGAGG	8	SP(Sec/SPI)	0.880342	0.880342	0.005413	0.091823	0.022421	CS pos: 21-22. TSA-AD. Pr: 0.3409	12293	chromosome	incomplete(30)	1033247-1046475	1402	c__Bacilli;o__Bacillales;f__Bacillaceae;g__Bacillus;x__Bacillus subtilis group;s__Bacillus licheniformis	Bacilli	Bacillales
2	expansion_to_homologs	CP035404.1__incomplete(30)_prophage__1033247-1046475	Firmicutes	CP035404.1	Bacillus licheniformis	SRCM103583	(====> =>)	-11	QAW28039.1	Cluster 6251	False	subfam_01_Rap	1044972	1046090	+									AKQ72093.1	0	100	100	smallORF494011	1046080	1046208	+	2	AGG	13									chromosome	incomplete(30)	1033247-1046475	1402	c__Bacilli;o__Bacillales;f__Bacillaceae;g__Bacillus;x__Bacillus subtilis group;s__Bacillus licheniformis	Bacilli	Bacillales
2	strict_detection	CP035405.1__incomplete(40)_prophage__965036-995204	Firmicutes	CP035405.1	Bacillus licheniformis	SRCM103608	(====> =>)	54	QAW36632.1	Cluster 12180	False	subfam_01_Rap	981400	982440	+	3q15B00-i1	-	91.8	3e-78					RapA_[B._subtilis]	8.85e-39	31.7	90.5	smallORF67504	982495	982632	+	27	AGGAGG	8	SP(Sec/SPI)	0.880342	0.880342	0.005413	0.091823	0.022421	CS pos: 21-22. TSA-AD. Pr: 0.3409	12299	chromosome	incomplete(40)	965036-995204	1402	c__Bacilli;o__Bacillales;f__Bacillaceae;g__Bacillus;x__Bacillus subtilis group;s__Bacillus licheniformis	Bacilli	Bacillales
2	expansion_to_homologs	CP035405.1__incomplete(40)_prophage__965036-995204	Firmicutes	CP035405.1	Bacillus licheniformis	SRCM103608	(====> =>)	-11	QAW36641.1	Cluster 6251	False	subfam_01_Rap	988006	989124	+									AKQ72093.1	0	100	100	smallORF494338	989114	989242	+	2	AGG	13									chromosome	incomplete(40)	965036-995204	1402	c__Bacilli;o__Bacillales;f__Bacillaceae;g__Bacillus;x__Bacillus subtilis group;s__Bacillus licheniformis	Bacilli	Bacillales
2	strict_detection	CP035406.1__incomplete(30)_prophage__2008804-2019139	Firmicutes	CP035406.1	Bacillus subtilis	SRCM103612	(====> =>)	-4	QAW33252.1	Cluster 9108	True	subfam_01_Rap	2010623	2011738	+	3q15B00-i1	-	96.8	2.4e-77					RapA_[B._subtilis]	2.43e-29	27.54	96.6	QAW33253.1	2011735	2011857	+				SP(Sec/SPI)	0.670126	0.670126	0.001642	0.310703	0.017529	CS pos: 25-26. LST-DS. Pr: 0.1903	3843	chromosome	incomplete(30)	2008804-2019139	1423	c__Bacilli;o__Bacillales;f__Bacillaceae;g__Bacillus;x__Bacillus subtilis group;s__Bacillus subtilis	Bacilli	Bacillales
2	strict_detection	CP035406.1__incomplete(30)_prophage__2008804-2019139	Firmicutes	CP035406.1	Bacillus subtilis	SRCM103612	(<= <====)	-1	QAW33258.1	Cluster 9315	False	subfam_01_Rap	2018027	2019139	-	3q15B00-i1	-	96.8	2.6e-73					RapA_[B._subtilis]	9.93e-24	23.913	96.8	smallORF67425	2017896	2018027	-	24	GGAGG	7	SP(Sec/SPI)	0.923967	0.923967	0.006726	0.054666	0.014641	CS pos: 27-28. VNS-ST. Pr: 0.3831	12311	chromosome	incomplete(30)	2008804-2019139	1423	c__Bacilli;o__Bacillales;f__Bacillaceae;g__Bacillus;x__Bacillus subtilis group;s__Bacillus subtilis	Bacilli	Bacillales
2	expansion_to_homologs	CP035406.1__intact(100)_prophage__2103891-2233656	Firmicutes	CP035406.1	Bacillus subtilis	SRCM103612	(<= <====)	0	QAW33441.1	Cluster 7012	False	subfam_06_AimR_subtilis	2165189	2166343	-									AFJ61961.1	0	77.344	100	smallORF494188	2165033	2165188	-	0											chromosome	intact(100)	2103891-2233656	1423	c__Bacilli;o__Bacillales;f__Bacillaceae;g__Bacillus;x__Bacillus subtilis group;s__Bacillus subtilis	Bacilli	Bacillales
2	strict_detection	CP035406.1__intact(100)_prophage__2103891-2233656	Firmicutes	CP035406.1	Bacillus subtilis	SRCM103612	(====> =>)	-11	QAW35541.1	Cluster 7734	True	subfam_01_Rap	2222674	2223810	+	3q15B00-i1	-	99.2	4e-119					RapA_[B._subtilis]	5.44e-122	48.148	99.2	QAW33500.1	2223800	2223985	+				SP(Sec/SPI)	0.711386	0.711386	0.003714	0.121567	0.163333	CS pos: 33-34. QEA-RR. Pr: 0.0925	3844	chromosome	intact(100)	2103891-2233656	1423	c__Bacilli;o__Bacillales;f__Bacillaceae;g__Bacillus;x__Bacillus subtilis group;s__Bacillus subtilis	Bacilli	Bacillales
2	expansion_to_homologs	CP035976.1__plasmid	Firmicutes	CP035976.1	Bacillus mycoides	BPN102	(<= <====)	-1	QWG48124.1	Cluster 9987	False	subfam_01_Rap	76938	78038	-									ANV74355.1	0	87.158	100	smallORF719971	76780	76938	-	22	AGGAG	10									plasmid			1405	c__Bacilli;o__Bacillales;f__Bacillaceae;g__Bacillus;x__Bacillus cereus group;s__Bacillus mycoides	Bacilli	Bacillales
2	strict_detection	CP035976.1__plasmid	Firmicutes	CP035976.1	Bacillus mycoides	BPN102	(<= <====)	-1	QWG48235.1	Cluster 10537	False	subfam_01_Rap	217076	218170	-	3q15B00-i1	-	97.6	1e-89					RapA_[B._subtilis]	2.07e-24	25.661	97.9	smallORF111524	216903	217076	-	27	AGGAGG	10	SP(Sec/SPI)	0.828398	0.828398	0.004847	0.108831	0.057924	CS pos: 31-32. QNA-EH. Pr: 0.2503	12447	plasmid			1405	c__Bacilli;o__Bacillales;f__Bacillaceae;g__Bacillus;x__Bacillus cereus group;s__Bacillus mycoides	Bacilli	Bacillales
2	strict_detection	CP035996.1__plasmid	Firmicutes	CP035996.1	Bacillus mycoides	BPN36/2	(====> =>)	-4	QWG70318.1	Cluster 10542	True	subfam_01_Rap	169346	170440	+	3q15B00-i1	-	97.1	8.8e-97					RapA_[B._subtilis]	1.19e-31	28.409	91	smallORF111667	170437	170577	+	27	AGGAGG	7	SP(Sec/SPI)	0.832918	0.832918	0.003019	0.069507	0.094556	CS pos: 32-33. ALS-ED. Pr: 0.3475	12459	plasmid			1405	c__Bacilli;o__Bacillales;f__Bacillaceae;g__Bacillus;x__Bacillus cereus group;s__Bacillus mycoides	Bacilli	Bacillales
2	expansion_to_homologs	CP035996.1__plasmid	Firmicutes	CP035996.1	Bacillus mycoides	BPN36/2	(====> =>)	-1	QWG70389.1	Cluster 9988	False	subfam_01_Rap	237556	238656	+									ANV74355.1	0	85.246	100	smallORF720502	238656	238814	+	22	AGGAG	10									plasmid			1405	c__Bacilli;o__Bacillales;f__Bacillaceae;g__Bacillus;x__Bacillus cereus group;s__Bacillus mycoides	Bacilli	Bacillales
2	strict_detection	CP036001.1__plasmid	Firmicutes	CP036001.1	Bacillus mycoides	BPN37/1	(====> =>)	-4	QWG81516.1	Cluster 5549	True	subfam_04_AimR_cereus	126101	127324	+	AimR-TPR	-	98.9	1.7e-59					AimR-like_[B._phage_Waukesha]	4.78e-47	30.513	93.4	smallORF111760	127321	127476	+	19	AGGTGG	6	SP(Sec/SPI)	0.554952	0.554952	0.00344	0.422548	0.01906	CS pos: 22-23. TAA-GS. Pr: 0.2402	12465	plasmid			1405	c__Bacilli;o__Bacillales;f__Bacillaceae;g__Bacillus;x__Bacillus cereus group;s__Bacillus mycoides	Bacilli	Bacillales
2	strict_detection	CP036001.1__plasmid	Firmicutes	CP036001.1	Bacillus mycoides	BPN37/1	(====> =>)	-1	QWG81548.1	Cluster 9161	True	subfam_01_Rap	163563	164678	+	3q15B00-i1	-	96	8.2e-96					RapA_[B._subtilis]	2.99e-21	25	85.7	smallORF111755	164678	164839	+	22	AGGAG	10	SP(Sec/SPI)	0.888428	0.888428	0.00298	0.064406	0.044186	CS pos: 27-28. SQT-DQ. Pr: 0.2441	12466	plasmid			1405	c__Bacilli;o__Bacillales;f__Bacillaceae;g__Bacillus;x__Bacillus cereus group;s__Bacillus mycoides	Bacilli	Bacillales
2	expansion_to_homologs	CP036025.1__plasmid	Firmicutes	CP036025.1	Bacillus mycoides	BPN52/2	(====> =>)	65	QWH09590.1	Cluster 8317	False	subfam_04_AimR_cereus	32909	34039	+									AHA75857.1	0	73.262	99.5	smallORF721501	34105	34179	+	0											plasmid			1405	c__Bacilli;o__Bacillales;f__Bacillaceae;g__Bacillus;x__Bacillus cereus group;s__Bacillus mycoides	Bacilli	Bacillales
2	expansion_to_homologs	CP036025.1__plasmid	Firmicutes	CP036025.1	Bacillus mycoides	BPN52/2	(====> =>)	-1	QWH09818.1	Cluster 9989	False	subfam_01_Rap	363523	364623	+									ANV74355.1	0	84.973	100	smallORF721518	364623	364781	+	22	AGGAG	10									plasmid			1405	c__Bacilli;o__Bacillales;f__Bacillaceae;g__Bacillus;x__Bacillus cereus group;s__Bacillus mycoides	Bacilli	Bacillales
2	expansion_to_homologs	CP036055.1__plasmid	Firmicutes	CP036055.1	Bacillus toyonensis	JAS03/3	(<= <====)	-1	QWH48524.1	Cluster 9990	False	subfam_01_Rap	170542	171642	-									ANV74355.1	0	86.066	100	smallORF722517	170384	170542	-	22	AGGAG	10									plasmid			155322	c__Bacilli;o__Bacillales;f__Bacillaceae;g__Bacillus;x__Bacillus cereus group;s__Bacillus toyonensis	Bacilli	Bacillales
2	strict_detection	CP036055.1__plasmid	Firmicutes	CP036055.1	Bacillus toyonensis	JAS03/3	(<= <====)	-1	QWH48532.1	Cluster 10549	True	subfam_01_Rap	180420	181514	-	3q15B00-i1	-	97.6	5.1e-92					RapA_[B._subtilis]	1.23e-26	25.6	97.9	smallORF112291	180253	180420	-	27	AGGAGG	10	SP(Sec/SPI)	0.788679	0.788679	0.002595	0.145707	0.063018	CS pos: 29-30. QNA-EH. Pr: 0.2812	12506	plasmid			155322	c__Bacilli;o__Bacillales;f__Bacillaceae;g__Bacillus;x__Bacillus cereus group;s__Bacillus toyonensis	Bacilli	Bacillales
2	strict_detection	CP036058.1__plasmid	Firmicutes	CP036058.1	Bacillus mycoides	JAS06/1	(====> =>)	-4	QWH54180.1	Cluster 10551	True	subfam_01_Rap	325874	326968	+	3q15B00-i1	-	97.1	2.3e-97					RapA_[B._subtilis]	1.4e-31	27.635	91	smallORF112336	326965	327105	+	27	AGGAGG	7	SP(Sec/SPI)	0.843466	0.843466	0.004977	0.073463	0.078094	CS pos: 32-33. ALS-EE. Pr: 0.4032	12511	plasmid			1405	c__Bacilli;o__Bacillales;f__Bacillaceae;g__Bacillus;x__Bacillus cereus group;s__Bacillus mycoides	Bacilli	Bacillales
2	expansion_to_homologs	CP036058.1__plasmid	Firmicutes	CP036058.1	Bacillus mycoides	JAS06/1	(====> =>)	-1	QWH54225.1	Cluster 9905	False	subfam_01_Rap	366027	367127	+									ANV74355.1	0	85.246	100	smallORF722654	367127	367285	+	22	AGGAG	10									plasmid			1405	c__Bacilli;o__Bacillales;f__Bacillaceae;g__Bacillus;x__Bacillus cereus group;s__Bacillus mycoides	Bacilli	Bacillales
2	strict_detection	CP036072.1__plasmid	Firmicutes	CP036072.1	Bacillus wiedmannii	JAS07/5	(====> =>)	-4	QWH69675.1	Cluster 11449	True	subfam_01_Rap	235456	236529	+	3q15B00-i1	-	96	4.8e-87					RapA_[B._subtilis]	3.6e-19	28.102	68.5	QWH69676.1	236526	236651	+				SP(Sec/SPI)	0.57281	0.57281	0.001665	0.294467	0.131059	CS pos: 27-28. VPQ-QE. Pr: 0.0740	3989	plasmid			1890302	c__Bacilli;o__Bacillales;f__Bacillaceae;g__Bacillus;x__Bacillus cereus group;s__Bacillus wiedmannii	Bacilli	Bacillales
2	strict_detection	CP036072.1__plasmid	Firmicutes	CP036072.1	Bacillus wiedmannii	JAS07/5	(<= <====)	-1	QWH69698.1	Cluster 9163	True	subfam_01_Rap	266309	267424	-	3q15B00-i1	-	96	8.2e-91					RapA_[B._subtilis]	3.18e-20	26.254	85.7	smallORF112447	266148	266309	-	22	AGGAG	10	SP(Sec/SPI)	0.986096	0.986096	0.002618	0.0059	0.005385	CS pos: 27-28. SKA-DQ. Pr: 0.9272	12522	plasmid			1890302	c__Bacilli;o__Bacillales;f__Bacillaceae;g__Bacillus;x__Bacillus cereus group;s__Bacillus wiedmannii	Bacilli	Bacillales
2	strict_detection	CP036074.1__plasmid	Firmicutes	CP036074.1	Bacillus mycoides	JAS1004	(<= <====)	-4	QWH75348.1	Cluster 9924	True	subfam_01_Rap	16416	17516	-	3q15B00-i1	-	97.4	1.3e-85					RapA_[B._subtilis]	3.02e-22	26.667	95.2	QWH75347.1	16162	16419	-				SP(Sec/SPI)	0.961929	0.961929	0.001407	0.032574	0.004091	CS pos: 28-29. SQA-DH. Pr: 0.6424	3996	plasmid			1405	c__Bacilli;o__Bacillales;f__Bacillaceae;g__Bacillus;x__Bacillus cereus group;s__Bacillus mycoides	Bacilli	Bacillales
2	expansion_to_homologs	CP036074.1__plasmid	Firmicutes	CP036074.1	Bacillus mycoides	JAS1004	(<= <====)	0	QWH75367.1	Cluster 6550	False	subfam_04_AimR_cereus	34494	35669	-									EEM44102.1	4.86e-130	47.906	97.7	smallORF723326	34341	34493	-	19	AGTAGG	7									plasmid			1405	c__Bacilli;o__Bacillales;f__Bacillaceae;g__Bacillus;x__Bacillus cereus group;s__Bacillus mycoides	Bacilli	Bacillales
2	strict_detection	CP036079.1__plasmid	Firmicutes	CP036079.1	Bacillus mycoides	JAS1004	(====> =>)	-4	QWH75841.1	Cluster 10486	False	subfam_01_Rap	392184	393278	+	3q15B00-i1	-	97.1	4.1e-97					RapA_[B._subtilis]	9.74e-32	27.92	91	smallORF112571	393275	393415	+	27	AGGAGG	7	SP(Sec/SPI)	0.870022	0.870022	0.002809	0.086732	0.040438	CS pos: 32-33. ALS-ED. Pr: 0.3096	12525	plasmid			1405	c__Bacilli;o__Bacillales;f__Bacillaceae;g__Bacillus;x__Bacillus cereus group;s__Bacillus mycoides	Bacilli	Bacillales
2	expansion_to_homologs	CP036079.1__plasmid	Firmicutes	CP036079.1	Bacillus mycoides	JAS1004	(====> =>)	-1	QWH75865.1	Cluster 9992	False	subfam_01_Rap	418562	419662	+									ANV74355.1	0	84.973	100	smallORF723346	419662	419820	+	22	AGGAG	10									plasmid			1405	c__Bacilli;o__Bacillales;f__Bacillaceae;g__Bacillus;x__Bacillus cereus group;s__Bacillus mycoides	Bacilli	Bacillales
2	strict_detection	CP036093.1__plasmid	Firmicutes	CP036093.1	Bacillus toyonensis	JAS13/1	(<= <====)	-4	QWH92286.1	Cluster 10525	False	subfam_01_Rap	94972	96066	-	3q15B00-i1	-	96	1.2e-87					RapA_[B._subtilis]	2.31e-28	26.099	94.4	smallORF112657	94847	94975	-	22	AGGAG	7	SP(Sec/SPI)	0.72003	0.72003	0.001462	0.269061	0.009447	CS pos: 29-30. TQS-TV. Pr: 0.2740	12534	plasmid			155322	c__Bacilli;o__Bacillales;f__Bacillaceae;g__Bacillus;x__Bacillus cereus group;s__Bacillus toyonensis	Bacilli	Bacillales
2	expansion_to_homologs	CP036093.1__plasmid	Firmicutes	CP036093.1	Bacillus toyonensis	JAS13/1	(<= <====)	-1	QWH92326.1	Cluster 9993	False	subfam_01_Rap	139624	140724	-									ANV74355.1	0	86.612	100	smallORF723654	139466	139624	-	22	AGGAG	10									plasmid			155322	c__Bacilli;o__Bacillales;f__Bacillaceae;g__Bacillus;x__Bacillus cereus group;s__Bacillus toyonensis	Bacilli	Bacillales
2	expansion_to_homologs	CP036097.1__plasmid	Firmicutes	CP036097.1	Bacillus toyonensis	JAS22/1	(<= <====)	-1	QWI08775.1	Cluster 9990	False	subfam_01_Rap	170365	171465	-									ANV74355.1	0	86.066	100	smallORF723924	170207	170365	-	22	AGGAG	10									plasmid			155322	c__Bacilli;o__Bacillales;f__Bacillaceae;g__Bacillus;x__Bacillus cereus group;s__Bacillus toyonensis	Bacilli	Bacillales
2	strict_detection	CP036097.1__plasmid	Firmicutes	CP036097.1	Bacillus toyonensis	JAS22/1	(====> =>)	-1	QWI08894.1	Cluster 10561	True	subfam_01_Rap	319916	321010	+	3q15B00-i1	-	97.6	1.2e-91					RapA_[B._subtilis]	1.5e-26	26.203	97.9	smallORF112726	321010	321177	+	27	AGGAGG	10	SP(Sec/SPI)	0.788679	0.788679	0.002595	0.145707	0.063018	CS pos: 29-30. QNA-EH. Pr: 0.2812	12538	plasmid			155322	c__Bacilli;o__Bacillales;f__Bacillaceae;g__Bacillus;x__Bacillus cereus group;s__Bacillus toyonensis	Bacilli	Bacillales
2	strict_detection	CP036114.1__plasmid	Firmicutes	CP036114.1	Bacillus toyonensis	JAS411	(<= <====)	-4	QWI35476.1	Cluster 10525	False	subfam_01_Rap	94972	96066	-	3q15B00-i1	-	96	1.2e-87					RapA_[B._subtilis]	2.31e-28	26.099	94.4	smallORF112931	94847	94975	-	22	AGGAG	7	SP(Sec/SPI)	0.72003	0.72003	0.001462	0.269061	0.009447	CS pos: 29-30. TQS-TV. Pr: 0.2740	12548	plasmid			155322	c__Bacilli;o__Bacillales;f__Bacillaceae;g__Bacillus;x__Bacillus cereus group;s__Bacillus toyonensis	Bacilli	Bacillales
2	expansion_to_homologs	CP036114.1__plasmid	Firmicutes	CP036114.1	Bacillus toyonensis	JAS411	(<= <====)	-1	QWI35516.1	Cluster 9993	False	subfam_01_Rap	139624	140724	-									ANV74355.1	0	86.612	100	smallORF724604	139466	139624	-	22	AGGAG	10									plasmid			155322	c__Bacilli;o__Bacillales;f__Bacillaceae;g__Bacillus;x__Bacillus cereus group;s__Bacillus toyonensis	Bacilli	Bacillales
2	strict_detection	CP036124.1__plasmid	Firmicutes	CP036124.1	Bacillus mycoides	JAS635	(<= <====)	-1	QWI47044.1	Cluster 9166	True	subfam_01_Rap	105268	106383	-	3q15B00-i1	-	96	1.1e-95					RapA_[B._subtilis]	3.4e-20	24.478	85.7	QWI47043.1	105107	105268	-				SP(Sec/SPI)	0.906576	0.906576	0.006928	0.05462	0.031876	CS pos: 27-28. SQT-DQ. Pr: 0.2345	4039	plasmid			1405	c__Bacilli;o__Bacillales;f__Bacillaceae;g__Bacillus;x__Bacillus cereus group;s__Bacillus mycoides	Bacilli	Bacillales
2	strict_detection	CP036124.1__plasmid	Firmicutes	CP036124.1	Bacillus mycoides	JAS635	(<= <====)	-4	QWI47067.1	Cluster 5549	False	subfam_04_AimR_cereus	130290	131513	-	AimR-TPR	-	98.9	1.7e-59					AimR-like_[B._phage_Waukesha]	4.78e-47	30.513	93.4	smallORF113250	130138	130293	-	19	AGGTGG	6	SP(Sec/SPI)	0.554952	0.554952	0.00344	0.422548	0.01906	CS pos: 22-23. TAA-GS. Pr: 0.2402	12555	plasmid			1405	c__Bacilli;o__Bacillales;f__Bacillaceae;g__Bacillus;x__Bacillus cereus group;s__Bacillus mycoides	Bacilli	Bacillales
2	expansion_to_homologs	CP036128.1__plasmid	Firmicutes	CP036128.1	Bacillus mycoides	JAS635	(<= <====)	0	QWI47294.1	Cluster 6550	False	subfam_04_AimR_cereus	14672	15847	-									EEM44102.1	4.86e-130	47.906	97.7	smallORF725570	14519	14671	-	19	AGTAGG	7									plasmid			1405	c__Bacilli;o__Bacillales;f__Bacillaceae;g__Bacillus;x__Bacillus cereus group;s__Bacillus mycoides	Bacilli	Bacillales
2	strict_detection	CP036128.1__plasmid	Firmicutes	CP036128.1	Bacillus mycoides	JAS635	(<= <====)	-4	QWI47302.1	Cluster 10570	True	subfam_01_Rap	28759	29853	-	3q15B00-i1	-	96.6	2e-89					RapA_[B._subtilis]	2.9e-27	26.989	92.1	smallORF113221	28625	28762	-	15	AGGA	10	SP(Sec/SPI)	0.814874	0.814874	0.006225	0.151535	0.027366	CS pos: 23-24. AHS-DK. Pr: 0.4388	12556	plasmid			1405	c__Bacilli;o__Bacillales;f__Bacillaceae;g__Bacillus;x__Bacillus cereus group;s__Bacillus mycoides	Bacilli	Bacillales
2	expansion_to_homologs	CP036129.1__plasmid	Firmicutes	CP036129.1	Bacillus mycoides	JAS635	(====> =>)	-4	QWI47312.1	Cluster 5723	False	subfam_04_AimR_cereus	2692	3909	+									ADK08280.1	0	76.98	99.8	smallORF725616	3906	4061	+	16	GAGG	10									plasmid			1405	c__Bacilli;o__Bacillales;f__Bacillaceae;g__Bacillus;x__Bacillus cereus group;s__Bacillus mycoides	Bacilli	Bacillales
2	strict_detection	CP036129.1__plasmid	Firmicutes	CP036129.1	Bacillus mycoides	JAS635	(====> =>)	-4	QWI47404.1	Cluster 7510	True	subfam_01_Rap	89942	91084	+	3q15B00-i1	-	97.6	4.5e-84					RapA_[B._subtilis]	6.93e-25	26.203	92.9	QWI47392.1	91081	91305	+				SP(Sec/SPI)	0.951222	0.951222	0.001906	0.039404	0.007468	CS pos: 28-29. SQA-DH. Pr: 0.7025	4041	plasmid			1405	c__Bacilli;o__Bacillales;f__Bacillaceae;g__Bacillus;x__Bacillus cereus group;s__Bacillus mycoides	Bacilli	Bacillales
2	strict_detection	CP036138.1__plasmid	Firmicutes	CP036138.1	Bacillus mycoides	JAS85/1	(====> =>)	-4	QWI58014.1	Cluster 10551	False	subfam_01_Rap	316762	317856	+	3q15B00-i1	-	97.1	2.3e-97					RapA_[B._subtilis]	1.4e-31	27.635	91	smallORF113322	317853	317993	+	27	AGGAGG	7	SP(Sec/SPI)	0.843466	0.843466	0.004977	0.073463	0.078094	CS pos: 32-33. ALS-EE. Pr: 0.4032	12562	plasmid			1405	c__Bacilli;o__Bacillales;f__Bacillaceae;g__Bacillus;x__Bacillus cereus group;s__Bacillus mycoides	Bacilli	Bacillales
2	expansion_to_homologs	CP036138.1__plasmid	Firmicutes	CP036138.1	Bacillus mycoides	JAS85/1	(====> =>)	-1	QWI58064.1	Cluster 9905	False	subfam_01_Rap	362412	363512	+									ANV74355.1	0	85.246	100	smallORF725857	363512	363670	+	22	AGGAG	10									plasmid			1405	c__Bacilli;o__Bacillales;f__Bacillaceae;g__Bacillus;x__Bacillus cereus group;s__Bacillus mycoides	Bacilli	Bacillales
2	strict_detection	CP037991.1__plasmid	Firmicutes	CP037991.1	Bacillus mycoides	TH26	(<= <====)	29	QBP90266.1	Cluster 9905	True	subfam_01_Rap	337292	338392	-	3q15B00-i1	-	96.8	6.5e-83					RapA_[B._subtilis]	5.03e-26	26.171	94.4	QBP90265.1	337134	337262	-				SP(Sec/SPI)	0.420235	0.420235	0.026365	0.158654	0.394746	CS pos: 24-25. FNG-GD. Pr: 0.0785	4074	plasmid			1405	c__Bacilli;o__Bacillales;f__Bacillaceae;g__Bacillus;x__Bacillus cereus group;s__Bacillus mycoides	Bacilli	Bacillales
2	strict_detection	CP037991.1__plasmid	Firmicutes	CP037991.1	Bacillus mycoides	TH26	(<= <====)	-4	QBP90285.1	Cluster 10486	True	subfam_01_Rap	358293	359387	-	3q15B00-i1	-	97.1	4.1e-97					RapA_[B._subtilis]	9.74e-32	27.92	91	smallORF69197	358156	358296	-	27	AGGAGG	7	SP(Sec/SPI)	0.870022	0.870022	0.002809	0.086732	0.040438	CS pos: 32-33. ALS-ED. Pr: 0.3096	12591	plasmid			1405	c__Bacilli;o__Bacillales;f__Bacillaceae;g__Bacillus;x__Bacillus cereus group;s__Bacillus mycoides	Bacilli	Bacillales
2	strict_detection	CP038028.1__incomplete(60)_prophage__3773190-3916881	Firmicutes	CP038028.1	Bacillus amyloliquefaciens	FS1092	(<= <====)	-4	QBQ46640.1	Cluster 6826	False	subfam_01_Rap	3783681	3784841	-	3q15B00-i1	-	97.9	2.4e-94					RapA_[B._subtilis]	4.52e-72	36.247	99.2	smallORF69246	3783565	3783684	-	16	GGAG	7	SP(Sec/SPI)	0.698303	0.698303	0.003436	0.237901	0.06036	CS pos: 21-22. VGA-SY. Pr: 0.3665	12599	chromosome	incomplete(60)	3773190-3916881	1390	c__Bacilli;o__Bacillales;f__Bacillaceae;g__Bacillus;x__Bacillus subtilis group;x__Bacillus amyloliquefaciens group;s__Bacillus amyloliquefaciens	Bacilli	Bacillales
2	strict_detection	CP038028.1__incomplete(60)_prophage__3773190-3916881	Firmicutes	CP038028.1	Bacillus amyloliquefaciens	FS1092	(====> =>)	29	QBQ46714.1	Cluster 7345	True	subfam_06_AimR_subtilis	3850105	3851250	+	AimR	-	99.7	4.1e-160					AimR_[B._phage_phi3T]	0	70.635	98.7	QBQ46715.1	3851280	3851411	+				SP(Sec/SPI)	0.8108	0.8108	0.004131	0.172552	0.012517	CS pos: 27-28. VNT-AA. Pr: 0.3663	4082	chromosome	incomplete(60)	3773190-3916881	1390	c__Bacilli;o__Bacillales;f__Bacillaceae;g__Bacillus;x__Bacillus subtilis group;x__Bacillus amyloliquefaciens group;s__Bacillus amyloliquefaciens	Bacilli	Bacillales
2	strict_detection	CP041357.1__incomplete(20)_prophage__3454105-3493473	Firmicutes	CP041357.1	Bacillus halotolerans	F41-3	(====> =>)	-4	QDK69111.1	Cluster 9114	True	subfam_01_Rap	3463773	3464888	+	3q15B00-i1	-	96.8	1.4e-82					RapA_[B._subtilis]	9.45e-30	27.446	96.6	smallORF73199	3464885	3465037	+	24	GGAGG	7	SP(Sec/SPI)	0.648128	0.648128	0.008619	0.281311	0.061941	CS pos: 28-29. TKS-DI. Pr: 0.2044	12749	chromosome	incomplete(20)	3454105-3493473	260554	c__Bacilli;o__Bacillales;f__Bacillaceae;g__Bacillus;x__Bacillus subtilis group;x__Bacillus mojavensis subgroup;s__Bacillus halotolerans	Bacilli	Bacillales
2	strict_detection	CP041357.1__incomplete(20)_prophage__3454105-3493473	Firmicutes	CP041357.1	Bacillus halotolerans	F41-3	(<= <====)	-11	QDK69121.1	Cluster 7729	False	subfam_01_Rap	3477476	3478612	-	3q15B00-i1	-	99.2	8.9e-120					RapA_[B._subtilis]	2.81e-123	49.206	99.2	QDK69120.1	3477307	3477486	-				SP(Sec/SPI)	0.749684	0.749684	0.003317	0.053999	0.193001	CS pos: 33-34. QEA-RR. Pr: 0.1202	4178	chromosome	incomplete(20)	3454105-3493473	260554	c__Bacilli;o__Bacillales;f__Bacillaceae;g__Bacillus;x__Bacillus subtilis group;x__Bacillus mojavensis subgroup;s__Bacillus halotolerans	Bacilli	Bacillales
2	strict_detection	CP041361.1__questionable(70)_prophage__2175729-2315539	Firmicutes	CP041361.1	Bacillus velezensis	WRN014	(<= <====)	21	QDK90374.1	Cluster 7163	False	subfam_06_AimR_subtilis	2241937	2243085	-	AimR	-	99.7	8.2e-158					AimR_[B._phage_phi3T]	1.35e-160	59.367	98.7	QDK90373.1	2241775	2241915	-				SP(Sec/SPI)	0.631213	0.631213	0.004163	0.333945	0.030679	CS pos: 27-28. IET-AS. Pr: 0.2306	4180	chromosome	questionable(70)	2175729-2315539	492670	c__Bacilli;o__Bacillales;f__Bacillaceae;g__Bacillus;x__Bacillus subtilis group;x__Bacillus amyloliquefaciens group;s__Bacillus velezensis	Bacilli	Bacillales
2	strict_detection	CP041361.1__questionable(70)_prophage__2175729-2315539	Firmicutes	CP041361.1	Bacillus velezensis	WRN014	(====> =>)	-4	QDK90436.1	Cluster 6814	False	subfam_01_Rap	2305303	2306463	+	3q15B00-i1	-	97.9	3.9e-94					RapA_[B._subtilis]	4.66e-72	36.504	99.2	smallORF73257	2306460	2306579	+	16	GGAG	7	SP(Sec/SPI)	0.698303	0.698303	0.003436	0.237901	0.06036	CS pos: 21-22. VGA-SY. Pr: 0.3665	12753	chromosome	questionable(70)	2175729-2315539	492670	c__Bacilli;o__Bacillales;f__Bacillaceae;g__Bacillus;x__Bacillus subtilis group;x__Bacillus amyloliquefaciens group;s__Bacillus velezensis	Bacilli	Bacillales
2	expansion_to_homologs	CP043231.1__plasmid	Firmicutes	CP043231.1	Bacillus thuringiensis	Bt-GS57	(====> =>)	-49	QTM12497.1	Cluster 9013	False	subfam_01_Rap	17472	18587	+									ACM15882.1	0	84.14	100	smallORF700918	18539	18715	+	0											plasmid			1428	c__Bacilli;o__Bacillales;f__Bacillaceae;g__Bacillus;x__Bacillus cereus group;s__Bacillus thuringiensis	Bacilli	Bacillales
2	expansion_to_homologs	CP043231.1__plasmid	Firmicutes	CP043231.1	Bacillus thuringiensis	Bt-GS57	(====> =>)	-26	QTM12509.1	Cluster 3741	False	subfam_04_AimR_cereus	32438	33700	+									QUW39835.1	3.2e-136	50.611	97.1	smallORF700935	33675	33827	+	22	AGGAG	8									plasmid			1428	c__Bacilli;o__Bacillales;f__Bacillaceae;g__Bacillus;x__Bacillus cereus group;s__Bacillus thuringiensis	Bacilli	Bacillales
2	strict_detection	CP043490.1__questionable(90)_prophage__971989-1120435	Firmicutes	CP043490.1	Bacillus licheniformis	KS28	(<= <====)	31	QNT72328.1	Cluster 6714	False	subfam_06_AimR_subtilis	1034855	1036021	-	AimR	-	99.5	8.6e-163					AimR_[B._phage_phi3T]	4.73e-96	40	97.7	smallORF94748	1034710	1034823	-	27	AGGAGG	8	SP(Sec/SPI)	0.871039	0.871039	0.004078	0.079506	0.045377	CS pos: 22-23. AAA-QI. Pr: 0.4966	12849	chromosome	questionable(90)	971989-1120435	1402	c__Bacilli;o__Bacillales;f__Bacillaceae;g__Bacillus;x__Bacillus subtilis group;s__Bacillus licheniformis	Bacilli	Bacillales
2	expansion_to_homologs	CP043490.1__questionable(90)_prophage__971989-1120435	Firmicutes	CP043490.1	Bacillus licheniformis	KS28	(<= <====)	-52	QNT72397.1	Cluster 9652	False	subfam_01_Rap	1111886	1112992	-									QHZ46947.1	0	93.207	100	smallORF629104	1111761	1111937	-	0											chromosome	questionable(90)	971989-1120435	1402	c__Bacilli;o__Bacillales;f__Bacillaceae;g__Bacillus;x__Bacillus subtilis group;s__Bacillus licheniformis	Bacilli	Bacillales
2	strict_detection	CP045814.1__questionable(80)_prophage__2218273-2345300	Firmicutes	CP045814.1	Bacillus licheniformis	P8_B2	(<= <====)	31	QGI43785.1	Cluster 6714	True	subfam_06_AimR_subtilis	2271497	2272663	-	AimR	-	99.5	8.6e-163					AimR_[B._phage_phi3T]	4.73e-96	40	97.7	smallORF79346	2271352	2271465	-	27	AGGAGG	8	SP(Sec/SPI)	0.871039	0.871039	0.004078	0.079506	0.045377	CS pos: 22-23. AAA-QI. Pr: 0.4966	13000	chromosome	questionable(80)	2218273-2345300	1402	c__Bacilli;o__Bacillales;f__Bacillaceae;g__Bacillus;x__Bacillus subtilis group;s__Bacillus licheniformis	Bacilli	Bacillales
2	strict_detection	CP045814.1__questionable(80)_prophage__2218273-2345300	Firmicutes	CP045814.1	Bacillus licheniformis	P8_B2	(<= <====)	-4	QGI43863.1	Cluster 9888	False	subfam_01_Rap	2344200	2345300	-	3q15B00-i1	-	96.3	1.9e-100					RapA_[B._subtilis]	5.16e-48	33.426	94.7	smallORF79365	2344075	2344203	-	24	GGAGG	7	SP(Sec/SPI)	0.662875	0.662875	0.005617	0.175465	0.156044	CS pos: 27-28. KIA-VQ. Pr: 0.1130	13001	chromosome	questionable(80)	2218273-2345300	1402	c__Bacilli;o__Bacillales;f__Bacillaceae;g__Bacillus;x__Bacillus subtilis group;s__Bacillus licheniformis	Bacilli	Bacillales
2	strict_detection	CP045820.1__intact(100)_prophage__2061413-2106791	Firmicutes	CP045820.1	Bacillus subtilis	MB9_B1	(====> =>)	-4	QGI17697.1	Cluster 9012	False	subfam_01_Rap	2063249	2064364	+	3q15B00-i1	-	96.8	5.5e-78					RapA_[B._subtilis]	1.6e-29	27.54	96.6	QGI17698.1	2064361	2064483	+				SP(Sec/SPI)	0.670126	0.670126	0.001642	0.310703	0.017529	CS pos: 25-26. LST-DS. Pr: 0.1903	4397	chromosome	intact(100)	2061413-2106791	1423	c__Bacilli;o__Bacillales;f__Bacillaceae;g__Bacillus;x__Bacillus subtilis group;s__Bacillus subtilis	Bacilli	Bacillales
2	strict_detection	CP045820.1__intact(100)_prophage__2061413-2106791	Firmicutes	CP045820.1	Bacillus subtilis	MB9_B1	(<= <====)	39	QGI17747.1	Cluster 13247	True	subfam_06_AimR_subtilis	2104690	2105652	-	AimR	-	79.5	6.4e-116					AimR_[B._phage_phi3T]	6.7e-57	35.294	80.4	QGI17746.1	2104525	2104650	-				SP(Sec/SPI)	0.794396	0.794396	0.002294	0.18131	0.022	CS pos: 30-31. ASG-DV. Pr: 0.2520	4398	chromosome	intact(100)	2061413-2106791	1423	c__Bacilli;o__Bacillales;f__Bacillaceae;g__Bacillus;x__Bacillus subtilis group;s__Bacillus subtilis	Bacilli	Bacillales
2	strict_detection	CP045820.1__questionable(90)_prophage__2179320-2315579	Firmicutes	CP045820.1	Bacillus subtilis	MB9_B1	(<= <====)	30	QGI17917.1	Cluster 6979	True	subfam_06_AimR_subtilis	2238468	2239622	-	AimR	-	99.7	2.4e-158					AimR_[B._phage_phi3T]	6.21e-173	64.116	98.7	QGI17916.1	2238306	2238437	-				SP(Sec/SPI)	0.639141	0.639141	0.003631	0.292114	0.065115	CS pos: 29-30. TAS-VD. Pr: 0.1327	4399	chromosome	questionable(90)	2179320-2315579	1423	c__Bacilli;o__Bacillales;f__Bacillaceae;g__Bacillus;x__Bacillus subtilis group;s__Bacillus subtilis	Bacilli	Bacillales
2	strict_detection	CP045820.1__questionable(90)_prophage__2179320-2315579	Firmicutes	CP045820.1	Bacillus subtilis	MB9_B1	(====> =>)	-4	QGI17975.1	Cluster 6835	True	subfam_01_Rap	2296330	2297490	+	3q15B00-i1	-	98.1	4.5e-93					RapA_[B._subtilis]	4.34e-76	38.303	99.2	smallORF78795	2297487	2297606	+	16	GGAG	7	SP(Sec/SPI)	0.729896	0.729896	0.002667	0.217321	0.050116	CS pos: 21-22. VGA-SY. Pr: 0.4019	13030	chromosome	questionable(90)	2179320-2315579	1423	c__Bacilli;o__Bacillales;f__Bacillaceae;g__Bacillus;x__Bacillus subtilis group;s__Bacillus subtilis	Bacilli	Bacillales
2	strict_detection	CP045823.1__questionable(90)_prophage__2136639-2272898	Firmicutes	CP045823.1	Bacillus subtilis	MB8_B1	(====> =>)	-4	QGI09383.1	Cluster 6835	False	subfam_01_Rap	2253649	2254809	+	3q15B00-i1	-	98.1	4.5e-93					RapA_[B._subtilis]	4.34e-76	38.303	99.2	smallORF79052	2254806	2254925	+	16	GGAG	7	SP(Sec/SPI)	0.729896	0.729896	0.002667	0.217321	0.050116	CS pos: 21-22. VGA-SY. Pr: 0.4019	13044	chromosome	questionable(90)	2136639-2272898	1423	c__Bacilli;o__Bacillales;f__Bacillaceae;g__Bacillus;x__Bacillus subtilis group;s__Bacillus subtilis	Bacilli	Bacillales
2	strict_detection	CP045823.1__questionable(90)_prophage__2136639-2272898	Firmicutes	CP045823.1	Bacillus subtilis	MB8_B1	(<= <====)	30	QGI11411.1	Cluster 6980	True	subfam_06_AimR_subtilis	2195787	2196941	-	AimR	-	99.7	1.1e-158					AimR_[B._phage_phi3T]	4.47e-173	64.116	98.7	QGI09325.1	2195625	2195756	-				SP(Sec/SPI)	0.639141	0.639141	0.003631	0.292114	0.065115	CS pos: 29-30. TAS-VD. Pr: 0.1327	4416	chromosome	questionable(90)	2136639-2272898	1423	c__Bacilli;o__Bacillales;f__Bacillaceae;g__Bacillus;x__Bacillus subtilis group;s__Bacillus subtilis	Bacilli	Bacillales
2	strict_detection	CP045824.1__intact(103)_prophage__2138055-2285513	Firmicutes	CP045824.1	Bacillus subtilis	MB8_B10	(<= <====)	13	QGI05126.1	Cluster 6836	True	subfam_06_AimR_subtilis	2198470	2199630	-	AimR	-	99.7	4.7e-177					AimR_[B._phage_phi3T]	8.37e-90	38.859	95.3	QGI05125.1	2198331	2198456	-				SP(Sec/SPI)	0.954451	0.954451	0.002806	0.035141	0.007603	CS pos: 21-22. ISA-DS. Pr: 0.6345	4425	chromosome	intact(103)	2138055-2285513	1423	c__Bacilli;o__Bacillales;f__Bacillaceae;g__Bacillus;x__Bacillus subtilis group;s__Bacillus subtilis	Bacilli	Bacillales
2	strict_detection	CP045824.1__intact(103)_prophage__2138055-2285513	Firmicutes	CP045824.1	Bacillus subtilis	MB8_B10	(====> =>)	-4	QGI05185.1	Cluster 6828	False	subfam_01_Rap	2254973	2256133	+	3q15B00-i1	-	98.1	7.1e-94					RapA_[B._subtilis]	1.49e-75	38.046	99.2	smallORF78860	2256130	2256249	+	16	GGAG	7	SP(Sec/SPI)	0.719909	0.719909	0.003036	0.215568	0.061487	CS pos: 21-22. VGA-SY. Pr: 0.3882	13051	chromosome	intact(103)	2138055-2285513	1423	c__Bacilli;o__Bacillales;f__Bacillaceae;g__Bacillus;x__Bacillus subtilis group;s__Bacillus subtilis	Bacilli	Bacillales
2	strict_detection	CP045826.1__incomplete(60)_prophage__1306551-1344745	Firmicutes	CP045826.1	Bacillus subtilis	73	(====> =>)	46	QGH96075.1	Cluster 13248	True	subfam_06_AimR_subtilis	1308985	1309947	+	AimR	-	80.1	1.6e-128					AimR_[B._phage_phi3T]	8.36e-58	35.621	80.4	QGH96076.1	1309994	1310128	+				SP(Sec/SPI)	0.782432	0.782432	0.003411	0.199816	0.014342	CS pos: 28-29. IHS-AS. Pr: 0.5571	4437	chromosome	incomplete(60)	1306551-1344745	1423	c__Bacilli;o__Bacillales;f__Bacillaceae;g__Bacillus;x__Bacillus subtilis group;s__Bacillus subtilis	Bacilli	Bacillales
2	strict_detection	CP045826.1__incomplete(60)_prophage__1306551-1344745	Firmicutes	CP045826.1	Bacillus subtilis	73	(<= <====)	-4	QGH96098.1	Cluster 9118	True	subfam_01_Rap	1335907	1337022	-	3q15B00-i1	-	96.8	1.4e-83					RapA_[B._subtilis]	3.59e-31	27.717	96.6	smallORF79128	1335758	1335910	-	24	GGAGG	7	SP(Sec/SPI)	0.723359	0.723359	0.006851	0.21656	0.053229	CS pos: 28-29. TQS-DF. Pr: 0.2561	13061	chromosome	incomplete(60)	1306551-1344745	1423	c__Bacilli;o__Bacillales;f__Bacillaceae;g__Bacillus;x__Bacillus subtilis group;s__Bacillus subtilis	Bacilli	Bacillales
2	expansion_to_homologs	CP046145.1__incomplete(40)_prophage__1470610-1513400	Firmicutes	CP046145.1	Bacillus velezensis	PEBA20	(<= <====)	-47	QRL08736.1	Cluster 7791	False	subfam_01_Rap	1476859	1477995	-									AFZ91058.1	0	75.397	100	smallORF683495	1476696	1476905	-	13	GAG	10									chromosome	incomplete(40)	1470610-1513400	492670	c__Bacilli;o__Bacillales;f__Bacillaceae;g__Bacillus;x__Bacillus subtilis group;x__Bacillus amyloliquefaciens group;s__Bacillus velezensis	Bacilli	Bacillales
2	strict_detection	CP046145.1__incomplete(40)_prophage__1470610-1513400	Firmicutes	CP046145.1	Bacillus velezensis	PEBA20	(====> =>)	43	QRL08750.1	Cluster 13238	False	subfam_06_AimR_subtilis	1504695	1505657	+	AimR	-	79.5	5.3e-124					AimR_[B._phage_phi3T]	1.3e-60	36.634	79.4	QRL08751.1	1505701	1505823	+				SP(Sec/SPI)	0.765715	0.765715	0.003649	0.166623	0.064012	CS pos: 29-30. ASG-DI. Pr: 0.3296	4474	chromosome	incomplete(40)	1470610-1513400	492670	c__Bacilli;o__Bacillales;f__Bacillaceae;g__Bacillus;x__Bacillus subtilis group;x__Bacillus amyloliquefaciens group;s__Bacillus velezensis	Bacilli	Bacillales
2	strict_detection	CP046145.1__questionable(70)_prophage__1838811-1978404	Firmicutes	CP046145.1	Bacillus velezensis	PEBA20	(<= <====)	-4	QRL09029.1	Cluster 6813	False	subfam_01_Rap	1848955	1850115	-	3q15B00-i1	-	97.9	1.1e-94					RapA_[B._subtilis]	1.06e-72	36.667	99.2	smallORF104119	1848839	1848958	-	16	GGAG	7	SP(Sec/SPI)	0.578357	0.578357	0.004677	0.339879	0.077087	CS pos: 21-22. LGA-SY. Pr: 0.2585	13101	chromosome	questionable(70)	1838811-1978404	492670	c__Bacilli;o__Bacillales;f__Bacillaceae;g__Bacillus;x__Bacillus subtilis group;x__Bacillus amyloliquefaciens group;s__Bacillus velezensis	Bacilli	Bacillales
2	strict_detection	CP046145.1__questionable(70)_prophage__1838811-1978404	Firmicutes	CP046145.1	Bacillus velezensis	PEBA20	(====> =>)	28	QRL09098.1	Cluster 6971	False	subfam_06_AimR_subtilis	1915903	1917057	+	AimR	-	99.7	2.1e-167					AimR_[B._phage_phi3T]	4.41e-160	58.575	98.7	QRL09099.1	1917086	1917211	+				SP(Sec/SPI)	0.771973	0.771973	0.002265	0.213083	0.012679	CS pos: 27-28. VQT-AN. Pr: 0.4538	4475	chromosome	questionable(70)	1838811-1978404	492670	c__Bacilli;o__Bacillales;f__Bacillaceae;g__Bacillus;x__Bacillus subtilis group;x__Bacillus amyloliquefaciens group;s__Bacillus velezensis	Bacilli	Bacillales
2	expansion_to_homologs	CP046399.1__plasmid	Firmicutes	CP046399.1	Bacillus sp. A260	A260	(<= <====)	-4	QGY38460.1	Cluster 4976	False	subfam_04_AimR_cereus	12314	13555	-									BAL21533.1	1.59e-140	53.922	98.3	smallORF570970	12165	12317	-	22	AGGAG	9									plasmid			2660750	c__Bacilli;o__Bacillales;f__Bacillaceae;g__Bacillus;x__unclassified Bacillus (in: Bacteria);s__Bacillus sp. A260	Bacilli	Bacillales
2	strict_detection	CP046399.1__plasmid	Firmicutes	CP046399.1	Bacillus sp. A260	A260	(<= <====)	-1	QGY38467.1	Cluster 10454	False	subfam_01_Rap	20535	21629	-	3q15B00-i1	-	94.7	4.1e-88					RapA_[B._subtilis]	2.94e-21	25.272	94.4	QGY38466.1	20377	20535	-				SP(Sec/SPI)	0.94986	0.94986	0.005148	0.04119	0.003803	CS pos: 29-30. AFA-YG. Pr: 0.8624	4502	plasmid			2660750	c__Bacilli;o__Bacillales;f__Bacillaceae;g__Bacillus;x__unclassified Bacillus (in: Bacteria);s__Bacillus sp. A260	Bacilli	Bacillales
2	expansion_to_homologs	CP046513.1__plasmid	Firmicutes	CP046513.1	Bacillus cereus	JHU	(====> =>)	46	QGV10691.1	Cluster 10735	True	subfam_01_Rap	183713	184807	+									EEL94413.1	0	87.363	98.6	smallORF564858	184854	184934	+	0											plasmid			1396	c__Bacilli;o__Bacillales;f__Bacillaceae;g__Bacillus;x__Bacillus cereus group;s__Bacillus cereus	Bacilli	Bacillales
2	strict_detection	CP046513.1__plasmid	Firmicutes	CP046513.1	Bacillus cereus	JHU	(====> =>)	-4	QGV10692.1	Cluster 10506	True	subfam_01_Rap	186239	187333	+	3q15B00-i1	-	97.1	5.4e-96					RapA_[B._subtilis]	1.24e-31	27.066	91	smallORF80799	187330	187470	+	27	AGGAGG	7	SP(Sec/SPI)	0.859966	0.859966	0.005749	0.083212	0.051073	CS pos: 32-33. ALS-ED. Pr: 0.3546	13142	plasmid			1396	c__Bacilli;o__Bacillales;f__Bacillaceae;g__Bacillus;x__Bacillus cereus group;s__Bacillus cereus	Bacilli	Bacillales
2	strict_detection	CP046591.1__incomplete(40)_prophage__726037-837870	Firmicutes	CP046591.1	Bacillus subtilis	R31	(<= <====)	13	QPF43845.1	Cluster 6809	False	subfam_06_AimR_subtilis	794984	796144	-	AimR	-	99.7	1.4e-178					AimR_[B._phage_phi3T]	1.63e-92	39.674	95.3	QPF43844.1	794845	794970	-				SP(Sec/SPI)	0.954451	0.954451	0.002806	0.035141	0.007603	CS pos: 21-22. ISA-DS. Pr: 0.6345	4519	chromosome	incomplete(40)	726037-837870	1423	c__Bacilli;o__Bacillales;f__Bacillaceae;g__Bacillus;x__Bacillus subtilis group;s__Bacillus subtilis	Bacilli	Bacillales
2	strict_detection	CP046591.1__incomplete(40)_prophage__726037-837870	Firmicutes	CP046591.1	Bacillus subtilis	R31	(<= <====)	-1	QPF43877.1	Cluster 9283	False	subfam_01_Rap	829779	830891	-	3q15B00-i1	-	96.8	1.6e-72					RapA_[B._subtilis]	2.62e-23	23.641	96.8	smallORF98585	829645	829779	-	24	GGAGG	7	SP(Sec/SPI)	0.95332	0.95332	0.005438	0.022692	0.018551	CS pos: 27-28. AES-TT. Pr: 0.5555	13147	chromosome	incomplete(40)	726037-837870	1423	c__Bacilli;o__Bacillales;f__Bacillaceae;g__Bacillus;x__Bacillus subtilis group;s__Bacillus subtilis	Bacilli	Bacillales
2	strict_detection	CP047644.1__questionable(80)_prophage__2219144-2355579	Firmicutes	CP047644.1	Bacillus sp. AM1(2019)	AM1(2019)	(<= <====)	29	QHJ03773.1	Cluster 7601	True	subfam_06_AimR_subtilis	2278902	2280041	-	AimR	-	99.2	2.3e-162					AimR_[B._phage_phi3T]	0	74.202	98.7	QHJ03772.1	2278741	2278872	-				SP(Sec/SPI)	0.900711	0.900711	0.006416	0.086197	0.006676	CS pos: 30-31. ASA-SD. Pr: 0.7185	4624	chromosome	questionable(80)	2219144-2355579	2665175	c__Bacilli;o__Bacillales;f__Bacillaceae;g__Bacillus;x__unclassified Bacillus (in: Bacteria);s__Bacillus sp. AM1(2019)	Bacilli	Bacillales
2	strict_detection	CP047644.1__questionable(80)_prophage__2219144-2355579	Firmicutes	CP047644.1	Bacillus sp. AM1(2019)	AM1(2019)	(====> =>)	-4	QHJ03831.1	Cluster 6826	False	subfam_01_Rap	2340220	2341380	+	3q15B00-i1	-	97.9	2.4e-94					RapA_[B._subtilis]	4.52e-72	36.247	99.2	smallORF82527	2341377	2341496	+	16	GGAG	7	SP(Sec/SPI)	0.698303	0.698303	0.003436	0.237901	0.06036	CS pos: 21-22. VGA-SY. Pr: 0.3665	13265	chromosome	questionable(80)	2219144-2355579	2665175	c__Bacilli;o__Bacillales;f__Bacillaceae;g__Bacillus;x__unclassified Bacillus (in: Bacteria);s__Bacillus sp. AM1(2019)	Bacilli	Bacillales
2	expansion_to_homologs	CP047645.1__intact(140)_prophage__1217475-1294413	Firmicutes	CP047645.1	Bacillus subtilis	PMB102	(====> =>)	-59	QUG79110.1	Cluster 6700	False	subfam_23_AimR_cereus_2	1229305	1230474	+									ASS64272.1	0	80.423	97.2	smallORF706851	1230416	1230538	+	0											chromosome	intact(140)	1217475-1294413	1423	c__Bacilli;o__Bacillales;f__Bacillaceae;g__Bacillus;x__Bacillus subtilis group;s__Bacillus subtilis	Bacilli	Bacillales
2	strict_detection	CP047645.1__intact(140)_prophage__1217475-1294413	Firmicutes	CP047645.1	Bacillus subtilis	PMB102	(<= <====)	-14	QUG79185.1	Cluster 6777	True	subfam_01_Rap	1293250	1294413	-	3q15B00-i1	-	98.7	6.6e-93					RapA_[B._subtilis]	4.78e-63	34.715	99.5	smallORF108673	1293141	1293263	-	19	AGGGGG	10	SP(Sec/SPI)	0.974863	0.974863	0.001618	0.020749	0.00277	CS pos: 25-26. SYA-LS. Pr: 0.5822	13268	chromosome	intact(140)	1217475-1294413	1423	c__Bacilli;o__Bacillales;f__Bacillaceae;g__Bacillus;x__Bacillus subtilis group;s__Bacillus subtilis	Bacilli	Bacillales
2	strict_detection	CP049698.1__intact(150)_prophage__2352624-2423419	Firmicutes	CP049698.1	Bacillus paralicheniformis	ZAP17	(<= <====)	22	QII49450.1	Cluster 11225	True	subfam_01_Rap	2355704	2356783	-	3q15B00-i1	-	97.6	2.3e-85					RapA_[B._subtilis]	9.74e-36	28.302	97.1	QII49449.1	2355520	2355681	-				SP(Sec/SPI)	0.927545	0.927545	0.007344	0.044651	0.02046	CS pos: 25-26. FKA-DS. Pr: 0.3801	4730	chromosome	intact(150)	2352624-2423419	1648923	c__Bacilli;o__Bacillales;f__Bacillaceae;g__Bacillus;x__Bacillus subtilis group;s__Bacillus paralicheniformis	Bacilli	Bacillales
2	strict_detection	CP049698.1__intact(150)_prophage__2352624-2423419	Firmicutes	CP049698.1	Bacillus paralicheniformis	ZAP17	(<= <====)	-11	QII49454.1	Cluster 8723	True	subfam_01_Rap	2359281	2360402	-	3q15B00-i1	-	97.1	7e-93					RapA_[B._subtilis]	1.03e-74	36.074	98.7	smallORF85763	2359172	2359291	-	20	AGGAG	11	SP(Sec/SPI)	0.944325	0.944325	0.003376	0.040546	0.011753	CS pos: 26-27. IQA-EN. Pr: 0.8596	13383	chromosome	intact(150)	2352624-2423419	1648923	c__Bacilli;o__Bacillales;f__Bacillaceae;g__Bacillus;x__Bacillus subtilis group;s__Bacillus paralicheniformis	Bacilli	Bacillales
2	strict_detection	CP050184.1__plasmid	Firmicutes	CP050184.1	Bacillus thuringiensis	HER1410	(<= <====)	-4	QKO36642.1	Cluster 9567	True	subfam_01_Rap	100224	101333	-	3q15B00-i1	-	97.1	2.8e-90					RapA_[B._subtilis]	1.59e-14	23.333	93.8	QKO36641.1	100096	100227	-				SP(Sec/SPI)	0.703165	0.703165	0.001822	0.259685	0.035329	CS pos: 27-28. TET-HK. Pr: 0.2029	4766	plasmid			1428	c__Bacilli;o__Bacillales;f__Bacillaceae;g__Bacillus;x__Bacillus cereus group;s__Bacillus thuringiensis	Bacilli	Bacillales
2	strict_detection	CP050184.1__plasmid	Firmicutes	CP050184.1	Bacillus thuringiensis	HER1410	(====> =>)	-4	QKO36709.1	Cluster 10520	True	subfam_01_Rap	200891	201985	+	3q15B00-i1	-	97.1	2e-95					RapA_[B._subtilis]	1.47e-30	27.066	91	QKO36710.1	201982	202122	+				SP(Sec/SPI)	0.889448	0.889448	0.00352	0.043549	0.063484	CS pos: 32-33. ALS-GD. Pr: 0.2261	4767	plasmid			1428	c__Bacilli;o__Bacillales;f__Bacillaceae;g__Bacillus;x__Bacillus cereus group;s__Bacillus thuringiensis	Bacilli	Bacillales
2	strict_detection	CP050319.1__questionable(85)_prophage__2218450-2357084	Firmicutes	CP050319.1	Bacillus subtilis	AMR1	(<= <====)	13	QIR18961.1	Cluster 6827	False	subfam_06_AimR_subtilis	2283711	2284871	-	AimR	-	99.7	7.4e-177					AimR_[B._phage_phi3T]	3.8e-91	39.402	95.3	QIR18960.1	2283572	2283697	-				SP(Sec/SPI)	0.954451	0.954451	0.002806	0.035141	0.007603	CS pos: 21-22. ISA-DS. Pr: 0.6345	4772	chromosome	questionable(85)	2218450-2357084	1423	c__Bacilli;o__Bacillales;f__Bacillaceae;g__Bacillus;x__Bacillus subtilis group;s__Bacillus subtilis	Bacilli	Bacillales
2	strict_detection	CP050319.1__questionable(85)_prophage__2218450-2357084	Firmicutes	CP050319.1	Bacillus subtilis	AMR1	(<= <====)	-1	QIR19030.1	Cluster 9283	False	subfam_01_Rap	2350042	2351154	-	3q15B00-i1	-	96.8	1.6e-72					RapA_[B._subtilis]	2.62e-23	23.641	96.8	smallORF86233	2349908	2350042	-	24	GGAGG	7	SP(Sec/SPI)	0.95332	0.95332	0.005438	0.022692	0.018551	CS pos: 27-28. AES-TT. Pr: 0.5555	13421	chromosome	questionable(85)	2218450-2357084	1423	c__Bacilli;o__Bacillales;f__Bacillaceae;g__Bacillus;x__Bacillus subtilis group;s__Bacillus subtilis	Bacilli	Bacillales
2	strict_detection	CP053930.1__plasmid	Firmicutes	CP053930.1	Bacillus cereus	FDAARGOS_797	(<= <====)	-4	QKI10561.1	Cluster 10394	False	subfam_01_Rap	82735	83829	-	3q15B00-i1	-	96.8	6.7e-89					RapA_[B._subtilis]	3.22e-24	25.215	91	QKI10560.1	82607	82738	-				SP(Sec/SPI)	0.715546	0.715546	0.00224	0.252649	0.029565	CS pos: 27-28. TET-QK. Pr: 0.2644	4945	plasmid			1396	c__Bacilli;o__Bacillales;f__Bacillaceae;g__Bacillus;x__Bacillus cereus group;s__Bacillus cereus	Bacilli	Bacillales
2	strict_detection	CP053930.1__plasmid	Firmicutes	CP053930.1	Bacillus cereus	FDAARGOS_797	(<= <====)	-4	QKI10590.1	Cluster 5532	False	subfam_04_AimR_cereus	117041	118264	-	AimR-TPR	-	98.9	7.6e-62					AimR-like_[B._phage_Waukesha]	8.62e-48	30.334	93.4	QKI10589.1	116889	117044	-				SP(Sec/SPI)	0.522188	0.522188	0.004254	0.446658	0.026901	CS pos: 22-23. TAA-GS. Pr: 0.2278	4946	plasmid			1396	c__Bacilli;o__Bacillales;f__Bacillaceae;g__Bacillus;x__Bacillus cereus group;s__Bacillus cereus	Bacilli	Bacillales
2	strict_detection	CP053961.1__plasmid	Firmicutes	CP053961.1	Bacillus cereus	FDAARGOS_802	(<= <====)	-1	QKG98724.1	Cluster 10400	False	subfam_01_Rap	50016	51110	-	3q15B00-i1	-	96.8	2.7e-85					RapA_[B._subtilis]	3.33e-21	24.031	97.9	QKG98723.1	49858	50016	-				SP(Sec/SPI)	0.945596	0.945596	0.011968	0.037096	0.00534	CS pos: 27-28. SQS-DS. Pr: 0.3479	4987	plasmid			1396	c__Bacilli;o__Bacillales;f__Bacillaceae;g__Bacillus;x__Bacillus cereus group;s__Bacillus cereus	Bacilli	Bacillales
2	strict_detection	CP053961.1__plasmid	Firmicutes	CP053961.1	Bacillus cereus	FDAARGOS_802	(====> =>)	-4	QKG98735.1	Cluster 5533	False	subfam_04_AimR_cereus	58582	59805	+	AimR-TPR	-	98.9	6.6e-59					AimR-like_[B._phage_Waukesha]	6.33e-45	30.203	95.3	QKG98736.1	59802	59957	+				SP(Sec/SPI)	0.53613	0.53613	0.003712	0.4322	0.027958	CS pos: 22-23. TAA-GS. Pr: 0.2257	4988	plasmid			1396	c__Bacilli;o__Bacillales;f__Bacillaceae;g__Bacillus;x__Bacillus cereus group;s__Bacillus cereus	Bacilli	Bacillales
2	strict_detection	CP054584.1__intact(97)_prophage__2206005-2339011	Firmicutes	CP054584.1	Bacillus halotolerans	KKD1	(<= <====)	13	QKS04851.1	Cluster 6841	True	subfam_06_AimR_subtilis	2264913	2266073	-	AimR	-	99.7	3.1e-178					AimR_[B._phage_phi3T]	1.04e-91	39.402	95.3	QKS04850.1	2264774	2264899	-				SP(Sec/SPI)	0.954451	0.954451	0.002806	0.035141	0.007603	CS pos: 21-22. ISA-DS. Pr: 0.6345	5084	chromosome	intact(97)	2206005-2339011	260554	c__Bacilli;o__Bacillales;f__Bacillaceae;g__Bacillus;x__Bacillus subtilis group;x__Bacillus mojavensis subgroup;s__Bacillus halotolerans	Bacilli	Bacillales
2	strict_detection	CP054584.1__intact(97)_prophage__2206005-2339011	Firmicutes	CP054584.1	Bacillus halotolerans	KKD1	(====> =>)	-4	QKS04913.1	Cluster 6842	True	subfam_01_Rap	2323544	2324704	+	3q15B00-i1	-	98.1	1.3e-94					RapA_[B._subtilis]	1.63e-76	38.303	99.2	smallORF90981	2324701	2324820	+	16	GGAG	7	SP(Sec/SPI)	0.688858	0.688858	0.00365	0.229109	0.078383	CS pos: 21-22. VGA-SY. Pr: 0.3450	13695	chromosome	intact(97)	2206005-2339011	260554	c__Bacilli;o__Bacillales;f__Bacillaceae;g__Bacillus;x__Bacillus subtilis group;x__Bacillus mojavensis subgroup;s__Bacillus halotolerans	Bacilli	Bacillales
2	strict_detection	CP059405.1__incomplete(50)_prophage__3434236-3481525	Firmicutes	CP059405.1	Bacillus velezensis	MV2	(<= <====)	-11	QMI87931.1	Cluster 7750	True	subfam_01_Rap	3441446	3442582	-	3q15B00-i1	-	99.2	1.2e-115					RapA_[B._subtilis]	6.61e-120	48.813	99.5	QMI87930.1	3441283	3441456	-				SP(Sec/SPI)	0.806176	0.806176	0.017504	0.055007	0.121312	CS pos: 30-31. SEM-HE. Pr: 0.1201	5142	chromosome	incomplete(50)	3434236-3481525	492670	c__Bacilli;o__Bacillales;f__Bacillaceae;g__Bacillus;x__Bacillus subtilis group;x__Bacillus amyloliquefaciens group;s__Bacillus velezensis	Bacilli	Bacillales
2	strict_detection	CP059405.1__incomplete(50)_prophage__3434236-3481525	Firmicutes	CP059405.1	Bacillus velezensis	MV2	(====> =>)	29	QMI87948.1	Cluster 13202	False	subfam_06_AimR_subtilis	3467573	3468538	+	AimR	-	78.2	1.2e-114					AimR_[B._phage_phi3T]	1.05e-63	37.086	79.4	QMI87949.1	3468568	3468711	+				SP(Sec/SPI)	0.981187	0.981187	0.010637	0.004563	0.003613	CS pos: 31-32. AAA-DA. Pr: 0.5136	5143	chromosome	incomplete(50)	3434236-3481525	492670	c__Bacilli;o__Bacillales;f__Bacillaceae;g__Bacillus;x__Bacillus subtilis group;x__Bacillus amyloliquefaciens group;s__Bacillus velezensis	Bacilli	Bacillales
2	strict_detection	CP059405.1__questionable(90)_prophage__3780691-3917888	Firmicutes	CP059405.1	Bacillus velezensis	MV2	(<= <====)	-4	QMI88221.1	Cluster 6843	True	subfam_01_Rap	3793749	3794909	-	3q15B00-i1	-	97.9	3.3e-95					RapA_[B._subtilis]	1.5e-72	36.923	99.2	smallORF92575	3793633	3793752	-	16	GGAG	7	SP(Sec/SPI)	0.578357	0.578357	0.004677	0.339879	0.077087	CS pos: 21-22. LGA-SY. Pr: 0.2585	13775	chromosome	questionable(90)	3780691-3917888	492670	c__Bacilli;o__Bacillales;f__Bacillaceae;g__Bacillus;x__Bacillus subtilis group;x__Bacillus amyloliquefaciens group;s__Bacillus velezensis	Bacilli	Bacillales
2	strict_detection	CP059405.1__questionable(90)_prophage__3780691-3917888	Firmicutes	CP059405.1	Bacillus velezensis	MV2	(====> =>)	20	QMI88284.1	Cluster 6844	True	subfam_06_AimR_subtilis	3858330	3859490	+	AimR	-	100	1.3e-161					AimR_[B._phage_phi3T]	8.31e-94	39.314	98.2	QMI88285.1	3859511	3859636	+				SP(Sec/SPI)	0.777916	0.777916	0.004205	0.20793	0.009948	CS pos: 30-31. ASG-EY. Pr: 0.2312	5144	chromosome	questionable(90)	3780691-3917888	492670	c__Bacilli;o__Bacillales;f__Bacillaceae;g__Bacillus;x__Bacillus subtilis group;x__Bacillus amyloliquefaciens group;s__Bacillus velezensis	Bacilli	Bacillales
2	strict_detection	CP059497.1__questionable(90)_prophage__1858162-1995067	Firmicutes	CP059497.1	Bacillus velezensis	JSRB 08	(<= <====)	-4	QMT26449.1	Cluster 6825	False	subfam_01_Rap	1868978	1870138	-	3q15B00-i1	-	97.9	4.6e-95					RapA_[B._subtilis]	2.92e-73	36.923	99.2	smallORF92737	1868862	1868981	-	16	GGAG	7	SP(Sec/SPI)	0.578357	0.578357	0.004677	0.339879	0.077087	CS pos: 21-22. LGA-SY. Pr: 0.2585	13786	chromosome	questionable(90)	1858162-1995067	492670	c__Bacilli;o__Bacillales;f__Bacillaceae;g__Bacillus;x__Bacillus subtilis group;x__Bacillus amyloliquefaciens group;s__Bacillus velezensis	Bacilli	Bacillales
2	strict_detection	CP059497.1__questionable(90)_prophage__1858162-1995067	Firmicutes	CP059497.1	Bacillus velezensis	JSRB 08	(====> =>)	20	QMT26514.1	Cluster 6845	True	subfam_06_AimR_subtilis	1934352	1935512	+	AimR	-	100	7e-162					AimR_[B._phage_phi3T]	2.75e-94	39.314	98.2	QMT26515.1	1935533	1935658	+				SP(Sec/SPI)	0.777916	0.777916	0.004205	0.20793	0.009948	CS pos: 30-31. ASG-EY. Pr: 0.2312	5150	chromosome	questionable(90)	1858162-1995067	492670	c__Bacilli;o__Bacillales;f__Bacillaceae;g__Bacillus;x__Bacillus subtilis group;x__Bacillus amyloliquefaciens group;s__Bacillus velezensis	Bacilli	Bacillales
2	strict_detection	CP060800.1__plasmid	Firmicutes	CP060800.1	Bacillus pumilus	ONU 554	(<= <====)	-4	QNP18309.1	Cluster 10133	True	subfam_01_Rap	21792	22889	-	3q15B00-i1	-	97.1	8.7e-61					RapA_[B._subtilis]	3.19e-27	26.579	94.8	smallORF94435	21670	21795	-	24	GGAGG	7	SP(Sec/SPI)	0.770161	0.770161	0.005759	0.189921	0.034159	CS pos: 26-27. VQQ-AS. Pr: 0.2066	13856	plasmid			1408	c__Bacilli;o__Bacillales;f__Bacillaceae;g__Bacillus;s__Bacillus pumilus	Bacilli	Bacillales
2	strict_detection	CP060800.1__plasmid	Firmicutes	CP060800.1	Bacillus pumilus	ONU 554	(====> =>)	-11	QNP18335.1	Cluster 6925	True	subfam_01_Rap	42684	43841	+	3ulqA00-i1	-	96.9	8e-95					RapA_[B._subtilis]	2.6e-58	33.508	97.9	QNP18336.1	43831	43977	+				SP(Sec/SPI)	0.947601	0.947601	0.003068	0.030437	0.018894	CS pos: 23-24. VQS-NV. Pr: 0.6229	5221	plasmid			1408	c__Bacilli;o__Bacillales;f__Bacillaceae;g__Bacillus;s__Bacillus pumilus	Bacilli	Bacillales
2	expansion_to_homologs	CP061869.1__plasmid	Firmicutes	CP061869.1	Priestia koreensis	FS-1	(====> =>)	11	UNL87541.1	Cluster 2432	False	subfam_05_NprR	39082	40380	+									QPC48226.1	1.78e-135	49.762	96.5	smallORF822215	40392	40520	+	13	AGG	10									plasmid			284581	c__Bacilli;o__Bacillales;f__Bacillaceae;g__Priestia;s__Priestia koreensis	Bacilli	Bacillales
2	strict_detection	CP061869.1__plasmid	Firmicutes	CP061869.1	Priestia koreensis	FS-1	(====> =>)	13	UNL87577.1	Cluster 4528	True	subfam_05_NprR	77163	78413	+	3ulqA00-i1	-	86.2	2.8e-47	51844	47413	89.2	2.9e-12	NprR_[B._thuringensis]	2.02e-18	27.645	67.6	smallORF134936	78427	78561	+	27	AGGAGG	9	SP(Sec/SPI)	0.854218	0.854218	0.004188	0.101571	0.040023	CS pos: 21-22. ISA-TP. Pr: 0.3431	13908	plasmid			284581	c__Bacilli;o__Bacillales;f__Bacillaceae;g__Priestia;s__Priestia koreensis	Bacilli	Bacillales
2	expansion_to_homologs	CP065647.1__questionable(90)_prophage__2667736-2798635	Firmicutes	CP065647.1	Bacillus licheniformis	FDAARGOS_923	(====> =>)	-52	QPR71025.1	Cluster 9728	False	subfam_01_Rap	2667736	2668842	+									QHZ46947.1	0	94.022	100	smallORF660309	2668791	2668967	+	0											chromosome	questionable(90)	2667736-2798635	1402	c__Bacilli;o__Bacillales;f__Bacillaceae;g__Bacillus;x__Bacillus subtilis group;s__Bacillus licheniformis	Bacilli	Bacillales
2	strict_detection	CP065647.1__questionable(90)_prophage__2667736-2798635	Firmicutes	CP065647.1	Bacillus licheniformis	FDAARGOS_923	(====> =>)	31	QPR71108.1	Cluster 6661	False	subfam_06_AimR_subtilis	2743079	2744248	+	AimR	-	99.5	3.1e-163					AimR_[B._phage_phi3T]	7.72e-95	39.211	97.4	smallORF99848	2744280	2744393	+	27	AGGAGG	8	SP(Sec/SPI)	0.890878	0.890878	0.004266	0.06964	0.035216	CS pos: 22-23. AAA-QV. Pr: 0.4531	14063	chromosome	questionable(90)	2667736-2798635	1402	c__Bacilli;o__Bacillales;f__Bacillaceae;g__Bacillus;x__Bacillus subtilis group;s__Bacillus licheniformis	Bacilli	Bacillales
2	expansion_to_homologs	CP065648.1__plasmid	Firmicutes	CP065648.1	Bacillus licheniformis	FDAARGOS_923	(<= <====)	-4	QPR75155.1	Cluster 9983	False	subfam_01_Rap	35224	36324	-									ASB89499.1	0	79.781	100	smallORF660472	35099	35227	-	24	GGAGG	7									plasmid			1402	c__Bacilli;o__Bacillales;f__Bacillaceae;g__Bacillus;x__Bacillus subtilis group;s__Bacillus licheniformis	Bacilli	Bacillales
2	expansion_to_homologs	CP065648.1__plasmid	Firmicutes	CP065648.1	Bacillus licheniformis	FDAARGOS_923	(<= <====)	-4	QPR75186.1	Cluster 9983	False	subfam_01_Rap	60079	61179	-									ASB89499.1	0	79.781	100	smallORF660454	59954	60082	-	24	GGAGG	7									plasmid			1402	c__Bacilli;o__Bacillales;f__Bacillaceae;g__Bacillus;x__Bacillus subtilis group;s__Bacillus licheniformis	Bacilli	Bacillales
2	strict_detection	CP065791.1__questionable(80)_prophage__1871620-2019448	Firmicutes	CP065791.1	Bacillus velezensis	LBUM279	(<= <====)	-4	QPV79300.1	Cluster 6848	True	subfam_01_Rap	1888602	1889762	-	3q15B00-i1	-	97.9	3.3e-93					RapA_[B._subtilis]	8.88e-72	35.99	99.2	smallORF101662	1888486	1888605	-	16	GGAG	7	SP(Sec/SPI)	0.698303	0.698303	0.003436	0.237901	0.06036	CS pos: 21-22. VGA-SY. Pr: 0.3665	14095	chromosome	questionable(80)	1871620-2019448	492670	c__Bacilli;o__Bacillales;f__Bacillaceae;g__Bacillus;x__Bacillus subtilis group;x__Bacillus amyloliquefaciens group;s__Bacillus velezensis	Bacilli	Bacillales
2	strict_detection	CP065791.1__questionable(80)_prophage__1871620-2019448	Firmicutes	CP065791.1	Bacillus velezensis	LBUM279	(====> =>)	29	QPV79367.1	Cluster 7603	True	subfam_06_AimR_subtilis	1955371	1956510	+	AimR	-	99.2	6.6e-161					AimR_[B._phage_phi3T]	0	75.266	98.7	QPV79368.1	1956540	1956671	+				SP(Sec/SPI)	0.901003	0.901003	0.007086	0.086913	0.004999	CS pos: 30-31. ASA-SD. Pr: 0.7243	5439	chromosome	questionable(80)	1871620-2019448	492670	c__Bacilli;o__Bacillales;f__Bacillaceae;g__Bacillus;x__Bacillus subtilis group;x__Bacillus amyloliquefaciens group;s__Bacillus velezensis	Bacilli	Bacillales
2	strict_detection	CP066190.1__plasmid	Firmicutes	CP066190.1	Bacillus cytotoxicus	E28.3	(<= <====)	-1	QTR77004.1	Cluster 10457	False	subfam_01_Rap	4649	5743	-	3q15B00-i1	-	96.6	1.1e-88					RapA_[B._subtilis]	1.55e-22	26.558	94.4	QTR77003.1	4491	4649	-				SP(Sec/SPI)	0.948038	0.948038	0.018023	0.024177	0.009761	CS pos: 29-30. LEA-KK. Pr: 0.7598	5504	plasmid			580165	c__Bacilli;o__Bacillales;f__Bacillaceae;g__Bacillus;x__Bacillus cereus group;s__Bacillus cytotoxicus	Bacilli	Bacillales
2	strict_detection	CP066190.1__plasmid	Firmicutes	CP066190.1	Bacillus cytotoxicus	E28.3	(====> =>)	-4	QTR77014.1	Cluster 5541	False	subfam_04_AimR_cereus	12137	13360	+	AimR-TPR	-	98.4	9.4e-61					AimR-like_[B._phage_Waukesha]	6.3e-50	32.115	92.6	QTR77015.1	13357	13512	+				SP(Sec/SPI)	0.534376	0.534376	0.003041	0.444682	0.017901	CS pos: 24-25. AGS-KE. Pr: 0.1357	5505	plasmid			580165	c__Bacilli;o__Bacillales;f__Bacillaceae;g__Bacillus;x__Bacillus cereus group;s__Bacillus cytotoxicus	Bacilli	Bacillales
2	strict_detection	CP066196.1__plasmid	Firmicutes	CP066196.1	Bacillus cytotoxicus	E8.1	(<= <====)	-1	QTR69268.1	Cluster 10457	False	subfam_01_Rap	4649	5743	-	3q15B00-i1	-	96.6	1.1e-88					RapA_[B._subtilis]	1.55e-22	26.558	94.4	QTR69267.1	4491	4649	-				SP(Sec/SPI)	0.948038	0.948038	0.018023	0.024177	0.009761	CS pos: 29-30. LEA-KK. Pr: 0.7598	5517	plasmid			580165	c__Bacilli;o__Bacillales;f__Bacillaceae;g__Bacillus;x__Bacillus cereus group;s__Bacillus cytotoxicus	Bacilli	Bacillales
2	strict_detection	CP066196.1__plasmid	Firmicutes	CP066196.1	Bacillus cytotoxicus	E8.1	(====> =>)	-4	QTR69278.1	Cluster 5541	False	subfam_04_AimR_cereus	12137	13360	+	AimR-TPR	-	98.4	9.4e-61					AimR-like_[B._phage_Waukesha]	6.3e-50	32.115	92.6	QTR69279.1	13357	13512	+				SP(Sec/SPI)	0.534376	0.534376	0.003041	0.444682	0.017901	CS pos: 24-25. AGS-KE. Pr: 0.1357	5518	plasmid			580165	c__Bacilli;o__Bacillales;f__Bacillaceae;g__Bacillus;x__Bacillus cereus group;s__Bacillus cytotoxicus	Bacilli	Bacillales
2	strict_detection	CP066219.1__incomplete(50)_prophage__2108847-2146840	Firmicutes	CP066219.1	Bacillus siamensis	B28	(====> =>)	-4	QQD80392.1	Cluster 9147	True	subfam_01_Rap	2119114	2120229	+	3q15B00-i1	-	96.8	3.1e-78					RapA_[B._subtilis]	4.64e-28	25.886	96.6	QQD80393.1	2120226	2120348	+				SP(Sec/SPI)	0.675586	0.675586	0.001866	0.295679	0.026869	CS pos: 25-26. LST-DS. Pr: 0.1883	5522	chromosome	incomplete(50)	2108847-2146840	659243	c__Bacilli;o__Bacillales;f__Bacillaceae;g__Bacillus;x__Bacillus subtilis group;x__Bacillus amyloliquefaciens group;s__Bacillus siamensis	Bacilli	Bacillales
2	strict_detection	CP066219.1__incomplete(50)_prophage__2108847-2146840	Firmicutes	CP066219.1	Bacillus siamensis	B28	(====> =>)	-4	QQD80397.1	Cluster 7366	True	subfam_01_Rap	2126486	2127631	+	3q15B00-i1	-	97.9	2e-89					RapA_[B._subtilis]	1.07e-55	36.198	99.2	smallORF101098	2127628	2127741	+	16	GGAG	7	SP(Sec/SPI)	0.605054	0.605054	0.001413	0.359024	0.034508	CS pos: 19-20. AGA-SY. Pr: 0.2660	14162	chromosome	incomplete(50)	2108847-2146840	659243	c__Bacilli;o__Bacillales;f__Bacillaceae;g__Bacillus;x__Bacillus subtilis group;x__Bacillus amyloliquefaciens group;s__Bacillus siamensis	Bacilli	Bacillales
2	strict_detection	CP066849.1__plasmid	Firmicutes	CP066849.1	Bacillus mycoides	BPN 08/1	(<= <====)	-1	QWI78336.1	Cluster 9165	True	subfam_01_Rap	92329	93444	-	3q15B00-i1	-	96	1.4e-95					RapA_[B._subtilis]	3.26e-21	25	85.7	QWI78335.1	92168	92329	-				SP(Sec/SPI)	0.908495	0.908495	0.002912	0.054414	0.034179	CS pos: 27-28. SQT-DQ. Pr: 0.2495	5540	plasmid			1405	c__Bacilli;o__Bacillales;f__Bacillaceae;g__Bacillus;x__Bacillus cereus group;s__Bacillus mycoides	Bacilli	Bacillales
2	strict_detection	CP066849.1__plasmid	Firmicutes	CP066849.1	Bacillus mycoides	BPN 08/1	(<= <====)	-4	QWI78360.1	Cluster 5549	False	subfam_04_AimR_cereus	127393	128616	-	AimR-TPR	-	98.9	1.7e-59					AimR-like_[B._phage_Waukesha]	4.78e-47	30.513	93.4	QWI78359.1	127241	127396	-				SP(Sec/SPI)	0.554952	0.554952	0.00344	0.422548	0.01906	CS pos: 22-23. TAA-GS. Pr: 0.2402	5541	plasmid			1405	c__Bacilli;o__Bacillales;f__Bacillaceae;g__Bacillus;x__Bacillus cereus group;s__Bacillus mycoides	Bacilli	Bacillales
2	strict_detection	CP070340.1__plasmid	Firmicutes	CP070340.1	Bacillus cereus	VKM B-370	(<= <====)	20	QRY18383.1	Cluster 7064	True	subfam_04_AimR_cereus	203482	204633	-	AimR-TPR	-	97.8	3.7e-49	mbf_short4	SM00530	75	1.5e-06	AimR-like_[B._phage_Waukesha]	5.33e-12	26.276	95.9	QRY18382.1	203294	203461	-				SP(Sec/SPI)	0.899358	0.899358	0.001908	0.078387	0.020347	CS pos: 24-25. SLG-KM. Pr: 0.3864	5653	plasmid			1396	c__Bacilli;o__Bacillales;f__Bacillaceae;g__Bacillus;x__Bacillus cereus group;s__Bacillus cereus	Bacilli	Bacillales
2	strict_detection	CP070340.1__plasmid	Firmicutes	CP070340.1	Bacillus cereus	VKM B-370	(<= <====)	11	QRY18494.1	Cluster 2938	True	subfam_05_NprR	30022	31296	-	3q15B00-i1	-	95.5	1e-47	51844	47413	90.8	7.2e-11	NprR_[B._thuringensis]	3.08e-40	25.61	96.5	QRY18493.1	29762	30010	-				SP(Sec/SPI)	0.702539	0.702539	0.000682	0.021089	0.27569	CS pos: 24-25. IYS-NN. Pr: 0.4276	5652	plasmid			1396	c__Bacilli;o__Bacillales;f__Bacillaceae;g__Bacillus;x__Bacillus cereus group;s__Bacillus cereus	Bacilli	Bacillales
2	strict_detection	CP070976.1__intact(94)_prophage__2187836-2318593	Firmicutes	CP070976.1	Bacillus halotolerans	MBH1	(<= <====)	13	QVN25822.1	Cluster 6850	True	subfam_06_AimR_subtilis	2242961	2244121	-	AimR	-	99.7	1.3e-177					AimR_[B._phage_phi3T]	2.9e-91	39.13	95.3	QVN25821.1	2242822	2242947	-				SP(Sec/SPI)	0.954451	0.954451	0.002806	0.035141	0.007603	CS pos: 21-22. ISA-DS. Pr: 0.6345	5683	chromosome	intact(94)	2187836-2318593	260554	c__Bacilli;o__Bacillales;f__Bacillaceae;g__Bacillus;x__Bacillus subtilis group;x__Bacillus mojavensis subgroup;s__Bacillus halotolerans	Bacilli	Bacillales
2	strict_detection	CP070976.1__intact(94)_prophage__2187836-2318593	Firmicutes	CP070976.1	Bacillus halotolerans	MBH1	(====> =>)	-4	QVN25888.1	Cluster 6851	True	subfam_01_Rap	2303454	2304614	+	3q15B00-i1	-	98.1	1.7e-93					RapA_[B._subtilis]	2.56e-75	38.303	99.2	smallORF110547	2304611	2304730	+	16	GGAG	7	SP(Sec/SPI)	0.717226	0.717226	0.003292	0.213478	0.066003	CS pos: 21-22. VGA-SY. Pr: 0.3758	14351	chromosome	intact(94)	2187836-2318593	260554	c__Bacilli;o__Bacillales;f__Bacillaceae;g__Bacillus;x__Bacillus subtilis group;x__Bacillus mojavensis subgroup;s__Bacillus halotolerans	Bacilli	Bacillales
2	strict_detection	CP071970.1__incomplete(60)_prophage__2201529-2340099	Firmicutes	CP071970.1	Bacillus amyloliquefaciens	XJ5	(<= <====)	29	QTG83484.1	Cluster 7371	True	subfam_06_AimR_subtilis	2264422	2265567	-	AimR	-	99.5	3.5e-160					AimR_[B._phage_phi3T]	0	71.164	98.7	QTG83483.1	2264261	2264392	-				SP(Sec/SPI)	0.912663	0.912663	0.00551	0.075229	0.006597	CS pos: 28-29. STA-AP. Pr: 0.6277	5746	chromosome	incomplete(60)	2201529-2340099	1390	c__Bacilli;o__Bacillales;f__Bacillaceae;g__Bacillus;x__Bacillus subtilis group;x__Bacillus amyloliquefaciens group;s__Bacillus amyloliquefaciens	Bacilli	Bacillales
2	strict_detection	CP071970.1__incomplete(60)_prophage__2201529-2340099	Firmicutes	CP071970.1	Bacillus amyloliquefaciens	XJ5	(====> =>)	-4	QTG83547.1	Cluster 6825	False	subfam_01_Rap	2329041	2330201	+	3q15B00-i1	-	97.9	4.6e-95					RapA_[B._subtilis]	2.92e-73	36.923	99.2	smallORF106894	2330198	2330317	+	16	GGAG	7	SP(Sec/SPI)	0.578357	0.578357	0.004677	0.339879	0.077087	CS pos: 21-22. LGA-SY. Pr: 0.2585	14425	chromosome	incomplete(60)	2201529-2340099	1390	c__Bacilli;o__Bacillales;f__Bacillaceae;g__Bacillus;x__Bacillus subtilis group;x__Bacillus amyloliquefaciens group;s__Bacillus amyloliquefaciens	Bacilli	Bacillales
2	strict_detection	CP072056.1__plasmid	Firmicutes	CP072056.1	Bacillus mycoides	JAS85/1	(====> =>)	-4	QWI92649.1	Cluster 10551	False	subfam_01_Rap	316762	317856	+	3q15B00-i1	-	97.1	2.3e-97					RapA_[B._subtilis]	1.4e-31	27.635	91	QWI92650.1	317853	317993	+				SP(Sec/SPI)	0.843466	0.843466	0.004977	0.073463	0.078094	CS pos: 32-33. ALS-EE. Pr: 0.4032	5752	plasmid			1405	c__Bacilli;o__Bacillales;f__Bacillaceae;g__Bacillus;x__Bacillus cereus group;s__Bacillus mycoides	Bacilli	Bacillales
2	expansion_to_homologs	CP072056.1__plasmid	Firmicutes	CP072056.1	Bacillus mycoides	JAS85/1	(====> =>)	-1	QWI92697.1	Cluster 9905	False	subfam_01_Rap	362412	363512	+									ANV74355.1	0	85.246	100	smallORF725193	363512	363670	+	22	AGGAG	10									plasmid			1405	c__Bacilli;o__Bacillales;f__Bacillaceae;g__Bacillus;x__Bacillus cereus group;s__Bacillus mycoides	Bacilli	Bacillales
2	strict_detection	CP072062.1__plasmid	Firmicutes	CP072062.1	Bacillus mycoides	JAS06/1	(====> =>)	-4	QWJ03565.1	Cluster 10551	False	subfam_01_Rap	325851	326945	+	3q15B00-i1	-	97.1	2.3e-97					RapA_[B._subtilis]	1.4e-31	27.635	91	QWJ03566.1	326942	327082	+				SP(Sec/SPI)	0.843466	0.843466	0.004977	0.073463	0.078094	CS pos: 32-33. ALS-EE. Pr: 0.4032	5762	plasmid			1405	c__Bacilli;o__Bacillales;f__Bacillaceae;g__Bacillus;x__Bacillus cereus group;s__Bacillus mycoides	Bacilli	Bacillales
2	expansion_to_homologs	CP072062.1__plasmid	Firmicutes	CP072062.1	Bacillus mycoides	JAS06/1	(====> =>)	-1	QWJ03607.1	Cluster 9905	False	subfam_01_Rap	366004	367104	+									ANV74355.1	0	85.246	100	smallORF725326	367104	367262	+	22	AGGAG	10									plasmid			1405	c__Bacilli;o__Bacillales;f__Bacillaceae;g__Bacillus;x__Bacillus cereus group;s__Bacillus mycoides	Bacilli	Bacillales
2	strict_detection	CP072693.1__plasmid	Firmicutes	CP072693.1	Bacillus thuringiensis	IMBL-B9	(====> =>)	-1	USP55949.1	Cluster 11462	True	subfam_01_Rap	52028	53101	+	3q15B00-i1	-	97.4	8.5e-92					RapA_[B._subtilis]	2.32e-24	25.397	82.1	USP55950.1	53101	53235	+				SP(Sec/SPI)	0.837634	0.837634	0.002632	0.109232	0.050501	CS pos: 27-28. LQS-VS. Pr: 0.1320	5797	plasmid			1428	c__Bacilli;o__Bacillales;f__Bacillaceae;g__Bacillus;x__Bacillus cereus group;s__Bacillus thuringiensis	Bacilli	Bacillales
2	strict_detection	CP072693.1__plasmid	Firmicutes	CP072693.1	Bacillus thuringiensis	IMBL-B9	(<= <====)	-4	USP56040.1	Cluster 6242	True	subfam_04_AimR_cereus	124670	125860	-	AimR-TPR	-	98.9	4.7e-55					AimR-like_[B._phage_Waukesha]	4.89e-39	29.659	93.7	USP56039.1	124518	124673	-				SP(Sec/SPI)	0.695759	0.695759	0.003895	0.292784	0.007563	CS pos: 20-21. VYA-AT. Pr: 0.5587	5798	plasmid			1428	c__Bacilli;o__Bacillales;f__Bacillaceae;g__Bacillus;x__Bacillus cereus group;s__Bacillus thuringiensis	Bacilli	Bacillales
2	strict_detection	CP076290.1__incomplete(40)_prophage__2230182-2367875	Firmicutes	CP076290.1	Bacillus velezensis	Q12	(<= <====)	28	QWK23510.1	Cluster 7379	True	subfam_06_AimR_subtilis	2296127	2297272	-	AimR	-	99.7	2.2e-161					AimR_[B._phage_phi3T]	0	71.958	98.7	QWK23509.1	2295967	2296098	-				SP(Sec/SPI)	0.909249	0.909249	0.00483	0.080007	0.005915	CS pos: 28-29. STA-AP. Pr: 0.6255	6143	chromosome	incomplete(40)	2230182-2367875	492670	c__Bacilli;o__Bacillales;f__Bacillaceae;g__Bacillus;x__Bacillus subtilis group;x__Bacillus amyloliquefaciens group;s__Bacillus velezensis	Bacilli	Bacillales
2	expansion_to_homologs	CP076290.1__incomplete(40)_prophage__2230182-2367875	Firmicutes	CP076290.1	Bacillus velezensis	Q12	(====> =>)	-47	QWK27188.1	Cluster 7571	False	subfam_01_Rap	2361919	2363061	+									AFZ91058.1	0	93.386	99.5	smallORF726219	2363015	2363233	+	13	GAG	10									chromosome	incomplete(40)	2230182-2367875	492670	c__Bacilli;o__Bacillales;f__Bacillaceae;g__Bacillus;x__Bacillus subtilis group;x__Bacillus amyloliquefaciens group;s__Bacillus velezensis	Bacilli	Bacillales
2	strict_detection	CP076542.1__plasmid	Firmicutes	CP076542.1	Bacillus thuringiensis	GR007	(<= <====)	46	QWS48732.1	Cluster 6919	False	subfam_04_AimR_cereus	17037	18194	-	AimR-TPR	-	98.9	2.5e-50					AimR-like_[B._phage_Waukesha]	7.09e-55	32.648	96.7	QWS48731.1	16850	16990	-				SP(Sec/SPI)	0.705893	0.705893	0.002044	0.278164	0.013899	CS pos: 25-26. TDT-KE. Pr: 0.1177	6189	plasmid			1428	c__Bacilli;o__Bacillales;f__Bacillaceae;g__Bacillus;x__Bacillus cereus group;s__Bacillus thuringiensis	Bacilli	Bacillales
2	strict_detection	CP076542.1__plasmid	Firmicutes	CP076542.1	Bacillus thuringiensis	GR007	(<= <====)	-4	QWS48744.1	Cluster 7687	False	subfam_01_Rap	27527	28627	-	3q15B00-i1	-	97.4	1.4e-86					RapA_[B._subtilis]	2.12e-26	27.688	95.2	QWS48743.1	27285	27530	-				SP(Sec/SPI)	0.975831	0.975831	0.00128	0.020557	0.002332	CS pos: 28-29. SQA-DH. Pr: 0.5001	6190	plasmid			1428	c__Bacilli;o__Bacillales;f__Bacillaceae;g__Bacillus;x__Bacillus cereus group;s__Bacillus thuringiensis	Bacilli	Bacillales
2	expansion_to_homologs	CP078082.1__plasmid	Firmicutes	CP078082.1	Bacillus tropicus	EMB20	(<= <====)	-1	UOK49080.1	Cluster 10003	False	subfam_01_Rap	268571	269671	-									ANV74355.1	0	85.792	100	smallORF840553	268413	268571	-	22	AGGAG	10									plasmid			2026188	c__Bacilli;o__Bacillales;f__Bacillaceae;g__Bacillus;x__Bacillus cereus group;s__Bacillus tropicus	Bacilli	Bacillales
2	strict_detection	CP078082.1__plasmid	Firmicutes	CP078082.1	Bacillus tropicus	EMB20	(<= <====)	-1	UOK49271.1	Cluster 11459	True	subfam_01_Rap	149466	150539	-	3q15B00-i1	-	97.4	9.3e-93					RapA_[B._subtilis]	4.29e-23	25.079	82.1	smallORF139007	149332	149466	-	22	AGGAG	10	SP(Sec/SPI)	0.828973	0.828973	0.003221	0.134797	0.033009	CS pos: 29-30. SVS-KE. Pr: 0.2189	14877	plasmid			2026188	c__Bacilli;o__Bacillales;f__Bacillaceae;g__Bacillus;x__Bacillus cereus group;s__Bacillus tropicus	Bacilli	Bacillales
2	strict_detection	CP081873.1__plasmid	Firmicutes	CP081873.1	Bacillus toyonensis	UTDF19-29B	(====> =>)	-1	UKS63094.1	Cluster 10597	True	subfam_01_Rap	26003	27097	+	3q15B00-i1	-	97.6	1.1e-90					RapA_[B._subtilis]	5.46e-26	26.203	97.9	UKS63095.1	27097	27264	+				SP(Sec/SPI)	0.784894	0.784894	0.002605	0.147878	0.064624	CS pos: 29-30. QNA-EH. Pr: 0.2783	6307	plasmid			155322	c__Bacilli;o__Bacillales;f__Bacillaceae;g__Bacillus;x__Bacillus cereus group;s__Bacillus toyonensis	Bacilli	Bacillales
2	expansion_to_homologs	CP081873.1__plasmid	Firmicutes	CP081873.1	Bacillus toyonensis	UTDF19-29B	(====> =>)	-1	UKS63112.1	Cluster 9998	False	subfam_01_Rap	49860	50960	+									ANV74355.1	0	86.339	100	smallORF801979	50960	51118	+	22	AGGAG	10									plasmid			155322	c__Bacilli;o__Bacillales;f__Bacillaceae;g__Bacillus;x__Bacillus cereus group;s__Bacillus toyonensis	Bacilli	Bacillales
2	strict_detection	CP082283.1__questionable(80)_prophage__1822239-1963515	Firmicutes	CP082283.1	Bacillus amyloliquefaciens	JP3144	(====> =>)	29	QZY34554.1	Cluster 7381	True	subfam_06_AimR_subtilis	1899147	1900292	+	AimR	-	99.7	2.8e-160					AimR_[B._phage_phi3T]	0	72.414	98.4	QZY34555.1	1900322	1900453	+				SP(Sec/SPI)	0.912663	0.912663	0.00551	0.075229	0.006597	CS pos: 28-29. STA-AP. Pr: 0.6277	6336	chromosome	questionable(80)	1822239-1963515	1390	c__Bacilli;o__Bacillales;f__Bacillaceae;g__Bacillus;x__Bacillus subtilis group;x__Bacillus amyloliquefaciens group;s__Bacillus amyloliquefaciens	Bacilli	Bacillales
2	expansion_to_homologs	CP082283.1__questionable(80)_prophage__1822239-1963515	Firmicutes	CP082283.1	Bacillus amyloliquefaciens	JP3144	(<= <====)	-47	QZY34793.1	Cluster 7575	False	subfam_01_Rap	1837005	1838147	-									AFZ91058.1	0	92.593	99.5	smallORF750971	1836833	1837051	-	13	GAG	10									chromosome	questionable(80)	1822239-1963515	1390	c__Bacilli;o__Bacillales;f__Bacillaceae;g__Bacillus;x__Bacillus subtilis group;x__Bacillus amyloliquefaciens group;s__Bacillus amyloliquefaciens	Bacilli	Bacillales
2	expansion_to_homologs	CP083089.1__plasmid	Firmicutes	CP083089.1	Bacillus thuringiensis	B401	(====> =>)	-49	UEK82211.1	Cluster 9013	False	subfam_01_Rap	66476	67591	+									ACM15882.1	0	84.14	100	smallORF771019	67543	67719	+	0											plasmid			1428	c__Bacilli;o__Bacillales;f__Bacillaceae;g__Bacillus;x__Bacillus cereus group;s__Bacillus thuringiensis	Bacilli	Bacillales
2	expansion_to_homologs	CP083089.1__plasmid	Firmicutes	CP083089.1	Bacillus thuringiensis	B401	(====> =>)	-26	UEK82220.1	Cluster 3741	False	subfam_04_AimR_cereus	2794	4056	+									QUW39835.1	3.2e-136	50.611	97.1	smallORF771036	4031	4183	+	22	AGGAG	8									plasmid			1428	c__Bacilli;o__Bacillales;f__Bacillaceae;g__Bacillus;x__Bacillus cereus group;s__Bacillus thuringiensis	Bacilli	Bacillales
2	expansion_to_homologs	CP083106.1__plasmid	Firmicutes	CP083106.1	Bacillus thuringiensis	ABTS-351	(====> =>)	-49	UEK88908.1	Cluster 9013	False	subfam_01_Rap	73364	74479	+									ACM15882.1	0	84.14	100	smallORF770726	74431	74607	+	0											plasmid			1428	c__Bacilli;o__Bacillales;f__Bacillaceae;g__Bacillus;x__Bacillus cereus group;s__Bacillus thuringiensis	Bacilli	Bacillales
2	expansion_to_homologs	CP083106.1__plasmid	Firmicutes	CP083106.1	Bacillus thuringiensis	ABTS-351	(====> =>)	-26	UEK88921.1	Cluster 3741	False	subfam_04_AimR_cereus	12198	13460	+									QUW39835.1	3.2e-136	50.611	97.1	smallORF770742	13435	13587	+	22	AGGAG	8									plasmid			1428	c__Bacilli;o__Bacillales;f__Bacillaceae;g__Bacillus;x__Bacillus cereus group;s__Bacillus thuringiensis	Bacilli	Bacillales
2	strict_detection	CP083764.1__intact(110)_prophage__1726042-1862258	Firmicutes	CP083764.1	Bacillus velezensis	DMB07	(<= <====)	-4	UBM47502.1	Cluster 6825	False	subfam_01_Rap	1736864	1738024	-	3q15B00-i1	-	97.9	4.6e-95					RapA_[B._subtilis]	2.92e-73	36.923	99.2	smallORF121594	1736748	1736867	-	16	GGAG	7	SP(Sec/SPI)	0.578357	0.578357	0.004677	0.339879	0.077087	CS pos: 21-22. LGA-SY. Pr: 0.2585	15162	chromosome	intact(110)	1726042-1862258	492670	c__Bacilli;o__Bacillales;f__Bacillaceae;g__Bacillus;x__Bacillus subtilis group;x__Bacillus amyloliquefaciens group;s__Bacillus velezensis	Bacilli	Bacillales
2	strict_detection	CP083764.1__intact(110)_prophage__1726042-1862258	Firmicutes	CP083764.1	Bacillus velezensis	DMB07	(====> =>)	20	UBM47576.1	Cluster 7323	False	subfam_06_AimR_subtilis	1805524	1806669	+	AimR	-	99.7	3.9e-160					AimR_[B._phage_phi3T]	0	71.164	98.7	UBM47577.1	1806690	1806830	+				SP(Sec/SPI)	0.908992	0.908992	0.008298	0.07402	0.00869	CS pos: 31-32. STA-AP. Pr: 0.6099	6473	chromosome	intact(110)	1726042-1862258	492670	c__Bacilli;o__Bacillales;f__Bacillaceae;g__Bacillus;x__Bacillus subtilis group;x__Bacillus amyloliquefaciens group;s__Bacillus velezensis	Bacilli	Bacillales
2	expansion_to_homologs	CP085410.1__plasmid	Firmicutes	CP085410.1	Bacillus thuringiensis	KF1	(====> =>)	-1	USL16396.1	Cluster 10005	False	subfam_01_Rap	257889	258989	+									ANV74355.1	0	86.339	100	smallORF870547	258989	259147	+	22	AGGAG	10									plasmid			1428	c__Bacilli;o__Bacillales;f__Bacillaceae;g__Bacillus;x__Bacillus cereus group;s__Bacillus thuringiensis	Bacilli	Bacillales
2	strict_detection	CP085410.1__plasmid	Firmicutes	CP085410.1	Bacillus thuringiensis	KF1	(====> =>)	-1	USL16475.1	Cluster 11461	True	subfam_01_Rap	360760	361833	+	3q15B00-i1	-	97.4	8.4e-92					RapA_[B._subtilis]	1.1e-23	25.397	82.1	smallORF144592	361833	361967	+	22	AGGAG	10	SP(Sec/SPI)	0.797475	0.797475	0.004743	0.150062	0.04772	CS pos: 27-28. LQS-VS. Pr: 0.1907	15247	plasmid			1428	c__Bacilli;o__Bacillales;f__Bacillaceae;g__Bacillus;x__Bacillus cereus group;s__Bacillus thuringiensis	Bacilli	Bacillales
2	strict_detection	CP091115.1__plasmid	Firmicutes	CP091115.1	Bacillus thuringiensis	x023	(<= <====)	-4	UJT50276.1	Cluster 11219	False	subfam_01_Rap	15057	16136	-	3q15B00-i1	-	97.9	5.5e-94					RapA_[B._subtilis]	4.45e-29	27.473	95.2	UJT50275.1	14914	15060	-				SP(Sec/SPI)	0.518021	0.518021	0.00276	0.401741	0.077478	CS pos: 29-30. IQT-HD. Pr: 0.2013	6758	plasmid			1428	c__Bacilli;o__Bacillales;f__Bacillaceae;g__Bacillus;x__Bacillus cereus group;s__Bacillus thuringiensis	Bacilli	Bacillales
2	strict_detection	CP091115.1__plasmid	Firmicutes	CP091115.1	Bacillus thuringiensis	x023	(<= <====)	-4	UJT50282.1	Cluster 11219	False	subfam_01_Rap	6544	7623	-	3q15B00-i1	-	97.9	5.5e-94					RapA_[B._subtilis]	4.45e-29	27.473	95.2	UJT50281.1	6401	6547	-				SP(Sec/SPI)	0.518021	0.518021	0.00276	0.401741	0.077478	CS pos: 29-30. IQT-HD. Pr: 0.2013	6757	plasmid			1428	c__Bacilli;o__Bacillales;f__Bacillaceae;g__Bacillus;x__Bacillus cereus group;s__Bacillus thuringiensis	Bacilli	Bacillales
2	strict_detection	CP091117.1__plasmid	Firmicutes	CP091117.1	Bacillus thuringiensis	x023	(====> =>)	-4	UJT50301.1	Cluster 11219	False	subfam_01_Rap	11530	12609	+	3q15B00-i1	-	97.9	5.5e-94					RapA_[B._subtilis]	4.45e-29	27.473	95.2	UJT50302.1	12606	12752	+				SP(Sec/SPI)	0.518021	0.518021	0.00276	0.401741	0.077478	CS pos: 29-30. IQT-HD. Pr: 0.2013	6760	plasmid			1428	c__Bacilli;o__Bacillales;f__Bacillaceae;g__Bacillus;x__Bacillus cereus group;s__Bacillus thuringiensis	Bacilli	Bacillales
2	strict_detection	CP091117.1__plasmid	Firmicutes	CP091117.1	Bacillus thuringiensis	x023	(====> =>)	-4	UJT50310.1	Cluster 11219	False	subfam_01_Rap	3023	4102	+	3q15B00-i1	-	97.9	5.5e-94					RapA_[B._subtilis]	4.45e-29	27.473	95.2	UJT50311.1	4099	4245	+				SP(Sec/SPI)	0.518021	0.518021	0.00276	0.401741	0.077478	CS pos: 29-30. IQT-HD. Pr: 0.2013	6759	plasmid			1428	c__Bacilli;o__Bacillales;f__Bacillaceae;g__Bacillus;x__Bacillus cereus group;s__Bacillus thuringiensis	Bacilli	Bacillales
2	strict_detection	CP101834.1__plasmid	Firmicutes	CP101834.1	Bacillus pumilus	NDY-10	(<= <====)	-11	UUD44627.1	Cluster 6862	True	subfam_01_Rap	63274	64434	-	3ulqA00-i1	-	96.9	3.6e-97					RapA_[B._subtilis]	3.61e-62	34.375	97.9	UUD44626.1	63138	63284	-				SP(Sec/SPI)	0.941074	0.941074	0.003143	0.031633	0.02415	CS pos: 23-24. VQS-NV. Pr: 0.6241	7244	plasmid			1408	c__Bacilli;o__Bacillales;f__Bacillaceae;g__Bacillus;s__Bacillus pumilus	Bacilli	Bacillales
2	strict_detection	CP101834.1__plasmid	Firmicutes	CP101834.1	Bacillus pumilus	NDY-10	(====> =>)	-4	UUD44639.1	Cluster 9579	True	subfam_01_Rap	72478	73587	+	3q15B00-i1	-	96.8	3.8e-69					RapA_[B._subtilis]	1.29e-25	25.613	96.2	smallORF147955	73584	73700	+	24	GGAGG	7	SP(Sec/SPI)	0.547083	0.547083	0.007836	0.06743	0.377651	CS pos: 23-24. TNA-YL. Pr: 0.2203	16004	plasmid			1408	c__Bacilli;o__Bacillales;f__Bacillaceae;g__Bacillus;s__Bacillus pumilus	Bacilli	Bacillales
2	strict_detection	HE617159.1__questionable(80)_prophage__3012939-3056275	Firmicutes	HE617159.1	Bacillus velezensis	CAU B946	(<= <====)	-11	CCF06344.1	Cluster 8030	True	subfam_01_Rap	3013624	3014754	-	3q15B00-i1	-	99.2	1.8e-117					RapA_[B._subtilis]	7.34e-116	47.872	99.2	smallORF11711	3013506	3013634	-	16	GGAG	9	SP(Sec/SPI)	0.696065	0.696065	0.013835	0.23323	0.05687	CS pos: 28-29. VVS-FD. Pr: 0.2664	16303	chromosome	questionable(80)	3012939-3056275	1114958	c__Bacilli;o__Bacillales;f__Bacillaceae;g__Bacillus;x__Bacillus subtilis group;x__Bacillus amyloliquefaciens group;s__Bacillus velezensis;x__Bacillus velezensis CAU B946	Bacilli	Bacillales
2	strict_detection	HE617159.1__questionable(80)_prophage__3012939-3056275	Firmicutes	HE617159.1	Bacillus velezensis	CAU B946	(<= <====)	38	CCF06381.1	Cluster 13239	True	subfam_06_AimR_subtilis	3053043	3054005	-	AimR	-	79.3	1.1e-133					AimR_[B._phage_phi3T]	4.6e-61	34.967	80.4	smallORF11694	3052870	3053004	-	27	AGGAGG	10	SP(Sec/SPI)	0.799502	0.799502	0.004818	0.18304	0.01264	CS pos: 28-29. IHS-AS. Pr: 0.4978	16304	chromosome	questionable(80)	3012939-3056275	1114958	c__Bacilli;o__Bacillales;f__Bacillaceae;g__Bacillus;x__Bacillus subtilis group;x__Bacillus amyloliquefaciens group;s__Bacillus velezensis;x__Bacillus velezensis CAU B946	Bacilli	Bacillales
2	strict_detection	HE774679.1__questionable(90)_prophage__1862012-2003636	Firmicutes	HE774679.1	Bacillus velezensis	YAU B9601-Y2	(<= <====)	-4	CCG49737.1	Cluster 6813	True	subfam_01_Rap	1872156	1873316	-	3q15B00-i1	-	97.9	1.1e-94					RapA_[B._subtilis]	1.06e-72	36.667	99.2	smallORF11863	1872040	1872159	-	16	GGAG	7	SP(Sec/SPI)	0.578357	0.578357	0.004677	0.339879	0.077087	CS pos: 21-22. LGA-SY. Pr: 0.2585	16310	chromosome	questionable(90)	1862012-2003636	1155777	c__Bacilli;o__Bacillales;f__Bacillaceae;g__Bacillus;x__Bacillus subtilis group;x__Bacillus amyloliquefaciens group;s__Bacillus velezensis;x__Bacillus velezensis YAU B9601-Y2	Bacilli	Bacillales
2	strict_detection	HE774679.1__questionable(90)_prophage__1862012-2003636	Firmicutes	HE774679.1	Bacillus velezensis	YAU B9601-Y2	(====> =>)	28	CCG49796.1	Cluster 6971	False	subfam_06_AimR_subtilis	1939108	1940262	+	AimR	-	99.7	2.1e-167					AimR_[B._phage_phi3T]	4.41e-160	58.575	98.7	smallORF11820	1940291	1940416	+	27	AGGAGG	7	SP(Sec/SPI)	0.771973	0.771973	0.002265	0.213083	0.012679	CS pos: 27-28. VQT-AN. Pr: 0.4538	16311	chromosome	questionable(90)	1862012-2003636	1155777	c__Bacilli;o__Bacillales;f__Bacillaceae;g__Bacillus;x__Bacillus subtilis group;x__Bacillus amyloliquefaciens group;s__Bacillus velezensis;x__Bacillus velezensis YAU B9601-Y2	Bacilli	Bacillales
2	strict_detection	HG328253.1__incomplete(60)_prophage__2149297-2294612	Firmicutes	HG328253.1	Bacillus velezensis	UCMB-5033	(<= <====)	21	CDG30054.1	Cluster 7149	True	subfam_06_AimR_subtilis	2209877	2211025	-	AimR	-	99.7	1.7e-157					AimR_[B._phage_phi3T]	7.08e-161	59.631	98.7	smallORF14542	2209715	2209855	-	19	AGGGGG	9	SP(Sec/SPI)	0.631213	0.631213	0.004163	0.333945	0.030679	CS pos: 27-28. IET-AS. Pr: 0.2306	16331	chromosome	incomplete(60)	2149297-2294612	1338518	c__Bacilli;o__Bacillales;f__Bacillaceae;g__Bacillus;x__Bacillus subtilis group;x__Bacillus amyloliquefaciens group;s__Bacillus velezensis;x__Bacillus velezensis UCMB5033	Bacilli	Bacillales
2	strict_detection	HG328253.1__incomplete(60)_prophage__2149297-2294612	Firmicutes	HG328253.1	Bacillus velezensis	UCMB-5033	(====> =>)	-4	CDG30123.1	Cluster 6814	True	subfam_01_Rap	2277004	2278164	+	3q15B00-i1	-	97.9	3.9e-94					RapA_[B._subtilis]	4.66e-72	36.504	99.2	smallORF14569	2278161	2278280	+	16	GGAG	7	SP(Sec/SPI)	0.698303	0.698303	0.003436	0.237901	0.06036	CS pos: 21-22. VGA-SY. Pr: 0.3665	16332	chromosome	incomplete(60)	2149297-2294612	1338518	c__Bacilli;o__Bacillales;f__Bacillaceae;g__Bacillus;x__Bacillus subtilis group;x__Bacillus amyloliquefaciens group;s__Bacillus velezensis;x__Bacillus velezensis UCMB5033	Bacilli	Bacillales
2	strict_detection	KY030782.1__viral_genome	Viruses	KY030782.1	Bacillus phage phi3T		(<= <====)	-11	APD21157.1	Cluster 7585	True	subfam_01_Rap	10062	11201	-	3q15B00-i1	-	98.9	3.6e-120					RapA_[B._subtilis]	2.32e-122	47.354	99.2	APD21156.1	9896	10072	-				SP(Sec/SPI)	0.758755	0.758755	0.003808	0.053226	0.184212	CS pos: 33-34. QEA-RR. Pr: 0.1115	9	viral_genome			10736	c__Caudoviricetes;g__Spbetavirus;x__unclassified Spbetavirus;s__Bacillus phage phi3T	Caudoviricetes
2	strict_detection	KY030782.1__viral_genome	Viruses	KY030782.1	Bacillus phage phi3T		(====> =>)	30	APD21232.1	Cluster 7060	False	subfam_06_AimR_subtilis	68883	70019	+	AimR	-	98.4	9.2e-166					AimR_[B._phage_phi3T]	0	100	100	APD21233.1	70050	70181	+				SP(Sec/SPI)	0.915247	0.915247	0.004922	0.076225	0.003606	CS pos: 30-31. ASA-SD. Pr: 0.7048	11	viral_genome			10736	c__Caudoviricetes;g__Spbetavirus;x__unclassified Spbetavirus;s__Bacillus phage phi3T	Caudoviricetes
2	strict_detection	MT601272.1__viral_genome	Viruses	MT601272.1	Bacillus phage vB_BsuS-Goe11		(<= <====)	-11	QMV48770.1	Cluster 7586	True	subfam_01_Rap	11916	13055	-	3q15B00-i1	-	98.9	1.1e-120					RapA_[B._subtilis]	4.15e-123	47.619	99.2	QMV48769.1	11750	11926	-				SP(Sec/SPI)	0.758755	0.758755	0.003808	0.053226	0.184212	CS pos: 33-34. QEA-RR. Pr: 0.1115	13	viral_genome			2586959	c__Caudoviricetes;g__Spbetavirus;x__unclassified Spbetavirus;s__Bacillus phage vB_BsuS-Goe11	Caudoviricetes
2	strict_detection	MT601272.1__viral_genome	Viruses	MT601272.1	Bacillus phage vB_BsuS-Goe11		(====> =>)	25	QMV48833.1	Cluster 6807	True	subfam_06_AimR_subtilis	66101	67261	+	AimR	-	100	3.1e-171					AimR_[B._phage_phi3T]	2.91e-99	40.633	98.2	QMV48834.1	67287	67415	+				SP(Sec/SPI)	0.959814	0.959814	0.002612	0.034044	0.00353	CS pos: 23-24. AKA-SS. Pr: 0.7286	15	viral_genome			2586959	c__Caudoviricetes;g__Spbetavirus;x__unclassified Spbetavirus;s__Bacillus phage vB_BsuS-Goe11	Caudoviricetes
2	strict_detection	MT601273.1__viral_genome	Viruses	MT601273.1	Bacillus phage vB_BsuS-Goe12		(<= <====)	-11	QMV48942.1	Cluster 7661	True	subfam_01_Rap	10944	12080	-	3q15B00-i1	-	99.2	1.4e-120					RapA_[B._subtilis]	9.39e-123	47.619	99.2	QMV48941.1	10778	10954	-				SP(Sec/SPI)	0.752764	0.752764	0.003809	0.053992	0.189434	CS pos: 33-34. QEA-RR. Pr: 0.1106	16	viral_genome			2586960	c__Caudoviricetes;g__Spbetavirus;x__unclassified Spbetavirus;s__Bacillus phage vB_BsuS-Goe12	Caudoviricetes
2	strict_detection	MT601273.1__viral_genome	Viruses	MT601273.1	Bacillus phage vB_BsuS-Goe12		(====> =>)	13	QMV49007.1	Cluster 6808	True	subfam_06_AimR_subtilis	66470	67630	+	AimR	-	99.7	2.4e-180					AimR_[B._phage_phi3T]	3.09e-95	39.946	95.3	QMV49008.1	67644	67769	+				SP(Sec/SPI)	0.954451	0.954451	0.002806	0.035141	0.007603	CS pos: 21-22. ISA-DS. Pr: 0.6345	18	viral_genome			2586960	c__Caudoviricetes;g__Spbetavirus;x__unclassified Spbetavirus;s__Bacillus phage vB_BsuS-Goe12	Caudoviricetes
2	strict_detection	MT601274.1__viral_genome	Viruses	MT601274.1	Bacillus phage vB_BsuS-Goe13		(<= <====)	-11	QMV49117.1	Cluster 7661	False	subfam_01_Rap	10944	12080	-	3q15B00-i1	-	99.2	1.4e-120					RapA_[B._subtilis]	9.39e-123	47.619	99.2	QMV49116.1	10778	10954	-				SP(Sec/SPI)	0.752764	0.752764	0.003809	0.053992	0.189434	CS pos: 33-34. QEA-RR. Pr: 0.1106	19	viral_genome			2586961	c__Caudoviricetes;g__Spbetavirus;x__unclassified Spbetavirus;s__Bacillus phage vB_BsuS-Goe13	Caudoviricetes
2	strict_detection	MT601274.1__viral_genome	Viruses	MT601274.1	Bacillus phage vB_BsuS-Goe13		(====> =>)	13	QMV49185.1	Cluster 6808	False	subfam_06_AimR_subtilis	66470	67630	+	AimR	-	99.7	2.4e-180					AimR_[B._phage_phi3T]	3.09e-95	39.946	95.3	QMV49186.1	67644	67769	+				SP(Sec/SPI)	0.954451	0.954451	0.002806	0.035141	0.007603	CS pos: 21-22. ISA-DS. Pr: 0.6345	21	viral_genome			2586961	c__Caudoviricetes;g__Spbetavirus;x__unclassified Spbetavirus;s__Bacillus phage vB_BsuS-Goe13	Caudoviricetes
2	strict_detection	OL580764.1__viral_genome	Viruses	OL580764.1	Bacillus phage vB_BsuS-Goe14		(<= <====)	-11	UIS26464.1	Cluster 7662	True	subfam_01_Rap	12366	13502	-	3q15B00-i1	-	99.2	7.1e-121					RapA_[B._subtilis]	1.38e-123	47.884	99.2	UIS26463.1	12200	12376	-				SP(Sec/SPI)	0.758755	0.758755	0.003808	0.053226	0.184212	CS pos: 33-34. QEA-RR. Pr: 0.1115	23	viral_genome			2901257	c__Caudoviricetes;g__Spbetavirus;x__unclassified Spbetavirus;s__Bacillus phage vB_BsuS-Goe14	Caudoviricetes
2	strict_detection	OL580764.1__viral_genome	Viruses	OL580764.1	Bacillus phage vB_BsuS-Goe14		(====> =>)	25	UIS26525.1	Cluster 6807	False	subfam_06_AimR_subtilis	70808	71968	+	AimR	-	100	3.1e-171					AimR_[B._phage_phi3T]	2.91e-99	40.633	98.2	UIS26526.1	71994	72122	+				SP(Sec/SPI)	0.959814	0.959814	0.002612	0.034044	0.00353	CS pos: 23-24. AKA-SS. Pr: 0.7286	25	viral_genome			2901257	c__Caudoviricetes;g__Spbetavirus;x__unclassified Spbetavirus;s__Bacillus phage vB_BsuS-Goe14	Caudoviricetes
2	strict_detection	OM236515.1__viral_genome	Viruses	OM236515.1	Bacillus phage SPR		(====> =>)	-1	UNY48551.1	Cluster 9283	True	subfam_01_Rap	16650	17762	+	3q15B00-i1	-	96.8	5.9e-74					RapA_[B._subtilis]	1.2e-25	23.641	96.8	UNY48552.1	17762	17896	+				SP(Sec/SPI)	0.95332	0.95332	0.005438	0.022692	0.018551	CS pos: 27-28. AES-TT. Pr: 0.5555	27	viral_genome			10725	c__Caudoviricetes;f__Siphoviridae;x__unclassified Siphoviridae;s__Bacillus phage SPR	Caudoviricetes
2	strict_detection	OM236515.1__viral_genome	Viruses	OM236515.1	Bacillus phage SPR		(====> =>)	13	UNY48631.1	Cluster 6809	True	subfam_06_AimR_subtilis	85302	86462	+	AimR	-	99.7	5.2e-180					AimR_[B._phage_phi3T]	7.49e-95	39.674	95.3	UNY48632.1	86476	86601	+				SP(Sec/SPI)	0.954451	0.954451	0.002806	0.035141	0.007603	CS pos: 21-22. ISA-DS. Pr: 0.6345	28	viral_genome			10725	c__Caudoviricetes;f__Siphoviridae;x__unclassified Siphoviridae;s__Bacillus phage SPR	Caudoviricetes
[truncated: 2 more columns]
