# Supplementary material for: Large-Scale Identification of Known and Novel RRNPP Quorum-Sensing Systems by RRNPP_Detector Captures Novel Features of Bacterial, Plasmidic, and Viral Coevolution
Source: Mol Biol Evol. 2023 Mar 17;40(4):msad062. doi: 10.1093/molbev/msad062 (PMC10075063; doi:10.1093/molbev/msad062)
Supplement: msad062_Supplementary_Data [file msad062_supplementary_data.zip › TableS5_candidate_BGCs_potentially_under_control_of_a_RRNPP_QSS.xlsx]

## Sheet: S4
BGC_start	BGC_end	BGC_product	dataset	genomic_accession	species	strain	genomic_context	intergenic_distance	receptor_id	grp_identical_proteins	rep_sequence	receptor_cluster	r_start	r_end	r_strand	TPR_hmm_name	TPR_hmm_accession	TPR_hmm_evalue	DNA-bd_hmm_name	DNA-bd_hmm_accession	DNA-bd_hmm_evalue	homologous_ref_receptor	blastp_evalue	perc_identity	perc_cover	propeptide_id	p_start	p_end	p_strand	p_RBS_bin	p_RBS_motif	p_RBS_spacer	Prediction	propeptide_score	SP(Sec/SPI)	TAT(Tat/SPI)	LIPO(Sec/SPII)	OTHER	CS_Position	qss_id	genetic_element	Phaster_prophage_prediction	prophage_region	taxid	lineage	class	order	family	genus
1816476	1838642	RaS-RiPP	Firmicutes	CP035740.1	Staphylococcus pseudintermedius	53_88	(<= ====>)	89	QBG75541.1	Cluster 17836	True	subfam_02_Rgg	1827788	1828642	+	TIGR01716	TIGR01716	5.2e-54	51844	47413	1.1e-10	Rgg2_[S._pyogenes]	1.39e-101	55.16	95.1	smallORF181382	1827588	1827698	-	15	AGGA	9	SHP_propeptide	0.756						9177	chromosome			283734	c__Bacilli;o__Bacillales;f__Staphylococcaceae;g__Staphylococcus;x__Staphylococcus intermedius group;s__Staphylococcus pseudintermedius	Bacilli	Bacillales	Staphylococcaceae	Staphylococcus
1601211	1623377	RaS-RiPP	Firmicutes	CP066710.1	Staphylococcus pseudintermedius	DSP034	(<= ====>)	89	QQJ52478.1	Cluster 17843	True	subfam_02_Rgg	1612523	1613377	+	TIGR01716	TIGR01716	9.7e-54	51844	47413	1.2e-10	Rgg2_[S._pyogenes]	4.41e-102	55.16	95.1	smallORF185950	1612323	1612433	-	15	AGGA	9	SHP_propeptide	0.755						12816	chromosome			283734	c__Bacilli;o__Bacillales;f__Staphylococcaceae;g__Staphylococcus;x__Staphylococcus intermedius group;s__Staphylococcus pseudintermedius	Bacilli	Bacillales	Staphylococcaceae	Staphylococcus
1639212	1661741	lanthipeptide-class-iii	Firmicutes	CP066711.1	Staphylococcus pseudintermedius	DSP030	(<= ====>)	97	QQJ80321.1	Cluster 17845	True	subfam_02_Rgg	1642615	1643469	+	TIGR01716	TIGR01716	2.1e-53	51844	47413	1.1e-10	Rgg2_[S._pyogenes]	2.42e-102	55.516	95.1	smallORF185970	1642407	1642517	-	15	AGGA	9	SHP_propeptide	0.744						12817	chromosome			283734	c__Bacilli;o__Bacillales;f__Staphylococcaceae;g__Staphylococcus;x__Staphylococcus intermedius group;s__Staphylococcus pseudintermedius	Bacilli	Bacillales	Staphylococcaceae	Staphylococcus
1628766	1650932	RaS-RiPP	Firmicutes	CP066716.1	Staphylococcus pseudintermedius	DG099	(<= ====>)	89	QQJ70597.1	Cluster 17844	True	subfam_02_Rgg	1640078	1640932	+	TIGR01716	TIGR01716	5.2e-54	51844	47413	1.3e-10	Rgg2_[S._pyogenes]	7.21e-102	55.16	95.1	smallORF185959	1639878	1639988	-	15	AGGA	9	SHP_propeptide	0.755						12819	chromosome			283734	c__Bacilli;o__Bacillales;f__Staphylococcaceae;g__Staphylococcus;x__Staphylococcus intermedius group;s__Staphylococcus pseudintermedius	Bacilli	Bacillales	Staphylococcaceae	Staphylococcus
2556989	2578469	RaS-RiPP	Firmicutes	CP048279.1	Staphylococcus sp. MI 10-1553	MI 10-1553	(<= ====>)	80	QHW38036.1	Cluster 17841	True	subfam_02_Rgg	2567615	2568469	+	TIGR01716	TIGR01716	1.7e-58	51844	47413	2.7e-10	Rgg2_[S._pyogenes]	9.9e-103	54.804	95.1	QHW38035.1	2567361	2567534	-				SHP_propeptide	0.662						10967	chromosome			1912064	c__Bacilli;o__Bacillales;f__Staphylococcaceae;g__Staphylococcus;x__unclassified Staphylococcus;s__Staphylococcus sp. MI 10-1553	Bacilli	Bacillales	Staphylococcaceae	Staphylococcus
2440279	2452140	RiPP-like	Firmicutes	CP012148.1	Lacticaseibacillus paracasei	L9	(<= ====>)	128	AKU60481.1	Cluster 14853	True	subfam_02_Rgg	2452269	2453165	+	TIGR01716	TIGR01716	6.7e-17	mbf_short4	SM00530	1.2e-10	RopB_[S._pyogenes]	4.32e-14	23.95	79.5	AKU60480.1	2452009	2452140	-				SP(Sec/SPI)	0.941872	0.941872	0.027006	0.024353	0.006769	CS pos: 32-33. ISA-AS. Pr: 0.4164	4045	chromosome			1597	c__Bacilli;o__Lactobacillales;f__Lactobacillaceae;g__Lacticaseibacillus;s__Lacticaseibacillus paracasei	Bacilli	Lactobacillales	Lactobacillaceae	Lacticaseibacillus
744538	766436	LAP	Firmicutes	CP040852.1	Ligilactobacillus murinus	V10	(====> =>)	99	QIA89324.1	Cluster 16088	True	subfam_02_Rgg	751997	752875	+	TIGR01716	TIGR01716	3.4e-34	51844	47413	1.5e-09	Rgg2_[S._pyogenes]	1.93e-17	26.038	88.5	smallORF183625	752975	753073	+	22	AGGAG	9	SP(Sec/SPI)	0.644741	0.644741	0.020652	0.062339	0.272268	CS pos: 20-21. ESG-VT. Pr: 0.0812	9786	chromosome			1622	c__Bacilli;o__Lactobacillales;f__Lactobacillaceae;g__Ligilactobacillus;s__Ligilactobacillus murinus	Bacilli	Lactobacillales	Lactobacillaceae	Ligilactobacillus
247269	257569	RiPP-like	Firmicutes	CP014324.1	Oenococcus oeni	UBOCC-A-315001	(<= <====)	113	AVI93572.1	Cluster 16573	True	subfam_02_Rgg	252683	253552	-	TIGR01716	TIGR01716	1.5e-18	51844	47413	9.5e-09	Rgg2_[S._pyogenes]	1.17e-12	24.87	62.5	AVI95004.1	252270	252569	-				SP(Sec/SPI)	0.988218	0.988218	0.004645	0.005066	0.002072	CS pos: 27-28. ASA-AT. Pr: 0.7183	4365	chromosome			1247	c__Bacilli;o__Lactobacillales;f__Lactobacillaceae;g__Oenococcus;s__Oenococcus oeni	Bacilli	Lactobacillales	Lactobacillaceae	Oenococcus
247269	257569	RiPP-like	Firmicutes	CP014324.1	Oenococcus oeni	UBOCC-A-315001	(<= <====)	246	AVI93572.1	Cluster 16573	True	subfam_02_Rgg	252683	253552	-	TIGR01716	TIGR01716	1.5e-18	51844	47413	9.5e-09	Rgg2_[S._pyogenes]	1.17e-12	24.87	62.5	smallORF179470	252275	252436	-	13	AGG	8	SP(Sec/SPI)	0.764616	0.764616	0.007766	0.008496	0.219123	CS pos: 31-32. VQA-KE. Pr: 0.7078	4366	chromosome			1247	c__Bacilli;o__Lactobacillales;f__Lactobacillaceae;g__Oenococcus;s__Oenococcus oeni	Bacilli	Lactobacillales	Lactobacillaceae	Oenococcus
1401288	1417780	RaS-RiPP	Firmicutes	CP015902.1	Lactococcus lactis	UC06	(<= ====>)	277	ARE20925.1	Cluster 14854	True	subfam_02_Rgg	1413304	1414200	+	TIGR01716	TIGR01716	7e-24	51844	47413	4.5e-08	Rgg2_[S._pyogenes]	3.31e-21	27.138	89.2	smallORF177702	1412949	1413026	-	27	AGGAGG	10	SP(Sec/SPI)	0.419637	0.419637	0.011023	0.160611	0.408728	CS pos: 19-20. ILS-YP. Pr: 0.0196	4809	chromosome			1360	c__Bacilli;o__Lactobacillales;f__Streptococcaceae;g__Lactococcus;s__Lactococcus lactis;x__Lactococcus lactis subsp. lactis	Bacilli	Lactobacillales	Streptococcaceae	Lactococcus
922096	945362	RaS-RiPP	Firmicutes	CP046521.1	Streptococcus canis	HL_100	(<= ====>)	90	QJD13311.1	Cluster 17429	True	subfam_02_Rgg	932097	932957	+	TIGR01716	TIGR01716	1.6e-45	mbf_short4	SM00530	3.8e-11	Rgg2_[S._pyogenes]	9.4e-33	28.52	92.7	smallORF183335	931935	932006	-	16	GAGG	8	SHP_propeptide	0.274						10645	chromosome			1329	c__Bacilli;o__Lactobacillales;f__Streptococcaceae;g__Streptococcus;s__Streptococcus canis	Bacilli	Lactobacillales	Streptococcaceae	Streptococcus
636461	679398	NRPS	Firmicutes	CP053790.1	Streptococcus canis	HL_77_2	(<==== =>)	88	QKG75302.1	Cluster 17974	True	subfam_02_Rgg	648240	649091	-	TIGR01716	TIGR01716	2.8e-56	51844	47413	1.2e-10	Rgg2_[S._pyogenes]	1.94e-106	56.071	95.1	QKG76620.1	649180	649251	+				SHP_propeptide	0.419						11545	chromosome			1329	c__Bacilli;o__Lactobacillales;f__Streptococcaceae;g__Streptococcus;s__Streptococcus canis	Bacilli	Lactobacillales	Streptococcaceae	Streptococcus
493914	516092	RaS-RiPP	Firmicutes	CP046628.1	Streptococcus equinus	CNU 77-23	(<==== =>)	80	QGX44245.1	Cluster 16975	True	subfam_02_Rgg	505229	506092	-	TIGR01716	TIGR01716	1.7e-43	51844	47413	2.8e-08	Rgg2_[S._pyogenes]	2.16e-27	26.429	93.8	smallORF183398	506173	506244	+	24	GGAGG	7	SP(Sec/SPI)	0.392134	0.392134	0.015111	0.219275	0.373481	CS pos: 21-22. VIG-VG. Pr: 0.0690	10680	chromosome			1335	c__Bacilli;o__Lactobacillales;f__Streptococcaceae;g__Streptococcus;s__Streptococcus equinus	Bacilli	Lactobacillales	Streptococcaceae	Streptococcus
502483	525093	lanthipeptide-class-iv	Firmicutes	CP046628.1	Streptococcus equinus	CNU 77-23	(<==== =>)	80	QGX44245.1	Cluster 16975	True	subfam_02_Rgg	505229	506092	-	TIGR01716	TIGR01716	1.7e-43	51844	47413	2.8e-08	Rgg2_[S._pyogenes]	2.16e-27	26.429	93.8	smallORF183398	506173	506244	+	24	GGAGG	7	SP(Sec/SPI)	0.392134	0.392134	0.015111	0.219275	0.373481	CS pos: 21-22. VIG-VG. Pr: 0.0690	10680	chromosome			1335	c__Bacilli;o__Lactobacillales;f__Streptococcaceae;g__Streptococcus;s__Streptococcus equinus	Bacilli	Lactobacillales	Streptococcaceae	Streptococcus
1109342	1133387	RaS-RiPP	Firmicutes	CP047883.1	Streptococcus mitis	S022-V3-A4	(<==== =>)	78	QKL33181.1	Cluster 18168	True	subfam_02_Rgg	1119343	1120191	-	TIGR01716	TIGR01716	1.5e-46	51844	47413	7.8e-11	Rgg2_[S._pyogenes]	1.51e-101	53.929	95.1	smallORF184176	1120270	1120341	+	24	GGAGG	6	SHP_propeptide	0.392						10909	chromosome			28037	c__Bacilli;o__Lactobacillales;f__Streptococcaceae;g__Streptococcus;s__Streptococcus mitis	Bacilli	Lactobacillales	Streptococcaceae	Streptococcus
1112031	1133387	sactipeptide	Firmicutes	CP047883.1	Streptococcus mitis	S022-V3-A4	(<==== =>)	78	QKL33181.1	Cluster 18168	True	subfam_02_Rgg	1119343	1120191	-	TIGR01716	TIGR01716	1.5e-46	51844	47413	7.8e-11	Rgg2_[S._pyogenes]	1.51e-101	53.929	95.1	smallORF184176	1120270	1120341	+	24	GGAGG	6	SHP_propeptide	0.392						10909	chromosome			28037	c__Bacilli;o__Lactobacillales;f__Streptococcaceae;g__Streptococcus;s__Streptococcus mitis	Bacilli	Lactobacillales	Streptococcaceae	Streptococcus
98905	121611	lanthipeptide-class-ii	Firmicutes	CP044492.1	Streptococcus mutans	T8	(====> =>)	348	QFG43931.1	Cluster 16973	True	subfam_02_Rgg	107464	108327	+	TIGR01716	TIGR01716	2.5e-67	51844	47413	5.4e-08	Rgg2_[S._pyogenes]	4.94e-21	28.223	94.4	QFG42931.1	108676	108837	+				SP(Sec/SPI)	0.538316	0.538316	0.001716	0.007118	0.452849	CS pos: 26-27. LGG-NR. Pr: 0.1421	10178	chromosome			1309	c__Bacilli;o__Lactobacillales;f__Streptococcaceae;g__Streptococcus;s__Streptococcus mutans	Bacilli	Lactobacillales	Streptococcaceae	Streptococcus
1108244	1150596	NRPS	Firmicutes	CP051650.1	Streptococcus pneumoniae	B1900	(<= ====>)	78	UAU39812.1	Cluster 17979	True	subfam_02_Rgg	1130872	1131723	+	TIGR01716	TIGR01716	7.1e-54	51844	47413	1.1e-10	Rgg2_[S._pyogenes]	4.27e-104	54.643	95.1	UAU40643.1	1130722	1130793	-				SHP_propeptide	0.392						11417	chromosome			1313	c__Bacilli;o__Lactobacillales;f__Streptococcaceae;g__Streptococcus;s__Streptococcus pneumoniae	Bacilli	Lactobacillales	Streptococcaceae	Streptococcus
1078070	1121244	NRPS-like	Firmicutes	LN847353.1	Streptococcus pneumoniae	A66	(<= ====>)	79	CRI61846.1	Cluster 17969	True	subfam_02_Rgg	1103301	1104152	+	TIGR01716	TIGR01716	3.9e-54	51844	47413	7e-11	Rgg2_[S._pyogenes]	8.39e-104	54.643	95.1	smallORF176050	1103150	1103221	-	15	AGGA	9	SHP_propeptide	0.46						17284	chromosome			1313	c__Bacilli;o__Lactobacillales;f__Streptococcaceae;g__Streptococcus;s__Streptococcus pneumoniae	Bacilli	Lactobacillales	Streptococcaceae	Streptococcus
1125059	1150625	lanthipeptide-class-ii	Firmicutes	LR216022.1	Streptococcus pneumoniae	2245STDY5699131	(<==== =>)	58	VFH60710.1	Cluster 16253	True	subfam_02_Rgg	1133988	1134863	-	TIGR01716	TIGR01716	1.8e-61	51844	47413	1.7e-10	Rgg2_[S._pyogenes]	1.2e-102	54.804	95.1	smallORF192548	1134922	1134993	+	15	AGGA	9	SHP_propeptide	0.46						17419	chromosome			1313	c__Bacilli;o__Lactobacillales;f__Streptococcaceae;g__Streptococcus;s__Streptococcus pneumoniae	Bacilli	Lactobacillales	Streptococcaceae	Streptococcus
1202926	1245944	NRPS	Firmicutes	LR216024.1	Streptococcus pneumoniae	2245STDY5699394	(<= ====>)	58	VFH62446.1	Cluster 16254	True	subfam_02_Rgg	1226246	1227121	+	TIGR01716	TIGR01716	1.2e-61	51844	47413	1e-10	Rgg2_[S._pyogenes]	1.26e-103	55.16	95.1	smallORF192556	1226107	1226187	-	15	AGGA	9	SHP_propeptide	0.354						17422	chromosome			1313	c__Bacilli;o__Lactobacillales;f__Streptococcaceae;g__Streptococcus;s__Streptococcus pneumoniae	Bacilli	Lactobacillales	Streptococcaceae	Streptococcus
114022	138076	lanthipeptide-class-i	Firmicutes	LR216031.1	Streptococcus pneumoniae	2245STDY5982722	(====> =>)	290	VFH75428.1	Cluster 17014	True	subfam_02_Rgg	122582	123445	+	TIGR01716	TIGR01716	4.2e-61	51844	47413	8.6e-08					VFH75430.1	123736	123840	+				SP(Sec/SPI)	0.552536	0.552536	0.007859	0.086861	0.352745	CS pos: 24-25. VSS-GV. Pr: 0.0624	17440	chromosome			1313	c__Bacilli;o__Lactobacillales;f__Streptococcaceae;g__Streptococcus;s__Streptococcus pneumoniae	Bacilli	Lactobacillales	Streptococcaceae	Streptococcus
990060	1015527	lanthipeptide-class-ii	Firmicutes	LR216041.1	Streptococcus pneumoniae	2245STDY6031048	(<==== =>)	58	VFH99833.1	Cluster 16257	True	subfam_02_Rgg	998101	998976	-	TIGR01716	TIGR01716	1.8e-61	51844	47413	3e-10	Rgg2_[S._pyogenes]	5e-103	54.804	95.1	smallORF192704	999035	999106	+	15	AGGA	9	SHP_propeptide	0.46						17478	chromosome			1313	c__Bacilli;o__Lactobacillales;f__Streptococcaceae;g__Streptococcus;s__Streptococcus pneumoniae	Bacilli	Lactobacillales	Streptococcaceae	Streptococcus
172932	196986	lanthipeptide-class-i	Firmicutes	LR216051.1	Streptococcus pneumoniae	2245STDY6106337	(====> =>)	289	VFI15068.1	Cluster 15478	True	subfam_02_Rgg	181493	182356	+	TIGR01716	TIGR01716	1.8e-61	51844	47413	1.6e-07					VFI15070.1	182646	182750	+				SP(Sec/SPI)	0.552536	0.552536	0.007859	0.086861	0.352745	CS pos: 24-25. VSS-GV. Pr: 0.0624	17516	chromosome			1313	c__Bacilli;o__Lactobacillales;f__Streptococcaceae;g__Streptococcus;s__Streptococcus pneumoniae	Bacilli	Lactobacillales	Streptococcaceae	Streptococcus
124907	148961	lanthipeptide-class-i	Firmicutes	LR216064.1	Streptococcus pneumoniae		(====> =>)	303	VFI37753.1	Cluster 17023	True	subfam_02_Rgg	133454	134317	+	TIGR01716	TIGR01716	2.3e-63	51844	47413	1.1e-07	Rgg2_[S._pyogenes]	5.1e-11	21.831	94.1	VFI37759.1	134621	134725	+				SP(Sec/SPI)	0.552536	0.552536	0.007859	0.086861	0.352745	CS pos: 24-25. VSS-GV. Pr: 0.0624	17556	chromosome			1313	c__Bacilli;o__Lactobacillales;f__Streptococcaceae;g__Streptococcus;s__Streptococcus pneumoniae	Bacilli	Lactobacillales	Streptococcaceae	Streptococcus
164054	188108	lanthipeptide-class-i	Firmicutes	LR216066.1	Streptococcus pneumoniae	2245STDY6179186	(====> =>)	289	VFI40706.1	Cluster 17025	True	subfam_02_Rgg	172615	173478	+	TIGR01716	TIGR01716	4.5e-63	51844	47413	1e-07	Rgg2_[S._pyogenes]	9.61e-11	21.831	94.1	VFI40714.1	173768	173872	+				SP(Sec/SPI)	0.552536	0.552536	0.007859	0.086861	0.352745	CS pos: 24-25. VSS-GV. Pr: 0.0624	17564	chromosome			1313	c__Bacilli;o__Lactobacillales;f__Streptococcaceae;g__Streptococcus;s__Streptococcus pneumoniae	Bacilli	Lactobacillales	Streptococcaceae	Streptococcus
184798	208852	lanthipeptide-class-i	Firmicutes	LR536831.1	Streptococcus pneumoniae	2245STDY5699475	(====> =>)	294	VGM69812.1	Cluster 17026	True	subfam_02_Rgg	193354	194217	+	TIGR01716	TIGR01716	8.4e-64	51844	47413	9.6e-08	Rgg2_[S._pyogenes]	1.87e-14	22.183	94.1	VGM69813.1	194512	194616	+				SP(Sec/SPI)	0.552536	0.552536	0.007859	0.086861	0.352745	CS pos: 24-25. VSS-GV. Pr: 0.0624	17573	chromosome			1313	c__Bacilli;o__Lactobacillales;f__Streptococcaceae;g__Streptococcus;s__Streptococcus pneumoniae	Bacilli	Lactobacillales	Streptococcaceae	Streptococcus
210162	234216	lanthipeptide-class-i	Firmicutes	LR536833.1	Streptococcus pneumoniae	2245STDY5775553	(====> =>)	289	VGM71944.1	Cluster 17027	True	subfam_02_Rgg	218723	219586	+	TIGR01716	TIGR01716	4.5e-63	51844	47413	1e-07	Rgg2_[S._pyogenes]	1.04e-10	21.831	94.1	VGM71945.1	219876	219980	+				SP(Sec/SPI)	0.552536	0.552536	0.007859	0.086861	0.352745	CS pos: 24-25. VSS-GV. Pr: 0.0624	17574	chromosome			1313	c__Bacilli;o__Lactobacillales;f__Streptococcaceae;g__Streptococcus;s__Streptococcus pneumoniae	Bacilli	Lactobacillales	Streptococcaceae	Streptococcus
904787	947241	NRPS-like	Firmicutes	HE983624.1	Streptococcus pneumoniae	A45	(<==== =>)	79	CCM08220.1	Cluster 17962	True	subfam_02_Rgg	920960	921811	-	TIGR01716	TIGR01716	1.5e-51	51844	47413	1.1e-10	Rgg2_[S._pyogenes]	2.19e-103	54.643	95.1	smallORF173401	921891	921962	+	15	AGGA	9	SHP_propeptide	0.437						17192	chromosome			869309	c__Bacilli;o__Lactobacillales;f__Streptococcaceae;g__Streptococcus;s__Streptococcus pneumoniae;x__Streptococcus pneumoniae SPNA45	Bacilli	Lactobacillales	Streptococcaceae	Streptococcus
1026991	1069565	NRPS	Firmicutes	LR594036.1	Streptococcus porcinus	NCTC10710	(<= ====>)	90	VTS29403.1	Cluster 17856	True	subfam_02_Rgg	1057136	1057990	+	TIGR01716	TIGR01716	2.7e-50	51844	47413	2.2e-11	Rgg2_[S._pyogenes]	3.99e-99	54.804	95.1	smallORF193008	1056974	1057045	-	22	AGGAG	7	SHP_propeptide	0.365						17613	chromosome			1340	c__Bacilli;o__Lactobacillales;f__Streptococcaceae;g__Streptococcus;s__Streptococcus porcinus	Bacilli	Lactobacillales	Streptococcaceae	Streptococcus
1119070	1162058	NRPS	Firmicutes	LS483388.1	Streptococcus porcinus	NCTC10999	(<= ====>)	91	SQG44365.1	Cluster 17853	True	subfam_02_Rgg	1149219	1150073	+	TIGR01716	TIGR01716	1.1e-49	51844	47413	1.5e-11	Rgg2_[S._pyogenes]	3.74e-100	54.804	95.1	smallORF191730	1149056	1149127	-	22	AGGAG	7	SHP_propeptide	0.324						17850	chromosome			1340	c__Bacilli;o__Lactobacillales;f__Streptococcaceae;g__Streptococcus;s__Streptococcus porcinus	Bacilli	Lactobacillales	Streptococcaceae	Streptococcus
1138884	1180057	T3PKS	Firmicutes	LS483388.1	Streptococcus porcinus	NCTC10999	(<= ====>)	91	SQG44365.1	Cluster 17853	True	subfam_02_Rgg	1149219	1150073	+	TIGR01716	TIGR01716	1.1e-49	51844	47413	1.5e-11	Rgg2_[S._pyogenes]	3.74e-100	54.804	95.1	smallORF191730	1149056	1149127	-	22	AGGAG	7	SHP_propeptide	0.324						17850	chromosome			1340	c__Bacilli;o__Lactobacillales;f__Streptococcaceae;g__Streptococcus;s__Streptococcus porcinus	Bacilli	Lactobacillales	Streptococcaceae	Streptococcus
104683	147668	NRPS	Firmicutes	LR134341.1	Streptococcus pseudoporcinus	NCTC13786	(<==== =>)	91	VEF92859.1	Cluster 17855	True	subfam_02_Rgg	116637	117491	-	TIGR01716	TIGR01716	3.5e-49	51844	47413	2.5e-11	Rgg2_[S._pyogenes]	2.32e-103	55.516	95.1	smallORF192397	117583	117654	+	22	AGGAG	7	SHP_propeptide	0.324						17367	chromosome	incomplete(60)	91785-117745	361101	c__Bacilli;o__Lactobacillales;f__Streptococcaceae;g__Streptococcus;s__Streptococcus pseudoporcinus	Bacilli	Lactobacillales	Streptococcaceae	Streptococcus
1011521	1052694	T3PKS	Firmicutes	LR595858.1	Streptococcus pseudoporcinus	NCTC10228	(<==== =>)	91	VUC97887.1	Cluster 17857	True	subfam_02_Rgg	1043398	1044252	-	TIGR01716	TIGR01716	3.4e-48	51844	47413	2.3e-11	Rgg2_[S._pyogenes]	2.39e-100	54.804	95.1	smallORF193192	1044344	1044415	+	22	AGGAG	7	SHP_propeptide	0.324						17635	chromosome			361101	c__Bacilli;o__Lactobacillales;f__Streptococcaceae;g__Streptococcus;s__Streptococcus pseudoporcinus	Bacilli	Lactobacillales	Streptococcaceae	Streptococcus
1033256	1076241	NRPS	Firmicutes	LR595858.1	Streptococcus pseudoporcinus	NCTC10228	(<==== =>)	91	VUC97887.1	Cluster 17857	True	subfam_02_Rgg	1043398	1044252	-	TIGR01716	TIGR01716	3.4e-48	51844	47413	2.3e-11	Rgg2_[S._pyogenes]	2.39e-100	54.804	95.1	smallORF193192	1044344	1044415	+	22	AGGAG	7	SHP_propeptide	0.324						17635	chromosome			361101	c__Bacilli;o__Lactobacillales;f__Streptococcaceae;g__Streptococcus;s__Streptococcus pseudoporcinus	Bacilli	Lactobacillales	Streptococcaceae	Streptococcus
469299	481181	RiPP-like	Firmicutes	CP014278.2	Streptococcus pyogenes	STAB13021	(<= ====>)	88	AND04446.1	Cluster 16708	True	subfam_02_Rgg	480536	481402	+	TIGR01716	TIGR01716	3.7e-43	51844	47413	6.7e-11	Rgg2_[S._pyogenes]	0	99.306	100	smallORF176669	480379	480447	-	22	AGGAG	6	SHP_propeptide	0.345						4343	chromosome			1314	c__Bacilli;o__Lactobacillales;f__Streptococcaceae;g__Streptococcus;s__Streptococcus pyogenes	Bacilli	Lactobacillales	Streptococcaceae	Streptococcus
427550	446859	RiPP-like	Firmicutes	CP035428.1	Streptococcus pyogenes	emmSTG866.1	(<= ====>)	88	QCK28332.1	Cluster 16724	True	subfam_02_Rgg	446286	447152	+	TIGR01716	TIGR01716	1.2e-42	51844	47413	6.8e-11	Rgg2_[S._pyogenes]	0	99.653	100	smallORF181643	446129	446197	-	22	AGGAG	6	SHP_propeptide	0.345						9076	chromosome			1314	c__Bacilli;o__Lactobacillales;f__Streptococcaceae;g__Streptococcus;s__Streptococcus pyogenes	Bacilli	Lactobacillales	Streptococcaceae	Streptococcus
391851	413951	RiPP-like	Firmicutes	CP060638.1	Streptococcus pyogenes	TSPY141	(<= ====>)	73	UEN79004.1	Cluster 15933	True	subfam_02_Rgg	413348	414229	+	TIGR01716	TIGR01716	8.9e-43	51844	47413	7e-11	Rgg2_[S._pyogenes]	0	100	98	UEN79477.1	413206	413274	-				SHP_propeptide	0.345						12073	chromosome			1314	c__Bacilli;o__Lactobacillales;f__Streptococcaceae;g__Streptococcus;s__Streptococcus pyogenes	Bacilli	Lactobacillales	Streptococcaceae	Streptococcus
383467	395361	RiPP-like	Firmicutes	LS483307.1	Streptococcus pyogenes	NCTC5163	(<= ====>)	88	SQE55396.1	Cluster 16743	True	subfam_02_Rgg	395490	396356	+	TIGR01716	TIGR01716	8.5e-43	51844	47413	6.8e-11	Rgg2_[S._pyogenes]	0	99.653	100	smallORF191182	395333	395401	-	22	AGGAG	6	SHP_propeptide	0.345						17749	chromosome			1314	c__Bacilli;o__Lactobacillales;f__Streptococcaceae;g__Streptococcus;s__Streptococcus pyogenes	Bacilli	Lactobacillales	Streptococcaceae	Streptococcus
384338	396188	RiPP-like	Firmicutes	LS483415.1	Streptococcus pyogenes	NCTC8304	(<= ====>)	88	SQG96314.1	Cluster 16746	True	subfam_02_Rgg	396315	397181	+	TIGR01716	TIGR01716	8.1e-43	51844	47413	7e-11	Rgg2_[S._pyogenes]	0	99.653	100	smallORF191973	396158	396226	-	22	AGGAG	6	SHP_propeptide	0.345						17872	chromosome			1314	c__Bacilli;o__Lactobacillales;f__Streptococcaceae;g__Streptococcus;s__Streptococcus pyogenes	Bacilli	Lactobacillales	Streptococcaceae	Streptococcus
392585	402897	RiPP-like	Firmicutes	CP000259.1	Streptococcus pyogenes	MGAS9429	(<= ====>)	73	ABF31594.1	Cluster 15915	True	subfam_02_Rgg	403009	403890	+	TIGR01716	TIGR01716	8.9e-43	51844	47413	7e-11	Rgg2_[S._pyogenes]	0	100	98.3	smallORF172752	402867	402935	-	22	AGGAG	6	SHP_propeptide	0.345						1672	chromosome			370551	c__Bacilli;o__Lactobacillales;f__Streptococcaceae;g__Streptococcus;s__Streptococcus pyogenes;x__Streptococcus pyogenes serotype M12;x__Streptococcus pyogenes MGAS9429	Bacilli	Lactobacillales	Streptococcaceae	Streptococcus
394647	406541	RiPP-like	Firmicutes	CP007024.1	Streptococcus pyogenes	STAB901	(<= ====>)	87	AIG50019.1	Cluster 16702	True	subfam_02_Rgg	406650	407516	+	TIGR01716	TIGR01716	4.5e-43	51844	47413	6.4e-11	Rgg2_[S._pyogenes]	0	99.653	100	smallORF175300	406494	406562	-	22	AGGAG	6	SHP_propeptide	0.345						2694	chromosome			1440772	c__Bacilli;o__Lactobacillales;f__Streptococcaceae;g__Streptococcus;s__Streptococcus pyogenes;x__Streptococcus pyogenes serotype M44;x__Streptococcus pyogenes STAB901	Bacilli	Lactobacillales	Streptococcaceae	Streptococcus
416034	427898	RiPP-like	Firmicutes	CP000003.1	Streptococcus pyogenes	MGAS10394	(<= ====>)	73	AAT86568.1	Cluster 15914	True	subfam_02_Rgg	428012	428893	+	TIGR01716	TIGR01716	7e-43	51844	47413	7.4e-11	Rgg2_[S._pyogenes]	0	99.306	98.3	smallORF172673	427870	427938	-	22	AGGAG	6	SHP_propeptide	0.345						1639	chromosome			286636	c__Bacilli;o__Lactobacillales;f__Streptococcaceae;g__Streptococcus;s__Streptococcus pyogenes;x__Streptococcus pyogenes serotype M6;x__Streptococcus pyogenes MGAS10394	Bacilli	Lactobacillales	Streptococcaceae	Streptococcus
857805	881072	RaS-RiPP	Firmicutes	CP040798.1	Streptococcus sanguinis	CGMH058	(<= ====>)	90	QLB49873.1	Cluster 16977	True	subfam_02_Rgg	867806	868669	+	TIGR01716	TIGR01716	8.2e-43	51844	47413	9.8e-10	Rgg2_[S._pyogenes]	1.6e-28	25.874	95.1	smallORF184313	867644	867715	-	16	GAGG	8	SHP_propeptide	0.27						9784	chromosome			1305	c__Bacilli;o__Lactobacillales;f__Streptococcaceae;g__Streptococcus;s__Streptococcus sanguinis	Bacilli	Lactobacillales	Streptococcaceae	Streptococcus
2268316	2290712	RaS-RiPP	Firmicutes	CP025095.1	Streptococcus suis	HN136	(<==== =>)	91	AUC92427.1	Cluster 16962	True	subfam_02_Rgg	2279849	2280712	-	TIGR01716	TIGR01716	2.6e-42	mbf_short4	SM00530	2.3e-11	Rgg2_[S._pyogenes]	5.25e-31	28.772	94.4	smallORF179132	2280804	2280875	+	16	GAGG	8	SHP_propeptide	0.261						6782	chromosome			1307	c__Bacilli;o__Lactobacillales;f__Streptococcaceae;g__Streptococcus;s__Streptococcus suis	Bacilli	Lactobacillales	Streptococcaceae	Streptococcus
1741130	1763526	RaS-RiPP	Firmicutes	CP029398.1	Streptococcus suis	HN105	(<==== =>)	91	AWL26606.1	Cluster 16964	True	subfam_02_Rgg	1752663	1753526	-	TIGR01716	TIGR01716	1.3e-42	mbf_short4	SM00530	2.3e-11	Rgg2_[S._pyogenes]	3.49e-31	28.772	94.4	smallORF179997	1753618	1753689	+	16	GAGG	8	SHP_propeptide	0.261						7550	chromosome			1307	c__Bacilli;o__Lactobacillales;f__Streptococcaceae;g__Streptococcus;s__Streptococcus suis	Bacilli	Lactobacillales	Streptococcaceae	Streptococcus
1059916	1083834	RaS-RiPP	Firmicutes	CP031379.1	Streptococcus suis	ISU2660	(<==== =>)	91	QLL56543.1	Cluster 16979	True	subfam_02_Rgg	1072971	1073834	-	TIGR01716	TIGR01716	5.6e-45	51844	47413	2.2e-10	Rgg2_[S._pyogenes]	8.49e-29	26.241	94.4	smallORF184473	1073926	1073997	+	16	GAGG	8	SHP_propeptide	0.256						7840	chromosome			1307	c__Bacilli;o__Lactobacillales;f__Streptococcaceae;g__Streptococcus;s__Streptococcus suis	Bacilli	Lactobacillales	Streptococcaceae	Streptococcus
1768876	1791272	RaS-RiPP	Firmicutes	CP102094.1	Streptococcus suis	12RC1	(<==== =>)	91	UUM23044.1	Cluster 17003	True	subfam_02_Rgg	1780409	1781272	-	TIGR01716	TIGR01716	1.3e-42	mbf_short4	SM00530	5e-11	Rgg2_[S._pyogenes]	2.23e-31	28.772	94.4	smallORF190439	1781364	1781435	+	16	GAGG	8	SHP_propeptide	0.261						16631	chromosome			1307	c__Bacilli;o__Lactobacillales;f__Streptococcaceae;g__Streptococcus;s__Streptococcus suis	Bacilli	Lactobacillales	Streptococcaceae	Streptococcus
1878837	1899956	RaS-RiPP	Firmicutes	CP016877.1	Streptococcus thermophilus	KLDS 3.1003	(<==== =>)	90	AOD27314.1	Cluster 17420	True	subfam_02_Rgg	1890375	1891235	-	TIGR01716	TIGR01716	1.4e-46	mbf_short4	SM00530	3.6e-11	Rgg2_[S._pyogenes]	4.02e-33	28.723	94.4	smallORF176812	1891326	1891397	+	16	GAGG	8	SHP_propeptide	0.274						5027	chromosome			1308	c__Bacilli;o__Lactobacillales;f__Streptococcaceae;g__Streptococcus;s__Streptococcus thermophilus	Bacilli	Lactobacillales	Streptococcaceae	Streptococcus
821220	843938	RaS-RiPP	Firmicutes	CP031545.1	Streptococcus thermophilus	ST109	(<= ====>)	86	AXN97320.1	Cluster 17649	True	subfam_02_Rgg	830881	831738	+	TIGR01716	TIGR01716	3e-41	51844	47413	3.5e-09	Rgg2_[S._pyogenes]	3.01e-24	26.354	92.7	smallORF180273	830723	830794	-	27	AGGAGG	9	SHP_propeptide	0.271						7855	chromosome			1308	c__Bacilli;o__Lactobacillales;f__Streptococcaceae;g__Streptococcus;s__Streptococcus thermophilus	Bacilli	Lactobacillales	Streptococcaceae	Streptococcus
825918	847897	RaS-RiPP	Firmicutes	CP031881.1	Streptococcus thermophilus	ST106	(<= ====>)	86	AXT15387.1	Cluster 17651	True	subfam_02_Rgg	835580	836437	+	TIGR01716	TIGR01716	1.6e-41	51844	47413	1.7e-09	Rgg2_[S._pyogenes]	1.51e-25	27.076	92.7	smallORF180322	835422	835493	-	27	AGGAGG	9	SHP_propeptide	0.271						8043	chromosome			1308	c__Bacilli;o__Lactobacillales;f__Streptococcaceae;g__Streptococcus;s__Streptococcus thermophilus	Bacilli	Lactobacillales	Streptococcaceae	Streptococcus
1915989	1939216	RaS-RiPP	Firmicutes	CP045596.1	Streptococcus thermophilus	TK-P3A	(<==== =>)	86	QOH31528.1	Cluster 17659	True	subfam_02_Rgg	1928359	1929216	-	TIGR01716	TIGR01716	1.7e-40	51844	47413	1.8e-09	Rgg2_[S._pyogenes]	1.21e-25	27.076	92.7	smallORF184989	1929303	1929374	+	27	AGGAGG	9	SHP_propeptide	0.271						10264	chromosome			1308	c__Bacilli;o__Lactobacillales;f__Streptococcaceae;g__Streptococcus;s__Streptococcus thermophilus	Bacilli	Lactobacillales	Streptococcaceae	Streptococcus
828605	850299	RaS-RiPP	Firmicutes	LR822014.1	Streptococcus thermophilus		(<= ====>)	86	CAD0134421.1	Cluster 17684	True	subfam_02_Rgg	837248	838105	+	TIGR01716	TIGR01716	3.6e-42	51844	47413	1.8e-09	Rgg2_[S._pyogenes]	3.76e-26	27.076	92.7	smallORF193339	837090	837161	-	27	AGGAGG	9	SHP_propeptide	0.271						17665	chromosome			1308	c__Bacilli;o__Lactobacillales;f__Streptococcaceae;g__Streptococcus;s__Streptococcus thermophilus	Bacilli	Lactobacillales	Streptococcaceae	Streptococcus
900731	943728	NRPS-like	Firmicutes	LR822031.1	Streptococcus thermophilus		(<= ====>)	81	CAD0158946.1	Cluster 17858	True	subfam_02_Rgg	929523	930377	+	TIGR01716	TIGR01716	1.3e-55	51844	47413	1.6e-09	Rgg2_[S._pyogenes]	6.06e-102	54.448	95.1	smallORF193452	929370	929441	-	15	AGGA	9	SHP_propeptide	0.394						17695	chromosome			1308	c__Bacilli;o__Lactobacillales;f__Streptococcaceae;g__Streptococcus;s__Streptococcus thermophilus	Bacilli	Lactobacillales	Streptococcaceae	Streptococcus
809263	832491	RaS-RiPP	Firmicutes	LT604076.1	Streptococcus thermophilus	ACA-DC 2	(<= ====>)	86	SCB63102.1	Cluster 17683	True	subfam_02_Rgg	819264	820121	+	TIGR01716	TIGR01716	1.1e-40	51844	47413	2e-09	Rgg2_[S._pyogenes]	7.66e-26	27.076	92.7	smallORF191032	819106	819177	-	16	GAGG	9	SHP_propeptide	0.271						17926	chromosome			1308	c__Bacilli;o__Lactobacillales;f__Streptococcaceae;g__Streptococcus;s__Streptococcus thermophilus	Bacilli	Lactobacillales	Streptococcaceae	Streptococcus
832008	853701	RaS-RiPP	Firmicutes	CP000024.1	Streptococcus thermophilus	CNRZ1066	(<= ====>)	77	AAV62502.1	Cluster 16695	True	subfam_02_Rgg	840642	841508	+	TIGR01716	TIGR01716	1.1e-41	51844	47413	1.9e-09	Rgg2_[S._pyogenes]	2.29e-25	27.076	92.7	smallORF172715	840493	840564	-	27	AGGAGG	9	SHP_propeptide	0.271						1647	chromosome			299768	c__Bacilli;o__Lactobacillales;f__Streptococcaceae;g__Streptococcus;s__Streptococcus thermophilus;x__Streptococcus thermophilus CNRZ1066	Bacilli	Lactobacillales	Streptococcaceae	Streptococcus
855725	878069	RaS-RiPP	Firmicutes	CP000419.1	Streptococcus thermophilus	LMD-9	(<= ====>)	86	ABJ66157.1	Cluster 17601	True	subfam_02_Rgg	865021	865878	+	TIGR01716	TIGR01716	2.5e-41	51844	47413	1.8e-09	Rgg2_[S._pyogenes]	2.31e-25	27.076	92.7	ABJ66156.1	864863	864934	-				SHP_propeptide	0.271						1682	chromosome			322159	c__Bacilli;o__Lactobacillales;f__Streptococcaceae;g__Streptococcus;s__Streptococcus thermophilus;x__Streptococcus thermophilus LMD-9	Bacilli	Lactobacillales	Streptococcaceae	Streptococcus
1250173	1272598	RaS-RiPP	Firmicutes	CP000419.1	Streptococcus thermophilus	LMD-9	(<==== =>)	90	ABJ66531.1	Cluster 17416	True	subfam_02_Rgg	1261738	1262598	-	TIGR01716	TIGR01716	6.2e-46	51844	47413	8.7e-11	Rgg2_[S._pyogenes]	9.14e-32	27.66	94.4	smallORF172829	1262689	1262760	+	16	GAGG	8	SHP_propeptide	0.29						1684	chromosome			322159	c__Bacilli;o__Lactobacillales;f__Streptococcaceae;g__Streptococcus;s__Streptococcus thermophilus;x__Streptococcus thermophilus LMD-9	Bacilli	Lactobacillales	Streptococcaceae	Streptococcus
825843	847915	RaS-RiPP	Firmicutes	CP000023.1	Streptococcus thermophilus	LMG 18311	(<= ====>)	77	AAV60583.1	Cluster 16694	True	subfam_02_Rgg	834855	835721	+	TIGR01716	TIGR01716	1.6e-40	51844	47413	2e-09	Rgg2_[S._pyogenes]	2.04e-25	27.076	92.7	smallORF172694	834706	834777	-	27	AGGAGG	9	SHP_propeptide	0.271						1642	chromosome			264199	c__Bacilli;o__Lactobacillales;f__Streptococcaceae;g__Streptococcus;s__Streptococcus thermophilus;x__Streptococcus thermophilus LMG 18311	Bacilli	Lactobacillales	Streptococcaceae	Streptococcus
924770	947114	RaS-RiPP	Firmicutes	CP003499.1	Streptococcus thermophilus	MN-ZLW-002	(<==== =>)	86	AFJ83413.1	Cluster 17620	True	subfam_02_Rgg	936962	937819	-	TIGR01716	TIGR01716	2e-40	51844	47413	1.7e-09	Rgg2_[S._pyogenes]	8.94e-26	27.437	92.7	smallORF174036	937906	937977	+	27	AGGAGG	9	SHP_propeptide	0.271						2212	chromosome			1187956	c__Bacilli;o__Lactobacillales;f__Streptococcaceae;g__Streptococcus;s__Streptococcus thermophilus;x__Streptococcus thermophilus MN-ZLW-002	Bacilli	Lactobacillales	Streptococcaceae	Streptococcus
1176330	1219702	NRPS-like	Firmicutes	CP003859.1	Streptococcus constellatus	C1050	(<= ====>)	79	AGU80107.1	Cluster 17965	True	subfam_02_Rgg	1201760	1202611	+	TIGR01716	TIGR01716	3.1e-57	51844	47413	9.3e-11	Rgg2_[S._pyogenes]	5.43e-103	54.286	95.1	smallORF174747	1201609	1201680	-	15	AGGA	8	SHP_propeptide	0.395						2340	chromosome			862969	c__Bacilli;o__Lactobacillales;f__Streptococcaceae;g__Streptococcus;x__Streptococcus anginosus group;s__Streptococcus constellatus;x__Streptococcus constellatus subsp. pharyngis;x__Streptococcus constellatus subsp. pharyngis C1050	Bacilli	Lactobacillales	Streptococcaceae	Streptococcus
1108730	1152102	NRPS-like	Firmicutes	CP003800.1	Streptococcus constellatus	C232	(<= ====>)	79	AGU72947.1	Cluster 17964	True	subfam_02_Rgg	1134160	1135011	+	TIGR01716	TIGR01716	3.1e-57	51844	47413	7.4e-11	Rgg2_[S._pyogenes]	5.85e-104	54.643	95.1	smallORF174740	1134009	1134080	-	15	AGGA	8	SHP_propeptide	0.395						2328	chromosome			696216	c__Bacilli;o__Lactobacillales;f__Streptococcaceae;g__Streptococcus;x__Streptococcus anginosus group;s__Streptococcus constellatus;x__Streptococcus constellatus subsp. pharyngis;x__Streptococcus constellatus subsp. pharyngis C232	Bacilli	Lactobacillales	Streptococcaceae	Streptococcus
455631	465856	RiPP-like	Firmicutes	CP092887.1	Streptococcus dysgalactiae	Karl	(<= ====>)	88	UMY68577.1	Cluster 17849	True	subfam_02_Rgg	465970	466824	+	TIGR01716	TIGR01716	1.2e-40	51844	47413	1.5e-11	Rgg2_[S._pyogenes]	1.39e-166	85.818	95.5	UMY69068.1	465813	465881	-				SHP_propeptide	0.362						15684	chromosome			119602	c__Bacilli;o__Lactobacillales;f__Streptococcaceae;g__Streptococcus;x__Streptococcus dysgalactiae group;s__Streptococcus dysgalactiae;x__Streptococcus dysgalactiae subsp. equisimilis	Bacilli	Lactobacillales	Streptococcaceae	Streptococcus
499548	527351	lanthipeptide-class-ii	Firmicutes	LR594045.1	Streptococcus dysgalactiae	NCTC9413	(<==== =>)	81	VTS99326.1	Cluster 17991	True	subfam_02_Rgg	507941	508792	-	TIGR01716	TIGR01716	1.3e-56	51844	47413	7e-11	Rgg2_[S._pyogenes]	1.98e-108	56.429	95.1	smallORF193101	508874	508945	+	15	AGGA	9	SHP_propeptide	0.417						17618	chromosome			119602	c__Bacilli;o__Lactobacillales;f__Streptococcaceae;g__Streptococcus;x__Streptococcus dysgalactiae group;s__Streptococcus dysgalactiae;x__Streptococcus dysgalactiae subsp. equisimilis	Bacilli	Lactobacillales	Streptococcaceae	Streptococcus
588678	616481	lanthipeptide-class-ii	Firmicutes	LS483413.1	Streptococcus dysgalactiae	NCTC7136	(<==== =>)	81	SQG92473.1	Cluster 17986	True	subfam_02_Rgg	597071	597922	-	TIGR01716	TIGR01716	9.8e-57	51844	47413	7e-11	Rgg2_[S._pyogenes]	8.92e-108	56.071	95.1	smallORF191930	598004	598075	+	15	AGGA	9	SHP_propeptide	0.417						17868	chromosome			119602	c__Bacilli;o__Lactobacillales;f__Streptococcaceae;g__Streptococcus;x__Streptococcus dysgalactiae group;s__Streptococcus dysgalactiae;x__Streptococcus dysgalactiae subsp. equisimilis	Bacilli	Lactobacillales	Streptococcaceae	Streptococcus
2189263	2213536	RaS-RiPP	Firmicutes	LS483413.1	Streptococcus dysgalactiae	NCTC7136	(<==== =>)	92	SQG94068.1	Cluster 17008	True	subfam_02_Rgg	2202673	2203536	-	TIGR01716	TIGR01716	9.9e-48	51844	47413	6.9e-11	Rgg2_[S._pyogenes]	4.91e-33	27.817	94.4	smallORF191937	2203629	2203700	+	16	GAGG	8	SHP_propeptide	0.293						17869	chromosome			119602	c__Bacilli;o__Lactobacillales;f__Streptococcaceae;g__Streptococcus;x__Streptococcus dysgalactiae group;s__Streptococcus dysgalactiae;x__Streptococcus dysgalactiae subsp. equisimilis	Bacilli	Lactobacillales	Streptococcaceae	Streptococcus
500278	512170	RiPP-like	Firmicutes	AP011114.1	Streptococcus dysgalactiae	RE378	(<= ====>)	26	BAM60660.1	Cluster 13946	True	subfam_02_Rgg	511993	512910	+	TIGR01716	TIGR01716	1.8e-41	51844	47413	1.9e-11	Rgg2_[S._pyogenes]	1.47e-174	84.698	92.1	smallORF174275	511898	511966	-	15	AGGA	7	SHP_propeptide	0.362						136	chromosome			617121	c__Bacilli;o__Lactobacillales;f__Streptococcaceae;g__Streptococcus;x__Streptococcus dysgalactiae group;s__Streptococcus dysgalactiae;x__Streptococcus dysgalactiae subsp. equisimilis;x__Streptococcus dysgalactiae subsp. equisimilis RE378	Bacilli	Lactobacillales	Streptococcaceae	Streptococcus
758667	780898	RaS-RiPP	Firmicutes	CP046041.1	Streptococcus equi	AZ-45470	(<= ====>)	90	QGM23271.1	Cluster 17428	True	subfam_02_Rgg	768668	769528	+	TIGR01716	TIGR01716	2.2e-46	51844	47413	1.2e-09	Rgg2_[S._pyogenes]	6.81e-31	27.305	94.4	smallORF183125	768500	768577	-	16	GAGG	8	SHP_propeptide	0.273						10514	chromosome			40041	c__Bacilli;o__Lactobacillales;f__Streptococcaceae;g__Streptococcus;x__Streptococcus dysgalactiae group;s__Streptococcus equi;x__Streptococcus equi subsp. zooepidemicus	Bacilli	Lactobacillales	Streptococcaceae	Streptococcus
155222	163557	RiPP-like	Firmicutes	CP065054.1	Streptococcus equi	SEZ13	(====> =>)	336	QUQ79188.1	Cluster 16981	True	subfam_02_Rgg	158833	159696	+	TIGR01716	TIGR01716	1.8e-48	51844	47413	1.2e-07	Rgg2_[S._pyogenes]	2.53e-14	23.897	88.2	QUQ79189.1	160033	160326	+				SP(Sec/SPI)	0.559676	0.559676	0.188622	0.022006	0.229695	CS pos: 36-37. AGA-LG. Pr: 0.4997	12457	chromosome			40041	c__Bacilli;o__Lactobacillales;f__Streptococcaceae;g__Streptococcus;x__Streptococcus dysgalactiae group;s__Streptococcus equi;x__Streptococcus equi subsp. zooepidemicus	Bacilli	Lactobacillales	Streptococcaceae	Streptococcus
141628	149950	RiPP-like	Firmicutes	CP065056.1	Streptococcus equi	SEZ14	(====> =>)	323	QUQ77191.1	Cluster 16982	True	subfam_02_Rgg	145238	146101	+	TIGR01716	TIGR01716	8.1e-49	51844	47413	1.5e-07	Rgg2_[S._pyogenes]	1.54e-14	23.897	88.2	QUQ77192.1	146425	146715	+				SP(Sec/SPI)	0.583318	0.583318	0.221936	0.020041	0.174705	CS pos: 36-37. AGA-LG. Pr: 0.3611	12460	chromosome			40041	c__Bacilli;o__Lactobacillales;f__Streptococcaceae;g__Streptococcus;x__Streptococcus dysgalactiae group;s__Streptococcus equi;x__Streptococcus equi subsp. zooepidemicus	Bacilli	Lactobacillales	Streptococcaceae	Streptococcus
165479	173812	RiPP-like	Firmicutes	CP065058.1	Streptococcus equi	SEZ18	(====> =>)	336	QTZ58091.1	Cluster 16980	True	subfam_02_Rgg	169088	169951	+	TIGR01716	TIGR01716	1.2e-48	51844	47413	1.1e-07	Rgg2_[S._pyogenes]	1.42e-14	23.897	88.2	QTZ58092.1	170288	170581	+				SP(Sec/SPI)	0.530115	0.530115	0.206449	0.024889	0.238547	CS pos: 36-37. AGA-LG. Pr: 0.4629	12464	chromosome			40041	c__Bacilli;o__Lactobacillales;f__Streptococcaceae;g__Streptococcus;x__Streptococcus dysgalactiae group;s__Streptococcus equi;x__Streptococcus equi subsp. zooepidemicus	Bacilli	Lactobacillales	Streptococcaceae	Streptococcus
154184	162517	RiPP-like	Firmicutes	CP065191.1	Streptococcus equi	SEZ46	(====> =>)	336	QTC11428.1	Cluster 16983	True	subfam_02_Rgg	157792	158655	+	TIGR01716	TIGR01716	1.2e-48	51844	47413	1.1e-07	Rgg2_[S._pyogenes]	1.53e-14	23.897	88.2	QTC11429.1	158992	159282	+				SP(Sec/SPI)	0.583318	0.583318	0.221936	0.020041	0.174705	CS pos: 36-37. AGA-LG. Pr: 0.3611	12488	chromosome			40041	c__Bacilli;o__Lactobacillales;f__Streptococcaceae;g__Streptococcus;x__Streptococcus dysgalactiae group;s__Streptococcus equi;x__Streptococcus equi subsp. zooepidemicus	Bacilli	Lactobacillales	Streptococcaceae	Streptococcus
496232	504567	RiPP-like	Firmicutes	CP077959.1	Streptococcus equi	SEZ_14-145	(====> =>)	336	UFR16935.1	Cluster 16994	True	subfam_02_Rgg	499843	500706	+	TIGR01716	TIGR01716	1.3e-48	51844	47413	1.1e-07	Rgg2_[S._pyogenes]	5.54e-14	23.897	88.2	UFR16936.1	501043	501336	+				SP(Sec/SPI)	0.530115	0.530115	0.206449	0.024889	0.238547	CS pos: 36-37. AGA-LG. Pr: 0.4629	14230	chromosome			40041	c__Bacilli;o__Lactobacillales;f__Streptococcaceae;g__Streptococcus;x__Streptococcus dysgalactiae group;s__Streptococcus equi;x__Streptococcus equi subsp. zooepidemicus	Bacilli	Lactobacillales	Streptococcaceae	Streptococcus
540613	548357	RiPP-like	Firmicutes	CP078012.1	Streptococcus equi	SEZ_18-036	(<= <====)	335	UFR18957.1	Cluster 16995	True	subfam_02_Rgg	544475	545338	-	TIGR01716	TIGR01716	8.1e-49	51844	47413	1e-07	Rgg2_[S._pyogenes]	1.93e-14	23.897	88.2	UFR18956.1	543849	544139	-				SP(Sec/SPI)	0.583318	0.583318	0.221936	0.020041	0.174705	CS pos: 36-37. AGA-LG. Pr: 0.3611	14235	chromosome			40041	c__Bacilli;o__Lactobacillales;f__Streptococcaceae;g__Streptococcus;x__Streptococcus dysgalactiae group;s__Streptococcus equi;x__Streptococcus equi subsp. zooepidemicus	Bacilli	Lactobacillales	Streptococcaceae	Streptococcus
1371339	1392190	RaS-RiPP	Firmicutes	FM204884.1	Streptococcus equi	H70	(<==== =>)	81	CAW99733.1	Cluster 16567	True	subfam_02_Rgg	1381816	1382685	-	TIGR01716	TIGR01716	2.3e-46	51844	47413	1.2e-09	Rgg2_[S._pyogenes]	2.73e-30	27.143	93.8	smallORF173096	1382767	1382844	+	16	GAGG	8	SHP_propeptide	0.256						17117	chromosome			40041	c__Bacilli;o__Lactobacillales;f__Streptococcaceae;g__Streptococcus;x__Streptococcus dysgalactiae group;s__Streptococcus equi;x__Streptococcus equi subsp. zooepidemicus	Bacilli	Lactobacillales	Streptococcaceae	Streptococcus
1953789	1975971	RaS-RiPP	Firmicutes	FM204884.1	Streptococcus equi	H70	(<==== =>)	90	CAX00635.1	Cluster 16946	True	subfam_02_Rgg	1965108	1965971	-	TIGR01716	TIGR01716	9.2e-44	mbf_short4	SM00530	4e-11	Rgg2_[S._pyogenes]	1.82e-29	26.596	94.4	smallORF173101	1966062	1966133	+	16	GAGG	8	SHP_propeptide	0.279						17118	chromosome			40041	c__Bacilli;o__Lactobacillales;f__Streptococcaceae;g__Streptococcus;x__Streptococcus dysgalactiae group;s__Streptococcus equi;x__Streptococcus equi subsp. zooepidemicus	Bacilli	Lactobacillales	Streptococcaceae	Streptococcus
334287	362090	lanthipeptide-class-ii	Firmicutes	LR134317.1	Streptococcus equi	NCTC6180	(<==== =>)	81	VEF05452.1	Cluster 17989	True	subfam_02_Rgg	342704	343555	-	TIGR01716	TIGR01716	4.6e-58	51844	47413	1.1e-10	Rgg2_[S._pyogenes]	7.77e-105	55	95.1	smallORF192317	343637	343708	+	15	AGGA	9	SHP_propeptide	0.424						17350	chromosome			40041	c__Bacilli;o__Lactobacillales;f__Streptococcaceae;g__Streptococcus;x__Streptococcus dysgalactiae group;s__Streptococcus equi;x__Streptococcus equi subsp. zooepidemicus	Bacilli	Lactobacillales	Streptococcaceae	Streptococcus
146744	155585	RiPP-like	Firmicutes	CP002904.1	Streptococcus equi	ATCC 35246	(====> =>)	363	AEJ24368.1	Cluster 16948	True	subfam_02_Rgg	150293	151156	+	TIGR01716	TIGR01716	1.2e-48	51844	47413	1.5e-07	Rgg2_[S._pyogenes]	1.62e-14	23.897	88.2	AEJ24369.1	151520	151783	+				SP(Sec/SPI)	0.791027	0.791027	0.063579	0.012518	0.132875	CS pos: 27-28. AGA-LG. Pr: 0.3455	2104	chromosome			1051072	c__Bacilli;o__Lactobacillales;f__Streptococcaceae;g__Streptococcus;x__Streptococcus dysgalactiae group;s__Streptococcus equi;x__Streptococcus equi subsp. zooepidemicus;x__Streptococcus equi subsp. zooepidemicus ATCC 35246	Bacilli	Lactobacillales	Streptococcaceae	Streptococcus
146744	155585	RiPP-like	Firmicutes	CP002904.1	Streptococcus equi	ATCC 35246	(====> =>)	336	AEJ24368.1	Cluster 16948	True	subfam_02_Rgg	150293	151156	+	TIGR01716	TIGR01716	1.2e-48	51844	47413	1.5e-07	Rgg2_[S._pyogenes]	1.62e-14	23.897	88.2	smallORF173780	151493	151783	+	27	AGGAGG	6	SP(Sec/SPI)	0.583318	0.583318	0.221936	0.020041	0.174705	CS pos: 36-37. AGA-LG. Pr: 0.3611	2105	chromosome			1051072	c__Bacilli;o__Lactobacillales;f__Streptococcaceae;g__Streptococcus;x__Streptococcus dysgalactiae group;s__Streptococcus equi;x__Streptococcus equi subsp. zooepidemicus;x__Streptococcus equi subsp. zooepidemicus ATCC 35246	Bacilli	Lactobacillales	Streptococcaceae	Streptococcus
1552479	1576059	RaS-RiPP	Firmicutes	CP002904.1	Streptococcus equi	ATCC 35246	(<==== =>)	91	AEJ25750.1	Cluster 16949	True	subfam_02_Rgg	1565196	1566059	-	TIGR01716	TIGR01716	7.1e-46	51844	47413	3.6e-11	Rgg2_[S._pyogenes]	9.42e-31	26.95	94.4	smallORF173788	1566151	1566222	+	16	GAGG	8	SHP_propeptide	0.279						2106	chromosome			1051072	c__Bacilli;o__Lactobacillales;f__Streptococcaceae;g__Streptococcus;x__Streptococcus dysgalactiae group;s__Streptococcus equi;x__Streptococcus equi subsp. zooepidemicus;x__Streptococcus equi subsp. zooepidemicus ATCC 35246	Bacilli	Lactobacillales	Streptococcaceae	Streptococcus
372413	394736	RaS-RiPP	Firmicutes	CP072115.1	Streptococcus sp. zg-86	zg-86	(<==== =>)	91	QTH48132.1	Cluster 16986	True	subfam_02_Rgg	383873	384736	-	TIGR01716	TIGR01716	6.7e-44	51844	47413	2.6e-11	Rgg2_[S._pyogenes]	8.22e-31	26.667	94.4	smallORF186810	384828	384899	+	16	GAGG	8	SHP_propeptide	0.326						13334	chromosome			2664091	c__Bacilli;o__Lactobacillales;f__Streptococcaceae;g__Streptococcus;x__unclassified Streptococcus;s__Streptococcus sp. zg-86	Bacilli	Lactobacillales	Streptococcaceae	Streptococcus
671648	770330	NRPS	Firmicutes	CP021434.1	Tumebacillus avium	AR23208	(<= ====>)	299	ARU60233.1	Cluster 1942	True	subfam_03_PlcR	736017	737357	+	2qfcA00-i1	-	6.1e-44	mbf_short4	SM00530	2e-17	NprR_[B._thuringensis]	2.31e-06	20.771	98.6	smallORF45226	735583	735717	-	19	AGGGGG	10	SP(Sec/SPI)	0.84437	0.84437	0.01313	0.041307	0.101193	CS pos: 32-33. RQA-EL. Pr: 0.3612	5823	chromosome			1903704	c__Bacilli;o__Bacillales;f__Alicyclobacillaceae;g__Tumebacillus;s__Tumebacillus avium	Bacilli	Bacillales	Alicyclobacillaceae	Tumebacillus
2641015	2665523	lanthipeptide-class-i	Firmicutes	CP012475.1	Alkalihalobacillus clausii	ENTPro	(<==== =>)	344	ALA53521.1	Cluster 14045	True	subfam_03_PlcR	2649493	2650407	-	2qfcA00-i1	-	3.3e-49	50823	47413	4.4e-14	PlcR_[B._cereus]	1.44e-15	23.39	96.4	smallORF19630	2650752	2650886	+	24	GGAGG	9	SP(Sec/SPI)	0.624955	0.624955	0.002506	0.022855	0.349683	CS pos: 21-22. VQP-DF. Pr: 0.0447	4076	chromosome			79880	c__Bacilli;o__Bacillales;f__Bacillaceae;g__Alkalihalobacillus;s__Alkalihalobacillus clausii	Bacilli	Bacillales	Bacillaceae	Alkalihalobacillus
2039117	2063631	lanthipeptide-class-i	Firmicutes	CP019985.1	Alkalihalobacillus clausii	DSM 8716	(<==== =>)	325	AST96220.1	Cluster 13586	True	subfam_03_PlcR	2047602	2048534	-	2qfcA00-i1	-	1.9e-51	51249	47413	2.6e-15	PlcR_[B._cereus]	1.05e-15	24.667	94.5	AST98586.1	2048860	2048994	+				SP(Sec/SPI)	0.604296	0.604296	0.002886	0.021327	0.371491	CS pos: 25-26. FTS-VS. Pr: 0.0403	5560	chromosome			79880	c__Bacilli;o__Bacillales;f__Bacillaceae;g__Alkalihalobacillus;s__Alkalihalobacillus clausii	Bacilli	Bacillales	Bacillaceae	Alkalihalobacillus
3691646	3716154	lanthipeptide-class-i	Firmicutes	AP006627.1	Alkalihalobacillus clausii	KSM-K16	(<= ====>)	347	BAD66093.1	Cluster 14218	True	subfam_03_PlcR	3706766	3707677	+	2qfcA00-i1	-	5.3e-49	mbf_short4	SM00530	6.4e-14	PlcR_[B._cereus]	2.27e-15	23.368	95.4	smallORF1018	3706284	3706418	-	24	GGAGG	9	SP(Sec/SPI)	0.624955	0.624955	0.002506	0.022855	0.349683	CS pos: 21-22. VQP-DF. Pr: 0.0447	111	chromosome			66692	c__Bacilli;o__Bacillales;f__Bacillaceae;g__Alkalihalobacillus;s__Alkalihalobacillus clausii;x__Alkalihalobacillus clausii KSM-K16	Bacilli	Bacillales	Bacillaceae	Alkalihalobacillus
264040	285222	LAP	Firmicutes	CP001879.1	Alkalihalophilus pseudofirmus	OF4	(<==== =>)	236	ADC52264.1	Cluster 16085	True	subfam_03_PlcR	271637	272515	-	2qfcA00-i1	-	1.9e-77	51844	47413	2.4e-14	PlcR_[B._cereus]	3.5e-17	27.941	91.1	ADC52265.1	272752	272865	+				SP(Sec/SPI)	0.650875	0.650875	0.007063	0.146126	0.195937	CS pos: 23-24. IHT-AS. Pr: 0.4095	1867	plasmid			398511	c__Bacilli;o__Bacillales;f__Bacillaceae;g__Alkalihalophilus;s__Alkalihalophilus pseudofirmus;x__Alkalihalophilus pseudofirmus OF4	Bacilli	Bacillales	Bacillaceae	Alkalihalophilus
606175	647279	T3PKS	Firmicutes	CP084703.1	Bacillus shivajii	JCM 32183	(<==== =>)	172	UCZ53771.1	Cluster 15241	True	subfam_03_PlcR	612646	613536	-	2qfcA00-i1	-	9.3e-78	51844	47413	1.1e-13	PlcR_[B._cereus]	3.57e-23	30.035	92.2	smallORF131137	613709	613816	+	24	GGAGG	10	SP(Sec/SPI)	0.90852	0.90852	0.004108	0.056491	0.030881	CS pos: 22-23. TAG-DV. Pr: 0.5735	14874	chromosome			1983719	c__Bacilli;o__Bacillales;f__Bacillaceae;g__Bacillus;s__Bacillus shivajii	Bacilli	Bacillales	Bacillaceae	Bacillus
3650646	3677191	thiopeptide	Firmicutes	CP045403.1	Bacillus sp. THAF10	THAF10	(<= ====>)	173	QFT90787.1	Cluster 14857	True	subfam_03_PlcR	3657224	3658120	+	2qfcA00-i1	-	8.9e-68	51844	47413	7e-14	PlcR_[B._cereus]	3.52e-37	32.609	91.6	QFT90786.1	3656880	3657050	-				SP(Sec/SPI)	0.830482	0.830482	0.001853	0.157475	0.01019	CS pos: 26-27. SFT-ST. Pr: 0.2997	10245	chromosome			2587848	c__Bacilli;o__Bacillales;f__Bacillaceae;g__Bacillus;x__unclassified Bacillus (in: Bacteria);s__Bacillus sp. THAF10	Bacilli	Bacillales	Bacillaceae	Bacillus
2966658	2975786	RiPP-like	Firmicutes	CP065544.1	Bacillus sp. V3	V3	(<= ====>)	182	QTC40431.1	Cluster 13701	True	subfam_03_PlcR	2966985	2967911	+	2qfcA00-i1	-	1.9e-68	51844	47413	6.6e-13	PlcR_[B._cereus]	1.91e-18	28.968	80.2	QTC40430.1	2966659	2966802	-				SP(Sec/SPI)	0.78311	0.78311	0.010758	0.074224	0.131909	CS pos: 29-30. AGS-HL. Pr: 0.2746	12529	chromosome			2795526	c__Bacilli;o__Bacillales;f__Bacillaceae;g__Bacillus;x__unclassified Bacillus (in: Bacteria);s__Bacillus sp. V3	Bacilli	Bacillales	Bacillaceae	Bacillus
3676942	3717956	T3PKS	Firmicutes	CP029002.1	Lysinibacillus sp. 2017	2017	(<= ====>)	216	AWE09143.1	Cluster 15606	True	subfam_03_PlcR	3691512	3692396	+	2qfcA00-i1	-	1.2e-64	51844	47413	4.7e-14	PlcR_[B._cereus]	1.28e-15	29.098	81.6	smallORF58530	3691230	3691295	-	16	GAGG	5	SP(Sec/SPI)	0.397708	0.397708	0.02078	0.202906	0.378606	CS pos: 15-16. TFC-NK. Pr: 0.0799	7482	chromosome			2169540	c__Bacilli;o__Bacillales;f__Bacillaceae;g__Lysinibacillus;x__unclassified Lysinibacillus;s__Lysinibacillus sp. 2017	Bacilli	Bacillales	Bacillaceae	Lysinibacillus
3676942	3717956	T3PKS	Firmicutes	CP029002.1	Lysinibacillus sp. 2017	2017	(====> =>)	-4	AWE09143.1	Cluster 15606	True	subfam_03_PlcR	3691512	3692396	+	2qfcA00-i1	-	1.2e-64	51844	47413	4.7e-14	PlcR_[B._cereus]	1.28e-15	29.098	81.6	smallORF58532	3692393	3692551	+	27	AGGAGG	7	SP(Sec/SPI)	0.910157	0.910157	0.003412	0.056818	0.029614	CS pos: 28-29. ISA-NE. Pr: 0.7644	7483	chromosome			2169540	c__Bacilli;o__Bacillales;f__Bacillaceae;g__Lysinibacillus;x__unclassified Lysinibacillus;s__Lysinibacillus sp. 2017	Bacilli	Bacillales	Bacillaceae	Lysinibacillus
925701	947627	LAP	Firmicutes	CP085880.1	Lysinibacillus sp. CD3-6	CD3-6	(====> =>)	123	UED81129.1	Cluster 16236	True	subfam_03_PlcR	932506	933381	+	2qfcA00-i1	-	4.5e-80	50823	47413	8e-14	PlcR_[B._cereus]	1.72e-15	30.258	91.8	UED81130.1	933505	933669	+				SP(Sec/SPI)	0.922116	0.922116	0.006994	0.041324	0.029566	CS pos: 30-31. AMV-DS. Pr: 0.3150	15094	chromosome			2892541	c__Bacilli;o__Bacillales;f__Bacillaceae;g__Lysinibacillus;x__unclassified Lysinibacillus;s__Lysinibacillus sp. CD3-6	Bacilli	Bacillales	Bacillaceae	Lysinibacillus
1864662	1886588	LAP	Firmicutes	CP065546.1	Lysinibacillus sp. JNUCC-52	JNUCC-52	(<= <====)	122	QPQ37140.1	Cluster 16241	True	subfam_03_PlcR	1878907	1879782	-	2qfcA00-i1	-	6.8e-80	50823	47413	2.3e-13	PlcR_[B._cereus]	5.23e-15	29.889	91.8	QPQ37139.1	1878620	1878784	-				SP(Sec/SPI)	0.922116	0.922116	0.006994	0.041324	0.029566	CS pos: 30-31. AMV-DS. Pr: 0.3150	12532	chromosome			2792480	c__Bacilli;o__Bacillales;f__Bacillaceae;g__Lysinibacillus;x__unclassified Lysinibacillus;s__Lysinibacillus sp. JNUCC-52	Bacilli	Bacillales	Bacillaceae	Lysinibacillus
1271255	1299153	lanthipeptide-class-ii	Firmicutes	CP061868.1	Priestia koreensis	FS-1	(<==== =>)	239	UNL86117.1	Cluster 13760	True	subfam_03_PlcR	1291137	1292060	-	2qfcA00-i1	-	3.4e-66	51844	47413	1.5e-12	PlcR_[B._cereus]	1.75e-18	28.968	81.1	UNL86118.1	1292300	1292482	+				SP(Sec/SPI)	0.891763	0.891763	0.001502	0.052537	0.054197	CS pos: 25-26. SYS-KG. Pr: 0.3594	12224	chromosome			284581	c__Bacilli;o__Bacillales;f__Bacillaceae;g__Priestia;s__Priestia koreensis	Bacilli	Bacillales	Bacillaceae	Priestia
1956801	1967947	RiPP-like	Firmicutes	CP104558.1	Rossellomorea vietnamensis	RL-WG62	(<= ====>)	153	UXH46389.1	Cluster 15937	True	subfam_03_PlcR	1964024	1964905	+	2qfcA00-i1	-	4.1e-48	50823	47413	6.3e-11					UXH46388.1	1963712	1963870	-				SP(Sec/SPI)	0.959	0.959	0.002612	0.024247	0.014141	CS pos: 24-25. IQA-KG. Pr: 0.5187	16955	chromosome			218284	c__Bacilli;o__Bacillales;f__Bacillaceae;g__Rossellomorea;s__Rossellomorea vietnamensis	Bacilli	Bacillales	Bacillaceae	Rossellomorea
344186	354483	RiPP-like	Firmicutes	CP040411.1	Dolosigranulum pigrum	KPL3256	(====> =>)	239	QTJ54542.1	Cluster 15441	True	subfam_03_PlcR	348060	348947	+	2qfcA00-i1	-	4.3e-58	51844	47413	7.9e-13	PlcR_[B._cereus]	4.95e-13	27.517	93.6	QTJ54543.1	349187	349483	+				SP(Sec/SPI)	0.960996	0.960996	0.016411	0.015395	0.007199	CS pos: 26-27. VSA-AS. Pr: 0.5805	9714	chromosome			29394	c__Bacilli;o__Lactobacillales;f__Carnobacteriaceae;g__Dolosigranulum;s__Dolosigranulum pigrum	Bacilli	Lactobacillales	Carnobacteriaceae	Dolosigranulum
1239083	1249380	RiPP-like	Firmicutes	CP040939.1	Dolosigranulum pigrum	KPL1934_CDC4709-98	(====> =>)	239	QJS98118.1	Cluster 15433	True	subfam_03_PlcR	1242957	1243844	+	2qfcA00-i1	-	1.9e-58	51844	47413	8.1e-13	PlcR_[B._cereus]	1.53e-13	27.852	93.6	QJS98119.1	1244084	1244380	+				SP(Sec/SPI)	0.960996	0.960996	0.016411	0.015395	0.007199	CS pos: 26-27. VSA-AS. Pr: 0.5805	9794	chromosome			29394	c__Bacilli;o__Lactobacillales;f__Carnobacteriaceae;g__Dolosigranulum;s__Dolosigranulum pigrum	Bacilli	Lactobacillales	Carnobacteriaceae	Dolosigranulum
2460515	2484805	lanthipeptide-class-i	Firmicutes	CP040586.1	Furfurilactobacillus rossiae	L1	(<= ====>)	86	QLE65118.1	Cluster 16978	True	subfam_03_PlcR	2465752	2466615	+	2qfcA00-i1	-	9.2e-38	51844	47413	1.9e-11	PlcR_[B._cereus]	1.62e-06	26.104	84	QLE65117.1	2465492	2465665	-				SP(Sec/SPI)	0.991937	0.991937	0.002549	0.004815	0.000698	CS pos: 29-30. THA-SS. Pr: 0.6142	9766	chromosome			231049	c__Bacilli;o__Lactobacillales;f__Lactobacillaceae;g__Furfurilactobacillus;s__Furfurilactobacillus rossiae	Bacilli	Lactobacillales	Lactobacillaceae	Furfurilactobacillus
623226	645779	RaS-RiPP	Firmicutes	CP006805.1	Streptococcus ilei	I-G2	(<= ====>)	190	AGY39829.1	Cluster 16953	True	subfam_03_PlcR	640205	641068	+	2qfcA00-i1	-	2.1e-53	51844	47413	2.7e-13					AGY39828.1	639844	640014	-				SP(Sec/SPI)	0.547351	0.547351	0.005084	0.11372	0.333845	CS pos: 33-34. IQK-NK. Pr: 0.0403	2629	chromosome			1156431	c__Bacilli;o__Lactobacillales;f__Streptococcaceae;g__Streptococcus;s__Streptococcus ilei	Bacilli	Lactobacillales	Streptococcaceae	Streptococcus
623226	644582	sactipeptide	Firmicutes	CP006805.1	Streptococcus ilei	I-G2	(<= ====>)	190	AGY39829.1	Cluster 16953	True	subfam_03_PlcR	640205	641068	+	2qfcA00-i1	-	2.1e-53	51844	47413	2.7e-13					AGY39828.1	639844	640014	-				SP(Sec/SPI)	0.547351	0.547351	0.005084	0.11372	0.333845	CS pos: 33-34. IQK-NK. Pr: 0.0403	2629	chromosome			1156431	c__Bacilli;o__Lactobacillales;f__Streptococcaceae;g__Streptococcus;s__Streptococcus ilei	Bacilli	Lactobacillales	Streptococcaceae	Streptococcus
2031600	2043820	RiPP-like	Firmicutes	CP014326.1	Streptococcus mitis	SVGS_061	(<= <====)	275	AMH89480.1	Cluster 17634	True	subfam_03_PlcR	2039510	2040367	-	2qfcA00-i1	-	4.5e-53	mbf_short4	SM00530	1.7e-14	PlcR_[B._cereus]	1.05e-06	23.297	94	smallORF31044	2039091	2039234	-	19	AGAAGG	7	SP(Sec/SPI)	0.62497	0.62497	0.006387	0.100817	0.267825	CS pos: 27-28. SRS-FI. Pr: 0.2188	4369	chromosome			28037	c__Bacilli;o__Lactobacillales;f__Streptococcaceae;g__Streptococcus;s__Streptococcus mitis	Bacilli	Lactobacillales	Streptococcaceae	Streptococcus
667949	710934	NRPS	Firmicutes	CP023507.1	Streptococcus oralis	FDAARGOS_367	(====> =>)	282	ATF56513.1	Cluster 16713	True	subfam_03_PlcR	678266	679132	+	2qfcA00-i1	-	4.6e-55	mbf_short4	SM00530	5.6e-15	PlcR_[B._cereus]	4.86e-12	25.681	83.3	smallORF51641	679415	679549	+	16	GAGG	8	SP(Sec/SPI)	0.94318	0.94318	0.009568	0.018602	0.02865	CS pos: 31-32. IKA-TE. Pr: 0.8524	6427	chromosome			1303	c__Bacilli;o__Lactobacillales;f__Streptococcaceae;g__Streptococcus;s__Streptococcus oralis	Bacilli	Lactobacillales	Streptococcaceae	Streptococcus
1884101	1906405	RaS-RiPP	Firmicutes	CP003122.1	Streptococcus parasanguinis	FW213	(<= ====>)	191	AFJ26812.1	Cluster 16952	True	subfam_03_PlcR	1888442	1889305	+	2qfcA00-i1	-	1.1e-52	51844	47413	5.4e-13	PlcR_[B._cereus]	1.07e-07	24.691	76.7	AFJ26811.1	1888080	1888250	-				SP(Sec/SPI)	0.551517	0.551517	0.004879	0.117373	0.326231	CS pos: 33-34. IQK-NK. Pr: 0.0383	2158	chromosome			1114965	c__Bacilli;o__Lactobacillales;f__Streptococcaceae;g__Streptococcus;s__Streptococcus parasanguinis;x__Streptococcus parasanguinis FW213	Bacilli	Lactobacillales	Streptococcaceae	Streptococcus
1736090	1756087	RiPP-like	Firmicutes	CP018838.1	Streptococcus pneumoniae	11A	(====> =>)	242	AUC46562.1	Cluster 16388	True	subfam_03_PlcR	1739710	1740582	+	2qfcA00-i1	-	9.6e-53	mbf_short4	SM00530	1.8e-14	PlcR_[B._cereus]	5.39e-07	23.297	92.4	smallORF53645	1740825	1740968	+	19	AGAAGG	7	SP(Sec/SPI)	0.645619	0.645619	0.006947	0.09283	0.254604	CS pos: 27-28. SRS-FI. Pr: 0.2070	5395	chromosome			1313	c__Bacilli;o__Lactobacillales;f__Streptococcaceae;g__Streptococcus;s__Streptococcus pneumoniae	Bacilli	Lactobacillales	Streptococcaceae	Streptococcus
1730556	1753546	lanthipeptide-class-ii		CP027540.1	Streptococcus pneumoniae	D39V	(<==== =>)	191	AVN86787.1	Cluster 16940	False	subfam_03_PlcR	1738693	1739556	-	2qfcA00-i1	-	4.5e-53	51844	47413	1.4e-13	PlcR_[B._cereus]	1.32e-07	26.141	76.7	AVN86788.1	1739748	1739918	+				SP(Sec/SPI)	0.560691	0.560691	0.005054	0.110856	0.323399	CS pos: 33-34. IQK-NK. Pr: 0.0385	3101	chromosome			1313	c__Bacilli;o__Lactobacillales;f__Streptococcaceae;g__Streptococcus;s__Streptococcus pneumoniae	Bacilli	Lactobacillales	Streptococcaceae	Streptococcus
1095807	1118762	lanthipeptide-class-ii	Firmicutes	CP028436.1	Streptococcus pneumoniae	CP2215	(====> =>)	152	AVV91397.1	Cluster 16718	True	subfam_03_PlcR	1112678	1113544	+	2qfcA00-i1	-	1.3e-55	mbf_short4	SM00530	3e-14	PlcR_[B._cereus]	1.88e-10	22.968	92	smallORF57660	1113697	1113831	+	22	AGGAG	6	SP(Sec/SPI)	0.634242	0.634242	0.015823	0.255701	0.094234	CS pos: 33-34. ARG-ID. Pr: 0.2234	7445	chromosome			1313	c__Bacilli;o__Lactobacillales;f__Streptococcaceae;g__Streptococcus;s__Streptococcus pneumoniae	Bacilli	Lactobacillales	Streptococcaceae	Streptococcus
1771484	1794475	lanthipeptide-class-ii	Firmicutes	CP035244.1	Streptococcus pneumoniae	TVO_1901945	(<==== =>)	191	UKP34853.1	Cluster 17001	True	subfam_03_PlcR	1779621	1780484	-	2qfcA00-i1	-	1.7e-53	51844	47413	1.4e-13	PlcR_[B._cereus]	4.38e-08	26.141	76.7	UKP34854.1	1780676	1780846	+				SP(Sec/SPI)	0.560691	0.560691	0.005054	0.110856	0.323399	CS pos: 33-34. IQK-NK. Pr: 0.0385	8772	chromosome			1313	c__Bacilli;o__Lactobacillales;f__Streptococcaceae;g__Streptococcus;s__Streptococcus pneumoniae	Bacilli	Lactobacillales	Streptococcaceae	Streptococcus
1079865	1102820	lanthipeptide-class-ii	Firmicutes	CP035255.1	Streptococcus pneumoniae	TVO_1901931	(====> =>)	152	UKP54188.1	Cluster 16740	True	subfam_03_PlcR	1096736	1097602	+	2qfcA00-i1	-	1.2e-55	mbf_short4	SM00530	3.2e-14	PlcR_[B._cereus]	1.76e-10	23.158	92.7	smallORF139277	1097755	1097889	+	22	AGGAG	6	SP(Sec/SPI)	0.634242	0.634242	0.015823	0.255701	0.094234	CS pos: 33-34. ARG-ID. Pr: 0.2234	8802	chromosome			1313	c__Bacilli;o__Lactobacillales;f__Streptococcaceae;g__Streptococcus;s__Streptococcus pneumoniae	Bacilli	Lactobacillales	Streptococcaceae	Streptococcus
1856473	1879464	lanthipeptide-class-ii	Firmicutes	LR216016.1	Streptococcus pneumoniae	2245STDY5605535	(<==== =>)	181	VFH51777.1	Cluster 17011	True	subfam_03_PlcR	1864621	1865484	-	2qfcA00-i1	-	2.3e-53	51844	47413	1.6e-13	PlcR_[B._cereus]	6.77e-08	26.25	76.3	VFH51779.1	1865666	1865836	+				SP(Sec/SPI)	0.560691	0.560691	0.005054	0.110856	0.323399	CS pos: 33-34. IQK-NK. Pr: 0.0385	17401	chromosome			1313	c__Bacilli;o__Lactobacillales;f__Streptococcaceae;g__Streptococcus;s__Streptococcus pneumoniae	Bacilli	Lactobacillales	Streptococcaceae	Streptococcus
1754205	1777196	lanthipeptide-class-ii	Firmicutes	LR216019.1	Streptococcus pneumoniae	2245STDY5609237	(<==== =>)	191	VFH51994.1	Cluster 17010	True	subfam_03_PlcR	1762341	1763204	-	2qfcA00-i1	-	5e-53	51844	47413	1.4e-13	PlcR_[B._cereus]	2.05e-07	26.471	76.7	VFH51996.1	1763396	1763566	+				SP(Sec/SPI)	0.560691	0.560691	0.005054	0.110856	0.323399	CS pos: 33-34. IQK-NK. Pr: 0.0385	17411	chromosome			1313	c__Bacilli;o__Lactobacillales;f__Streptococcaceae;g__Streptococcus;s__Streptococcus pneumoniae	Bacilli	Lactobacillales	Streptococcaceae	Streptococcus
1622298	1663471	T3PKS	Firmicutes	LR216024.1	Streptococcus pneumoniae	2245STDY5699394	(<= ====>)	191	VFH65313.1	Cluster 17013	True	subfam_03_PlcR	1628920	1629783	+	2qfcA00-i1	-	2.4e-55	51249	47413	6.3e-15	PlcR_[B._cereus]	3.57e-09	28.455	77.7	VFH65306.1	1628555	1628728	-				SP(Sec/SPI)	0.480658	0.480658	0.003536	0.077555	0.438252	CS pos: 24-25. VSA-IF. Pr: 0.1035	17423	chromosome			1313	c__Bacilli;o__Lactobacillales;f__Streptococcaceae;g__Streptococcus;s__Streptococcus pneumoniae	Bacilli	Lactobacillales	Streptococcaceae	Streptococcus
1758213	1781204	lanthipeptide-class-ii	Firmicutes	LR216064.1	Streptococcus pneumoniae		(<==== =>)	192	VFI48479.1	Cluster 17024	True	subfam_03_PlcR	1766350	1767213	-	2qfcA00-i1	-	1.2e-52	51844	47413	2.1e-13	PlcR_[B._cereus]	3.45e-08	26.141	76.7	VFI48482.1	1767406	1767576	+				SP(Sec/SPI)	0.560691	0.560691	0.005054	0.110856	0.323399	CS pos: 33-34. IQK-NK. Pr: 0.0385	17557	chromosome			1313	c__Bacilli;o__Lactobacillales;f__Streptococcaceae;g__Streptococcus;s__Streptococcus pneumoniae	Bacilli	Lactobacillales	Streptococcaceae	Streptococcus
215042	225342	RiPP-like	Firmicutes	CP030125.1	Streptococcus suis	HA1003	(====> =>)	347	AXI68563.1	Cluster 17647	True	subfam_03_PlcR	218838	219695	+	2qfcA00-i1	-	8.4e-52	51844	47413	2.4e-11	PlcR_[B._cereus]	5.55e-13	25.573	84.9	AXI66774.1	220043	220342	+				SP(Sec/SPI)	0.977485	0.977485	0.006232	0.011498	0.004785	CS pos: 25-26. VLA-IS. Pr: 0.5337	7675	chromosome			1307	c__Bacilli;o__Lactobacillales;f__Streptococcaceae;g__Streptococcus;s__Streptococcus suis	Bacilli	Lactobacillales	Streptococcaceae	Streptococcus
215042	225342	RiPP-like	Firmicutes	CP030125.1	Streptococcus suis	HA1003	(====> =>)	92	AXI68563.1	Cluster 17647	True	subfam_03_PlcR	218838	219695	+	2qfcA00-i1	-	8.4e-52	51844	47413	2.4e-11	PlcR_[B._cereus]	5.55e-13	25.573	84.9	smallORF61372	219788	219901	+	13	AGG	8	SP(Sec/SPI)	0.86393	0.86393	0.004662	0.063796	0.067612	CS pos: 27-28. TQG-WE. Pr: 0.3797	7676	chromosome			1307	c__Bacilli;o__Lactobacillales;f__Streptococcaceae;g__Streptococcus;s__Streptococcus suis	Bacilli	Lactobacillales	Streptococcaceae	Streptococcus
212790	223090	RiPP-like	Firmicutes	CP082202.1	Streptococcus suis	SS389	(====> =>)	347	QZS52279.1	Cluster 17672	True	subfam_03_PlcR	216586	217443	+	2qfcA00-i1	-	1e-51	51844	47413	2.5e-11	PlcR_[B._cereus]	6.86e-13	25.573	84.9	QZS51465.1	217791	218090	+				SP(Sec/SPI)	0.977485	0.977485	0.006232	0.011498	0.004785	CS pos: 25-26. VLA-IS. Pr: 0.5337	14432	chromosome			1307	c__Bacilli;o__Lactobacillales;f__Streptococcaceae;g__Streptococcus;s__Streptococcus suis	Bacilli	Lactobacillales	Streptococcaceae	Streptococcus
212790	223090	RiPP-like	Firmicutes	CP082202.1	Streptococcus suis	SS389	(====> =>)	92	QZS52279.1	Cluster 17672	True	subfam_03_PlcR	216586	217443	+	2qfcA00-i1	-	1e-51	51844	47413	2.5e-11	PlcR_[B._cereus]	6.86e-13	25.573	84.9	smallORF126884	217536	217649	+	13	AGG	8	SP(Sec/SPI)	0.86393	0.86393	0.004662	0.063796	0.067612	CS pos: 27-28. TQG-WE. Pr: 0.3797	14433	chromosome			1307	c__Bacilli;o__Lactobacillales;f__Streptococcaceae;g__Streptococcus;s__Streptococcus suis	Bacilli	Lactobacillales	Streptococcaceae	Streptococcus
688325	698622	RiPP-like	Firmicutes	CP100340.1	Streptococcus suis	STC78	(<==== =>)	190	UTH54943.1	Cluster 17002	True	subfam_03_PlcR	691787	692650	-	2qfcA00-i1	-	5.4e-54	51844	47413	7.2e-14	PlcR_[B._cereus]	4.39e-09	26.84	76.5	UTH54944.1	692841	693011	+				SP(Sec/SPI)	0.587186	0.587186	0.008103	0.106226	0.298485	CS pos: 33-34. IQK-DK. Pr: 0.0441	16364	chromosome			1307	c__Bacilli;o__Lactobacillales;f__Streptococcaceae;g__Streptococcus;s__Streptococcus suis	Bacilli	Lactobacillales	Streptococcaceae	Streptococcus
361948	370654	RiPP-like	Firmicutes	CP102149.1	Streptococcus suis	DNC13	(<= ====>)	191	UUM62326.1	Cluster 17005	True	subfam_03_PlcR	367095	367958	+	2qfcA00-i1	-	2.9e-54	51844	47413	5.9e-14	PlcR_[B._cereus]	3.71e-09	26.84	76.5	UUM62325.1	366733	366903	-				SP(Sec/SPI)	0.596772	0.596772	0.007967	0.105576	0.289685	CS pos: 33-34. IQK-DK. Pr: 0.0451	16648	chromosome			1307	c__Bacilli;o__Lactobacillales;f__Streptococcaceae;g__Streptococcus;s__Streptococcus suis	Bacilli	Lactobacillales	Streptococcaceae	Streptococcus
225107	235178	RiPP-like	Firmicutes	CP002644.1	Streptococcus suis	D12	(====> =>)	346	AER18561.1	Cluster 16951	True	subfam_03_PlcR	228890	229753	+	2qfcA00-i1	-	1e-52	51844	47413	3.1e-11	PlcR_[B._cereus]	7.12e-15	26.007	85.6	AER18562.1	230100	230399	+				SP(Sec/SPI)	0.977485	0.977485	0.006232	0.011498	0.004785	CS pos: 25-26. VLA-IS. Pr: 0.5337	2093	chromosome			1004952	c__Bacilli;o__Lactobacillales;f__Streptococcaceae;g__Streptococcus;s__Streptococcus suis;x__Streptococcus suis D12	Bacilli	Lactobacillales	Streptococcaceae	Streptococcus
225107	235178	RiPP-like	Firmicutes	CP002644.1	Streptococcus suis	D12	(====> =>)	85	AER18561.1	Cluster 16951	True	subfam_03_PlcR	228890	229753	+	2qfcA00-i1	-	1e-52	51844	47413	3.1e-11	PlcR_[B._cereus]	7.12e-15	26.007	85.6	smallORF11212	229839	229952	+	13	AGG	8	SP(Sec/SPI)	0.86393	0.86393	0.004662	0.063796	0.067612	CS pos: 27-28. TQG-WE. Pr: 0.3797	2094	chromosome			1004952	c__Bacilli;o__Lactobacillales;f__Streptococcaceae;g__Streptococcus;s__Streptococcus suis;x__Streptococcus suis D12	Bacilli	Lactobacillales	Streptococcaceae	Streptococcus
1986294	1998514	RiPP-like	Firmicutes	CP002641.1	Streptococcus suis	D9	(<= <====)	132	AER18177.1	Cluster 16571	True	subfam_03_PlcR	1993786	1994655	-	2qfcA00-i1	-	8.7e-51	mbf_short4	SM00530	2.8e-15	PlcR_[B._cereus]	3.41e-12	26.21	83	AER18176.1	1993531	1993653	-				SP(Sec/SPI)	0.669381	0.669381	0.010854	0.025221	0.294544	CS pos: 29-30. VFG-VD. Pr: 0.5552	2091	chromosome			1005042	c__Bacilli;o__Lactobacillales;f__Streptococcaceae;g__Streptococcus;s__Streptococcus suis;x__Streptococcus suis D9	Bacilli	Lactobacillales	Streptococcaceae	Streptococcus
1945557	1955842	RiPP-like	Firmicutes	AP024523.1	Streptococcus toyakuensis	TP1632	(<= <====)	241	BDB10059.1	Cluster 16392	True	subfam_03_PlcR	1951350	1952222	-	2qfcA00-i1	-	4e-53	mbf_short4	SM00530	1.7e-14	PlcR_[B._cereus]	4.92e-07	23.297	92.4	smallORF157173	1950965	1951108	-	19	AGAAGG	7	SP(Sec/SPI)	0.678024	0.678024	0.00607	0.118567	0.197339	CS pos: 27-28. SRS-FI. Pr: 0.2397	784	chromosome			2819619	c__Bacilli;o__Lactobacillales;f__Streptococcaceae;g__Streptococcus;s__Streptococcus toyakuensis	Bacilli	Lactobacillales	Streptococcaceae	Streptococcus
963770	1006755	NRPS	Firmicutes	CP007573.1	Streptococcus anginosus	SA1	(====> =>)	147	AIK77681.1	Cluster 16704	True	subfam_03_PlcR	974220	975086	+	2qfcA00-i1	-	1.1e-54	mbf_short4	SM00530	6e-15	PlcR_[B._cereus]	6.79e-12	25.292	83.3	smallORF22930	975234	975368	+	22	AGGAG	6	SP(Sec/SPI)	0.94318	0.94318	0.009568	0.018602	0.02865	CS pos: 31-32. IKA-TE. Pr: 0.8524	2779	chromosome			1328	c__Bacilli;o__Lactobacillales;f__Streptococcaceae;g__Streptococcus;x__Streptococcus anginosus group;s__Streptococcus anginosus	Bacilli	Lactobacillales	Streptococcaceae	Streptococcus
966756	990738	lanthipeptide-class-i	Firmicutes	CP012718.1	Streptococcus intermedius	KCOM 1545	(<= <====)	155	ALF27846.1	Cluster 16706	True	subfam_03_PlcR	981465	982331	-	2qfcA00-i1	-	1.5e-56	mbf_short4	SM00530	3e-14	PlcR_[B._cereus]	3.85e-13	26.087	92	smallORF28842	981160	981309	-	22	AGGAG	6	SP(Sec/SPI)	0.487625	0.487625	0.010765	0.364747	0.136863	CS pos: 31-32. LRS-TR. Pr: 0.1739	4131	chromosome			1338	c__Bacilli;o__Lactobacillales;f__Streptococcaceae;g__Streptococcus;x__Streptococcus anginosus group;s__Streptococcus intermedius	Bacilli	Lactobacillales	Streptococcaceae	Streptococcus
1852802	1881953	lanthipeptide-class-ii	Firmicutes	CP080959.1	Streptococcus equi	B630793	(<= ====>)	189	QZA20950.1	Cluster 16990	True	subfam_03_PlcR	1872892	1873755	+	2qfcA00-i1	-	9.6e-54	51249	47413	3.6e-13	PlcR_[B._cereus]	8.88e-11	27.778	76.5	QZA20949.1	1872523	1872702	-				SP(Sec/SPI)	0.84755	0.84755	0.008568	0.027012	0.116869	CS pos: 31-32. PSA-EK. Pr: 0.1608	14374	chromosome			40041	c__Bacilli;o__Lactobacillales;f__Streptococcaceae;g__Streptococcus;x__Streptococcus dysgalactiae group;s__Streptococcus equi;x__Streptococcus equi subsp. zooepidemicus	Bacilli	Lactobacillales	Streptococcaceae	Streptococcus
1958450	1979377	furan	Firmicutes	CP001129.1	Streptococcus equi	MGCS10565; ATCC BAA1716	(<= <====)	4	ACG63219.1	Cluster 17602	True	subfam_03_PlcR	1959248	1960105	-	2qfcA00-i1	-	2.3e-55	HTH_3	PF01381.24	1.1e-14	PlcR_[B._cereus]	4.82e-17	26.939	83.9	smallORF3150	1959175	1959243	-	16	GGAG	10	SP(Sec/SPI)	0.44374	0.44374	0.026813	0.188208	0.341238	CS pos: ?. Probable protein fragment	1760	chromosome			552526	c__Bacilli;o__Lactobacillales;f__Streptococcaceae;g__Streptococcus;x__Streptococcus dysgalactiae group;s__Streptococcus equi;x__Streptococcus equi subsp. zooepidemicus;x__Streptococcus equi subsp. zooepidemicus MGCS10565	Bacilli	Lactobacillales	Streptococcaceae	Streptococcus
1546782	1569851	lanthipeptide-class-ii	Firmicutes	CP068564.1	Keratinibaculum paraultunense	KD-1	(<= ====>)	120	QQY79072.1	Cluster 13633	True	subfam_03_PlcR	1564190	1565119	+	2qfcA00-i1	-	7.4e-34	50823	47413	5.8e-13					QQY79071.1	1563917	1564069	-				SP(Sec/SPI)	0.817443	0.817443	0.001532	0.046439	0.134585	CS pos: 23-24. IRT-SD. Pr: 0.2619	12930	chromosome			1278232	c__Tissierellia;o__Tissierellales;f__Tissierellaceae;g__Keratinibaculum;s__Keratinibaculum paraultunense	Tissierellia	Tissierellales	Tissierellaceae	Keratinibaculum
189	33549	ladderane	Firmicutes	CP070340.1	Bacillus cereus	VKM B-370	(<= <====)	11	QRY18494.1	Cluster 2938	True	subfam_05_NprR	30022	31296	-	3q15B00-i1	-	1e-47	51844	47413	7.7e-11	NprR_[B._thuringensis]	3.26e-40	25.61	96.5	QRY18493.1	29762	30010	-				SP(Sec/SPI)	0.702539	0.702539	0.000682	0.021089	0.27569	CS pos: 24-25. IYS-NN. Pr: 0.4276	13081	plasmid			1396	c__Bacilli;o__Bacillales;f__Bacillaceae;g__Bacillus;x__Bacillus cereus group;s__Bacillus cereus	Bacilli	Bacillales	Bacillaceae	Bacillus
22530	63751	ladderane	Firmicutes	CP070340.1	Bacillus cereus	VKM B-370	(<= <====)	11	QRY18494.1	Cluster 2938	True	subfam_05_NprR	30022	31296	-	3q15B00-i1	-	1e-47	51844	47413	7.7e-11	NprR_[B._thuringensis]	3.26e-40	25.61	96.5	QRY18493.1	29762	30010	-				SP(Sec/SPI)	0.702539	0.702539	0.000682	0.021089	0.27569	CS pos: 24-25. IYS-NN. Pr: 0.4276	13081	plasmid			1396	c__Bacilli;o__Bacillales;f__Bacillaceae;g__Bacillus;x__Bacillus cereus group;s__Bacillus cereus	Bacilli	Bacillales	Bacillaceae	Bacillus
26917	88162	NRPS	Firmicutes	CP070340.1	Bacillus cereus	VKM B-370	(<= <====)	11	QRY18494.1	Cluster 2938	True	subfam_05_NprR	30022	31296	-	3q15B00-i1	-	1e-47	51844	47413	7.7e-11	NprR_[B._thuringensis]	3.26e-40	25.61	96.5	QRY18493.1	29762	30010	-				SP(Sec/SPI)	0.702539	0.702539	0.000682	0.021089	0.27569	CS pos: 24-25. IYS-NN. Pr: 0.4276	13081	plasmid			1396	c__Bacilli;o__Bacillales;f__Bacillaceae;g__Bacillus;x__Bacillus cereus group;s__Bacillus cereus	Bacilli	Bacillales	Bacillaceae	Bacillus
369357	391830	LAP	Firmicutes	CP002508.1	Bacillus thuringiensis	YBT-020	(<= <====)	35	ADY19591.1	Cluster 5274	True	subfam_05_NprR	376011	377240	-	4gpkF02-i1	-	2.9e-27	51844	47413	1.3e-12	NprR_[B._thuringensis]	2.2e-24	27.711	94.3	smallORF8794	375841	375975	-	24	GGAGG	8	SP(Sec/SPI)	0.719032	0.719032	0.004245	0.176149	0.100574	CS pos: 29-30. KTA-VT. Pr: 0.1321	2037	chromosome			930170	c__Bacilli;o__Bacillales;f__Bacillaceae;g__Bacillus;x__Bacillus cereus group;s__Bacillus thuringiensis;x__Bacillus thuringiensis serovar finitimus;x__Bacillus thuringiensis serovar finitimus YBT-020	Bacilli	Bacillales	Bacillaceae	Bacillus
3030869	3052006	RRE-containing	Firmicutes	CP049742.1	Mangrovibacillus cuniculi	R1DC41	(====> =>)	35	QPC48226.1	Cluster 2936	True	subfam_05_NprR	3048154	3049428	+	4gpkF02-i1	-	8e-39	51844	47413	1.1e-11	NprR_[B._thuringensis]	3.98e-27	28.354	88.7	smallORF104905	3049464	3049592	+	22	AGGAG	9	SP(Sec/SPI)	0.737377	0.737377	0.005922	0.04899	0.207711	CS pos: 28-29. TLA-EE. Pr: 0.5818	11134	chromosome			2593652	c__Bacilli;o__Bacillales;f__Bacillaceae;g__Mangrovibacillus;s__Mangrovibacillus cuniculi	Bacilli	Bacillales	Bacillaceae	Mangrovibacillus
691425	714632	lanthipeptide-class-ii	Firmicutes	CP046956.1	Sediminibacillus dalangtanensis	DP4-553-S	(<= <====)	24	QTM98473.1	Cluster 3728	True	subfam_05_NprR	705609	706871	-	3ulqA00-i1	-	1.9e-54	51844	47413	1.7e-11	NprR_[B._thuringensis]	8.73e-26	24.884	98.3	smallORF114968	705456	705584	-	27	AGGAGG	10	SP(Sec/SPI)	0.78681	0.78681	0.002187	0.136412	0.074591	CS pos: 28-29. HFA-YE. Pr: 0.4195	10712	chromosome			2729421	c__Bacilli;o__Bacillales;f__Bacillaceae;g__Sediminibacillus;s__Sediminibacillus dalangtanensis	Bacilli	Bacillales	Bacillaceae	Sediminibacillus
3645404	3685241	T3PKS	Firmicutes	CP018622.1	Virgibacillus dokdonensis	21D	(<= <====)	15	AUJ26475.1	Cluster 2875	True	subfam_05_NprR	3685257	3686534	-	3ulqA00-i1	-	4e-48	51844	47413	6.4e-13	NprR_[B._thuringensis]	1.07e-26	30.169	68.5	AUJ26474.1	3685101	3685241	-				SP(Sec/SPI)	0.56209	0.56209	0.001889	0.075039	0.360982	CS pos: 31-32. TAT-LQ. Pr: 0.1480	5385	chromosome			302167	c__Bacilli;o__Bacillales;f__Bacillaceae;g__Virgibacillus;s__Virgibacillus dokdonensis	Bacilli	Bacillales	Bacillaceae	Virgibacillus
3091835	3150761	NRPS	Firmicutes	AP008955.1	Brevibacillus brevis	NBRC 100599 (= 47)	(<= <====)	-1	BAH43925.1	Cluster 1776	True	subfam_07_AloR	3109708	3111075	-	4xi0F00-i2	-	1.2e-06	54323	47413	7.4e-06	AloR13_[P._polymyxa]	3.82e-117	40.541	94.9	smallORF1236	3109580	3109708	-	16	GGAG	9	SP(Sec/SPI)	0.769754	0.769754	0.002118	0.118005	0.110123	CS pos: 28-29. VLS-SH. Pr: 0.2670	132	chromosome			358681	c__Bacilli;o__Bacillales;f__Paenibacillaceae;g__Brevibacillus;s__Brevibacillus brevis;x__Brevibacillus brevis NBRC 100599	Bacilli	Bacillales	Paenibacillaceae	Brevibacillus
4017311	4115315	transAT-PKS	Firmicutes	CP041767.1	Brevibacillus brevis	B011	(<= <====)	3	UKK99467.1	Cluster 2719	True	subfam_08	4108925	4110208	-	3as8A01-i2	-	4.7e-08	51249	47413	6.9e-13					smallORF138759	4108781	4108921	-	16	GAGG	8	SP(Sec/SPI)	0.64448	0.64448	0.005574	0.336313	0.013633	CS pos: 28-29. ANS-MS. Pr: 0.3646	9955	chromosome			1393	c__Bacilli;o__Bacillales;f__Paenibacillaceae;g__Brevibacillus;s__Brevibacillus brevis	Bacilli	Bacillales	Paenibacillaceae	Brevibacillus
958670	1023398	NRPS	Firmicutes	CP032410.1	Brevibacillus laterosporus	E7593-50	(====> =>)	14	AYB37680.1	Cluster 4603	True	subfam_08	960811	962058	+	3u4tB00-i2	-	7.1e-07	mbf_short4	SM00530	6e-12					smallORF63774	962073	962213	+	27	AGGAGG	8	SP(Sec/SPI)	0.667706	0.667706	0.000975	0.283329	0.04799	CS pos: 20-21. ADS-LP. Pr: 0.1958	8121	chromosome			1465	c__Bacilli;o__Bacillales;f__Paenibacillaceae;g__Brevibacillus;s__Brevibacillus laterosporus	Bacilli	Bacillales	Paenibacillaceae	Brevibacillus
958670	1015975	T1PKS	Firmicutes	CP032410.1	Brevibacillus laterosporus	E7593-50	(====> =>)	14	AYB37680.1	Cluster 4603	True	subfam_08	960811	962058	+	3u4tB00-i2	-	7.1e-07	mbf_short4	SM00530	6e-12					smallORF63774	962073	962213	+	27	AGGAGG	8	SP(Sec/SPI)	0.667706	0.667706	0.000975	0.283329	0.04799	CS pos: 20-21. ADS-LP. Pr: 0.1958	8121	chromosome			1465	c__Bacilli;o__Bacillales;f__Paenibacillaceae;g__Brevibacillus;s__Brevibacillus laterosporus	Bacilli	Bacillales	Paenibacillaceae	Brevibacillus
1952068	1973715	ranthipeptide	Firmicutes	CP032410.1	Brevibacillus laterosporus	E7593-50	(<= <====)	3	AYB38356.1	Cluster 2638	True	subfam_08	1966048	1967334	-	3k9iA01-i1	-	0.0001	51249	47413	1.2e-11					smallORF63800	1965907	1966044	-	22	AGGAG	9	SP(Sec/SPI)	0.622884	0.622884	0.00084	0.029351	0.346925	CS pos: 27-28. SNS-GN. Pr: 0.3097	8123	chromosome			1465	c__Bacilli;o__Bacillales;f__Paenibacillaceae;g__Brevibacillus;s__Brevibacillus laterosporus	Bacilli	Bacillales	Paenibacillaceae	Brevibacillus
5187212	5244993	NRPS	Firmicutes	CP033464.1	Brevibacillus laterosporus	1821L	(<= <====)	-1	QDX95385.1	Cluster 2411	True	subfam_08	5234251	5235549	-	3as5A01-i2	-	4.7e-11	mbf_short4	SM00530	4.8e-14					smallORF78881	5234114	5234251	-	19	AGGTGG	7	SP(Sec/SPI)	0.785117	0.785117	0.003299	0.070745	0.140839	CS pos: 29-30. TEN-QV. Pr: 0.2262	8412	chromosome			1465	c__Bacilli;o__Bacillales;f__Paenibacillaceae;g__Brevibacillus;s__Brevibacillus laterosporus	Bacilli	Bacillales	Paenibacillaceae	Brevibacillus
5233656	5300151	NRPS	Firmicutes	CP033464.1	Brevibacillus laterosporus	1821L	(<= <====)	-1	QDX95385.1	Cluster 2411	True	subfam_08	5234251	5235549	-	3as5A01-i2	-	4.7e-11	mbf_short4	SM00530	4.8e-14					smallORF78881	5234114	5234251	-	19	AGGTGG	7	SP(Sec/SPI)	0.785117	0.785117	0.003299	0.070745	0.140839	CS pos: 29-30. TEN-QV. Pr: 0.2262	8412	chromosome			1465	c__Bacilli;o__Bacillales;f__Paenibacillaceae;g__Brevibacillus;s__Brevibacillus laterosporus	Bacilli	Bacillales	Paenibacillaceae	Brevibacillus
5156248	5238511	transAT-PKS	Firmicutes	CP017705.1	Brevibacillus laterosporus	DSM 25	(<= <====)	16	ATO51785.1	Cluster 2636	True	subfam_08	5237718	5239004	-	2qfcA00-i1	-	4.5e-12	51249	47413	5.4e-12					smallORF52497	5237576	5237701	-	27	AGGAGG	7	SP(Sec/SPI)	0.948866	0.948866	0.004533	0.024673	0.021928	CS pos: 30-31. AEA-KI. Pr: 0.7057	5232	chromosome			1121121	c__Bacilli;o__Bacillales;f__Paenibacillaceae;g__Brevibacillus;s__Brevibacillus laterosporus;x__Brevibacillus laterosporus DSM 25	Bacilli	Bacillales	Paenibacillaceae	Brevibacillus
461714	511537	NRPS	Firmicutes	CP048799.1	Brevibacillus sp. 7WMA2	7WMA2	(====> =>)	-1	QIC04467.1	Cluster 2475	True	subfam_08	463604	464899	+	4i1aA00-i2	-	2.8e-08	mbf_short4	SM00530	3.3e-11					QIC04468.1	464899	465042	+				SP(Sec/SPI)	0.920117	0.920117	0.004079	0.051044	0.02476	CS pos: 23-24. FLS-VD. Pr: 0.4503	10979	chromosome			2683193	c__Bacilli;o__Bacillales;f__Paenibacillaceae;g__Brevibacillus;x__unclassified Brevibacillus;s__Brevibacillus sp. 7WMA2	Bacilli	Bacillales	Paenibacillaceae	Brevibacillus
2697946	2739853	ladderane	Firmicutes	CP075175.1	Paenibacillus sp. 481	481	(<= <====)	13	UHA75626.1	Cluster 2781	True	subfam_08	2698790	2700070	-	3vtxA00-i2	-	5e-09	51249	47413	2.2e-11					smallORF134171	2698666	2698776	-	24	GGAGG	6	SP(Sec/SPI)	0.497469	0.497469	0.003092	0.067672	0.431767	CS pos: 28-29. VFL-FN. Pr: 0.1249	13608	chromosome			2835869	c__Bacilli;o__Bacillales;f__Paenibacillaceae;g__Paenibacillus;x__unclassified Paenibacillus;s__Paenibacillus sp. 481	Bacilli	Bacillales	Paenibacillaceae	Paenibacillus
1898274	1908559	RiPP-like	Firmicutes	CP032621.1	Streptococcus gwangjuense	ChDC B345	(<==== =>)	381	AYF96658.1	Cluster 16968	True	subfam_10	1902030	1902893	-	2qfcA00-i1	-	3.8e-16	51844	47413	2.1e-12					AYF96659.1	1903275	1903559	+				SP(Sec/SPI)	0.981256	0.981256	0.001612	0.005907	0.011225	CS pos: 25-26. ALA-VW. Pr: 0.8976	8158	chromosome			1433513	c__Bacilli;o__Lactobacillales;f__Streptococcaceae;g__Streptococcus;s__Streptococcus gwangjuense	Bacilli	Lactobacillales	Streptococcaceae	Streptococcus
155022	164111	RiPP-like	Firmicutes	AP023349.1	Streptococcus mitis	Nm-65	(<==== =>)	382	BCJ09749.1	Cluster 15239	True	subfam_10	158740	159630	-	2qfcA00-i1	-	3.9e-12	51844	47413	7.2e-12					BCJ09750.1	160013	160300	+				SP(Sec/SPI)	0.987003	0.987003	0.001567	0.003877	0.007553	CS pos: 25-26. ALA-VW. Pr: 0.9053	729	chromosome			28037	c__Bacilli;o__Lactobacillales;f__Streptococcaceae;g__Streptococcus;s__Streptococcus mitis	Bacilli	Lactobacillales	Streptococcaceae	Streptococcus
119434	128468	RiPP-like	Firmicutes	CP019562.1	Streptococcus oralis	S.MIT/ORALIS-351	(<==== =>)	377	AQA07415.1	Cluster 16960	True	subfam_10	122522	123385	-	2qfcA00-i1	-	6.5e-14	51844	47413	2.3e-12					AQA07479.1	123763	124047	+				SP(Sec/SPI)	0.845601	0.845601	0.00065	0.105462	0.048287	CS pos: 25-26. VLA-VW. Pr: 0.7638	5465	chromosome			1303	c__Bacilli;o__Lactobacillales;f__Streptococcaceae;g__Streptococcus;s__Streptococcus oralis	Bacilli	Lactobacillales	Streptococcaceae	Streptococcus
1809754	1820039	RiPP-like	Firmicutes	FR720602.1	Streptococcus oralis	Uo5	(<= ====>)	378	CBZ01502.1	Cluster 16700	True	subfam_10	1815418	1816284	+	2qfcA00-i1	-	2.6e-12	51844	47413	9.6e-12					CBZ01501.1	1814755	1815039	-				SP(Sec/SPI)	0.845601	0.845601	0.00065	0.105462	0.048287	CS pos: 25-26. VLA-VW. Pr: 0.7638	17169	chromosome			927666	c__Bacilli;o__Lactobacillales;f__Streptococcaceae;g__Streptococcus;s__Streptococcus oralis;x__Streptococcus oralis Uo5	Bacilli	Lactobacillales	Streptococcaceae	Streptococcus
1981566	1991863	RiPP-like	Firmicutes	CP002843.1	Streptococcus parasanguinis	ATCC 15912	(<= ====>)	364	AEH56895.1	Cluster 18159	True	subfam_10	1987228	1988076	+	2qfcA00-i1	-	1.7e-15	51844	47413	3e-11					AEH56894.1	1986567	1986863	-				SP(Sec/SPI)	0.779247	0.779247	0.000618	0.216815	0.003321	CS pos: 25-26. VFA-DW. Pr: 0.7069	2102	chromosome			760570	c__Bacilli;o__Lactobacillales;f__Streptococcaceae;g__Streptococcus;s__Streptococcus parasanguinis;x__Streptococcus parasanguinis ATCC 15912	Bacilli	Lactobacillales	Streptococcaceae	Streptococcus
2323501	2333605	RiPP-like	Firmicutes	CP024974.1	Streptococcus suis	CZ130302	(<==== =>)	334	ATZ04524.1	Cluster 16714	True	subfam_10	2327204	2328070	-	2qfcA00-i1	-	9.4e-19	51844	47413	3e-13					ATZ04525.1	2328405	2328689	+				SP(Sec/SPI)	0.993123	0.993123	0.000566	0.005771	0.000539	CS pos: 25-26. AFA-DF. Pr: 0.9629	6753	chromosome			1307	c__Bacilli;o__Lactobacillales;f__Streptococcaceae;g__Streptococcus;s__Streptococcus suis	Bacilli	Lactobacillales	Streptococcaceae	Streptococcus
2516036	2526274	RiPP-like	Firmicutes	CP025095.1	Streptococcus suis	HN136	(<==== =>)	336	AUC92624.1	Cluster 16717	True	subfam_10	2519792	2520658	-	2qfcA00-i1	-	9.6e-17	51844	47413	7.3e-13					AUC92625.1	2520995	2521279	+				SP(Sec/SPI)	0.993123	0.993123	0.000566	0.005771	0.000539	CS pos: 25-26. AFA-DF. Pr: 0.9629	6785	chromosome			1307	c__Bacilli;o__Lactobacillales;f__Streptococcaceae;g__Streptococcus;s__Streptococcus suis	Bacilli	Lactobacillales	Streptococcaceae	Streptococcus
1900212	1908756	RiPP-like	Firmicutes	CP029398.1	Streptococcus suis	HN105	(<= ====>)	195	AWL26730.1	Cluster 17424	True	subfam_10	1905005	1905865	+	2qfcA00-i1	-	1.7e-16	51844	47413	3.8e-10	RopB_[S._pyogenes]	1.05e-07	21.509	90	smallORF58993	1904684	1904809	-	27	AGGAGG	10	SP(Sec/SPI)	0.751317	0.751317	0.002477	0.031047	0.215158	CS pos: 24-25. IFG-EP. Pr: 0.5464	7551	chromosome			1307	c__Bacilli;o__Lactobacillales;f__Streptococcaceae;g__Streptococcus;s__Streptococcus suis	Bacilli	Lactobacillales	Streptococcaceae	Streptococcus
2042882	2053167	RiPP-like	Firmicutes	CP029398.1	Streptococcus suis	HN105	(<==== =>)	286	AWL26871.1	Cluster 16720	True	subfam_10	2046730	2047596	-	2qfcA00-i1	-	1.1e-16	51844	47413	4e-13					AWL26872.1	2047883	2048167	+				SP(Sec/SPI)	0.994308	0.994308	0.000441	0.004487	0.000764	CS pos: 25-26. AFA-DF. Pr: 0.9703	7552	chromosome			1307	c__Bacilli;o__Lactobacillales;f__Streptococcaceae;g__Streptococcus;s__Streptococcus suis	Bacilli	Lactobacillales	Streptococcaceae	Streptococcus
2367362	2377483	RiPP-like	Firmicutes	CP032064.1	Streptococcus suis	YSJ17	(<==== =>)	340	QOZ89972.1	Cluster 16730	True	subfam_10	2370999	2371865	-	2qfcA00-i1	-	3.9e-16	51844	47413	5.9e-13					QOZ89973.1	2372206	2372490	+				SP(Sec/SPI)	0.993123	0.993123	0.000566	0.005771	0.000539	CS pos: 25-26. AFA-DF. Pr: 0.9629	8049	chromosome			1307	c__Bacilli;o__Lactobacillales;f__Streptococcaceae;g__Streptococcus;s__Streptococcus suis	Bacilli	Lactobacillales	Streptococcaceae	Streptococcus
1969757	1980048	RiPP-like	Firmicutes	CP039462.1	Streptococcus suis	WUSS351	(<= ====>)	363	QCE39524.1	Cluster 17426	True	subfam_10	1975412	1976272	+	2qfcA00-i1	-	2.6e-16	51844	47413	3.7e-10	RopB_[S._pyogenes]	7.2e-08	21.509	90	QCE39523.1	1974758	1975048	-				SP(Sec/SPI)	0.992111	0.992111	0.002034	0.003935	0.00192	CS pos: 23-24. VAA-AV. Pr: 0.4797	9666	chromosome			1307	c__Bacilli;o__Lactobacillales;f__Streptococcaceae;g__Streptococcus;s__Streptococcus suis	Bacilli	Lactobacillales	Streptococcaceae	Streptococcus
1969757	1980048	RiPP-like	Firmicutes	CP039462.1	Streptococcus suis	WUSS351	(<= ====>)	196	QCE39524.1	Cluster 17426	True	subfam_10	1975412	1976272	+	2qfcA00-i1	-	2.6e-16	51844	47413	3.7e-10	RopB_[S._pyogenes]	7.2e-08	21.509	90	smallORF74261	1975090	1975215	-	27	AGGAGG	10	SP(Sec/SPI)	0.782467	0.782467	0.00269	0.03545	0.179392	CS pos: 24-25. IFG-EP. Pr: 0.5471	9668	chromosome			1307	c__Bacilli;o__Lactobacillales;f__Streptococcaceae;g__Streptococcus;s__Streptococcus suis	Bacilli	Lactobacillales	Streptococcaceae	Streptococcus
2268438	2277862	RiPP-like	Firmicutes	CP082205.1	Streptococcus suis	AKJ18	(<= ====>)	363	QZT29139.1	Cluster 17440	True	subfam_10	2273828	2274688	+	2qfcA00-i1	-	1.6e-17	51844	47413	1.9e-10	RopB_[S._pyogenes]	3.28e-06	21.212	89.6	QZT29138.1	2273177	2273464	-				SP(Sec/SPI)	0.981053	0.981053	0.001853	0.010694	0.006399	CS pos: 23-24. VAA-WT. Pr: 0.5201	14446	chromosome			1307	c__Bacilli;o__Lactobacillales;f__Streptococcaceae;g__Streptococcus;s__Streptococcus suis	Bacilli	Lactobacillales	Streptococcaceae	Streptococcus
2268438	2277862	RiPP-like	Firmicutes	CP082205.1	Streptococcus suis	AKJ18	(<= ====>)	195	QZT29139.1	Cluster 17440	True	subfam_10	2273828	2274688	+	2qfcA00-i1	-	1.6e-17	51844	47413	1.9e-10	RopB_[S._pyogenes]	3.28e-06	21.212	89.6	smallORF127026	2273507	2273632	-	27	AGGAGG	10	SP(Sec/SPI)	0.751317	0.751317	0.002477	0.031047	0.215158	CS pos: 24-25. IFG-EP. Pr: 0.5464	14447	chromosome			1307	c__Bacilli;o__Lactobacillales;f__Streptococcaceae;g__Streptococcus;s__Streptococcus suis	Bacilli	Lactobacillales	Streptococcaceae	Streptococcus
2026206	2036491	RiPP-like	Firmicutes	CP102094.1	Streptococcus suis	12RC1	(<==== =>)	338	UUM23255.1	Cluster 16742	True	subfam_10	2030002	2030868	-	2qfcA00-i1	-	1e-15	51844	47413	4.3e-13					UUM23256.1	2031207	2031491	+				SP(Sec/SPI)	0.9939	0.9939	0.000425	0.005197	0.000478	CS pos: 25-26. AFA-DF. Pr: 0.9797	16634	chromosome			1307	c__Bacilli;o__Lactobacillales;f__Streptococcaceae;g__Streptococcus;s__Streptococcus suis	Bacilli	Lactobacillales	Streptococcaceae	Streptococcus
2006908	2017193	RiPP-like	Firmicutes	CP002644.1	Streptococcus suis	D12	(<==== =>)	339	AER20269.1	Cluster 16699	True	subfam_10	2010703	2011569	-	2qfcA00-i1	-	1.2e-15	51844	47413	4.1e-13					smallORF11223	2011909	2012193	+	15	AGGA	8	SP(Sec/SPI)	0.993986	0.993986	0.000483	0.004717	0.000815	CS pos: 25-26. AFA-DF. Pr: 0.9706	2098	chromosome			1004952	c__Bacilli;o__Lactobacillales;f__Streptococcaceae;g__Streptococcus;s__Streptococcus suis;x__Streptococcus suis D12	Bacilli	Lactobacillales	Streptococcaceae	Streptococcus
4484751	4548714	NRPS	Firmicutes	CP016090.1	Clostridium beijerinckii	BAS/B3/I/124	(====> =>)	34	AQS06673.1	Cluster 2406	True	subfam_11_QsrB	4530717	4532015	+	3ro3A00-i2	-	6.9e-42	51844	47413	5.1e-07					AQS06674.1	4532050	4532208	+				SP(Sec/SPI)	0.886803	0.886803	0.003274	0.093835	0.016088	CS pos: 24-25. TYA-FT. Pr: 0.4129	4849	chromosome			1520	c__Clostridia;o__Eubacteriales;f__Clostridiaceae;g__Clostridium;s__Clostridium beijerinckii	Clostridia	Eubacteriales	Clostridiaceae	Clostridium
4501746	4538714	prodigiosin	Firmicutes	CP016090.1	Clostridium beijerinckii	BAS/B3/I/124	(====> =>)	34	AQS06673.1	Cluster 2406	True	subfam_11_QsrB	4530717	4532015	+	3ro3A00-i2	-	6.9e-42	51844	47413	5.1e-07					AQS06674.1	4532050	4532208	+				SP(Sec/SPI)	0.886803	0.886803	0.003274	0.093835	0.016088	CS pos: 24-25. TYA-FT. Pr: 0.4129	4849	chromosome			1520	c__Clostridia;o__Eubacteriales;f__Clostridiaceae;g__Clostridium;s__Clostridium beijerinckii	Clostridia	Eubacteriales	Clostridiaceae	Clostridium
4486869	4530475	NRPS	Firmicutes	CP096988.1	Clostridium felsineum	DSM 793	(====> =>)	1	URZ04035.1	Cluster 2176	True	subfam_11_QsrB	4491166	4492476	+	3hymL00-i2	-	6.5e-21	51844	47413	6.4e-07	QsrB_[C._acetobutylicum]	1.25e-66	36.436	84.9	URZ04036.1	4492478	4492594	+				SP(Sec/SPI)	0.726494	0.726494	0.011825	0.03746	0.224221	CS pos: 31-32. VLA-QY. Pr: 0.6417	16093	chromosome			1551	c__Clostridia;o__Eubacteriales;f__Clostridiaceae;g__Clostridium;s__Clostridium felsineum	Clostridia	Eubacteriales	Clostridiaceae	Clostridium
2851716	2907471	NRPS	Firmicutes	CP016087.1	Clostridium saccharoperbutylacetonicum	N1-504	(<= <====)	105	AQR95344.1	Cluster 2334	False	subfam_11_QsrB	2862903	2864204	-	3ro3A00-i2	-	8.2e-37	51844	47413	3.9e-06	QsrB_[C._acetobutylicum]	1.58e-18	26.241	94	AQR95343.1	2862657	2862797	-				SP(Sec/SPI)	0.764699	0.764699	0.004854	0.223787	0.00666	CS pos: 27-28. TTA-KT. Pr: 0.3559	2165	chromosome			36745	c__Clostridia;o__Eubacteriales;f__Clostridiaceae;g__Clostridium;s__Clostridium saccharoperbutylacetonicum	Clostridia	Eubacteriales	Clostridiaceae	Clostridium
3167170	3211740	NRPS	Firmicutes	CP004121.1	Clostridium saccharoperbutylacetonicum	N1-4(HMT)	(<= <====)	105	AGF56687.1	Cluster 2334	True	subfam_11_QsrB	3178062	3179363	-	3ro3A00-i2	-	8.2e-37	51844	47413	4.2e-06	QsrB_[C._acetobutylicum]	1.68e-18	26.241	94	AGF56686.1	3177816	3177956	-				SP(Sec/SPI)	0.764699	0.764699	0.004854	0.223787	0.00666	CS pos: 27-28. TTA-KT. Pr: 0.3559	2420	chromosome			931276	c__Clostridia;o__Eubacteriales;f__Clostridiaceae;g__Clostridium;s__Clostridium saccharoperbutylacetonicum;x__Clostridium saccharoperbutylacetonicum N1-4;x__Clostridium saccharoperbutylacetonicum N1-4(HMT)	Clostridia	Eubacteriales	Clostridiaceae	Clostridium
3173417	3222630	T1PKS	Firmicutes	CP004121.1	Clostridium saccharoperbutylacetonicum	N1-4(HMT)	(<= <====)	105	AGF56687.1	Cluster 2334	True	subfam_11_QsrB	3178062	3179363	-	3ro3A00-i2	-	8.2e-37	51844	47413	4.2e-06	QsrB_[C._acetobutylicum]	1.68e-18	26.241	94	AGF56686.1	3177816	3177956	-				SP(Sec/SPI)	0.764699	0.764699	0.004854	0.223787	0.00666	CS pos: 27-28. TTA-KT. Pr: 0.3559	2420	chromosome			931276	c__Clostridia;o__Eubacteriales;f__Clostridiaceae;g__Clostridium;s__Clostridium saccharoperbutylacetonicum;x__Clostridium saccharoperbutylacetonicum N1-4;x__Clostridium saccharoperbutylacetonicum N1-4(HMT)	Clostridia	Eubacteriales	Clostridiaceae	Clostridium
3174122	3221957	NRPS-like	Firmicutes	CP004121.1	Clostridium saccharoperbutylacetonicum	N1-4(HMT)	(<= <====)	105	AGF56687.1	Cluster 2334	True	subfam_11_QsrB	3178062	3179363	-	3ro3A00-i2	-	8.2e-37	51844	47413	4.2e-06	QsrB_[C._acetobutylicum]	1.68e-18	26.241	94	AGF56686.1	3177816	3177956	-				SP(Sec/SPI)	0.764699	0.764699	0.004854	0.223787	0.00666	CS pos: 27-28. TTA-KT. Pr: 0.3559	2420	chromosome			931276	c__Clostridia;o__Eubacteriales;f__Clostridiaceae;g__Clostridium;s__Clostridium saccharoperbutylacetonicum;x__Clostridium saccharoperbutylacetonicum N1-4;x__Clostridium saccharoperbutylacetonicum N1-4(HMT)	Clostridia	Eubacteriales	Clostridiaceae	Clostridium
1810654	1820951	RiPP-like	Firmicutes	AP018938.1	Streptococcus pneumoniae	ATCC 49619	(<= <====)	319	BBG39874.1	Cluster 14221	True	subfam_13_ComR	1816271	1817182	-	2qfcA00-i1	-	9.3e-12	51844	47413	2.7e-09					BBG39873.1	1815655	1815951	-				SP(Sec/SPI)	0.992832	0.992832	0.004596	0.002071	0.000501	CS pos: 27-28. ASA-AV. Pr: 0.8165	314	chromosome			1313	c__Bacilli;o__Lactobacillales;f__Streptococcaceae;g__Streptococcus;s__Streptococcus pneumoniae	Bacilli	Lactobacillales	Streptococcaceae	Streptococcus
1772587	1782884	RiPP-like	Firmicutes	CP035246.1	Streptococcus pneumoniae	TVO_1901941	(<= <====)	319	UKP38813.1	Cluster 14226	True	subfam_13_ComR	1778204	1779115	-	2qfcA00-i1	-	2.1e-11	51844	47413	2.5e-09					UKP38812.1	1777588	1777884	-				SP(Sec/SPI)	0.992832	0.992832	0.004596	0.002071	0.000501	CS pos: 27-28. ASA-AV. Pr: 0.8165	8780	chromosome			1313	c__Bacilli;o__Lactobacillales;f__Streptococcaceae;g__Streptococcus;s__Streptococcus pneumoniae	Bacilli	Lactobacillales	Streptococcaceae	Streptococcus
1815221	1825518	RiPP-like	Firmicutes	CP035261.1	Streptococcus pneumoniae	TVO_1901924	(<= <====)	319	UKP67075.1	Cluster 14225	True	subfam_13_ComR	1820838	1821749	-	2qfcA00-i1	-	4.2e-11	51844	47413	1.4e-09					UKP67074.1	1820222	1820518	-				SP(Sec/SPI)	0.992832	0.992832	0.004596	0.002071	0.000501	CS pos: 27-28. ASA-AV. Pr: 0.8165	8821	chromosome			1313	c__Bacilli;o__Lactobacillales;f__Streptococcaceae;g__Streptococcus;s__Streptococcus pneumoniae	Bacilli	Lactobacillales	Streptococcaceae	Streptococcus
1768490	1778787	RiPP-like	Firmicutes	LR216052.1	Streptococcus pneumoniae	2245STDY6106751	(<= <====)	319	VFI25249.1	Cluster 14232	True	subfam_13_ComR	1774107	1775018	-	2qfcA00-i1	-	6.3e-11	51844	47413	1.4e-09					VFI25243.1	1773491	1773787	-				SP(Sec/SPI)	0.992832	0.992832	0.004596	0.002071	0.000501	CS pos: 27-28. ASA-AV. Pr: 0.8165	17521	chromosome			1313	c__Bacilli;o__Lactobacillales;f__Streptococcaceae;g__Streptococcus;s__Streptococcus pneumoniae	Bacilli	Lactobacillales	Streptococcaceae	Streptococcus
1900869	1911166	RiPP-like	Firmicutes	LR216060.1	Streptococcus pneumoniae	2245STDY6178787	(<= <====)	319	VFI43046.1	Cluster 14233	True	subfam_13_ComR	1906486	1907397	-	2qfcA00-i1	-	3.8e-11	51844	47413	4.6e-09					VFI43036.1	1905870	1906166	-				SP(Sec/SPI)	0.992832	0.992832	0.004596	0.002071	0.000501	CS pos: 27-28. ASA-AV. Pr: 0.8165	17547	chromosome			1313	c__Bacilli;o__Lactobacillales;f__Streptococcaceae;g__Streptococcus;s__Streptococcus pneumoniae	Bacilli	Lactobacillales	Streptococcaceae	Streptococcus
2464636	2474930	RiPP-like	Firmicutes	CP032064.1	Streptococcus suis	YSJ17	(<= <====)	352	QOZ90066.1	Cluster 14655	True	subfam_13_ComR	2470283	2471182	-	2qfcA00-i1	-	4.4e-10	51844	47413	8e-09					smallORF104187	2469637	2469930	-	22	AGGAG	9	SP(Sec/SPI)	0.989561	0.989561	0.003676	0.005353	0.001409	CS pos: 26-27. ASA-AV. Pr: 0.7740	8050	chromosome			1307	c__Bacilli;o__Lactobacillales;f__Streptococcaceae;g__Streptococcus;s__Streptococcus suis	Bacilli	Lactobacillales	Streptococcaceae	Streptococcus
2361690	2371969	RiPP-like	Firmicutes	CP071697.1	Streptococcus suis	1112S	(<= <====)	197	QTA56838.1	Cluster 14656	True	subfam_13_ComR	2367167	2368066	-	2qfcA00-i1	-	7.6e-10	51844	47413	8e-09					QTA56837.1	2366691	2366969	-				SP(Sec/SPI)	0.636774	0.636774	0.162068	0.053324	0.147833	CS pos: 21-22. ASA-AV. Pr: 0.3622	13227	chromosome			1307	c__Bacilli;o__Lactobacillales;f__Streptococcaceae;g__Streptococcus;s__Streptococcus suis	Bacilli	Lactobacillales	Streptococcaceae	Streptococcus
1419673	1429967	RiPP-like	Firmicutes	CP102145.1	Streptococcus suis	DNS20	(<= <====)	353	UUM57165.1	Cluster 14228	True	subfam_13_ComR	1425321	1426232	-	2qfcA00-i1	-	1.5e-10	51844	47413	5.6e-09					UUM57164.1	1424674	1424967	-				SP(Sec/SPI)	0.989561	0.989561	0.003676	0.005353	0.001409	CS pos: 26-27. ASA-AV. Pr: 0.7740	16646	chromosome			1307	c__Bacilli;o__Lactobacillales;f__Streptococcaceae;g__Streptococcus;s__Streptococcus suis	Bacilli	Lactobacillales	Streptococcaceae	Streptococcus
1196503	1206797	RiPP-like	Firmicutes	CP102149.1	Streptococcus suis	DNC13	(====> =>)	352	UUM60982.1	Cluster 14229	True	subfam_13_ComR	1200240	1201151	+	2qfcA00-i1	-	6e-10	51844	47413	5.6e-09					UUM60983.1	1201504	1201797	+				SP(Sec/SPI)	0.989561	0.989561	0.003676	0.005353	0.001409	CS pos: 26-27. ASA-AV. Pr: 0.7740	16650	chromosome			1307	c__Bacilli;o__Lactobacillales;f__Streptococcaceae;g__Streptococcus;s__Streptococcus suis	Bacilli	Lactobacillales	Streptococcaceae	Streptococcus
1889902	1912575	lanthipeptide-class-iv	Firmicutes	CP048271.1	Lactobacillus panisapium	ESL0409	(<= <====)	380	QYN59341.1	Cluster 18169	True	subfam_14	1903218	1904066	-	2awiF02-i2	-	1.2e-07	51844	47413	7.3e-11					smallORF125272	1902709	1902837	-	27	AGGAGG	9	SP(Sec/SPI)	0.639549	0.639549	0.018387	0.034974	0.30709	CS pos: 25-26. RHS-GF. Pr: 0.0650	10942	chromosome			2012495	c__Bacilli;o__Lactobacillales;f__Lactobacillaceae;g__Lactobacillus;s__Lactobacillus panisapium	Bacilli	Lactobacillales	Lactobacillaceae	Lactobacillus
2632159	2656482	LAP	Firmicutes	CP022657.1	Tumebacillus algifaecis	THMBR28	(====> =>)	-1	ASS75455.1	Cluster 2121	True	subfam_15	2653983	2655299	+	2qfcA00-i1	-	2.7e-41	51249	47413	4.4e-16					ASS75456.1	2655299	2655511	+				SP(Sec/SPI)	0.680927	0.680927	0.002974	0.170065	0.146035	CS pos: 29-30. QQA-YD. Pr: 0.1608	6259	chromosome			1214604	c__Bacilli;o__Bacillales;f__Alicyclobacillaceae;g__Tumebacillus;s__Tumebacillus algifaecis	Bacilli	Bacillales	Alicyclobacillaceae	Tumebacillus
2633133	2657215	thiopeptide	Firmicutes	CP022657.1	Tumebacillus algifaecis	THMBR28	(====> =>)	-1	ASS75455.1	Cluster 2121	True	subfam_15	2653983	2655299	+	2qfcA00-i1	-	2.7e-41	51249	47413	4.4e-16					ASS75456.1	2655299	2655511	+				SP(Sec/SPI)	0.680927	0.680927	0.002974	0.170065	0.146035	CS pos: 29-30. QQA-YD. Pr: 0.1608	6259	chromosome			1214604	c__Bacilli;o__Bacillales;f__Alicyclobacillaceae;g__Tumebacillus;s__Tumebacillus algifaecis	Bacilli	Bacillales	Alicyclobacillaceae	Tumebacillus
2638670	2706769	NRPS	Firmicutes	CP022657.1	Tumebacillus algifaecis	THMBR28	(====> =>)	-1	ASS75455.1	Cluster 2121	True	subfam_15	2653983	2655299	+	2qfcA00-i1	-	2.7e-41	51249	47413	4.4e-16					ASS75456.1	2655299	2655511	+				SP(Sec/SPI)	0.680927	0.680927	0.002974	0.170065	0.146035	CS pos: 29-30. QQA-YD. Pr: 0.1608	6259	chromosome			1214604	c__Bacilli;o__Bacillales;f__Alicyclobacillaceae;g__Tumebacillus;s__Tumebacillus algifaecis	Bacilli	Bacillales	Alicyclobacillaceae	Tumebacillus
3674161	3765560	NRPS	Firmicutes	CP021434.1	Tumebacillus avium	AR23208	(<= <====)	-17	ARU62679.1	Cluster 1854	True	subfam_15	3762766	3764121	-	2ifuD00-i2	-	8.8e-53	51249	47413	8.4e-18					smallORF45178	3762657	3762782	-	16	GGAG	9	SP(Sec/SPI)	0.970239	0.970239	0.003112	0.02544	0.00121	CS pos: 26-27. VAA-YD. Pr: 0.6784	5840	chromosome			1903704	c__Bacilli;o__Bacillales;f__Alicyclobacillaceae;g__Tumebacillus;s__Tumebacillus avium	Bacilli	Bacillales	Alicyclobacillaceae	Tumebacillus
3674161	3765560	NRPS	Firmicutes	CP021434.1	Tumebacillus avium	AR23208	(<= <====)	142	ARU62679.1	Cluster 1854	True	subfam_15	3762766	3764121	-	2ifuD00-i2	-	8.8e-53	51249	47413	8.4e-18					smallORF45179	3762492	3762623	-	22	AGGAG	8	SP(Sec/SPI)	0.53717	0.53717	0.021698	0.194785	0.246346	CS pos: 31-32. VAA-DR. Pr: 0.1835	5841	chromosome			1903704	c__Bacilli;o__Bacillales;f__Alicyclobacillaceae;g__Tumebacillus;s__Tumebacillus avium	Bacilli	Bacillales	Alicyclobacillaceae	Tumebacillus
3757816	3791815	thiopeptide	Firmicutes	CP021434.1	Tumebacillus avium	AR23208	(<= <====)	-17	ARU62679.1	Cluster 1854	True	subfam_15	3762766	3764121	-	2ifuD00-i2	-	8.8e-53	51249	47413	8.4e-18					smallORF45178	3762657	3762782	-	16	GGAG	9	SP(Sec/SPI)	0.970239	0.970239	0.003112	0.02544	0.00121	CS pos: 26-27. VAA-YD. Pr: 0.6784	5840	chromosome			1903704	c__Bacilli;o__Bacillales;f__Alicyclobacillaceae;g__Tumebacillus;s__Tumebacillus avium	Bacilli	Bacillales	Alicyclobacillaceae	Tumebacillus
3757816	3791815	thiopeptide	Firmicutes	CP021434.1	Tumebacillus avium	AR23208	(<= <====)	142	ARU62679.1	Cluster 1854	True	subfam_15	3762766	3764121	-	2ifuD00-i2	-	8.8e-53	51249	47413	8.4e-18					smallORF45179	3762492	3762623	-	22	AGGAG	8	SP(Sec/SPI)	0.53717	0.53717	0.021698	0.194785	0.246346	CS pos: 31-32. VAA-DR. Pr: 0.1835	5841	chromosome			1903704	c__Bacilli;o__Bacillales;f__Alicyclobacillaceae;g__Tumebacillus;s__Tumebacillus avium	Bacilli	Bacillales	Alicyclobacillaceae	Tumebacillus
3838602	3918420	NRPS	Firmicutes	CP021434.1	Tumebacillus avium	AR23208	(====> =>)	2	ARU62742.1	Cluster 1828	True	subfam_15	3841387	3842748	+	3ro3A00-i2	-	3.3e-49	mbf_short4	SM00530	5.4e-20					ARU62743.1	3842751	3842984	+				SP(Sec/SPI)	0.723954	0.723954	0.005923	0.203518	0.066605	CS pos: 24-25. ALS-KQ. Pr: 0.3495	5842	chromosome			1903704	c__Bacilli;o__Bacillales;f__Alicyclobacillaceae;g__Tumebacillus;s__Tumebacillus avium	Bacilli	Bacillales	Alicyclobacillaceae	Tumebacillus
3838602	3918420	NRPS	Firmicutes	CP021434.1	Tumebacillus avium	AR23208	(====> =>)	-1	ARU62742.1	Cluster 1828	True	subfam_15	3841387	3842748	+	3ro3A00-i2	-	3.3e-49	mbf_short4	SM00530	5.4e-20					smallORF45192	3842748	3842984	+	23	GGAGG	4	SP(Sec/SPI)	0.729373	0.729373	0.012384	0.174596	0.083647	CS pos: 25-26. ALS-KQ. Pr: 0.3593	5843	chromosome			1903704	c__Bacilli;o__Bacillales;f__Alicyclobacillaceae;g__Tumebacillus;s__Tumebacillus avium	Bacilli	Bacillales	Alicyclobacillaceae	Tumebacillus
2646572	2667382	terpene	Firmicutes	CP048103.1	Kroppenstedtia eburnea	DSM 45196	(<= <====)	-29	QKI82842.1	Cluster 1981	True	subfam_17	2659726	2661060	-	3ro3A00-i2	-	9.3e-45	51844	47413	3.4e-10					smallORF95434	2659614	2659754	-	15	AGGA	5	SP(Sec/SPI)	0.847245	0.847245	0.006945	0.034715	0.111095	CS pos: 32-33. VLS-QS. Pr: 0.5377	10924	chromosome			714067	c__Bacilli;o__Bacillales;f__Thermoactinomycetaceae;g__Kroppenstedtia;s__Kroppenstedtia eburnea	Bacilli	Bacillales	Thermoactinomycetaceae	Kroppenstedtia
383707	437197	NRPS	Firmicutes	CP048104.1	Kroppenstedtia pulmonis	W9323	(====> =>)	-14	QKG83360.1	Cluster 2011	True	subfam_17	401648	402979	+	3ro3A00-i2	-	7.1e-60	51844	47413	4.3e-09					QKG83361.1	402966	403112	+				SP(Sec/SPI)	0.738087	0.738087	0.002209	0.172368	0.087336	CS pos: 25-26. DYA-SE. Pr: 0.4253	10930	chromosome			1380685	c__Bacilli;o__Bacillales;f__Thermoactinomycetaceae;g__Kroppenstedtia;s__Kroppenstedtia pulmonis	Bacilli	Bacillales	Thermoactinomycetaceae	Kroppenstedtia
852753	873101	RRE-containing	Firmicutes	CP048104.1	Kroppenstedtia pulmonis	W9323	(<= <====)	-14	QKG83754.1	Cluster 1960	True	subfam_17	853024	854361	-	3ro3A00-i2	-	2.1e-67	51249	47413	1.3e-09					QKG83753.1	852897	853037	-				SP(Sec/SPI)	0.92503	0.92503	0.013073	0.04996	0.011937	CS pos: 28-29. SQS-DV. Pr: 0.8221	10932	chromosome			1380685	c__Bacilli;o__Bacillales;f__Thermoactinomycetaceae;g__Kroppenstedtia;s__Kroppenstedtia pulmonis	Bacilli	Bacillales	Thermoactinomycetaceae	Kroppenstedtia
1883795	1945360	NRPS	Firmicutes	CP048104.1	Kroppenstedtia pulmonis	W9323	(====> =>)	21	QKG84621.1	Cluster 2412	True	subfam_17	1929325	1930623	+	3ro3A00-i2	-	5.6e-50	51844	47413	5.7e-10					smallORF94626	1930645	1930779	+	19	AGAAGG	10	SP(Sec/SPI)	0.969829	0.969829	0.007607	0.015122	0.007442	CS pos: 28-29. ANS-AL. Pr: 0.6235	10934	chromosome			1380685	c__Bacilli;o__Bacillales;f__Thermoactinomycetaceae;g__Kroppenstedtia;s__Kroppenstedtia pulmonis	Bacilli	Bacillales	Thermoactinomycetaceae	Kroppenstedtia
0	31883	lanthipeptide-class-ii	Firmicutes	CP003750.1	Bacillus cereus	FRI-35	(====> =>)	166	AFQ13325.1	Cluster 3289	True	subfam_20	12473	13741	+	2qfcA00-i1	-	4.6e-28	51844	47413	1.5e-13					smallORF13140	13908	14075	+	24	GGAGG	7	SP(Sec/SPI)	0.599451	0.599451	0.000767	0.399435	0.000347	CS pos: 28-29. SSA-DT. Pr: 0.4727	2268	plasmid			1217984	c__Bacilli;o__Bacillales;f__Bacillaceae;g__Bacillus;x__Bacillus cereus group;s__Bacillus cereus;x__Bacillus cereus FRI-35	Bacilli	Bacillales	Bacillaceae	Bacillus
0	29234	lanthipeptide-class-ii	Firmicutes	CP036019.1	Bacillus mycoides	BPN51/1	(====> =>)	173	QWH03935.1	Cluster 3305	True	subfam_20	9087	10355	+	2qfcA00-i1	-	7.4e-28	51844	47413	5.3e-14					smallORF119916	10529	10696	+	24	GGAGG	7	SP(Sec/SPI)	0.61435	0.61435	0.00074	0.384562	0.000348	CS pos: 28-29. SSA-DT. Pr: 0.4852	9298	plasmid			1405	c__Bacilli;o__Bacillales;f__Bacillaceae;g__Bacillus;x__Bacillus cereus group;s__Bacillus mycoides	Bacilli	Bacillales	Bacillaceae	Bacillus
245601	267974	lanthipeptide-class-ii	Firmicutes	CP036038.1	Bacillus mycoides	BPN57/2	(====> =>)	167	QWH20843.1	Cluster 3307	True	subfam_20	258676	259944	+	2qfcA00-i1	-	2.5e-28	51844	47413	3.2e-14					QWH20844.1	260112	260327	+				SP(Sec/SPI)	0.600352	0.600352	0.000417	0.398804	0.000428	CS pos: 28-29. SSA-DT. Pr: 0.4767	9322	plasmid			1405	c__Bacilli;o__Bacillales;f__Bacillaceae;g__Bacillus;x__Bacillus cereus group;s__Bacillus mycoides	Bacilli	Bacillales	Bacillaceae	Bacillus
4403546	4425768	lassopeptide	Firmicutes	CP093844.1	Bacillus nitratireducens	N4/150	(====> =>)	141	UNP76089.1	Cluster 2942	True	subfam_20	4407215	4408489	+	2ifuD00-i2	-	1.3e-37	51844	47413	1.5e-14	NprR_[B._thuringensis]	7.56e-14	23.235	98.1	UNP76090.1	4408631	4408810	+				SP(Sec/SPI)	0.665728	0.665728	0.002054	0.287051	0.045167	CS pos: 27-28. NHA-TT. Pr: 0.4984	15787	chromosome			2026193	c__Bacilli;o__Bacillales;f__Bacillaceae;g__Bacillus;x__Bacillus cereus group;s__Bacillus nitratireducens	Bacilli	Bacillales	Bacillaceae	Bacillus
10677	34163	lanthipeptide-class-ii	Firmicutes	CP053956.1	Bacillus tropicus	FDAARGOS_782	(====> =>)	257	QKH59184.1	Cluster 3312	False	subfam_20	24525	25793	+	2qfcA00-i1	-	1.2e-25	51844	47413	6.9e-14					QKH59185.1	26051	26218	+				SP(Sec/SPI)	0.923501	0.923501	0.001641	0.052631	0.022227	CS pos: 26-27. NLA-NT. Pr: 0.3635	4986	plasmid			2026188	c__Bacilli;o__Bacillales;f__Bacillaceae;g__Bacillus;x__Bacillus cereus group;s__Bacillus tropicus	Bacilli	Bacillales	Bacillaceae	Bacillus
489957	512630	lanthipeptide-class-iv	Firmicutes	CP068729.1	Helcococcus kunzii	H10	(<==== =>)	101	QZO76865.1	Cluster 15443	True	subfam_29	498771	499658	-	2qfcA00-i1	-	1.2e-24	51249	47413	5.2e-14					QZO76866.1	499760	499933	+				SP(Sec/SPI)	0.526202	0.526202	0.001363	0.187934	0.284502	CS pos: 24-25. INS-KY. Pr: 0.1100	12933	chromosome			40091	c__Tissierellia;o__Tissierellales;f__Peptoniphilaceae;g__Helcococcus;s__Helcococcus kunzii	Tissierellia	Tissierellales	Peptoniphilaceae	Helcococcus
