# Supplementary material for: Large-Scale Identification of Known and Novel RRNPP Quorum-Sensing Systems by RRNPP_Detector Captures Novel Features of Bacterial, Plasmidic, and Viral Coevolution
Source: Mol Biol Evol. 2023 Mar 17;40(4):msad062. doi: 10.1093/molbev/msad062 (PMC10075063; doi:10.1093/molbev/msad062)
Supplement: msad062_Supplementary_Data [file msad062_supplementary_data.zip › TableS1_unfiltered_unclassified_full_dataset.xlsx]

## Sheet: strict_QSSs
dataset	genomic_accession	species	strain	genomic_context	intergenic_distance	receptor_id	grp_identical_proteins	rep_sequence	r_start	r_end	r_strand	TPR_hmm_name	TPR_hmm_accession	TPR_hmm_coverage	TPR_hmm_evalue	HTH_hmm_name	HTH_hmm_accession	HTH_hmm_coverage	HTH_hmm_evalue	homologous_ref_receptor	blastp_evalue	perc_identity	perc_cover	propeptide_id	p_start	p_end	p_strand	p_RBS_bin	p_RBS_motif	p_RBS_spacer	Prediction	propeptide_score	SP(Sec/SPI)	TAT(Tat/SPI)	LIPO(Sec/SPII)	OTHER	CS_Position	qss_id	genetic_element	Phaster_prophage_prediction	prophage_region	taxid	lineage	class	order	family	genus
Firmicutes	CP001729.1	Alicyclobacillus acidocaldarius	DSM 446	(<= <====)	6	ACV60073.1	Cluster 6127	True	22040	23239	-	3ro3A00-i2	-	83.5	4.3e-29									ACV60072.1	21920	22033	-				SP(Sec/SPI)	0.547972	0.547972	0.005254	0.074344	0.37243	CS pos: 26-27. NGA-VI. Pr: 0.1014	840	plasmid			521098	c__Bacilli;o__Bacillales;f__Alicyclobacillaceae;g__Alicyclobacillus;s__Alicyclobacillus acidocaldarius;x__Alicyclobacillus acidocaldarius subsp. acidocaldarius;x__Alicyclobacillus acidocaldarius subsp. acidocaldarius DSM 446	Bacilli	Bacillales	Alicyclobacillaceae	Alicyclobacillus
Firmicutes	CP071184.1	Alicyclobacillus curvatus	ALEF1	(=> <====)	11	QSO53942.1	Cluster 5277	True	1879082	1880311	-	3ro3A00-i2	-	66.5	2.2e-31									QSO53941.1	1878894	1879070	+				SP(Sec/SPI)	0.750198	0.750198	0.013249	0.078344	0.158209	CS pos: 27-28. DNS-QP. Pr: 0.0897	5703	chromosome			2790012	c__Bacilli;o__Bacillales;f__Alicyclobacillaceae;g__Alicyclobacillus;s__Alicyclobacillus curvatus	Bacilli	Bacillales	Alicyclobacillaceae	Alicyclobacillus
Firmicutes	CP071184.1	Alicyclobacillus curvatus	ALEF1	(<==== =>)	33	QSO52143.1	Cluster 2101	True	5671007	5672326	-	4gpkF02-i2	-	85.3	1e-15	51844	47413	80	5.2e-10					QSO52144.1	5672360	5672497	+				SP(Sec/SPI)	0.977443	0.977443	0.013453	0.008569	0.000536	CS pos: 28-29. AYA-DN. Pr: 0.9757	5704	chromosome			2790012	c__Bacilli;o__Bacillales;f__Alicyclobacillaceae;g__Alicyclobacillus;s__Alicyclobacillus curvatus	Bacilli	Bacillales	Alicyclobacillaceae	Alicyclobacillus
Firmicutes	CP071184.1	Alicyclobacillus curvatus	ALEF1	(<= <====)	305	QSO52143.1	Cluster 2101	True	5671007	5672326	-	4gpkF02-i2	-	85.3	1e-15	51844	47413	80	5.2e-10					QSO52142.1	5670468	5670701	-				SP(Sec/SPI)	0.853648	0.853648	0.045949	0.006192	0.09421	CS pos: 30-31. TEA-VI. Pr: 0.3703	5705	chromosome			2790012	c__Bacilli;o__Bacillales;f__Alicyclobacillaceae;g__Alicyclobacillus;s__Alicyclobacillus curvatus	Bacilli	Bacillales	Alicyclobacillaceae	Alicyclobacillus
Firmicutes	CP071182.1	Alicyclobacillus mengziensis	S30H14	(<= ====>)	33	QSO46515.1	Cluster 2123	True	3988882	3990198	+	3as8A01-i2	-	75.8	8.7e-22	51844	47413	80	5e-09					QSO46514.1	3988711	3988848	-				SP(Sec/SPI)	0.979871	0.979871	0.01117	0.006654	0.002306	CS pos: 28-29. VYA-DN. Pr: 0.9724	5701	chromosome			2931921	c__Bacilli;o__Bacillales;f__Alicyclobacillaceae;g__Alicyclobacillus;s__Alicyclobacillus mengziensis	Bacilli	Bacillales	Alicyclobacillaceae	Alicyclobacillus
Firmicutes	CP071182.1	Alicyclobacillus mengziensis	S30H14	(====> =>)	310	QSO46515.1	Cluster 2123	True	3988882	3990198	+	3as8A01-i2	-	75.8	8.7e-22	51844	47413	80	5e-09					QSO46516.1	3990509	3990748	+				SP(Sec/SPI)	0.803981	0.803981	0.033381	0.008248	0.15439	CS pos: 30-31. ADA-VL. Pr: 0.5520	5702	chromosome			2931921	c__Bacilli;o__Bacillales;f__Alicyclobacillaceae;g__Alicyclobacillus;s__Alicyclobacillus mengziensis	Bacilli	Bacillales	Alicyclobacillaceae	Alicyclobacillus
Firmicutes	CP071182.1	Alicyclobacillus mengziensis	S30H14	(====> <=)	54	QSO49410.1	Cluster 2154	True	2403354	2404667	+	3ro3A00-i2	-	66.5	2.5e-30	51844	47413	80	3.1e-09	NprR_[B._thuringensis]	8.84e-06	24.444	74.8	smallORF105541	2404722	2404847	-	24	GGAGG	6	SP(Sec/SPI)	0.833411	0.833411	0.011401	0.061309	0.093879	CS pos: 27-28. TDS-SQ. Pr: 0.4088	14371	chromosome			2931921	c__Bacilli;o__Bacillales;f__Alicyclobacillaceae;g__Alicyclobacillus;s__Alicyclobacillus mengziensis	Bacilli	Bacillales	Alicyclobacillaceae	Alicyclobacillus
Firmicutes	CP066339.1	Alicyclobacillus sp. SO9	SO9	(<= ====>)	87	QQE78007.1	Cluster 7506	True	4065907	4067049	+	4gpkF02-i2	-	81.9	1.4e-29	51844	47413	93.8	2.5e-14					smallORF101229	4065694	4065819	-	22	AGGAG	10	SP(Sec/SPI)	0.784925	0.784925	0.003706	0.203304	0.008065	CS pos: 21-22. ALA-SV. Pr: 0.4268	14171	chromosome			2665646	c__Bacilli;o__Bacillales;f__Alicyclobacillaceae;g__Alicyclobacillus;x__unclassified Alicyclobacillus;s__Alicyclobacillus sp. SO9	Bacilli	Bacillales	Alicyclobacillaceae	Alicyclobacillus
Firmicutes	CP066339.1	Alicyclobacillus sp. SO9	SO9	(<= ====>)	30	QQE79882.1	Cluster 801	True	1151156	1152598	+	4i1aA00-i2	-	71.9	6.3e-32	mbf_short4	SM00530	80.4	1.1e-09					smallORF101223	1150994	1151125	-	16	GGAG	10	SP(Sec/SPI)	0.937201	0.937201	0.006528	0.049238	0.007034	CS pos: 27-28. AES-IP. Pr: 0.5968	14170	chromosome			2665646	c__Bacilli;o__Bacillales;f__Alicyclobacillaceae;g__Alicyclobacillus;x__unclassified Alicyclobacillus;s__Alicyclobacillus sp. SO9	Bacilli	Bacillales	Alicyclobacillaceae	Alicyclobacillus
Firmicutes	CP044434.1	Alicyclobacillus sp. TC	TC	(====> =>)	-8	QRF22902.1	Cluster 6045	True	810194	811402	+	2qfcA00-i1	-	93.9	7.9e-24	50823	47413	87.2	6.2e-11					smallORF103600	811395	811502	+	27	AGGAGG	7	SP(Sec/SPI)	0.502921	0.502921	0.028514	0.095259	0.373306	CS pos: 30-31. IGP-SP. Pr: 0.0335	12921	chromosome			2606450	c__Bacilli;o__Bacillales;f__Alicyclobacillaceae;g__Alicyclobacillus;x__unclassified Alicyclobacillus;s__Alicyclobacillus sp. TC	Bacilli	Bacillales	Alicyclobacillaceae	Alicyclobacillus
Firmicutes	CP044435.1	Alicyclobacillus sp. TC	TC	(====> =>)	-13	QRF24852.1	Cluster 5276	True	27180	28409	+	2qfcA00-i1	-	94.2	6.6e-22	51249	47413	87.3	6.3e-13					smallORF103607	28397	28501	+	15	AGGA	10	SP(Sec/SPI)	0.618276	0.618276	0.013437	0.152572	0.215716	CS pos: 29-30. TPG-SP. Pr: 0.0694	12922	plasmid			2606450	c__Bacilli;o__Bacillales;f__Alicyclobacillaceae;g__Alicyclobacillus;x__unclassified Alicyclobacillus;s__Alicyclobacillus sp. TC	Bacilli	Bacillales	Alicyclobacillaceae	Alicyclobacillus
Firmicutes	CP024955.1	Kyrpidia spormannii	EA-1	(<==== =>)	238	ATY85700.1	Cluster 118	True	2565570	2567054	-	3as5A01-i2	-	82	5.6e-15									ATY85701.1	2567293	2567508	+				SP(Sec/SPI)	0.568924	0.568924	0.011136	0.136488	0.283452	CS pos: 34-35. ATA-FQ. Pr: 0.3470	2934	chromosome			2055160	c__Bacilli;o__Bacillales;f__Alicyclobacillaceae;g__Kyrpidia;s__Kyrpidia spormannii	Bacilli	Bacillales	Alicyclobacillaceae	Kyrpidia
Firmicutes	CP022657.1	Tumebacillus algifaecis	THMBR28	(<= ====>)	153	ASS73789.1	Cluster 13631	True	309605	310534	+	2qfcA00-i1	-	96.6	3.2e-81	51844	47413	92.3	6.8e-15	PlcR_[B._cereus]	7.31e-22	27.969	81.9	smallORF46589	309323	309451	-	24	GGAGG	8	SP(Sec/SPI)	0.657199	0.657199	0.001476	0.299117	0.042208	CS pos: 28-29. HFA-IG. Pr: 0.1145	10774	chromosome			1214604	c__Bacilli;o__Bacillales;f__Alicyclobacillaceae;g__Tumebacillus;s__Tumebacillus algifaecis	Bacilli	Bacillales	Alicyclobacillaceae	Tumebacillus
Firmicutes	CP022657.1	Tumebacillus algifaecis	THMBR28	(<= <====)	14	ASS75083.1	Cluster 2120	True	1980595	1981911	-	4a1sB00-i1	-	88.3	5.6e-60	51844	47413	95.4	5.9e-11	NprR_[B._thuringensis]	8.33e-16	25.266	81.1	smallORF46612	1980425	1980580	-	22	AGGAG	9	SP(Sec/SPI)	0.807753	0.807753	0.004637	0.006874	0.180735	CS pos: 27-28. FFA-DD. Pr: 0.7168	10778	chromosome			1214604	c__Bacilli;o__Bacillales;f__Alicyclobacillaceae;g__Tumebacillus;s__Tumebacillus algifaecis	Bacilli	Bacillales	Alicyclobacillaceae	Tumebacillus
Firmicutes	CP022657.1	Tumebacillus algifaecis	THMBR28	(<= <====)	275	ASS73826.1	Cluster 2581	True	354912	356201	-	4xi0D00-i2	-	92.7	5.3e-67	51844	47413	92.3	1.2e-13					ASS73825.1	354403	354636	-				SP(Sec/SPI)	0.992162	0.992162	0.002158	0.002609	0.003072	CS pos: 28-29. AQA-WW. Pr: 0.7157	2742	chromosome			1214604	c__Bacilli;o__Bacillales;f__Alicyclobacillaceae;g__Tumebacillus;s__Tumebacillus algifaecis	Bacilli	Bacillales	Alicyclobacillaceae	Tumebacillus
Firmicutes	CP022657.1	Tumebacillus algifaecis	THMBR28	(====> =>)	-1	ASS73922.1	Cluster 1943	True	465507	466847	+	2qfcA00-i1	-	91.5	1e-33	mbf_short4	SM00530	98.2	8.5e-15					ASS73923.1	466847	467050	+				SP(Sec/SPI)	0.67352	0.67352	0.004194	0.156618	0.165668	CS pos: 32-33. FSA-YI. Pr: 0.2105	2743	chromosome			1214604	c__Bacilli;o__Bacillales;f__Alicyclobacillaceae;g__Tumebacillus;s__Tumebacillus algifaecis	Bacilli	Bacillales	Alicyclobacillaceae	Tumebacillus
Firmicutes	CP022657.1	Tumebacillus algifaecis	THMBR28	(=> ====>)	297	ASS73924.1	Cluster 2336	True	467348	468649	+	2qfcA00-i1	-	94.9	3.8e-35	51844	47413	92.3	4.1e-14					ASS73923.1	466847	467050	+				SP(Sec/SPI)	0.67352	0.67352	0.004194	0.156618	0.165668	CS pos: 32-33. FSA-YI. Pr: 0.2105	2744	chromosome			1214604	c__Bacilli;o__Bacillales;f__Alicyclobacillaceae;g__Tumebacillus;s__Tumebacillus algifaecis	Bacilli	Bacillales	Alicyclobacillaceae	Tumebacillus
Firmicutes	CP022657.1	Tumebacillus algifaecis	THMBR28	(====> =>)	-1	ASS75455.1	Cluster 2121	True	2653983	2655299	+	2qfcA00-i1	-	90.8	2.7e-41	51249	47413	86.1	4.1e-16					ASS75456.1	2655299	2655511	+				SP(Sec/SPI)	0.680927	0.680927	0.002974	0.170065	0.146035	CS pos: 29-30. QQA-YD. Pr: 0.1608	2746	chromosome			1214604	c__Bacilli;o__Bacillales;f__Alicyclobacillaceae;g__Tumebacillus;s__Tumebacillus algifaecis	Bacilli	Bacillales	Alicyclobacillaceae	Tumebacillus
Firmicutes	CP022657.1	Tumebacillus algifaecis	THMBR28	(====> =>)	-4	ASS75905.1	Cluster 2709	True	3198165	3199448	+	4gpkF02-i2	-	87.9	4.7e-57	mbf_short4	SM00530	100	6.3e-16					ASS75906.1	3199445	3199723	+				SP(Sec/SPI)	0.919315	0.919315	0.001288	0.040069	0.039327	CS pos: 23-24. LDA-KE. Pr: 0.6674	2747	chromosome			1214604	c__Bacilli;o__Bacillales;f__Alicyclobacillaceae;g__Tumebacillus;s__Tumebacillus algifaecis	Bacilli	Bacillales	Alicyclobacillaceae	Tumebacillus
Firmicutes	CP022657.1	Tumebacillus algifaecis	THMBR28	(<= <====)	-4	ASS74249.1	Cluster 187	True	931167	932642	-	2qfcA00-i1	-	93.5	3.4e-35	51844	47413	92.3	2.4e-13					smallORF46693	931048	931170	-	20	AGGAG	12	SP(Sec/SPI)	0.87009	0.87009	0.002297	0.075412	0.052201	CS pos: 27-28. QQA-ID. Pr: 0.5383	10776	chromosome			1214604	c__Bacilli;o__Bacillales;f__Alicyclobacillaceae;g__Tumebacillus;s__Tumebacillus algifaecis	Bacilli	Bacillales	Alicyclobacillaceae	Tumebacillus
Firmicutes	CP022657.1	Tumebacillus algifaecis	THMBR28	(<= <====)	5	ASS74572.1	Cluster 5540	True	1293854	1295077	-	3ro3A00-i2	-	90.9	2e-42	mbf_short4	SM00530	66.1	3.1e-06					smallORF46651	1293714	1293848	-	22	AGGAG	8	SP(Sec/SPI)	0.611647	0.611647	0.008585	0.363702	0.016066	CS pos: 29-30. VSS-DL. Pr: 0.4013	10777	chromosome	incomplete(20)	1283220-1301149	1214604	c__Bacilli;o__Bacillales;f__Alicyclobacillaceae;g__Tumebacillus;s__Tumebacillus algifaecis	Bacilli	Bacillales	Alicyclobacillaceae	Tumebacillus
Firmicutes	CP022657.1	Tumebacillus algifaecis	THMBR28	(====> =>)	1	ASS75193.1	Cluster 6279	True	2101452	2102639	+	4gpkF02-i2	-	67.9	5.1e-15	51249	47413	78.5	5.9e-06					smallORF46747	2102641	2102775	+	27	AGGAGG	9	SP(Sec/SPI)	0.824338	0.824338	0.008478	0.160114	0.007069	CS pos: 24-25. SSA-IT. Pr: 0.3554	10779	chromosome			1214604	c__Bacilli;o__Bacillales;f__Alicyclobacillaceae;g__Tumebacillus;s__Tumebacillus algifaecis	Bacilli	Bacillales	Alicyclobacillaceae	Tumebacillus
Firmicutes	CP022657.1	Tumebacillus algifaecis	THMBR28	(<= <====)	-1	ASS76749.1	Cluster 6361	True	4193372	4194553	-	3ro3A00-i2	-	89.6	6.6e-23									smallORF46727	4193238	4193372	-	16	GAGG	8	SP(Sec/SPI)	0.862637	0.862637	0.009396	0.099753	0.028215	CS pos: 28-29. ITA-ET. Pr: 0.6788	10781	chromosome			1214604	c__Bacilli;o__Bacillales;f__Alicyclobacillaceae;g__Tumebacillus;s__Tumebacillus algifaecis	Bacilli	Bacillales	Alicyclobacillaceae	Tumebacillus
Firmicutes	CP022657.1	Tumebacillus algifaecis	THMBR28	(<= <====)	1	ASS76877.1	Cluster 6822	True	4303329	4304489	-	4gpkF02-i2	-	85.3	1.6e-32	50823	47413	91	1.7e-10					smallORF46713	4303172	4303327	-	14	GGGGG	6	SP(Sec/SPI)	0.866739	0.866739	0.002265	0.110942	0.020054	CS pos: 22-23. GYA-LT. Pr: 0.2508	10782	chromosome			1214604	c__Bacilli;o__Bacillales;f__Alicyclobacillaceae;g__Tumebacillus;s__Tumebacillus algifaecis	Bacilli	Bacillales	Alicyclobacillaceae	Tumebacillus
Firmicutes	CP022657.1	Tumebacillus algifaecis	THMBR28	(====> =>)	14	ASS74451.1	Cluster 10098	True	1167039	1168136	+	2ho1B00-i2	-	72.9	7.7e-38									ASS74452.1	1168151	1168417	+				SP(Sec/SPI)	0.661434	0.661434	0.00337	0.290735	0.044461	CS pos: 23-24. LLA-GG. Pr: 0.1598	2745	chromosome			1214604	c__Bacilli;o__Bacillales;f__Alicyclobacillaceae;g__Tumebacillus;s__Tumebacillus algifaecis	Bacilli	Bacillales	Alicyclobacillaceae	Tumebacillus
Firmicutes	CP021434.1	Tumebacillus avium	AR23208	(<= ====>)	299	ARU60233.1	Cluster 1942	True	736017	737357	+	2qfcA00-i1	-	90.8	6.1e-44	mbf_short4	SM00530	100	1.8e-17	NprR_[B._thuringensis]	2.18e-06	20.771	98.6	smallORF42733	735583	735717	-	19	AGGGGG	10	SP(Sec/SPI)	0.84437	0.84437	0.01313	0.041307	0.101193	CS pos: 32-33. RQA-EL. Pr: 0.3612	10557	chromosome			1903704	c__Bacilli;o__Bacillales;f__Alicyclobacillaceae;g__Tumebacillus;s__Tumebacillus avium	Bacilli	Bacillales	Alicyclobacillaceae	Tumebacillus
Firmicutes	CP021434.1	Tumebacillus avium	AR23208	(====> =>)	14	ARU63128.1	Cluster 2119	True	4492600	4493916	+	3ro3A00-i1	-	89.6	2.5e-62	51908	47413	85.7	3.2e-12	NprR_[B._thuringensis]	4.14e-13	25.066	82	smallORF42672	4493931	4494083	+	22	AGGAG	9	SP(Sec/SPI)	0.996485	0.996485	0.002122	0.000772	0.000621	CS pos: 28-29. ALA-DD. Pr: 0.9792	10572	chromosome			1903704	c__Bacilli;o__Bacillales;f__Alicyclobacillaceae;g__Tumebacillus;s__Tumebacillus avium	Bacilli	Bacillales	Alicyclobacillaceae	Tumebacillus
Firmicutes	CP021434.1	Tumebacillus avium	AR23208	(====> =>)	21	ARU59977.1	Cluster 19126	True	391552	392361	+	4i1aA00-i2	-	88.7	4.1e-27									ARU59978.1	392383	392574	+				SP(Sec/SPI)	0.834824	0.834824	0.001244	0.095432	0.068501	CS pos: 21-22. HYA-SD. Pr: 0.3618	2543	chromosome			1903704	c__Bacilli;o__Bacillales;f__Alicyclobacillaceae;g__Tumebacillus;s__Tumebacillus avium	Bacilli	Bacillales	Alicyclobacillaceae	Tumebacillus
Firmicutes	CP021434.1	Tumebacillus avium	AR23208	(====> =>)	273	ARU60561.1	Cluster 2579	True	1171541	1172830	+	4i9cA02-i2	-	82	1.6e-66	51844	47413	92.3	2.9e-14					ARU60562.1	1173104	1173331	+				SP(Sec/SPI)	0.985471	0.985471	0.001973	0.008826	0.00373	CS pos: 28-29. AGA-WW. Pr: 0.4428	2544	chromosome			1903704	c__Bacilli;o__Bacillales;f__Alicyclobacillaceae;g__Tumebacillus;s__Tumebacillus avium	Bacilli	Bacillales	Alicyclobacillaceae	Tumebacillus
Firmicutes	CP021434.1	Tumebacillus avium	AR23208	(====> =>)	-8	ARU61133.1	Cluster 2516	True	1871314	1872606	+	2qfcA00-i1	-	83.6	4.1e-30	51844	47413	92.3	1.4e-13					ARU61134.1	1872599	1872787	+				SP(Sec/SPI)	0.912998	0.912998	0.00658	0.038945	0.041476	CS pos: 28-29. NVA-HD. Pr: 0.3481	2545	chromosome	incomplete(10)	1871314-1880507	1903704	c__Bacilli;o__Bacillales;f__Alicyclobacillaceae;g__Tumebacillus;s__Tumebacillus avium	Bacilli	Bacillales	Alicyclobacillaceae	Tumebacillus
Firmicutes	CP021434.1	Tumebacillus avium	AR23208	(=> ====>)	156	ARU61135.1	Cluster 2116	True	1872944	1874260	+	2qfcA00-i1	-	92.2	1.5e-31	mbf_short4	SM00530	100	6.9e-15					ARU61134.1	1872599	1872787	+				SP(Sec/SPI)	0.912998	0.912998	0.00658	0.038945	0.041476	CS pos: 28-29. NVA-HD. Pr: 0.3481	2546	chromosome	incomplete(10)	1871314-1880507	1903704	c__Bacilli;o__Bacillales;f__Alicyclobacillaceae;g__Tumebacillus;s__Tumebacillus avium	Bacilli	Bacillales	Alicyclobacillaceae	Tumebacillus
Firmicutes	CP021434.1	Tumebacillus avium	AR23208	(====> =>)	-4	ARU61338.1	Cluster 2580	True	2141155	2142444	+	2qfcA00-i1	-	91.5	2.4e-45	mbf_short4	SM00530	100	1.4e-15					ARU61339.1	2142441	2142626	+				SP(Sec/SPI)	0.996746	0.996746	0.000726	0.002196	0.000332	CS pos: 24-25. ASA-AT. Pr: 0.9250	2548	chromosome			1903704	c__Bacilli;o__Bacillales;f__Alicyclobacillaceae;g__Tumebacillus;s__Tumebacillus avium	Bacilli	Bacillales	Alicyclobacillaceae	Tumebacillus
Firmicutes	CP021434.1	Tumebacillus avium	AR23208	(<= <====)	-4	ARU62256.1	Cluster 2706	True	3211360	3212643	-	4i1aA00-i2	-	83.6	3.7e-48	50823	47413	87.2	1.7e-15					ARU62255.1	3211112	3211363	-				SP(Sec/SPI)	0.970488	0.970488	0.000612	0.024806	0.004094	CS pos: 23-24. SNA-QE. Pr: 0.8853	2549	chromosome			1903704	c__Bacilli;o__Bacillales;f__Alicyclobacillaceae;g__Tumebacillus;s__Tumebacillus avium	Bacilli	Bacillales	Alicyclobacillaceae	Tumebacillus
Firmicutes	CP021434.1	Tumebacillus avium	AR23208	(====> =>)	2	ARU62742.1	Cluster 1828	True	3841387	3842748	+	3ro3A00-i2	-	87.2	3.3e-49	mbf_short4	SM00530	100	5.1e-20					ARU62743.1	3842751	3842984	+				SP(Sec/SPI)	0.723954	0.723954	0.005923	0.203518	0.066605	CS pos: 24-25. ALS-KQ. Pr: 0.3495	2550	chromosome			1903704	c__Bacilli;o__Bacillales;f__Alicyclobacillaceae;g__Tumebacillus;s__Tumebacillus avium	Bacilli	Bacillales	Alicyclobacillaceae	Tumebacillus
Firmicutes	CP021434.1	Tumebacillus avium	AR23208	(=> ====>)	212	ARU62744.1	Cluster 2779	True	3843197	3844477	+	4i1aA00-i2	-	71.5	5.1e-38	mbf_short4	SM00530	100	1.8e-15					ARU62743.1	3842751	3842984	+				SP(Sec/SPI)	0.723954	0.723954	0.005923	0.203518	0.066605	CS pos: 24-25. ALS-KQ. Pr: 0.3495	2551	chromosome			1903704	c__Bacilli;o__Bacillales;f__Alicyclobacillaceae;g__Tumebacillus;s__Tumebacillus avium	Bacilli	Bacillales	Alicyclobacillaceae	Tumebacillus
Firmicutes	CP021434.1	Tumebacillus avium	AR23208	(====> =>)	-4	ARU60072.1	Cluster 2082	True	511692	513014	+	2qfcA00-i1	-	93.2	1.2e-38	51844	47413	92.3	2.8e-13					smallORF42757	513011	513139	+	16	GGAG	8	SP(Sec/SPI)	0.768381	0.768381	0.0015	0.209203	0.020916	CS pos: 22-23. SLS-DT. Pr: 0.3192	10555	chromosome			1903704	c__Bacilli;o__Bacillales;f__Alicyclobacillaceae;g__Tumebacillus;s__Tumebacillus avium	Bacilli	Bacillales	Alicyclobacillaceae	Tumebacillus
Firmicutes	CP021434.1	Tumebacillus avium	AR23208	(<= <====)	3	ARU60151.1	Cluster 2063	True	598714	600039	-	2qfcA00-i1	-	94.9	3.9e-42	mbf_short4	SM00530	100	4.6e-13					smallORF42741	598576	598710	-	19	AGGGGG	10	SP(Sec/SPI)	0.718193	0.718193	0.001825	0.20724	0.072742	CS pos: 29-30. HLA-FD. Pr: 0.2297	10556	chromosome			1903704	c__Bacilli;o__Bacillales;f__Alicyclobacillaceae;g__Tumebacillus;s__Tumebacillus avium	Bacilli	Bacillales	Alicyclobacillaceae	Tumebacillus
Firmicutes	CP021434.1	Tumebacillus avium	AR23208	(<==== <=)	173	ARU60499.1	Cluster 2578	True	1106122	1107411	-	4i9cA02-i2	-	83.3	5.7e-33	51844	47413	92.3	7.5e-13					smallORF42828	1107585	1107728	-	19	AGGGGG	7	SP(Sec/SPI)	0.926445	0.926445	0.002494	0.04159	0.02947	CS pos: 30-31. VET-KS. Pr: 0.3668	10558	chromosome			1903704	c__Bacilli;o__Bacillales;f__Alicyclobacillaceae;g__Tumebacillus;s__Tumebacillus avium	Bacilli	Bacillales	Alicyclobacillaceae	Tumebacillus
Firmicutes	CP021434.1	Tumebacillus avium	AR23208	(====> =>)	-4	ARU61535.1	Cluster 2117	True	2382402	2383718	+	2qfcA00-i1	-	92.2	1.2e-32	51844	47413	92.3	2.9e-13					smallORF42834	2383715	2383846	+	24	GGAGG	7	SP(Sec/SPI)	0.951202	0.951202	0.003729	0.016578	0.028491	CS pos: 28-29. INA-EV. Pr: 0.8785	10562	chromosome			1903704	c__Bacilli;o__Bacillales;f__Alicyclobacillaceae;g__Tumebacillus;s__Tumebacillus avium	Bacilli	Bacillales	Alicyclobacillaceae	Tumebacillus
Firmicutes	CP021434.1	Tumebacillus avium	AR23208	(====> =>)	5	ARU61676.1	Cluster 2153	True	2534443	2535756	+	3ro3A00-i2	-	65.2	1.7e-42	51844	47413	92.3	2.7e-13					smallORF42739	2535762	2535920	+	20	AGGAG	11	SP(Sec/SPI)	0.920324	0.920324	0.004038	0.068079	0.007559	CS pos: 27-28. QQA-QY. Pr: 0.5763	10563	chromosome			1903704	c__Bacilli;o__Bacillales;f__Alicyclobacillaceae;g__Tumebacillus;s__Tumebacillus avium	Bacilli	Bacillales	Alicyclobacillaceae	Tumebacillus
Firmicutes	CP021434.1	Tumebacillus avium	AR23208	(<= <====)	5	ARU61686.1	Cluster 13866	True	2548857	2549777	-	4yvoA00-i2	-	70.6	6.6e-37									smallORF42778	2548720	2548851	-	22	AGGAG	8	SP(Sec/SPI)	0.730453	0.730453	0.001956	0.160953	0.106638	CS pos: 29-30. TSL-VY. Pr: 0.1667	10564	chromosome			1903704	c__Bacilli;o__Bacillales;f__Alicyclobacillaceae;g__Tumebacillus;s__Tumebacillus avium	Bacilli	Bacillales	Alicyclobacillaceae	Tumebacillus
Firmicutes	CP021434.1	Tumebacillus avium	AR23208	(====> =>)	-4	ARU61777.1	Cluster 2118	True	2652776	2654092	+	2qfcA00-i1	-	91.8	4.8e-33	51844	47413	92.3	2e-13					smallORF42822	2654089	2654223	+	24	GGAGG	7	SP(Sec/SPI)	0.830036	0.830036	0.001653	0.164127	0.004183	CS pos: 22-23. VTA-DV. Pr: 0.5617	10565	chromosome			1903704	c__Bacilli;o__Bacillales;f__Alicyclobacillaceae;g__Tumebacillus;s__Tumebacillus avium	Bacilli	Bacillales	Alicyclobacillaceae	Tumebacillus
Firmicutes	CP021434.1	Tumebacillus avium	AR23208	(<= <====)	-17	ARU62679.1	Cluster 1854	True	3762766	3764121	-	2ifuD00-i2	-	66.8	8.8e-53	51249	47413	87.3	7.9e-18					smallORF42688	3762657	3762782	-	16	GGAG	9	SP(Sec/SPI)	0.970239	0.970239	0.003112	0.02544	0.00121	CS pos: 26-27. VAA-YD. Pr: 0.6784	10566	chromosome			1903704	c__Bacilli;o__Bacillales;f__Alicyclobacillaceae;g__Tumebacillus;s__Tumebacillus avium	Bacilli	Bacillales	Alicyclobacillaceae	Tumebacillus
Firmicutes	CP021434.1	Tumebacillus avium	AR23208	(<= <====)	142	ARU62679.1	Cluster 1854	True	3762766	3764121	-	2ifuD00-i2	-	66.8	8.8e-53	51249	47413	87.3	7.9e-18					smallORF42689	3762492	3762623	-	22	AGGAG	8	SP(Sec/SPI)	0.53717	0.53717	0.021698	0.194785	0.246346	CS pos: 31-32. VAA-DR. Pr: 0.1835	10567	chromosome			1903704	c__Bacilli;o__Bacillales;f__Alicyclobacillaceae;g__Tumebacillus;s__Tumebacillus avium	Bacilli	Bacillales	Alicyclobacillaceae	Tumebacillus
Firmicutes	CP021434.1	Tumebacillus avium	AR23208	(====> =>)	-1	ARU62742.1	Cluster 1828	True	3841387	3842748	+	3ro3A00-i2	-	87.2	3.3e-49	mbf_short4	SM00530	100	5.1e-20					smallORF42702	3842748	3842984	+	23	GGAGG	4	SP(Sec/SPI)	0.729373	0.729373	0.012384	0.174596	0.083647	CS pos: 25-26. ALS-KQ. Pr: 0.3593	10568	chromosome			1903704	c__Bacilli;o__Bacillales;f__Alicyclobacillaceae;g__Tumebacillus;s__Tumebacillus avium	Bacilli	Bacillales	Alicyclobacillaceae	Tumebacillus
Firmicutes	CP021434.1	Tumebacillus avium	AR23208	(=> ====>)	212	ARU62744.1	Cluster 2779	True	3843197	3844477	+	4i1aA00-i2	-	71.5	5.1e-38	mbf_short4	SM00530	100	1.8e-15					smallORF42761	3842748	3842984	+	23	GGAGG	4	SP(Sec/SPI)	0.729373	0.729373	0.012384	0.174596	0.083647	CS pos: 25-26. ALS-KQ. Pr: 0.3593	10569	chromosome			1903704	c__Bacilli;o__Bacillales;f__Alicyclobacillaceae;g__Tumebacillus;s__Tumebacillus avium	Bacilli	Bacillales	Alicyclobacillaceae	Tumebacillus
Firmicutes	CP021434.1	Tumebacillus avium	AR23208	(<==== <=)	234	ARU63098.1	Cluster 2467	True	4463269	4464564	-	4gpkF02-i2	-	84.5	1.1e-53	51844	47413	92.3	1.7e-13					smallORF42686	4464799	4464966	-	19	AGGGGG	10	SP(Sec/SPI)	0.978468	0.978468	0.002317	0.015135	0.00408	CS pos: 26-27. VVA-VE. Pr: 0.8984	10570	chromosome			1903704	c__Bacilli;o__Bacillales;f__Alicyclobacillaceae;g__Tumebacillus;s__Tumebacillus avium	Bacilli	Bacillales	Alicyclobacillaceae	Tumebacillus
Firmicutes	CP021434.1	Tumebacillus avium	AR23208	(<= <====)	3	ARU63099.1	Cluster 2008	True	4464970	4466301	-	4a1sB00-i1	-	93	8.9e-38	51908	47413	87	5.9e-15	QssR5_[C._saccharoperbutylacetonicum]	1.11e-08	22.778	72.8	smallORF42767	4464799	4464966	-	19	AGGGGG	10	SP(Sec/SPI)	0.978468	0.978468	0.002317	0.015135	0.00408	CS pos: 26-27. VVA-VE. Pr: 0.8984	10571	chromosome			1903704	c__Bacilli;o__Bacillales;f__Alicyclobacillaceae;g__Tumebacillus;s__Tumebacillus avium	Bacilli	Bacillales	Alicyclobacillaceae	Tumebacillus
Firmicutes	CP021434.1	Tumebacillus avium	AR23208	(<= <====)	-4	ARU63464.1	Cluster 2177	True	4843356	4844666	-	2qfcA00-i1	-	91.5	1.2e-34	51844	47413	92.3	1.3e-13					smallORF42809	4843231	4843359	-	27	AGGAGG	7	SP(Sec/SPI)	0.991356	0.991356	0.001547	0.005976	0.001121	CS pos: 27-28. ANA-ES. Pr: 0.6999	10573	chromosome			1903704	c__Bacilli;o__Bacillales;f__Alicyclobacillaceae;g__Tumebacillus;s__Tumebacillus avium	Bacilli	Bacillales	Alicyclobacillaceae	Tumebacillus
Firmicutes	CP021434.1	Tumebacillus avium	AR23208	(====> =>)	11	ARU63674.1	Cluster 2707	True	5188376	5189659	+	54057	48452	66	1.8e-37	51249	47413	84.8	1.6e-16					smallORF42770	5189671	5189802	+	22	AGGAG	8	SP(Sec/SPI)	0.964422	0.964422	0.001035	0.015122	0.01942	CS pos: 21-22. IEA-NE. Pr: 0.6018	10574	chromosome			1903704	c__Bacilli;o__Bacillales;f__Alicyclobacillaceae;g__Tumebacillus;s__Tumebacillus avium	Bacilli	Bacillales	Alicyclobacillaceae	Tumebacillus
Firmicutes	CP021434.1	Tumebacillus avium	AR23208	(====> =>)	-1	ARU59962.1	Cluster 6239	True	370368	371558	+	3ro3A00-i2	-	68.3	3e-30	54323	47413	80.9	1.5e-09					smallORF42853	371558	371698	+	27	AGGAGG	7	SP(Sec/SPI)	0.897814	0.897814	0.00585	0.046954	0.049382	CS pos: 25-26. AVT-AP. Pr: 0.2191	10553	chromosome			1903704	c__Bacilli;o__Bacillales;f__Alicyclobacillaceae;g__Tumebacillus;s__Tumebacillus avium	Bacilli	Bacillales	Alicyclobacillaceae	Tumebacillus
Firmicutes	CP021434.1	Tumebacillus avium	AR23208	(<= <====)	-1	ARU60500.1	Cluster 12454	True	1107728	1108741	-	4gpkF02-i2	-	65.3	4.4e-11									smallORF42905	1107585	1107728	-	19	AGGGGG	7	SP(Sec/SPI)	0.926445	0.926445	0.002494	0.04159	0.02947	CS pos: 30-31. VET-KS. Pr: 0.3668	10559	chromosome			1903704	c__Bacilli;o__Bacillales;f__Alicyclobacillaceae;g__Tumebacillus;s__Tumebacillus avium	Bacilli	Bacillales	Alicyclobacillaceae	Tumebacillus
Firmicutes	CP021434.1	Tumebacillus avium	AR23208	(====> =>)	-1	ARU60635.1	Cluster 6328	True	1257988	1259172	+	3u3wA02-i2	-	73.4	5.9e-14									smallORF42898	1259172	1259297	+	24	GGAGG	8	SP(Sec/SPI)	0.993659	0.993659	0.001241	0.002616	0.002484	CS pos: 22-23. AHA-ET. Pr: 0.9417	10561	chromosome			1903704	c__Bacilli;o__Bacillales;f__Alicyclobacillaceae;g__Tumebacillus;s__Tumebacillus avium	Bacilli	Bacillales	Alicyclobacillaceae	Tumebacillus
Firmicutes	CP021434.1	Tumebacillus avium	AR23208	(====> =>)	31	ARU61288.1	Cluster 6508	True	2091356	2092531	+	3ro3A00-i2	-	90.2	1.6e-24	51908	47413	90.9	8.8e-09					ARU61289.1	2092563	2092751	+				SP(Sec/SPI)	0.949921	0.949921	0.000993	0.042536	0.00655	CS pos: 25-26. ILA-NN. Pr: 0.8541	2547	chromosome			1903704	c__Bacilli;o__Bacillales;f__Alicyclobacillaceae;g__Tumebacillus;s__Tumebacillus avium	Bacilli	Bacillales	Alicyclobacillaceae	Tumebacillus
Firmicutes	CP021434.1	Tumebacillus avium	AR23208	(<= <====)	15	ARU59781.1	Cluster 10091	True	183220	184317	-	3as8A01-i2	-	72.5	1.1e-45									ARU59780.1	182926	183204	-				SP(Sec/SPI)	0.72524	0.72524	0.003547	0.255343	0.015871	CS pos: 29-30. TDA-TL. Pr: 0.2242	2542	chromosome			1903704	c__Bacilli;o__Bacillales;f__Alicyclobacillaceae;g__Tumebacillus;s__Tumebacillus avium	Bacilli	Bacillales	Alicyclobacillaceae	Tumebacillus
Firmicutes	CP012475.1	Alkalihalobacillus clausii	ENTPro	(====> =>)	-4	ALA53222.1	Cluster 9547	True	2352677	2353786	+	3ulqA00-i1	-	96.1	7.6e-73					RapA_[B._subtilis]	3.57e-26	27.473	95.8	ALA53223.1	2353783	2353905	+				SP(Sec/SPI)	0.985717	0.985717	0.002995	0.008454	0.002834	CS pos: 24-25. ANA-ET. Pr: 0.9491	1865	chromosome			79880	c__Bacilli;o__Bacillales;f__Bacillaceae;g__Alkalihalobacillus;s__Alkalihalobacillus clausii	Bacilli	Bacillales	Bacillaceae	Alkalihalobacillus
Firmicutes	CP012475.1	Alkalihalobacillus clausii	ENTPro	(<= <====)	-4	ALA53425.1	Cluster 10075	True	2540316	2541413	-	3q15B00-i1	-	96.8	1.1e-77					RapA_[B._subtilis]	3.81e-25	24.728	96.8	ALA53424.1	2540197	2540319	-				SP(Sec/SPI)	0.864663	0.864663	0.001293	0.120234	0.01381	CS pos: 23-24. PWG-EN. Pr: 0.5450	1866	chromosome			79880	c__Bacilli;o__Bacillales;f__Bacillaceae;g__Alkalihalobacillus;s__Alkalihalobacillus clausii	Bacilli	Bacillales	Bacillaceae	Alkalihalobacillus
Firmicutes	CP012475.1	Alkalihalobacillus clausii	ENTPro	(<= <====)	-4	ALA53486.1	Cluster 9868	True	2606677	2607777	-	3q15B00-i1	-	96.8	3.6e-74					RapA_[B._subtilis]	1.85e-19	28	71.7	ALA53485.1	2606552	2606680	-				SP(Sec/SPI)	0.725014	0.725014	0.00333	0.155755	0.1159	CS pos: 27-28. IDR-DS. Pr: 0.1459	1867	chromosome			79880	c__Bacilli;o__Bacillales;f__Bacillaceae;g__Alkalihalobacillus;s__Alkalihalobacillus clausii	Bacilli	Bacillales	Bacillaceae	Alkalihalobacillus
Firmicutes	CP012475.1	Alkalihalobacillus clausii	ENTPro	(<= <====)	-8	ALA54103.1	Cluster 10386	True	3214121	3215215	-	3q15B00-i1	-	95.8	2.6e-73					RapA_[B._subtilis]	6.31e-27	27.717	96.6	ALA54102.1	3213910	3214128	-				SP(Sec/SPI)	0.994599	0.994599	0.000453	0.003262	0.001686	CS pos: 28-29. TQA-DS. Pr: 0.9053	1868	chromosome			79880	c__Bacilli;o__Bacillales;f__Bacillaceae;g__Alkalihalobacillus;s__Alkalihalobacillus clausii	Bacilli	Bacillales	Bacillaceae	Alkalihalobacillus
Firmicutes	CP104963.1	Alkalihalobacillus clausii	SF174	(<= <====)	-4	UXN56204.1	Cluster 10075	False	1446419	1447516	-	3q15B00-i1	-	96.8	1.1e-77					RapA_[B._subtilis]	3.81e-25	24.728	96.8	UXN56203.1	1446300	1446422	-				SP(Sec/SPI)	0.864663	0.864663	0.001293	0.120234	0.01381	CS pos: 23-24. PWG-EN. Pr: 0.5450	7488	chromosome			79880	c__Bacilli;o__Bacillales;f__Bacillaceae;g__Alkalihalobacillus;s__Alkalihalobacillus clausii	Bacilli	Bacillales	Bacillaceae	Alkalihalobacillus
Firmicutes	CP104963.1	Alkalihalobacillus clausii	SF174	(====> =>)	-4	UXN53160.1	Cluster 9547	False	2424497	2425606	+	3ulqA00-i1	-	96.1	7.6e-73					RapA_[B._subtilis]	3.57e-26	27.473	95.8	UXN53161.1	2425603	2425725	+				SP(Sec/SPI)	0.985717	0.985717	0.002995	0.008454	0.002834	CS pos: 24-25. ANA-ET. Pr: 0.9491	7490	chromosome			79880	c__Bacilli;o__Bacillales;f__Bacillaceae;g__Alkalihalobacillus;s__Alkalihalobacillus clausii	Bacilli	Bacillales	Bacillaceae	Alkalihalobacillus
Firmicutes	CP104963.1	Alkalihalobacillus clausii	SF174	(====> =>)	-8	UXN53707.1	Cluster 10386	False	3032763	3033857	+	3q15B00-i1	-	95.8	2.6e-73					RapA_[B._subtilis]	6.31e-27	27.717	96.6	UXN53708.1	3033850	3034068	+				SP(Sec/SPI)	0.994599	0.994599	0.000453	0.003262	0.001686	CS pos: 28-29. TQA-DS. Pr: 0.9053	7492	chromosome			79880	c__Bacilli;o__Bacillales;f__Bacillaceae;g__Alkalihalobacillus;s__Alkalihalobacillus clausii	Bacilli	Bacillales	Bacillaceae	Alkalihalobacillus
Firmicutes	CP012475.1	Alkalihalobacillus clausii	ENTPro	(====> =>)	178	ALA53222.1	Cluster 9547	True	2352677	2353786	+	3ulqA00-i1	-	96.1	7.6e-73					RapA_[B._subtilis]	3.57e-26	27.473	95.8	smallORF18115	2353965	2354087	+	22	AGGAG	10	SP(Sec/SPI)	0.986917	0.986917	0.004426	0.005593	0.003064	CS pos: 24-25. VKA-ET. Pr: 0.9663	9602	chromosome			79880	c__Bacilli;o__Bacillales;f__Bacillaceae;g__Alkalihalobacillus;s__Alkalihalobacillus clausii	Bacilli	Bacillales	Bacillaceae	Alkalihalobacillus
Firmicutes	CP012475.1	Alkalihalobacillus clausii	ENTPro	(====> =>)	-4	ALA53335.1	Cluster 10897	True	2461621	2462709	+	3q15B00-i1	-	95	2.8e-72					RapA_[B._subtilis]	6.56e-23	25.648	91.8	smallORF18120	2462706	2462822	+	16	GGAG	10	SP(Sec/SPI)	0.858839	0.858839	0.001857	0.131941	0.007364	CS pos: 21-22. GLA-QS. Pr: 0.3682	9604	chromosome			79880	c__Bacilli;o__Bacillales;f__Bacillaceae;g__Alkalihalobacillus;s__Alkalihalobacillus clausii	Bacilli	Bacillales	Bacillaceae	Alkalihalobacillus
Firmicutes	CP012475.1	Alkalihalobacillus clausii	ENTPro	(====> =>)	-4	ALA53576.1	Cluster 10898	True	2709408	2710496	+	3q15B00-i1	-	95	2e-69					RapA_[B._subtilis]	5.53e-20	27.273	75.4	smallORF18129	2710493	2710600	+	22	AGGAG	10	SP(Sec/SPI)	0.849119	0.849119	0.002375	0.139913	0.008593	CS pos: 22-23. SFA-TG. Pr: 0.6086	9607	chromosome			79880	c__Bacilli;o__Bacillales;f__Bacillaceae;g__Alkalihalobacillus;s__Alkalihalobacillus clausii	Bacilli	Bacillales	Bacillaceae	Alkalihalobacillus
Firmicutes	CP012475.1	Alkalihalobacillus clausii	ENTPro	(<= <====)	-4	ALA55077.1	Cluster 10752	True	4133845	4134936	-	3q15B00-i1	-	96	9.5e-68					RapA_[B._subtilis]	6.11e-21	25.549	96	smallORF18133	4133729	4133848	-	22	AGGAG	10	SP(Sec/SPI)	0.793157	0.793157	0.007276	0.172252	0.027315	CS pos: 24-25. SNA-PD. Pr: 0.3531	9609	chromosome			79880	c__Bacilli;o__Bacillales;f__Bacillaceae;g__Alkalihalobacillus;s__Alkalihalobacillus clausii	Bacilli	Bacillales	Bacillaceae	Alkalihalobacillus
Firmicutes	CP019985.1	Alkalihalobacillus clausii	DSM 8716	(====> =>)	178	AST95942.1	Cluster 9554	True	1708712	1709821	+	3ulqA00-i1	-	96.1	1.4e-72					RapA_[B._subtilis]	6.66e-26	27.473	95.8	smallORF46964	1710000	1710125	+	22	AGGAG	10	SP(Sec/SPI)	0.980929	0.980929	0.009443	0.003503	0.006126	CS pos: 25-26. AKA-ET. Pr: 0.9266	10417	chromosome			79880	c__Bacilli;o__Bacillales;f__Bacillaceae;g__Alkalihalobacillus;s__Alkalihalobacillus clausii	Bacilli	Bacillales	Bacillaceae	Alkalihalobacillus
Firmicutes	CP019985.1	Alkalihalobacillus clausii	DSM 8716	(====> =>)	-4	AST95942.1	Cluster 9554	True	1708712	1709821	+	3ulqA00-i1	-	96.1	1.4e-72					RapA_[B._subtilis]	6.66e-26	27.473	95.8	smallORF46965	1709818	1709940	+	22	AGGAG	10	SP(Sec/SPI)	0.983735	0.983735	0.003783	0.010384	0.002097	CS pos: 24-25. ANA-ET. Pr: 0.9421	10418	chromosome			79880	c__Bacilli;o__Bacillales;f__Bacillaceae;g__Alkalihalobacillus;s__Alkalihalobacillus clausii	Bacilli	Bacillales	Bacillaceae	Alkalihalobacillus
Firmicutes	CP019985.1	Alkalihalobacillus clausii	DSM 8716	(====> =>)	-4	AST96041.1	Cluster 9895	True	1818968	1820068	+	3q15B00-i1	-	96.6	6.8e-73					RapA_[B._subtilis]	2.82e-25	25.562	94.2	smallORF46959	1820065	1820184	+	14	GGGGG	10	SP(Sec/SPI)	0.98617	0.98617	0.004577	0.00868	0.000573	CS pos: 23-24. AQA-SD. Pr: 0.8828	10419	chromosome			79880	c__Bacilli;o__Bacillales;f__Bacillaceae;g__Alkalihalobacillus;s__Alkalihalobacillus clausii	Bacilli	Bacillales	Bacillaceae	Alkalihalobacillus
Firmicutes	CP019985.1	Alkalihalobacillus clausii	DSM 8716	(<= <====)	-4	AST96127.1	Cluster 10075	False	1925635	1926732	-	3q15B00-i1	-	96.8	1.1e-77					RapA_[B._subtilis]	3.81e-25	24.728	96.8	smallORF46950	1925516	1925638	-	22	AGGAG	10	SP(Sec/SPI)	0.823341	0.823341	0.002546	0.166679	0.007434	CS pos: 25-26. GES-HP. Pr: 0.4884	10420	chromosome			79880	c__Bacilli;o__Bacillales;f__Bacillaceae;g__Alkalihalobacillus;s__Alkalihalobacillus clausii	Bacilli	Bacillales	Bacillaceae	Alkalihalobacillus
Firmicutes	CP019985.1	Alkalihalobacillus clausii	DSM 8716	(====> =>)	-4	AST96275.1	Cluster 10911	True	2122435	2123523	+	3q15B00-i1	-	95	4e-69					RapA_[B._subtilis]	3.52e-21	28.223	75.4	smallORF46975	2123520	2123627	+	22	AGGAG	10	SP(Sec/SPI)	0.849119	0.849119	0.002375	0.139913	0.008593	CS pos: 22-23. SFA-TG. Pr: 0.6086	10421	chromosome			79880	c__Bacilli;o__Bacillales;f__Bacillaceae;g__Alkalihalobacillus;s__Alkalihalobacillus clausii	Bacilli	Bacillales	Bacillaceae	Alkalihalobacillus
Firmicutes	CP031128.1	Alkalihalobacillus clausii	088AE	(====> =>)	178	QNM42296.1	Cluster 9554	False	1050998	1052107	+	3ulqA00-i1	-	96.1	1.4e-72					RapA_[B._subtilis]	6.66e-26	27.473	95.8	smallORF94223	1052286	1052411	+	22	AGGAG	10	SP(Sec/SPI)	0.980929	0.980929	0.009443	0.003503	0.006126	CS pos: 25-26. AKA-ET. Pr: 0.9266	11629	chromosome			79880	c__Bacilli;o__Bacillales;f__Bacillaceae;g__Alkalihalobacillus;s__Alkalihalobacillus clausii	Bacilli	Bacillales	Bacillaceae	Alkalihalobacillus
Firmicutes	CP031128.1	Alkalihalobacillus clausii	088AE	(====> =>)	-4	QNM42296.1	Cluster 9554	False	1050998	1052107	+	3ulqA00-i1	-	96.1	1.4e-72					RapA_[B._subtilis]	6.66e-26	27.473	95.8	smallORF94224	1052104	1052226	+	22	AGGAG	10	SP(Sec/SPI)	0.983735	0.983735	0.003783	0.010384	0.002097	CS pos: 24-25. ANA-ET. Pr: 0.9421	11630	chromosome			79880	c__Bacilli;o__Bacillales;f__Bacillaceae;g__Alkalihalobacillus;s__Alkalihalobacillus clausii	Bacilli	Bacillales	Bacillaceae	Alkalihalobacillus
Firmicutes	CP031128.1	Alkalihalobacillus clausii	088AE	(====> =>)	-4	QNM42397.1	Cluster 9895	False	1161254	1162354	+	3q15B00-i1	-	96.6	6.8e-73					RapA_[B._subtilis]	2.82e-25	25.562	94.2	smallORF94218	1162351	1162470	+	14	GGGGG	10	SP(Sec/SPI)	0.98617	0.98617	0.004577	0.00868	0.000573	CS pos: 23-24. AQA-SD. Pr: 0.8828	11631	chromosome			79880	c__Bacilli;o__Bacillales;f__Bacillaceae;g__Alkalihalobacillus;s__Alkalihalobacillus clausii	Bacilli	Bacillales	Bacillaceae	Alkalihalobacillus
Firmicutes	CP031128.1	Alkalihalobacillus clausii	088AE	(<= <====)	-4	QNM42483.1	Cluster 10075	False	1267922	1269019	-	3q15B00-i1	-	96.8	1.1e-77					RapA_[B._subtilis]	3.81e-25	24.728	96.8	smallORF94209	1267803	1267925	-	22	AGGAG	10	SP(Sec/SPI)	0.823341	0.823341	0.002546	0.166679	0.007434	CS pos: 25-26. GES-HP. Pr: 0.4884	11632	chromosome			79880	c__Bacilli;o__Bacillales;f__Bacillaceae;g__Alkalihalobacillus;s__Alkalihalobacillus clausii	Bacilli	Bacillales	Bacillaceae	Alkalihalobacillus
Firmicutes	CP031128.1	Alkalihalobacillus clausii	088AE	(====> =>)	-4	QNM42634.1	Cluster 10911	False	1464722	1465810	+	3q15B00-i1	-	95	4e-69					RapA_[B._subtilis]	3.52e-21	28.223	75.4	smallORF94234	1465807	1465914	+	22	AGGAG	10	SP(Sec/SPI)	0.849119	0.849119	0.002375	0.139913	0.008593	CS pos: 22-23. SFA-TG. Pr: 0.6086	11633	chromosome			79880	c__Bacilli;o__Bacillales;f__Bacillaceae;g__Alkalihalobacillus;s__Alkalihalobacillus clausii	Bacilli	Bacillales	Bacillaceae	Alkalihalobacillus
Firmicutes	CP104963.1	Alkalihalobacillus clausii	SF174	(====> =>)	-4	UXN56334.1	Cluster 10898	False	1615511	1616599	+	3q15B00-i1	-	95	2e-69					RapA_[B._subtilis]	5.53e-20	27.273	75.4	smallORF153206	1616596	1616703	+	22	AGGAG	10	SP(Sec/SPI)	0.849119	0.849119	0.002375	0.139913	0.008593	CS pos: 22-23. SFA-TG. Pr: 0.6086	16227	chromosome			79880	c__Bacilli;o__Bacillales;f__Bacillaceae;g__Alkalihalobacillus;s__Alkalihalobacillus clausii	Bacilli	Bacillales	Bacillaceae	Alkalihalobacillus
Firmicutes	CP104963.1	Alkalihalobacillus clausii	SF174	(====> =>)	178	UXN53160.1	Cluster 9547	False	2424497	2425606	+	3ulqA00-i1	-	96.1	7.6e-73					RapA_[B._subtilis]	3.57e-26	27.473	95.8	smallORF153197	2425785	2425907	+	22	AGGAG	10	SP(Sec/SPI)	0.986917	0.986917	0.004426	0.005593	0.003064	CS pos: 24-25. VKA-ET. Pr: 0.9663	16228	chromosome			79880	c__Bacilli;o__Bacillales;f__Bacillaceae;g__Alkalihalobacillus;s__Alkalihalobacillus clausii	Bacilli	Bacillales	Bacillaceae	Alkalihalobacillus
Firmicutes	CP104963.1	Alkalihalobacillus clausii	SF174	(====> =>)	-4	UXN54098.1	Cluster 9854	False	3452190	3453290	+	3q15B00-i1	-	96.6	1.5e-73					RapA_[B._subtilis]	1.12e-23	25.281	94.2	smallORF153191	3453287	3453403	+	16	GGAG	10	SP(Sec/SPI)	0.858839	0.858839	0.001857	0.131941	0.007364	CS pos: 21-22. GLA-QS. Pr: 0.3682	16232	chromosome			79880	c__Bacilli;o__Bacillales;f__Bacillaceae;g__Alkalihalobacillus;s__Alkalihalobacillus clausii	Bacilli	Bacillales	Bacillaceae	Alkalihalobacillus
Firmicutes	CP104963.1	Alkalihalobacillus clausii	SF174	(<= <====)	-4	UXN54775.1	Cluster 10752	False	4169968	4171059	-	3q15B00-i1	-	96	9.5e-68					RapA_[B._subtilis]	6.11e-21	25.549	96	smallORF153210	4169852	4169971	-	22	AGGAG	10	SP(Sec/SPI)	0.793157	0.793157	0.007276	0.172252	0.027315	CS pos: 24-25. SNA-PD. Pr: 0.3531	16233	chromosome			79880	c__Bacilli;o__Bacillales;f__Bacillaceae;g__Alkalihalobacillus;s__Alkalihalobacillus clausii	Bacilli	Bacillales	Bacillaceae	Alkalihalobacillus
Firmicutes	CP019985.1	Alkalihalobacillus clausii	DSM 8716	(<==== =>)	325	AST96220.1	Cluster 13586	True	2047602	2048534	-	2qfcA00-i1	-	96.2	1.9e-51	51249	47413	87.3	2.5e-15	PlcR_[B._cereus]	9.92e-16	24.667	94.5	AST98586.1	2048860	2048994	+				SP(Sec/SPI)	0.604296	0.604296	0.002886	0.021327	0.371491	CS pos: 25-26. FTS-VS. Pr: 0.0403	2443	chromosome			79880	c__Bacilli;o__Bacillales;f__Bacillaceae;g__Alkalihalobacillus;s__Alkalihalobacillus clausii	Bacilli	Bacillales	Bacillaceae	Alkalihalobacillus
Firmicutes	CP031128.1	Alkalihalobacillus clausii	088AE	(<==== =>)	325	QNM42577.1	Cluster 13586	False	1389889	1390821	-	2qfcA00-i1	-	96.2	1.9e-51	51249	47413	87.3	2.5e-15	PlcR_[B._cereus]	9.92e-16	24.667	94.5	QNM45582.1	1391147	1391281	+				SP(Sec/SPI)	0.604296	0.604296	0.002886	0.021327	0.371491	CS pos: 25-26. FTS-VS. Pr: 0.0403	3387	chromosome			79880	c__Bacilli;o__Bacillales;f__Bacillaceae;g__Alkalihalobacillus;s__Alkalihalobacillus clausii	Bacilli	Bacillales	Bacillaceae	Alkalihalobacillus
Firmicutes	CP104963.1	Alkalihalobacillus clausii	SF174	(<==== =>)	344	UXN56286.1	Cluster 14045	False	1555596	1556510	-	2qfcA00-i1	-	96.6	3.3e-49	50823	47413	89.7	4.1e-14	PlcR_[B._cereus]	1.36e-15	23.39	96.4	UXN56287.1	1556855	1556989	+				SP(Sec/SPI)	0.624955	0.624955	0.002506	0.022855	0.349683	CS pos: 21-22. VQP-DF. Pr: 0.0447	7489	chromosome			79880	c__Bacilli;o__Bacillales;f__Bacillaceae;g__Alkalihalobacillus;s__Alkalihalobacillus clausii	Bacilli	Bacillales	Bacillaceae	Alkalihalobacillus
Firmicutes	CP012475.1	Alkalihalobacillus clausii	ENTPro	(<==== =>)	344	ALA53521.1	Cluster 14045	True	2649493	2650407	-	2qfcA00-i1	-	96.6	3.3e-49	50823	47413	89.7	4.1e-14	PlcR_[B._cereus]	1.36e-15	23.39	96.4	smallORF18142	2650752	2650886	+	24	GGAGG	9	SP(Sec/SPI)	0.624955	0.624955	0.002506	0.022855	0.349683	CS pos: 21-22. VQP-DF. Pr: 0.0447	9606	chromosome			79880	c__Bacilli;o__Bacillales;f__Bacillaceae;g__Alkalihalobacillus;s__Alkalihalobacillus clausii	Bacilli	Bacillales	Bacillaceae	Alkalihalobacillus
Firmicutes	CP019985.1	Alkalihalobacillus clausii	DSM 8716	(====> =>)	302	AST94917.1	Cluster 3963	True	517358	518617	+	2qfcA00-i1	-	84	4.8e-28	51844	47413	89.2	1.8e-12	NprR_[B._thuringensis]	7.83e-26	25.845	95	smallORF46992	518920	519045	+	22	AGGAG	9	SP(Sec/SPI)	0.464688	0.464688	0.020005	0.075935	0.439372	CS pos: 26-27. CQA-LR. Pr: 0.1506	10416	chromosome			79880	c__Bacilli;o__Bacillales;f__Bacillaceae;g__Alkalihalobacillus;s__Alkalihalobacillus clausii	Bacilli	Bacillales	Bacillaceae	Alkalihalobacillus
Firmicutes	CP031128.1	Alkalihalobacillus clausii	088AE	(====> =>)	302	QNM45357.1	Cluster 3963	False	4422336	4423595	+	2qfcA00-i1	-	84	4.8e-28	51844	47413	89.2	1.8e-12	NprR_[B._thuringensis]	7.83e-26	25.845	95	smallORF94254	4423898	4424023	+	22	AGGAG	9	SP(Sec/SPI)	0.464688	0.464688	0.020005	0.075935	0.439372	CS pos: 26-27. CQA-LR. Pr: 0.1506	11635	chromosome			79880	c__Bacilli;o__Bacillales;f__Bacillaceae;g__Alkalihalobacillus;s__Alkalihalobacillus clausii	Bacilli	Bacillales	Bacillaceae	Alkalihalobacillus
Firmicutes	CP012475.1	Alkalihalobacillus clausii	ENTPro	(<= <====)	1	ALA51760.1	Cluster 9867	True	890369	891469	-	AimR-TPR	-	98.9	3.9e-28									ALA51759.1	890254	890367	-				SP(Sec/SPI)	0.740476	0.740476	0.00095	0.22616	0.032414	CS pos: 19-20. VSA-SY. Pr: 0.5128	1863	chromosome			79880	c__Bacilli;o__Bacillales;f__Bacillaceae;g__Alkalihalobacillus;s__Alkalihalobacillus clausii	Bacilli	Bacillales	Bacillaceae	Alkalihalobacillus
Firmicutes	CP012475.1	Alkalihalobacillus clausii	ENTPro	(====> =>)	16	ALA51812.1	Cluster 12117	False	942326	943372	+	AimR-TPR	-	98.4	4.6e-28									ALA51813.1	943389	943511	+				SP(Sec/SPI)	0.822396	0.822396	0.004052	0.125488	0.048064	CS pos: 26-27. TEQ-SS. Pr: 0.1522	1864	chromosome			79880	c__Bacilli;o__Bacillales;f__Bacillaceae;g__Alkalihalobacillus;s__Alkalihalobacillus clausii	Bacilli	Bacillales	Bacillaceae	Alkalihalobacillus
Firmicutes	CP104963.1	Alkalihalobacillus clausii	SF174	(<= <====)	16	UXN53474.1	Cluster 12117	False	2769224	2770270	-	AimR-TPR	-	98.4	4.6e-28									UXN53473.1	2769085	2769207	-				SP(Sec/SPI)	0.822396	0.822396	0.004052	0.125488	0.048064	CS pos: 26-27. TEQ-SS. Pr: 0.1522	7491	chromosome			79880	c__Bacilli;o__Bacillales;f__Bacillaceae;g__Alkalihalobacillus;s__Alkalihalobacillus clausii	Bacilli	Bacillales	Bacillaceae	Alkalihalobacillus
Firmicutes	CP012475.1	Alkalihalobacillus clausii	ENTPro	(<= <====)	15	ALA53947.1	Cluster 9014	True	3068967	3070082	-	AimR-TPR	-	95.2	1.1e-24									smallORF18176	3068829	3068951	-	27	AGGAGG	8	SP(Sec/SPI)	0.737283	0.737283	0.010647	0.10874	0.14333	CS pos: 27-28. MDS-HQ. Pr: 0.1725	9608	chromosome			79880	c__Bacilli;o__Bacillales;f__Bacillaceae;g__Alkalihalobacillus;s__Alkalihalobacillus clausii	Bacilli	Bacillales	Bacillaceae	Alkalihalobacillus
Firmicutes	CP019985.1	Alkalihalobacillus clausii	DSM 8716	(====> =>)	16	AST94664.1	Cluster 11570	True	226478	227548	+	AimR-TPR	-	98.4	3.9e-27					AimR_[B._phage_phi3T]	7.51e-06	21.767	77.8	smallORF46999	227565	227687	+	22	AGGAG	9	SP(Sec/SPI)	0.701388	0.701388	0.002905	0.250436	0.045272	CS pos: 34-35. TQA-KP. Pr: 0.1426	10415	chromosome			79880	c__Bacilli;o__Bacillales;f__Bacillaceae;g__Alkalihalobacillus;s__Alkalihalobacillus clausii	Bacilli	Bacillales	Bacillaceae	Alkalihalobacillus
Firmicutes	CP031128.1	Alkalihalobacillus clausii	088AE	(====> =>)	16	QNM45103.1	Cluster 11570	False	4131457	4132527	+	AimR-TPR	-	98.4	3.9e-27					AimR_[B._phage_phi3T]	7.51e-06	21.767	77.8	smallORF94261	4132544	4132666	+	22	AGGAG	9	SP(Sec/SPI)	0.701388	0.701388	0.002905	0.250436	0.045272	CS pos: 34-35. TQA-KP. Pr: 0.1426	11634	chromosome			79880	c__Bacilli;o__Bacillales;f__Bacillaceae;g__Alkalihalobacillus;s__Alkalihalobacillus clausii	Bacilli	Bacillales	Bacillaceae	Alkalihalobacillus
Firmicutes	CP104963.1	Alkalihalobacillus clausii	SF174	(<= <====)	15	UXN54009.1	Cluster 9014	False	3350318	3351433	-	AimR-TPR	-	95.2	1.1e-24									smallORF153253	3350180	3350302	-	27	AGGAGG	8	SP(Sec/SPI)	0.737283	0.737283	0.010647	0.10874	0.14333	CS pos: 27-28. MDS-HQ. Pr: 0.1725	16231	chromosome			79880	c__Bacilli;o__Bacillales;f__Bacillaceae;g__Alkalihalobacillus;s__Alkalihalobacillus clausii	Bacilli	Bacillales	Bacillaceae	Alkalihalobacillus
Firmicutes	AP006627.1	Alkalihalobacillus clausii	KSM-K16	(<= <====)	283	BAD66048.1	Cluster 19216	True	3651133	3651933	-	3q15B00-i1	-	65.6	4.1e-54									smallORF954	3650742	3650849	-	22	AGGAG	10	SP(Sec/SPI)	0.849119	0.849119	0.002375	0.139913	0.008593	CS pos: 22-23. SFA-TG. Pr: 0.6086	7835	chromosome			66692	c__Bacilli;o__Bacillales;f__Bacillaceae;g__Alkalihalobacillus;s__Alkalihalobacillus clausii;x__Alkalihalobacillus clausii KSM-K16	Bacilli	Bacillales	Bacillaceae	Alkalihalobacillus
Firmicutes	AP006627.1	Alkalihalobacillus clausii	KSM-K16	(====> =>)	-4	BAD66158.1	Cluster 10051	True	3778788	3779885	+	3q15B00-i1	-	96.8	7.5e-78					RapA_[B._subtilis]	5.72e-25	24.457	96.8	smallORF933	3779882	3780004	+	22	AGGAG	10	SP(Sec/SPI)	0.823341	0.823341	0.002546	0.166679	0.007434	CS pos: 25-26. GES-HP. Pr: 0.4884	7837	chromosome			66692	c__Bacilli;o__Bacillales;f__Bacillaceae;g__Alkalihalobacillus;s__Alkalihalobacillus clausii;x__Alkalihalobacillus clausii KSM-K16	Bacilli	Bacillales	Bacillaceae	Alkalihalobacillus
Firmicutes	AP006627.1	Alkalihalobacillus clausii	KSM-K16	(<= <====)	-4	BAD66233.1	Cluster 9854	True	3855972	3857072	-	3q15B00-i1	-	96.6	1.5e-73					RapA_[B._subtilis]	1.12e-23	25.281	94.2	smallORF942	3855859	3855975	-	16	GGAG	10	SP(Sec/SPI)	0.858839	0.858839	0.001857	0.131941	0.007364	CS pos: 21-22. GLA-QS. Pr: 0.3682	7838	chromosome			66692	c__Bacilli;o__Bacillales;f__Bacillaceae;g__Alkalihalobacillus;s__Alkalihalobacillus clausii;x__Alkalihalobacillus clausii KSM-K16	Bacilli	Bacillales	Bacillaceae	Alkalihalobacillus
Firmicutes	AP006627.1	Alkalihalobacillus clausii	KSM-K16	(<= <====)	177	BAD66339.1	Cluster 8978	True	3968052	3969167	-	3ulqA00-i1	-	96.1	3.2e-74					RapA_[B._subtilis]	9.13e-23	26.301	95.8	smallORF938	3967752	3967874	-	22	AGGAG	10	SP(Sec/SPI)	0.986917	0.986917	0.004426	0.005593	0.003064	CS pos: 24-25. VKA-ET. Pr: 0.9663	7839	chromosome			66692	c__Bacilli;o__Bacillales;f__Bacillaceae;g__Alkalihalobacillus;s__Alkalihalobacillus clausii;x__Alkalihalobacillus clausii KSM-K16	Bacilli	Bacillales	Bacillaceae	Alkalihalobacillus
Firmicutes	AP006627.1	Alkalihalobacillus clausii	KSM-K16	(<= <====)	-4	BAD66339.1	Cluster 8978	True	3968052	3969167	-	3ulqA00-i1	-	96.1	3.2e-74					RapA_[B._subtilis]	9.13e-23	26.301	95.8	smallORF939	3967933	3968055	-	22	AGGAG	10	SP(Sec/SPI)	0.984887	0.984887	0.004088	0.006121	0.004904	CS pos: 24-25. VKA-ET. Pr: 0.9087	7840	chromosome			66692	c__Bacilli;o__Bacillales;f__Bacillaceae;g__Alkalihalobacillus;s__Alkalihalobacillus clausii;x__Alkalihalobacillus clausii KSM-K16	Bacilli	Bacillales	Bacillaceae	Alkalihalobacillus
Firmicutes	AP006627.1	Alkalihalobacillus clausii	KSM-K16	(<= ====>)	347	BAD66093.1	Cluster 14218	True	3706766	3707677	+	2qfcA00-i1	-	96.2	5.3e-49	mbf_short4	SM00530	98.2	6e-14	PlcR_[B._cereus]	2.14e-15	23.368	95.4	smallORF958	3706284	3706418	-	24	GGAGG	9	SP(Sec/SPI)	0.624955	0.624955	0.002506	0.022855	0.349683	CS pos: 21-22. VQP-DF. Pr: 0.0447	7836	chromosome			66692	c__Bacilli;o__Bacillales;f__Bacillaceae;g__Alkalihalobacillus;s__Alkalihalobacillus clausii;x__Alkalihalobacillus clausii KSM-K16	Bacilli	Bacillales	Bacillaceae	Alkalihalobacillus
Firmicutes	AP006627.1	Alkalihalobacillus clausii	KSM-K16	(<= <====)	16	BAD63539.1	Cluster 12117	True	1088158	1089204	-	AimR-TPR	-	98.4	4.6e-28									smallORF972	1088019	1088141	-	22	AGGAG	9	SP(Sec/SPI)	0.822396	0.822396	0.004052	0.125488	0.048064	CS pos: 26-27. TEQ-SS. Pr: 0.1522	7832	chromosome			66692	c__Bacilli;o__Bacillales;f__Bacillaceae;g__Alkalihalobacillus;s__Alkalihalobacillus clausii;x__Alkalihalobacillus clausii KSM-K16	Bacilli	Bacillales	Bacillaceae	Alkalihalobacillus
Firmicutes	AP006627.1	Alkalihalobacillus clausii	KSM-K16	(====> =>)	82	BAD63608.1	Cluster 12429	True	1156765	1157781	+	AimR-TPR	-	80.6	8.4e-17									smallORF993	1157864	1157980	+	19	AGGTGG	5	SP(Sec/SPI)	0.711283	0.711283	0.00447	0.072756	0.21149	CS pos: 24-25. YDG-TI. Pr: 0.1115	7833	chromosome			66692	c__Bacilli;o__Bacillales;f__Bacillaceae;g__Alkalihalobacillus;s__Alkalihalobacillus clausii;x__Alkalihalobacillus clausii KSM-K16	Bacilli	Bacillales	Bacillaceae	Alkalihalobacillus
Firmicutes	AP006627.1	Alkalihalobacillus clausii	KSM-K16	(====> =>)	14	BAD65695.1	Cluster 8977	True	3284525	3285640	+	AimR-TPR	-	95.2	1.1e-24									smallORF986	3285655	3285777	+	27	AGGAGG	7	SP(Sec/SPI)	0.758275	0.758275	0.006401	0.091998	0.143326	CS pos: 27-28. MDS-HQ. Pr: 0.1754	7834	chromosome			66692	c__Bacilli;o__Bacillales;f__Bacillaceae;g__Alkalihalobacillus;s__Alkalihalobacillus clausii;x__Alkalihalobacillus clausii KSM-K16	Bacilli	Bacillales	Bacillaceae	Alkalihalobacillus
Firmicutes	CP017070.1	Alkalihalobacillus gibsonii	FJAT-10019	(====> =>)	-11	AOL29182.1	Cluster 7664	False	82260	83390	+	3q15B00-i1	-	99.2	7.4e-120					RapA_[B._subtilis]	0	100	99.5	AOL29183.1	83380	83514	+				SP(Sec/SPI)	0.988893	0.988893	0.003892	0.004059	0.003156	CS pos: 25-26. VHA-GE. Pr: 0.9398	2262	chromosome	intact(130)	80838-116036	79881	c__Bacilli;o__Bacillales;f__Bacillaceae;g__Alkalihalobacillus;s__Alkalihalobacillus gibsonii	Bacilli	Bacillales	Bacillaceae	Alkalihalobacillus
Firmicutes	CP017070.1	Alkalihalobacillus gibsonii	FJAT-10019	(====> =>)	-11	AOL30341.1	Cluster 8342	False	1308378	1309505	+	3q15B00-i1	-	98.1	1.1e-114					RapA_[B._subtilis]	1.1e-119	46.933	98.7	AOL30342.1	1309495	1309629	+				SP(Sec/SPI)	0.614721	0.614721	0.014145	0.308211	0.062922	CS pos: 25-26. SNG-EM. Pr: 0.2211	2263	chromosome			79881	c__Bacilli;o__Bacillales;f__Bacillaceae;g__Alkalihalobacillus;s__Alkalihalobacillus gibsonii	Bacilli	Bacillales	Bacillaceae	Alkalihalobacillus
Firmicutes	CP017070.1	Alkalihalobacillus gibsonii	FJAT-10019	(====> =>)	-17	AOL31480.1	Cluster 7286	False	2511757	2512902	+	3ulqA00-i1	-	99	8.1e-156					RapA_[B._subtilis]	1.91e-97	41.689	99.5	AOL31481.1	2512886	2513005	+				SP(Sec/SPI)	0.907989	0.907989	0.006665	0.067328	0.018017	CS pos: 26-27. ANA-PT. Pr: 0.3130	2264	chromosome			79881	c__Bacilli;o__Bacillales;f__Bacillaceae;g__Alkalihalobacillus;s__Alkalihalobacillus gibsonii	Bacilli	Bacillales	Bacillaceae	Alkalihalobacillus
Firmicutes	CP017070.1	Alkalihalobacillus gibsonii	FJAT-10019	(====> =>)	0	AOL31748.1	Cluster 10084	True	2800713	2801810	+	3q15B00-i1	-	97.4	4.7e-84					RapA_[B._subtilis]	1.14e-30	26.11	98.7	AOL31749.1	2801811	2801927	+				SP(Sec/SPI)	0.774295	0.774295	0.020886	0.080816	0.124003	CS pos: 27-28. THS-QE. Pr: 0.6748	2265	chromosome			79881	c__Bacilli;o__Bacillales;f__Bacillaceae;g__Alkalihalobacillus;s__Alkalihalobacillus gibsonii	Bacilli	Bacillales	Bacillaceae	Alkalihalobacillus
Firmicutes	CP017070.1	Alkalihalobacillus gibsonii	FJAT-10019	(====> =>)	-17	AOL32181.1	Cluster 6709	False	3300827	3301975	+	3ulqA00-i1	-	98.7	9.2e-126					RapA_[B._subtilis]	1.7e-100	44.681	98.4	AOL32182.1	3301959	3302081	+				SP(Sec/SPI)	0.982225	0.982225	0.005822	0.011303	0.000651	CS pos: 27-28. ANA-EA. Pr: 0.5095	2266	chromosome			79881	c__Bacilli;o__Bacillales;f__Bacillaceae;g__Alkalihalobacillus;s__Alkalihalobacillus gibsonii	Bacilli	Bacillales	Bacillaceae	Alkalihalobacillus
Firmicutes	CP017070.1	Alkalihalobacillus gibsonii	FJAT-10019	(====> =>)	-11	AOL32471.1	Cluster 8072	True	3604550	3605680	+	3q15B00-i1	-	99.5	9.7e-161					RapA_[B._subtilis]	1.56e-114	48.128	98.9	AOL32472.1	3605670	3605843	+				SP(Sec/SPI)	0.856111	0.856111	0.008591	0.096935	0.038362	CS pos: 28-29. TNS-GG. Pr: 0.3620	2267	chromosome			79881	c__Bacilli;o__Bacillales;f__Bacillaceae;g__Alkalihalobacillus;s__Alkalihalobacillus gibsonii	Bacilli	Bacillales	Bacillaceae	Alkalihalobacillus
Firmicutes	CP020814.1	Alkalihalobacillus krulwichiae	AM31D	(<= <====)	5	ARK30741.1	Cluster 12831	True	2436441	2437436	-	AimR	-	80.8	4.6e-60					AimR_[B._phage_phi3T]	5e-25	28.571	84.7	ARK30740.1	2436313	2436435	-				SP(Sec/SPI)	0.897908	0.897908	0.004953	0.058675	0.038464	CS pos: 25-26. DLA-IP. Pr: 0.3971	2521	chromosome	incomplete(40)	2433341-2449805	199441	c__Bacilli;o__Bacillales;f__Bacillaceae;g__Alkalihalobacillus;s__Alkalihalobacillus krulwichiae	Bacilli	Bacillales	Bacillaceae	Alkalihalobacillus
Firmicutes	CP003923.1	Alkalihalobacillus lehensis	G1	(<= <====)	1	AIC93215.1	Cluster 10382	True	606259	607353	-	3q15B00-i1	-	97.6	5.6e-76					RapA_[B._subtilis]	2.2e-24	27.027	97.1	AIC93214.1	606132	606257	-				SP(Sec/SPI)	0.831446	0.831446	0.000937	0.147588	0.02003	CS pos: 24-25. SIG-EL. Pr: 0.4733	1074	chromosome			1246626	c__Bacilli;o__Bacillales;f__Bacillaceae;g__Alkalihalobacillus;s__Alkalihalobacillus lehensis;x__Alkalihalobacillus lehensis G1	Bacilli	Bacillales	Bacillaceae	Alkalihalobacillus
Firmicutes	CP003923.1	Alkalihalobacillus lehensis	G1	(====> =>)	-4	AIC94316.1	Cluster 11136	True	1685548	1686630	+	3ulqA00-i1	-	95.3	1.1e-55									AIC94317.1	1686627	1686869	+				SP(Sec/SPI)	0.989728	0.989728	0.001614	0.007848	0.00081	CS pos: 26-27. SSA-AS. Pr: 0.5222	1075	chromosome			1246626	c__Bacilli;o__Bacillales;f__Bacillaceae;g__Alkalihalobacillus;s__Alkalihalobacillus lehensis;x__Alkalihalobacillus lehensis G1	Bacilli	Bacillales	Bacillaceae	Alkalihalobacillus
Firmicutes	CP003923.1	Alkalihalobacillus lehensis	G1	(<= <====)	-4	AIC94441.1	Cluster 10383	True	1824116	1825210	-	3q15B00-i1	-	96	1.3e-71					RapA_[B._subtilis]	3.84e-22	26.703	95.1	AIC94440.1	1823994	1824119	-				SP(Sec/SPI)	0.93138	0.93138	0.001839	0.031469	0.035312	CS pos: 24-25. ENA-DL. Pr: 0.2936	1076	chromosome			1246626	c__Bacilli;o__Bacillales;f__Bacillaceae;g__Alkalihalobacillus;s__Alkalihalobacillus lehensis;x__Alkalihalobacillus lehensis G1	Bacilli	Bacillales	Bacillaceae	Alkalihalobacillus
Firmicutes	CP003923.1	Alkalihalobacillus lehensis	G1	(<= <====)	-4	AIC94473.1	Cluster 11137	True	1859592	1860674	-	3q15B00-i1	-	95.8	2.1e-69					RapA_[B._subtilis]	1.22e-16	25.895	93.9	AIC94472.1	1859404	1859595	-				SP(Sec/SPI)	0.992611	0.992611	0.003289	0.003416	0.000684	CS pos: 27-28. VEA-SP. Pr: 0.9430	1077	chromosome			1246626	c__Bacilli;o__Bacillales;f__Bacillaceae;g__Alkalihalobacillus;s__Alkalihalobacillus lehensis;x__Alkalihalobacillus lehensis G1	Bacilli	Bacillales	Bacillaceae	Alkalihalobacillus
Firmicutes	CP003923.1	Alkalihalobacillus lehensis	G1	(====> =>)	-4	AIC95874.1	Cluster 10384	True	3188796	3189890	+	3ulqA00-i1	-	95.6	4.1e-68					RapA_[B._subtilis]	1.44e-17	27.596	95.8	AIC95875.1	3189887	3190024	+				SP(Sec/SPI)	0.973403	0.973403	0.002525	0.02195	0.002123	CS pos: 27-28. SHS-AD. Pr: 0.7202	1079	chromosome			1246626	c__Bacilli;o__Bacillales;f__Bacillaceae;g__Alkalihalobacillus;s__Alkalihalobacillus lehensis;x__Alkalihalobacillus lehensis G1	Bacilli	Bacillales	Bacillaceae	Alkalihalobacillus
Firmicutes	CP003923.1	Alkalihalobacillus lehensis	G1	(====> =>)	-4	AIC96024.1	Cluster 11006	True	3335688	3336773	+	3q15B00-i1	-	97.1	9.1e-71					RapA_[B._subtilis]	1.64e-21	26.611	94.4	AIC96025.1	3336770	3336889	+				SP(Sec/SPI)	0.987412	0.987412	0.001474	0.007792	0.003321	CS pos: 23-24. TQA-DS. Pr: 0.7967	1080	chromosome			1246626	c__Bacilli;o__Bacillales;f__Bacillaceae;g__Alkalihalobacillus;s__Alkalihalobacillus lehensis;x__Alkalihalobacillus lehensis G1	Bacilli	Bacillales	Bacillaceae	Alkalihalobacillus
Firmicutes	CP003923.1	Alkalihalobacillus lehensis	G1	(<==== <=)	120	AIC96104.1	Cluster 10895	True	3419534	3420622	-	3q15B00-i1	-	95	1e-65					RapA_[B._subtilis]	1.29e-16	26.05	63	AIC96105.1	3420743	3420892	-				SP(Sec/SPI)	0.984206	0.984206	0.001098	0.012846	0.00185	CS pos: 23-24. ANA-ID. Pr: 0.9092	1081	chromosome			1246626	c__Bacilli;o__Bacillales;f__Bacillaceae;g__Alkalihalobacillus;s__Alkalihalobacillus lehensis;x__Alkalihalobacillus lehensis G1	Bacilli	Bacillales	Bacillaceae	Alkalihalobacillus
Firmicutes	CP003923.1	Alkalihalobacillus lehensis	G1	(<= <====)	-4	AIC96106.1	Cluster 10896	True	3420889	3421977	-	3q15B00-i1	-	95.5	2.5e-69					RapA_[B._subtilis]	4.03e-18	29.6	65.6	AIC96105.1	3420743	3420892	-				SP(Sec/SPI)	0.984206	0.984206	0.001098	0.012846	0.00185	CS pos: 23-24. ANA-ID. Pr: 0.9092	1082	chromosome			1246626	c__Bacilli;o__Bacillales;f__Bacillaceae;g__Alkalihalobacillus;s__Alkalihalobacillus lehensis;x__Alkalihalobacillus lehensis G1	Bacilli	Bacillales	Bacillaceae	Alkalihalobacillus
Firmicutes	CP003923.1	Alkalihalobacillus lehensis	G1	(<= <====)	61	AIC94645.1	Cluster 18546	True	2025668	2026507	-	2qfcA00-i1	-	93.2	6.8e-50	51249	47413	79.7	2.7e-12					smallORF17531	2025490	2025606	-	15	AGGA	10	SP(Sec/SPI)	0.493291	0.493291	0.074033	0.079157	0.353518	CS pos: 26-27. FNG-CR. Pr: 0.0941	8824	chromosome			1246626	c__Bacilli;o__Bacillales;f__Bacillaceae;g__Alkalihalobacillus;s__Alkalihalobacillus lehensis;x__Alkalihalobacillus lehensis G1	Bacilli	Bacillales	Bacillaceae	Alkalihalobacillus
Firmicutes	CP003923.1	Alkalihalobacillus lehensis	G1	(<= <====)	-14	AIC95420.1	Cluster 8865	True	2757241	2758359	-	AimR-TPR	-	99.5	1.1e-32									AIC95419.1	2757081	2757254	-				SP(Sec/SPI)	0.673281	0.673281	0.002201	0.318751	0.005767	CS pos: 29-30. DEA-GP. Pr: 0.2167	1078	chromosome			1246626	c__Bacilli;o__Bacillales;f__Bacillaceae;g__Alkalihalobacillus;s__Alkalihalobacillus lehensis;x__Alkalihalobacillus lehensis G1	Bacilli	Bacillales	Bacillaceae	Alkalihalobacillus
Firmicutes	CP093302.1	Alkalihalobacillus sp. LMS6	LMS6	(<= <====)	-4	UTR06714.1	Cluster 11142	True	259059	260141	-	3q15B00-i1	-	96	2e-58									UTR06713.1	258922	259062	-				SP(Sec/SPI)	0.645688	0.645688	0.006085	0.293189	0.055038	CS pos: 26-27. GKG-DF. Pr: 0.2055	6891	chromosome			2924034	c__Bacilli;o__Bacillales;f__Bacillaceae;g__Alkalihalobacillus;x__unclassified Alkalihalobacillus;s__Alkalihalobacillus sp. LMS6	Bacilli	Bacillales	Bacillaceae	Alkalihalobacillus
Firmicutes	CP093302.1	Alkalihalobacillus sp. LMS6	LMS6	(====> =>)	-4	UTR08177.1	Cluster 11143	True	1707331	1708413	+	3ulqA00-i1	-	95	5.5e-58					RapA_[B._subtilis]	5.24e-16	28.287	65.9	UTR08178.1	1708410	1708679	+				SP(Sec/SPI)	0.916247	0.916247	0.002142	0.058915	0.022696	CS pos: 28-29. ATG-DT. Pr: 0.5903	6893	chromosome			2924034	c__Bacilli;o__Bacillales;f__Bacillaceae;g__Alkalihalobacillus;x__unclassified Alkalihalobacillus;s__Alkalihalobacillus sp. LMS6	Bacilli	Bacillales	Bacillaceae	Alkalihalobacillus
Firmicutes	CP093302.1	Alkalihalobacillus sp. LMS6	LMS6	(====> =>)	-4	UTR05835.1	Cluster 10786	True	3225274	3226365	+	3q15B00-i1	-	95.8	2.5e-68					RapA_[B._subtilis]	3.89e-19	27.52	95.8	UTR05836.1	3226362	3226532	+				SP(Sec/SPI)	0.934904	0.934904	0.00157	0.052541	0.010985	CS pos: 24-25. LDA-NE. Pr: 0.4564	6895	chromosome			2924034	c__Bacilli;o__Bacillales;f__Bacillaceae;g__Alkalihalobacillus;x__unclassified Alkalihalobacillus;s__Alkalihalobacillus sp. LMS6	Bacilli	Bacillales	Bacillaceae	Alkalihalobacillus
Firmicutes	CP093302.1	Alkalihalobacillus sp. LMS6	LMS6	(<==== <=)	114	UTR06102.1	Cluster 10932	True	3481496	3482584	-	3q15B00-i1	-	94.2	4.1e-61					RapA_[B._subtilis]	3.76e-16	27.309	63.8	UTR06103.1	3482699	3482848	-				SP(Sec/SPI)	0.98715	0.98715	0.000937	0.010507	0.001406	CS pos: 23-24. ANA-ID. Pr: 0.9203	6896	chromosome			2924034	c__Bacilli;o__Bacillales;f__Bacillaceae;g__Alkalihalobacillus;x__unclassified Alkalihalobacillus;s__Alkalihalobacillus sp. LMS6	Bacilli	Bacillales	Bacillaceae	Alkalihalobacillus
Firmicutes	CP093302.1	Alkalihalobacillus sp. LMS6	LMS6	(<= <====)	-4	UTR06104.1	Cluster 10933	True	3482845	3483933	-	3q15B00-i1	-	96	2e-71					RapA_[B._subtilis]	2.08e-18	28.8	65.6	UTR06103.1	3482699	3482848	-				SP(Sec/SPI)	0.98715	0.98715	0.000937	0.010507	0.001406	CS pos: 23-24. ANA-ID. Pr: 0.9203	6897	chromosome			2924034	c__Bacilli;o__Bacillales;f__Bacillaceae;g__Alkalihalobacillus;x__unclassified Alkalihalobacillus;s__Alkalihalobacillus sp. LMS6	Bacilli	Bacillales	Bacillaceae	Alkalihalobacillus
Firmicutes	CP093302.1	Alkalihalobacillus sp. LMS6	LMS6	(<= <====)	2	UTR07062.1	Cluster 10617	True	592219	593313	-	3q15B00-i1	-	97.6	1.7e-72					RapA_[B._subtilis]	8.73e-29	26.63	97.1	smallORF146888	592091	592216	-	22	AGGAG	10	SP(Sec/SPI)	0.821877	0.821877	0.001248	0.099151	0.077725	CS pos: 23-24. NYG-HY. Pr: 0.2443	15619	chromosome			2924034	c__Bacilli;o__Bacillales;f__Bacillaceae;g__Alkalihalobacillus;x__unclassified Alkalihalobacillus;s__Alkalihalobacillus sp. LMS6	Bacilli	Bacillales	Bacillaceae	Alkalihalobacillus
Firmicutes	CP093302.1	Alkalihalobacillus sp. LMS6	LMS6	(====> =>)	-4	UTR07126.1	Cluster 10618	True	642388	643482	+	3q15B00-i1	-	96.3	4.9e-67					RapA_[B._subtilis]	3.05e-21	26.344	97.9	smallORF146902	643479	643601	+	22	AGGAG	10	SP(Sec/SPI)	0.927303	0.927303	0.002959	0.063508	0.00623	CS pos: 25-26. LTA-DD. Pr: 0.5562	15620	chromosome			2924034	c__Bacilli;o__Bacillales;f__Bacillaceae;g__Alkalihalobacillus;x__unclassified Alkalihalobacillus;s__Alkalihalobacillus sp. LMS6	Bacilli	Bacillales	Bacillaceae	Alkalihalobacillus
Firmicutes	CP093302.1	Alkalihalobacillus sp. LMS6	LMS6	(<= <====)	-4	UTR08256.1	Cluster 10934	True	1797714	1798802	-	3q15B00-i1	-	95.8	6.4e-73					RapA_[B._subtilis]	1.58e-21	27.049	95.8	smallORF146885	1797589	1797717	-	16	GGAG	10	SP(Sec/SPI)	0.947781	0.947781	0.003721	0.030411	0.018088	CS pos: 25-26. MNA-SS. Pr: 0.5012	15622	chromosome			2924034	c__Bacilli;o__Bacillales;f__Bacillaceae;g__Alkalihalobacillus;x__unclassified Alkalihalobacillus;s__Alkalihalobacillus sp. LMS6	Bacilli	Bacillales	Bacillaceae	Alkalihalobacillus
Firmicutes	CP093302.1	Alkalihalobacillus sp. LMS6	LMS6	(====> =>)	-4	UTR06000.1	Cluster 11056	True	3386282	3387367	+	3q15B00-i1	-	96.8	2.7e-75					RapA_[B._subtilis]	4.92e-22	25.745	97.6	smallORF146881	3387364	3387483	+	22	AGGAG	10	SP(Sec/SPI)	0.977344	0.977344	0.001607	0.019193	0.001856	CS pos: 23-24. SQA-DN. Pr: 0.9201	15625	chromosome			2924034	c__Bacilli;o__Bacillales;f__Bacillaceae;g__Alkalihalobacillus;x__unclassified Alkalihalobacillus;s__Alkalihalobacillus sp. LMS6	Bacilli	Bacillales	Bacillaceae	Alkalihalobacillus
Firmicutes	CP093302.1	Alkalihalobacillus sp. LMS6	LMS6	(<==== <=)	281	UTR06996.1	Cluster 11574	True	528823	529893	-	AimR-TPR	-	91.9	6.7e-19									UTR06997.1	530175	530390	-				SP(Sec/SPI)	0.709287	0.709287	0.000999	0.266821	0.022893	CS pos: 25-26. VDG-NV. Pr: 0.4144	6892	chromosome			2924034	c__Bacilli;o__Bacillales;f__Bacillaceae;g__Alkalihalobacillus;x__unclassified Alkalihalobacillus;s__Alkalihalobacillus sp. LMS6	Bacilli	Bacillales	Bacillaceae	Alkalihalobacillus
Firmicutes	CP093302.1	Alkalihalobacillus sp. LMS6	LMS6	(<= <====)	-4	UTR05194.1	Cluster 9382	True	2578044	2579156	-	AimR-TPR	-	97.3	3.2e-27					AimR-like_[B._phage_Waukesha]	9.77e-07	20.728	88.1	UTR05193.1	2577889	2578047	-				SP(Sec/SPI)	0.95451	0.95451	0.003061	0.034277	0.008152	CS pos: 25-26. SNA-NE. Pr: 0.6653	6894	chromosome			2924034	c__Bacilli;o__Bacillales;f__Bacillaceae;g__Alkalihalobacillus;x__unclassified Alkalihalobacillus;s__Alkalihalobacillus sp. LMS6	Bacilli	Bacillales	Bacillaceae	Alkalihalobacillus
Firmicutes	CP001878.2	Alkalihalophilus pseudofirmus	OF4	(=> <====)	37	ADC49872.1	Cluster 16381	True	231881	232753	-	2qfcA00-i1	-	95.9	6.3e-81	51844	47413	92.3	3.4e-13	PlcR_[B._cereus]	5.43e-22	28.287	85.9	ADC49871.1	231658	231843	+				SP(Sec/SPI)	0.961742	0.961742	0.011393	0.025365	0.0015	CS pos: 26-27. ASA-NE. Pr: 0.7111	846	chromosome			398511	c__Bacilli;o__Bacillales;f__Bacillaceae;g__Alkalihalophilus;s__Alkalihalophilus pseudofirmus;x__Alkalihalophilus pseudofirmus OF4	Bacilli	Bacillales	Bacillaceae	Alkalihalophilus
Firmicutes	CP001879.1	Alkalihalophilus pseudofirmus	OF4	(<==== =>)	236	ADC52264.1	Cluster 16085	True	271637	272515	-	2qfcA00-i1	-	95.9	1.9e-77	51844	47413	95.4	2.2e-14	PlcR_[B._cereus]	3.3e-17	27.941	91.1	ADC52265.1	272752	272865	+				SP(Sec/SPI)	0.650875	0.650875	0.007063	0.146126	0.195937	CS pos: 23-24. IHT-AS. Pr: 0.4095	847	plasmid			398511	c__Bacilli;o__Bacillales;f__Bacillaceae;g__Alkalihalophilus;s__Alkalihalophilus pseudofirmus;x__Alkalihalophilus pseudofirmus OF4	Bacilli	Bacillales	Bacillaceae	Alkalihalophilus
Firmicutes	CP001880.1	Alkalihalophilus pseudofirmus	OF4	(<==== =>)	165	ADC52355.1	Cluster 13297	True	55609	56568	-	2qfcA00-i1	-	95.2	4.8e-62	51844	47413	92.3	3.2e-11	PlcR_[B._cereus]	4e-34	32.353	84	ADC52356.1	56734	56889	+				SP(Sec/SPI)	0.841898	0.841898	0.001192	0.142294	0.014617	CS pos: 21-22. AVA-AT. Pr: 0.3719	848	plasmid			398511	c__Bacilli;o__Bacillales;f__Bacillaceae;g__Alkalihalophilus;s__Alkalihalophilus pseudofirmus;x__Alkalihalophilus pseudofirmus OF4	Bacilli	Bacillales	Bacillaceae	Alkalihalophilus
Firmicutes	AP012050.1	Amphibacillus xylanus	NBRC 15112	(<= <====)	40	BAM48175.1	Cluster 12699	True	2143285	2144283	-	AimR-TPR	-	98.9	1.1e-36					AimR-like_[B._phage_Waukesha]	6.84e-08	24.913	71.4	BAM48174.1	2143026	2143244	-				SP(Sec/SPI)	0.977953	0.977953	0.007114	0.002217	0.012717	CS pos: 31-32. VEA-AS. Pr: 0.8851	59	chromosome			698758	c__Bacilli;o__Bacillales;f__Bacillaceae;g__Amphibacillus;s__Amphibacillus xylanus;x__Amphibacillus xylanus NBRC 15112	Bacilli	Bacillales	Bacillaceae	Amphibacillus
Firmicutes	CP063356.1	Anaerobacillus isosaccharinicus	NB2006	(<==== =>)	255	QOY36755.1	Cluster 1546	True	731711	733105	-	tprpred			2.9e-09									smallORF36039	733361	733447	+	19	AGTAGG	6	SP(Sec/SPI)	0.332746	0.332746	0.007575	0.332296	0.327384	CS pos: 22-23. INC-WY. Pr: 0.0449	13962	chromosome			1532552	c__Bacilli;o__Bacillales;f__Bacillaceae;g__Anaerobacillus;s__Anaerobacillus isosaccharinicus	Bacilli	Bacillales	Bacillaceae	Anaerobacillus
Firmicutes	CP064060.1	Anoxybacillus caldiproteolyticus	U458	(<= <====)	70	QPA32602.1	Cluster 7602	True	1361616	1362755	-	AimR-TPR	-	99.5	1.5e-42					AimR-like_[B._phage_Waukesha]	2.58e-20	25.945	96.5	QPA32601.1	1361390	1361545	-				SP(Sec/SPI)	0.725585	0.725585	0.011804	0.246154	0.016457	CS pos: 28-29. TKS-ET. Pr: 0.1754	5324	chromosome			247480	c__Bacilli;o__Bacillales;f__Bacillaceae;g__Anoxybacillus;s__Anoxybacillus caldiproteolyticus	Bacilli	Bacillales	Bacillaceae	Anoxybacillus
Firmicutes	CP064048.1	Anoxybacillus sediminis	PCH 117	(====> =>)	-44	UFJ60903.1	Cluster 1429	True	3468899	3470302	+	3vtxA00-i2	-	72.3	1.1e-07	54323	47413	80.9	1e-07	AloR13_[P._polymyxa]	8.7e-133	42.188	95.7	smallORF124720	3470259	3470378	+	27	AGGAGG	8	SP(Sec/SPI)	0.595874	0.595874	0.002648	0.258563	0.142915	CS pos: 21-22. AIA-MP. Pr: 0.1804	13976	chromosome			2613334	c__Bacilli;o__Bacillales;f__Bacillaceae;g__Anoxybacillus;s__Anoxybacillus sediminis	Bacilli	Bacillales	Bacillaceae	Anoxybacillus
Firmicutes	CP015435.1	Anoxybacillus sp. B2M1	b2m1	(<= <====)	20	ANB55524.1	Cluster 2928	True	3316704	3317978	-	3ulqA00-i1	-	94.8	3.5e-61	51844	47413	93.8	6.1e-12	NprR_[B._thuringensis]	4.56e-46	28.571	95.3	ANB57175.1	3316555	3316683	-				SP(Sec/SPI)	0.820578	0.820578	0.002727	0.15495	0.021745	CS pos: 28-29. GQS-KG. Pr: 0.2578	2132	chromosome			1490052	c__Bacilli;o__Bacillales;f__Bacillaceae;g__Anoxybacillus;x__unclassified Anoxybacillus;s__Anoxybacillus sp. B2M1	Bacilli	Bacillales	Bacillaceae	Anoxybacillus
Firmicutes	CP015436.1	Anoxybacillus sp. B7M1	b7m1	(====> =>)	20	ANB63993.1	Cluster 2928	False	2141858	2143132	+	3ulqA00-i1	-	94.8	3.5e-61	51844	47413	93.8	6.1e-12	NprR_[B._thuringensis]	4.56e-46	28.571	95.3	ANB64716.1	2143153	2143281	+				SP(Sec/SPI)	0.820578	0.820578	0.002727	0.15495	0.021745	CS pos: 28-29. GQS-KG. Pr: 0.2578	2133	chromosome			1490057	c__Bacilli;o__Bacillales;f__Bacillaceae;g__Anoxybacillus;x__unclassified Anoxybacillus;s__Anoxybacillus sp. B7M1	Bacilli	Bacillales	Bacillaceae	Anoxybacillus
Firmicutes	CP015437.1	Anoxybacillus sp. B7M1	b7m1	(====> =>)	113	ANB66129.1	Cluster 7864	True	23404	24537	+	AimR-TPR	-	98.4	3.6e-38					AimR-like_[B._phage_Waukesha]	1.2e-08	21.696	95.7	ANB66154.1	24651	24788	+				SP(Sec/SPI)	0.663367	0.663367	0.006803	0.30031	0.029521	CS pos: 28-29. TSS-EK. Pr: 0.0999	2134	plasmid	intact(110)	23404-54239	1490057	c__Bacilli;o__Bacillales;f__Bacillaceae;g__Anoxybacillus;x__unclassified Anoxybacillus;s__Anoxybacillus sp. B7M1	Bacilli	Bacillales	Bacillaceae	Anoxybacillus
Firmicutes	CP047158.1	Anoxybacillus sp. PDR2	PDR2	(====> =>)	20	QHC05123.1	Cluster 2932	True	3108829	3110103	+	3ulqA00-i1	-	94.8	6e-61	51844	47413	93.8	5.1e-12	NprR_[B._thuringensis]	3.41e-46	28.571	95.3	smallORF81760	3110124	3110252	+	27	AGGAGG	7	SP(Sec/SPI)	0.872066	0.872066	0.003228	0.107301	0.017405	CS pos: 30-31. SKG-AP. Pr: 0.4763	13233	chromosome			1636720	c__Bacilli;o__Bacillales;f__Bacillaceae;g__Anoxybacillus;x__unclassified Anoxybacillus;s__Anoxybacillus sp. PDR2	Bacilli	Bacillales	Bacillaceae	Anoxybacillus
Firmicutes	CP096889.1	Bacillus cabrialesii	TE3	(====> =>)	-17	UQE79501.1	Cluster 7179	True	455996	457144	+	3ulqA00-i1	-	98.7	1.4e-125					RapA_[B._subtilis]	1.53e-100	44.947	98.4	UQE79502.1	457128	457250	+				SP(Sec/SPI)	0.985494	0.985494	0.005475	0.008333	0.000698	CS pos: 27-28. ANA-EA. Pr: 0.5221	7036	chromosome			2487276	c__Bacilli;o__Bacillales;f__Bacillaceae;g__Bacillus;s__Bacillus cabrialesii	Bacilli	Bacillales	Bacillaceae	Bacillus
Firmicutes	CP096889.1	Bacillus cabrialesii	TE3	(<= <====)	-11	UQE80953.1	Cluster 8393	True	766134	767261	-	3q15B00-i1	-	98.4	1.3e-109					RapA_[B._subtilis]	3.77e-126	49.6	98.7	UQE79780.1	765947	766144	-				SP(Sec/SPI)	0.870836	0.870836	0.00123	0.119983	0.007951	CS pos: 24-25. SLG-NE. Pr: 0.4033	7037	chromosome			2487276	c__Bacilli;o__Bacillales;f__Bacillaceae;g__Bacillus;s__Bacillus cabrialesii	Bacilli	Bacillales	Bacillaceae	Bacillus
Firmicutes	CP096889.1	Bacillus cabrialesii	TE3	(====> =>)	-11	UQE79785.1	Cluster 7494	True	772923	774065	+	3q15B00-i1	-	99.5	6.5e-151					RapA_[B._subtilis]	3.58e-112	47.354	98.9	UQE79786.1	774055	774234	+				SP(Sec/SPI)	0.701219	0.701219	0.01466	0.081047	0.203073	CS pos: 28-29. TNS-GG. Pr: 0.1765	7038	chromosome			2487276	c__Bacilli;o__Bacillales;f__Bacillaceae;g__Bacillus;s__Bacillus cabrialesii	Bacilli	Bacillales	Bacillaceae	Bacillus
Firmicutes	CP096889.1	Bacillus cabrialesii	TE3	(====> =>)	-11	UQE80296.1	Cluster 7735	True	1347508	1348644	+	3q15B00-i1	-	99.2	1.7e-121					RapA_[B._subtilis]	0	98.942	100	UQE80297.1	1348634	1348768	+				SP(Sec/SPI)	0.990077	0.990077	0.00347	0.004502	0.001951	CS pos: 25-26. VHA-GE. Pr: 0.9577	7039	chromosome			2487276	c__Bacilli;o__Bacillales;f__Bacillaceae;g__Bacillus;s__Bacillus cabrialesii	Bacilli	Bacillales	Bacillaceae	Bacillus
Firmicutes	CP096889.1	Bacillus cabrialesii	TE3	(====> =>)	-4	UQE77219.1	Cluster 9110	True	2096432	2097547	+	3q15B00-i1	-	96.8	6.4e-77					RapA_[B._subtilis]	1.27e-31	28.378	96.6	UQE77220.1	2097544	2097666	+				SP(Sec/SPI)	0.678961	0.678961	0.001744	0.297269	0.022027	CS pos: 25-26. LST-DS. Pr: 0.1730	7040	chromosome			2487276	c__Bacilli;o__Bacillales;f__Bacillaceae;g__Bacillus;s__Bacillus cabrialesii	Bacilli	Bacillales	Bacillaceae	Bacillus
Firmicutes	CP096889.1	Bacillus cabrialesii	TE3	(====> =>)	-11	UQE77720.1	Cluster 8392	True	2582044	2583171	+	3q15B00-i1	-	98.1	6.9e-115					RapA_[B._subtilis]	1.84e-119	46.933	98.7	UQE77721.1	2583161	2583295	+				SP(Sec/SPI)	0.614721	0.614721	0.014145	0.308211	0.062922	CS pos: 25-26. SNG-EM. Pr: 0.2211	7041	chromosome			2487276	c__Bacilli;o__Bacillales;f__Bacillaceae;g__Bacillus;s__Bacillus cabrialesii	Bacilli	Bacillales	Bacillaceae	Bacillus
Firmicutes	CP096889.1	Bacillus cabrialesii	TE3	(<= <====)	-11	UQE77783.1	Cluster 7887	True	2632787	2633920	-	3q15B00-i1	-	99.2	2.3e-124					RapA_[B._subtilis]	2.84e-128	51.064	99.2	UQE77782.1	2632639	2632797	-				SP(Sec/SPI)	0.814611	0.814611	0.007384	0.163488	0.014517	CS pos: 26-27. TAA-SE. Pr: 0.3217	7042	chromosome			2487276	c__Bacilli;o__Bacillales;f__Bacillaceae;g__Bacillus;s__Bacillus cabrialesii	Bacilli	Bacillales	Bacillaceae	Bacillus
Firmicutes	CP096889.1	Bacillus cabrialesii	TE3	(====> =>)	-17	UQE78812.1	Cluster 7343	True	3770926	3772071	+	3ulqA00-i1	-	99	1.9e-141					RapA_[B._subtilis]	2.86e-97	41.425	99.5	UQE78813.1	3772055	3772174	+				SP(Sec/SPI)	0.837792	0.837792	0.001911	0.084782	0.075515	CS pos: 26-27. SNS-ST. Pr: 0.3445	7043	chromosome			2487276	c__Bacilli;o__Bacillales;f__Bacillaceae;g__Bacillus;s__Bacillus cabrialesii	Bacilli	Bacillales	Bacillaceae	Bacillus
Firmicutes	CP096889.1	Bacillus cabrialesii	TE3	(====> =>)	0	UQE79065.1	Cluster 10113	True	4057626	4058723	+	3q15B00-i1	-	97.4	1.8e-84					RapA_[B._subtilis]	1.67e-32	26.371	98.7	UQE79066.1	4058724	4058840	+				SP(Sec/SPI)	0.779135	0.779135	0.010122	0.077893	0.13285	CS pos: 27-28. THS-EE. Pr: 0.6537	7044	chromosome			2487276	c__Bacilli;o__Bacillales;f__Bacillaceae;g__Bacillus;s__Bacillus cabrialesii	Bacilli	Bacillales	Bacillaceae	Bacillus
Firmicutes	CP096889.1	Bacillus cabrialesii	TE3	(<= ====>)	226	UQE77720.1	Cluster 8392	True	2582044	2583171	+	3q15B00-i1	-	98.1	6.9e-115					RapA_[B._subtilis]	1.84e-119	46.933	98.7	smallORF67874	2581629	2581817	-	22	AGGAG	9	SP(Sec/SPI)	0.607231	0.607231	0.031779	0.021266	0.339725	CS pos: 28-29. DSA-SN. Pr: 0.1278	15768	chromosome			2487276	c__Bacilli;o__Bacillales;f__Bacillaceae;g__Bacillus;s__Bacillus cabrialesii	Bacilli	Bacillales	Bacillaceae	Bacillus
Firmicutes	CP042593.1	Bacillus dafuensis	FJAT-25496	(====> =>)	48	QED49683.1	Cluster 15609	True	4596269	4597153	+	2qfcA00-i1	-	95.9	1.3e-67	51844	47413	90.8	1.9e-09	PlcR_[B._cereus]	1.37e-11	21.774	82.7	QED49684.1	4597202	4597438	+				SP(Sec/SPI)	0.691432	0.691432	0.00043	0.306545	0.001593	CS pos: 28-29. DLA-GY. Pr: 0.1751	4234	chromosome			1742359	c__Bacilli;o__Bacillales;f__Bacillaceae;g__Bacillus;s__Bacillus dafuensis	Bacilli	Bacillales	Bacillaceae	Bacillus
Firmicutes	CP042593.1	Bacillus dafuensis	FJAT-25496	(<==== =>)	261	QED49124.1	Cluster 6527	True	3922173	3923348	-	45692	48452	79.2	5.9e-38									smallORF74744	3923610	3923762	+	15	AGGA	6	SP(Sec/SPI)	0.702855	0.702855	0.091362	0.028789	0.176994	CS pos: 36-37. TRA-TI. Pr: 0.1774	12824	chromosome			1742359	c__Bacilli;o__Bacillales;f__Bacillaceae;g__Bacillus;s__Bacillus dafuensis	Bacilli	Bacillales	Bacillaceae	Bacillus
Firmicutes	CP086235.1	Bacillus firmis	T8	(====> =>)	43	URM33393.1	Cluster 15614	True	503880	504764	+	2qfcA00-i1	-	95.9	5.4e-75	51844	47413	92.3	6.9e-12	PlcR_[B._cereus]	1e-20	31.474	84.4	URM33394.1	504808	504987	+				SP(Sec/SPI)	0.959372	0.959372	0.002213	0.037756	0.00066	CS pos: 25-26. AEA-GI. Pr: 0.8187	6614	chromosome			1476724	c__Bacilli;o__Bacillales;f__Bacillaceae;g__Bacillus;s__Bacillus firmis	Bacilli	Bacillales	Bacillaceae	Bacillus
Firmicutes	CP023481.1	Bacillus glycinifermentans	KBN06P03352	(<= <====)	-11	ATH92229.1	Cluster 8101	True	1133725	1134855	-	3q15B00-i1	-	98.9	2.1e-121					RapA_[B._subtilis]	8.51e-145	54.787	99.5	ATH92228.1	1133487	1133735	-				SP(Sec/SPI)	0.83557	0.83557	0.007295	0.154118	0.003018	CS pos: 24-25. ALS-AK. Pr: 0.2832	2807	chromosome			1664069	c__Bacilli;o__Bacillales;f__Bacillaceae;g__Bacillus;s__Bacillus glycinifermentans	Bacilli	Bacillales	Bacillaceae	Bacillus
Firmicutes	CP023481.1	Bacillus glycinifermentans	KBN06P03352	(<= <====)	-4	ATH95493.1	Cluster 9660	True	1992696	1993802	-	3q15B00-i1	-	97.6	1.6e-100					RapA_[B._subtilis]	7.07e-63	33.243	97.1	ATH93014.1	1992472	1992699	-				SP(Sec/SPI)	0.70621	0.70621	0.011734	0.26585	0.016206	CS pos: 29-30. GDA-EF. Pr: 0.4072	2808	chromosome			1664069	c__Bacilli;o__Bacillales;f__Bacillaceae;g__Bacillus;s__Bacillus glycinifermentans	Bacilli	Bacillales	Bacillaceae	Bacillus
Firmicutes	CP023481.1	Bacillus glycinifermentans	KBN06P03352	(<= <====)	5	ATH94459.1	Cluster 9555	True	3647011	3648120	-	3q15B00-i1	-	97.6	1.1e-101					RapA_[B._subtilis]	7.05e-90	41.223	97.9	ATH94458.1	3646718	3647005	-				SP(Sec/SPI)	0.886259	0.886259	0.004342	0.035572	0.073827	CS pos: 25-26. KFA-TP. Pr: 0.3829	2809	chromosome			1664069	c__Bacilli;o__Bacillales;f__Bacillaceae;g__Bacillus;s__Bacillus glycinifermentans	Bacilli	Bacillales	Bacillaceae	Bacillus
Firmicutes	CP023481.1	Bacillus glycinifermentans	KBN06P03352	(====> =>)	-1	ATH94652.1	Cluster 9556	True	3881461	3882570	+	3q15B00-i1	-	96.6	1.8e-80					RapA_[B._subtilis]	2.88e-27	25.806	96.3	ATH94653.1	3882570	3882692	+				SP(Sec/SPI)	0.839158	0.839158	0.003647	0.139464	0.017731	CS pos: 29-30. ASG-SV. Pr: 0.2050	2810	chromosome			1664069	c__Bacilli;o__Bacillales;f__Bacillaceae;g__Bacillus;s__Bacillus glycinifermentans	Bacilli	Bacillales	Bacillaceae	Bacillus
Firmicutes	CP035232.1	Bacillus glycinifermentans	SRCM103574	(<= <====)	5	QAT64011.1	Cluster 8440	False	614226	615335	-	3q15B00-i1	-	97.6	4e-101					RapA_[B._subtilis]	1.19e-88	41.489	97.9	QAT64010.1	613972	614220	-				SP(Sec/SPI)	0.921998	0.921998	0.002241	0.068969	0.006792	CS pos: 25-26. KFA-TP. Pr: 0.3442	3744	chromosome			1664069	c__Bacilli;o__Bacillales;f__Bacillaceae;g__Bacillus;s__Bacillus glycinifermentans	Bacilli	Bacillales	Bacillaceae	Bacillus
Firmicutes	CP035232.1	Bacillus glycinifermentans	SRCM103574	(====> =>)	-1	QAT64205.1	Cluster 9561	True	838853	839962	+	3q15B00-i1	-	96.6	2.9e-81					RapA_[B._subtilis]	1.45e-27	25.806	96.3	QAT64206.1	839962	840084	+				SP(Sec/SPI)	0.844078	0.844078	0.003115	0.134179	0.018629	CS pos: 29-30. ASG-SV. Pr: 0.2206	3745	chromosome			1664069	c__Bacilli;o__Bacillales;f__Bacillaceae;g__Bacillus;s__Bacillus glycinifermentans	Bacilli	Bacillales	Bacillaceae	Bacillus
Firmicutes	CP035232.1	Bacillus glycinifermentans	SRCM103574	(<= <====)	-11	QAT65880.1	Cluster 8127	True	2657408	2658538	-	3q15B00-i1	-	98.9	5.9e-121					RapA_[B._subtilis]	6.41e-143	54.521	99.5	QAT65879.1	2657170	2657418	-				SP(Sec/SPI)	0.947974	0.947974	0.013921	0.03551	0.002594	CS pos: 27-28. AKT-ED. Pr: 0.4550	3746	chromosome			1664069	c__Bacilli;o__Bacillales;f__Bacillaceae;g__Bacillus;s__Bacillus glycinifermentans	Bacilli	Bacillales	Bacillaceae	Bacillus
Firmicutes	CP035232.1	Bacillus glycinifermentans	SRCM103574	(<= <====)	-4	QAT66761.1	Cluster 9662	True	3681464	3682570	-	3q15B00-i1	-	97.6	3.4e-99					RapA_[B._subtilis]	1.63e-61	33.243	97.1	QAT66760.1	3681240	3681467	-				SP(Sec/SPI)	0.76556	0.76556	0.011488	0.21204	0.010912	CS pos: 29-30. GNA-EF. Pr: 0.5168	3747	chromosome			1664069	c__Bacilli;o__Bacillales;f__Bacillaceae;g__Bacillus;s__Bacillus glycinifermentans	Bacilli	Bacillales	Bacillaceae	Bacillus
Firmicutes	CP095476.1	Bacillus glycinifermentans	MGMM1	(====> =>)	-4	UOY90746.1	Cluster 6241	True	824939	826129	+	3q15B00-i1	-	96.8	4.1e-96					RapA_[B._subtilis]	2.82e-40	27.297	90.2	UOY89408.1	826126	826257	+				SP(Sec/SPI)	0.901747	0.901747	0.004166	0.024034	0.070053	CS pos: 27-28. GKA-EF. Pr: 0.6383	6970	chromosome			1664069	c__Bacilli;o__Bacillales;f__Bacillaceae;g__Bacillus;s__Bacillus glycinifermentans	Bacilli	Bacillales	Bacillaceae	Bacillus
Firmicutes	CP095476.1	Bacillus glycinifermentans	MGMM1	(<= <====)	-11	UOY89653.1	Cluster 8101	False	1091478	1092608	-	3q15B00-i1	-	98.9	2.1e-121					RapA_[B._subtilis]	8.51e-145	54.787	99.5	UOY89652.1	1091240	1091488	-				SP(Sec/SPI)	0.83557	0.83557	0.007295	0.154118	0.003018	CS pos: 24-25. ALS-AK. Pr: 0.2832	6971	chromosome			1664069	c__Bacilli;o__Bacillales;f__Bacillaceae;g__Bacillus;s__Bacillus glycinifermentans	Bacilli	Bacillales	Bacillaceae	Bacillus
Firmicutes	CP095476.1	Bacillus glycinifermentans	MGMM1	(<= <====)	-4	UOY90383.1	Cluster 9676	True	1833293	1834399	-	3q15B00-i1	-	97.4	3.5e-84					RapA_[B._subtilis]	1.54e-45	30.618	93.7	UOY90382.1	1833147	1833296	-				SP(Sec/SPI)	0.569611	0.569611	0.000631	0.429263	0.000495	CS pos: 24-25. AWA-SP. Pr: 0.5422	6973	chromosome			1664069	c__Bacilli;o__Bacillales;f__Bacillaceae;g__Bacillus;s__Bacillus glycinifermentans	Bacilli	Bacillales	Bacillaceae	Bacillus
Firmicutes	CP095476.1	Bacillus glycinifermentans	MGMM1	(<= <====)	5	UOY90579.1	Cluster 9677	True	2037409	2038515	-	3q15B00-i1	-	97.6	2.8e-100					RapA_[B._subtilis]	1.39e-62	33.243	97.1	UOY90809.1	2037185	2037403	-				SP(Sec/SPI)	0.538472	0.538472	0.043277	0.21413	0.204122	CS pos: 26-27. GDA-EF. Pr: 0.3117	6974	chromosome			1664069	c__Bacilli;o__Bacillales;f__Bacillaceae;g__Bacillus;s__Bacillus glycinifermentans	Bacilli	Bacillales	Bacillaceae	Bacillus
Firmicutes	CP095476.1	Bacillus glycinifermentans	MGMM1	(<= <====)	5	UOY87969.1	Cluster 9577	True	3586866	3587975	-	3q15B00-i1	-	96.6	4.5e-101					RapA_[B._subtilis]	2.29e-88	41.223	97.9	UOY87968.1	3586570	3586860	-				SP(Sec/SPI)	0.899101	0.899101	0.004625	0.03178	0.064494	CS pos: 25-26. KFA-TP. Pr: 0.3815	6975	chromosome			1664069	c__Bacilli;o__Bacillales;f__Bacillaceae;g__Bacillus;s__Bacillus glycinifermentans	Bacilli	Bacillales	Bacillaceae	Bacillus
Firmicutes	CP095476.1	Bacillus glycinifermentans	MGMM1	(====> =>)	-11	UOY88413.1	Cluster 8919	True	4082543	4083661	+	3q15B00-i1	-	99.2	4.4e-107					RapA_[B._subtilis]	7.65e-99	44.149	99.2	UOY88414.1	4083651	4083806	+				SP(Sec/SPI)	0.931065	0.931065	0.008024	0.048194	0.012717	CS pos: 27-28. GHS-AR. Pr: 0.3510	6976	chromosome			1664069	c__Bacilli;o__Bacillales;f__Bacillaceae;g__Bacillus;s__Bacillus glycinifermentans	Bacilli	Bacillales	Bacillaceae	Bacillus
Firmicutes	CP095476.1	Bacillus glycinifermentans	MGMM1	(====> =>)	-4	UOY88480.1	Cluster 9777	True	4156416	4157519	+	3q15B00-i1	-	97.6	1.2e-86					RapA_[B._subtilis]	4.66e-33	26.63	96.6	UOY88481.1	4157516	4157632	+				SP(Sec/SPI)	0.881406	0.881406	0.004307	0.084764	0.029523	CS pos: 21-22. VAA-EN. Pr: 0.4856	6977	chromosome			1664069	c__Bacilli;o__Bacillales;f__Bacillaceae;g__Bacillus;s__Bacillus glycinifermentans	Bacilli	Bacillales	Bacillaceae	Bacillus
Firmicutes	CP095476.1	Bacillus glycinifermentans	MGMM1	(====> =>)	-4	UOY88647.1	Cluster 9778	True	4321661	4322764	+	3q15B00-i1	-	96.8	3.2e-98					RapA_[B._subtilis]	4.65e-52	30.79	97.1	UOY88648.1	4322761	4322904	+				SP(Sec/SPI)	0.887102	0.887102	0.013902	0.073104	0.025893	CS pos: 30-31. GKA-EF. Pr: 0.5327	6978	chromosome			1664069	c__Bacilli;o__Bacillales;f__Bacillaceae;g__Bacillus;s__Bacillus glycinifermentans	Bacilli	Bacillales	Bacillaceae	Bacillus
Firmicutes	LT603683.1	Bacillus glycinifermentans		(<= <====)	5	SCA84409.1	Cluster 8440	True	615852	616979	-	3q15B00-i1	-	97.6	1.6e-101					RapA_[B._subtilis]	1.71e-88	41.489	97.9	SCA84408.1	615598	615846	-				SP(Sec/SPI)	0.921998	0.921998	0.002241	0.068969	0.006792	CS pos: 25-26. KFA-TP. Pr: 0.3442	7751	chromosome			1664069	c__Bacilli;o__Bacillales;f__Bacillaceae;g__Bacillus;s__Bacillus glycinifermentans	Bacilli	Bacillales	Bacillaceae	Bacillus
Firmicutes	LT603683.1	Bacillus glycinifermentans		(====> =>)	-1	SCA84581.1	Cluster 9561	False	797432	798541	+	3q15B00-i1	-	96.6	2.9e-81					RapA_[B._subtilis]	1.45e-27	25.806	96.3	SCA84582.1	798541	798663	+				SP(Sec/SPI)	0.844078	0.844078	0.003115	0.134179	0.018629	CS pos: 29-30. ASG-SV. Pr: 0.2206	7752	chromosome			1664069	c__Bacilli;o__Bacillales;f__Bacillaceae;g__Bacillus;s__Bacillus glycinifermentans	Bacilli	Bacillales	Bacillaceae	Bacillus
Firmicutes	LT603683.1	Bacillus glycinifermentans		(====> =>)	-11	SCA84922.1	Cluster 8926	True	1134555	1135673	+	3q15B00-i1	-	99.2	8.9e-109					RapA_[B._subtilis]	5.58e-99	44.149	99.2	SCA84923.1	1135663	1135818	+				SP(Sec/SPI)	0.934977	0.934977	0.013074	0.039162	0.012787	CS pos: 32-33. LYA-DK. Pr: 0.3715	7753	chromosome			1664069	c__Bacilli;o__Bacillales;f__Bacillaceae;g__Bacillus;s__Bacillus glycinifermentans	Bacilli	Bacillales	Bacillaceae	Bacillus
Firmicutes	LT603683.1	Bacillus glycinifermentans		(<= <====)	-4	SCA85948.1	Cluster 9679	True	2059012	2060118	-	3q15B00-i1	-	97.6	1.3e-103					RapA_[B._subtilis]	7.92e-60	34.605	97.1	SCA85947.1	2058857	2059015	-				SP(Sec/SPI)	0.939184	0.939184	0.002098	0.050608	0.00811	CS pos: 25-26. THS-HD. Pr: 0.4435	7755	chromosome			1664069	c__Bacilli;o__Bacillales;f__Bacillaceae;g__Bacillus;s__Bacillus glycinifermentans	Bacilli	Bacillales	Bacillaceae	Bacillus
Firmicutes	LT603683.1	Bacillus glycinifermentans		(<= <====)	-11	SCA86567.1	Cluster 8127	False	2631096	2632226	-	3q15B00-i1	-	98.9	5.9e-121					RapA_[B._subtilis]	6.41e-143	54.521	99.5	SCA86566.1	2630858	2631106	-				SP(Sec/SPI)	0.947974	0.947974	0.013921	0.03551	0.002594	CS pos: 27-28. AKT-ED. Pr: 0.4550	7756	chromosome			1664069	c__Bacilli;o__Bacillales;f__Bacillaceae;g__Bacillus;s__Bacillus glycinifermentans	Bacilli	Bacillales	Bacillaceae	Bacillus
Firmicutes	LT603683.1	Bacillus glycinifermentans		(<= <====)	-4	SCA87384.1	Cluster 9680	True	3437774	3438880	-	3q15B00-i1	-	97.4	5e-85					RapA_[B._subtilis]	2.01e-46	31.18	93.7	SCA87383.1	3437628	3437777	-				SP(Sec/SPI)	0.982816	0.982816	0.001194	0.015169	0.000821	CS pos: 24-25. AWA-SP. Pr: 0.9238	7757	chromosome			1664069	c__Bacilli;o__Bacillales;f__Bacillaceae;g__Bacillus;s__Bacillus glycinifermentans	Bacilli	Bacillales	Bacillaceae	Bacillus
Firmicutes	LT603683.1	Bacillus glycinifermentans		(====> =>)	0	SCA87474.1	Cluster 9331	False	3527987	3529099	+	3q15B00-i1	-	96	1.6e-89					RapA_[B._subtilis]	4e-45	31.649	97.9	SCA87475.1	3529100	3529228	+				SP(Sec/SPI)	0.960773	0.960773	0.009494	0.02415	0.005584	CS pos: 26-27. SEA-VS. Pr: 0.7790	7758	chromosome			1664069	c__Bacilli;o__Bacillales;f__Bacillaceae;g__Bacillus;s__Bacillus glycinifermentans	Bacilli	Bacillales	Bacillaceae	Bacillus
Firmicutes	LT603683.1	Bacillus glycinifermentans		(<= <====)	-4	SCA87610.1	Cluster 9662	False	3656374	3657480	-	3q15B00-i1	-	97.6	3.4e-99					RapA_[B._subtilis]	1.63e-61	33.243	97.1	SCA87609.1	3656150	3656377	-				SP(Sec/SPI)	0.76556	0.76556	0.011488	0.21204	0.010912	CS pos: 29-30. GNA-EF. Pr: 0.5168	7759	chromosome			1664069	c__Bacilli;o__Bacillales;f__Bacillaceae;g__Bacillus;s__Bacillus glycinifermentans	Bacilli	Bacillales	Bacillaceae	Bacillus
Firmicutes	LT603683.1	Bacillus glycinifermentans		(====> =>)	-4	SCA88437.1	Cluster 9758	False	4475202	4476305	+	3q15B00-i1	-	97.4	6.8e-95					RapA_[B._subtilis]	2.45e-50	31.351	97.1	SCA88438.1	4476302	4476433	+				SP(Sec/SPI)	0.715909	0.715909	0.004729	0.239377	0.039986	CS pos: 30-31. AVS-QI. Pr: 0.2537	7760	chromosome			1664069	c__Bacilli;o__Bacillales;f__Bacillaceae;g__Bacillus;s__Bacillus glycinifermentans	Bacilli	Bacillales	Bacillaceae	Bacillus
Firmicutes	CP023481.1	Bacillus glycinifermentans	KBN06P03352	(<= <====)	-4	ATH91455.1	Cluster 9659	True	305218	306324	-	3q15B00-i1	-	97.4	5e-103					RapA_[B._subtilis]	8.37e-55	29.737	97.6	smallORF48900	305096	305221	-	24	GGAGG	7	SP(Sec/SPI)	0.867991	0.867991	0.011938	0.025179	0.094891	CS pos: 25-26. EKA-IT. Pr: 0.3017	10871	chromosome			1664069	c__Bacilli;o__Bacillales;f__Bacillaceae;g__Bacillus;s__Bacillus glycinifermentans	Bacilli	Bacillales	Bacillaceae	Bacillus
Firmicutes	CP023481.1	Bacillus glycinifermentans	KBN06P03352	(====> =>)	2	ATH91563.1	Cluster 6974	True	451374	452528	+	3q15B00-i1	-	97.4	6.2e-91					RapA_[B._subtilis]	2.95e-71	34.794	98.4	smallORF48929	452531	452650	+	16	GGAG	7	SP(Sec/SPI)	0.765487	0.765487	0.002421	0.210531	0.021562	CS pos: 25-26. LVS-QQ. Pr: 0.1810	10872	chromosome			1664069	c__Bacilli;o__Bacillales;f__Bacillaceae;g__Bacillus;s__Bacillus glycinifermentans	Bacilli	Bacillales	Bacillaceae	Bacillus
Firmicutes	CP023481.1	Bacillus glycinifermentans	KBN06P03352	(====> =>)	0	ATH92908.1	Cluster 9320	True	1874924	1876036	+	3q15B00-i1	-	96	2.7e-88					RapA_[B._subtilis]	1.63e-44	31.649	97.9	smallORF48932	1876037	1876165	+	27	AGGAGG	7	SP(Sec/SPI)	0.960773	0.960773	0.009494	0.02415	0.005584	CS pos: 26-27. SEA-VS. Pr: 0.7790	10874	chromosome			1664069	c__Bacilli;o__Bacillales;f__Bacillaceae;g__Bacillus;s__Bacillus glycinifermentans	Bacilli	Bacillales	Bacillaceae	Bacillus
Firmicutes	CP023481.1	Bacillus glycinifermentans	KBN06P03352	(====> =>)	-4	ATH93812.1	Cluster 9754	True	2864408	2865511	+	3q15B00-i1	-	97.4	6.9e-95					RapA_[B._subtilis]	3.81e-51	31.622	97.1	smallORF48916	2865508	2865639	+	24	GGAGG	7	SP(Sec/SPI)	0.715909	0.715909	0.004729	0.239377	0.039986	CS pos: 30-31. AVS-QI. Pr: 0.2537	10875	chromosome			1664069	c__Bacilli;o__Bacillales;f__Bacillaceae;g__Bacillus;s__Bacillus glycinifermentans	Bacilli	Bacillales	Bacillaceae	Bacillus
Firmicutes	CP023481.1	Bacillus glycinifermentans	KBN06P03352	(====> =>)	-11	ATH94556.1	Cluster 8714	False	3758212	3759333	+	3q15B00-i1	-	97.1	1.8e-92					RapA_[B._subtilis]	3.86e-73	35.829	98.7	smallORF48924	3759323	3759442	+	20	AGGAG	11	SP(Sec/SPI)	0.973209	0.973209	0.002264	0.021262	0.003265	CS pos: 26-27. VQA-DY. Pr: 0.9455	10877	chromosome	intact(100)	3714979-3768142	1664069	c__Bacilli;o__Bacillales;f__Bacillaceae;g__Bacillus;s__Bacillus glycinifermentans	Bacilli	Bacillales	Bacillaceae	Bacillus
Firmicutes	CP035232.1	Bacillus glycinifermentans	SRCM103574	(====> =>)	-11	QAT64107.1	Cluster 8714	False	721161	722282	+	3q15B00-i1	-	97.1	1.8e-92					RapA_[B._subtilis]	3.86e-73	35.829	98.7	smallORF66071	722272	722391	+	20	AGGAG	11	SP(Sec/SPI)	0.966474	0.966474	0.003197	0.025807	0.004521	CS pos: 26-27. VQA-DY. Pr: 0.9214	12175	chromosome	questionable(90)	679212-724065	1664069	c__Bacilli;o__Bacillales;f__Bacillaceae;g__Bacillus;s__Bacillus glycinifermentans	Bacilli	Bacillales	Bacillaceae	Bacillus
Firmicutes	CP035232.1	Bacillus glycinifermentans	SRCM103574	(<= ====>)	83	QAT65179.1	Cluster 10110	True	1915804	1916901	+	3q15B00-i1	-	95.8	6.3e-79					RapA_[B._subtilis]	7.65e-41	30.707	96	smallORF66083	1915628	1915720	-	15	AGGA	6	SP(Sec/SPI)	0.479008	0.479008	0.014805	0.277187	0.229001	CS pos: 25-26. SNT-SP. Pr: 0.0823	12177	chromosome	incomplete(40)	1905834-1938933	1664069	c__Bacilli;o__Bacillales;f__Bacillaceae;g__Bacillus;s__Bacillus glycinifermentans	Bacilli	Bacillales	Bacillaceae	Bacillus
Firmicutes	CP035232.1	Bacillus glycinifermentans	SRCM103574	(====> =>)	0	QAT66647.1	Cluster 9331	True	3553095	3554207	+	3q15B00-i1	-	96	1.6e-89					RapA_[B._subtilis]	4e-45	31.649	97.9	smallORF66074	3554208	3554336	+	27	AGGAGG	7	SP(Sec/SPI)	0.960773	0.960773	0.009494	0.02415	0.005584	CS pos: 26-27. SEA-VS. Pr: 0.7790	12178	chromosome			1664069	c__Bacilli;o__Bacillales;f__Bacillaceae;g__Bacillus;s__Bacillus glycinifermentans	Bacilli	Bacillales	Bacillaceae	Bacillus
Firmicutes	CP035232.1	Bacillus glycinifermentans	SRCM103574	(====> =>)	-4	QAT67607.1	Cluster 9758	True	4612704	4613807	+	3q15B00-i1	-	97.4	6.8e-95					RapA_[B._subtilis]	2.45e-50	31.351	97.1	smallORF66065	4613804	4613935	+	24	GGAGG	7	SP(Sec/SPI)	0.715909	0.715909	0.004729	0.239377	0.039986	CS pos: 30-31. AVS-QI. Pr: 0.2537	12179	chromosome			1664069	c__Bacilli;o__Bacillales;f__Bacillaceae;g__Bacillus;s__Bacillus glycinifermentans	Bacilli	Bacillales	Bacillaceae	Bacillus
Firmicutes	CP035232.1	Bacillus glycinifermentans	SRCM103574	(====> <=)	315	QAT67607.1	Cluster 9758	True	4612704	4613807	+	3q15B00-i1	-	97.4	6.8e-95					RapA_[B._subtilis]	2.45e-50	31.351	97.1	smallORF66068	4614123	4614200	-	14	GGCGG	8	SP(Sec/SPI)	0.393006	0.393006	0.01744	0.213926	0.375628	CS pos: 17-18. TGT-SP. Pr: 0.0554	12180	chromosome			1664069	c__Bacilli;o__Bacillales;f__Bacillaceae;g__Bacillus;s__Bacillus glycinifermentans	Bacilli	Bacillales	Bacillaceae	Bacillus
Firmicutes	CP095476.1	Bacillus glycinifermentans	MGMM1	(<= <====)	-4	UOY89058.1	Cluster 11655	True	393475	394542	-	3q15B00-i1	-	94.4	3.1e-99					RapA_[B._subtilis]	4.28e-55	30.518	94.2	smallORF138307	393353	393478	-	24	GGAGG	7	SP(Sec/SPI)	0.867991	0.867991	0.011938	0.025179	0.094891	CS pos: 25-26. EKA-IT. Pr: 0.3017	15697	chromosome			1664069	c__Bacilli;o__Bacillales;f__Bacillaceae;g__Bacillus;s__Bacillus glycinifermentans	Bacilli	Bacillales	Bacillaceae	Bacillus
Firmicutes	CP095476.1	Bacillus glycinifermentans	MGMM1	(====> =>)	-11	UOY90735.1	Cluster 11141	True	569837	570919	+	3q15B00-i1	-	95.2	4.6e-95					RapA_[B._subtilis]	6.9e-81	38.904	95.8	smallORF138326	570909	571028	+	20	AGGAG	11	SP(Sec/SPI)	0.931661	0.931661	0.003331	0.0601	0.004907	CS pos: 26-27. SQA-NN. Pr: 0.7867	15698	chromosome			1664069	c__Bacilli;o__Bacillales;f__Bacillaceae;g__Bacillus;s__Bacillus glycinifermentans	Bacilli	Bacillales	Bacillaceae	Bacillus
Firmicutes	CP095476.1	Bacillus glycinifermentans	MGMM1	(====> =>)	-11	UOY89187.1	Cluster 8197	True	585417	586547	+	3q15B00-i1	-	98.7	6.6e-99					RapA_[B._subtilis]	4.11e-62	38.786	100	smallORF138312	586537	586656	+	16	GGAG	9	SP(Sec/SPI)	0.808479	0.808479	0.002512	0.167821	0.021188	CS pos: 26-27. IHT-EN. Pr: 0.2278	15699	chromosome			1664069	c__Bacilli;o__Bacillales;f__Bacillaceae;g__Bacillus;s__Bacillus glycinifermentans	Bacilli	Bacillales	Bacillaceae	Bacillus
Firmicutes	CP095476.1	Bacillus glycinifermentans	MGMM1	(<= <====)	-11	UOY89909.1	Cluster 8728	True	1334017	1335138	-	3q15B00-i1	-	97.1	1.3e-93					RapA_[B._subtilis]	2.01e-74	35.638	98.7	smallORF138338	1333908	1334027	-	20	AGGAG	11	SP(Sec/SPI)	0.944325	0.944325	0.003376	0.040546	0.011753	CS pos: 26-27. IQA-EN. Pr: 0.8596	15700	chromosome			1664069	c__Bacilli;o__Bacillales;f__Bacillaceae;g__Bacillus;s__Bacillus glycinifermentans	Bacilli	Bacillales	Bacillaceae	Bacillus
Firmicutes	CP095476.1	Bacillus glycinifermentans	MGMM1	(====> =>)	0	UOY90460.1	Cluster 9320	False	1918198	1919310	+	3q15B00-i1	-	96	2.7e-88					RapA_[B._subtilis]	1.63e-44	31.649	97.9	smallORF138343	1919311	1919439	+	27	AGGAGG	7	SP(Sec/SPI)	0.960773	0.960773	0.009494	0.02415	0.005584	CS pos: 26-27. SEA-VS. Pr: 0.7790	15702	chromosome			1664069	c__Bacilli;o__Bacillales;f__Bacillaceae;g__Bacillus;s__Bacillus glycinifermentans	Bacilli	Bacillales	Bacillaceae	Bacillus
Firmicutes	CP095476.1	Bacillus glycinifermentans	MGMM1	(====> =>)	-4	UOY87330.1	Cluster 9776	True	2855945	2857048	+	3q15B00-i1	-	97.4	1.9e-94					RapA_[B._subtilis]	1.8e-50	31.183	97.6	smallORF138333	2857045	2857176	+	24	GGAGG	7	SP(Sec/SPI)	0.705149	0.705149	0.003872	0.260188	0.030792	CS pos: 30-31. AVS-QI. Pr: 0.2369	15703	chromosome			1664069	c__Bacilli;o__Bacillales;f__Bacillaceae;g__Bacillus;s__Bacillus glycinifermentans	Bacilli	Bacillales	Bacillaceae	Bacillus
Firmicutes	LT603683.1	Bacillus glycinifermentans		(<= ====>)	83	SCA85725.1	Cluster 10110	False	1889881	1890978	+	3q15B00-i1	-	95.8	6.3e-79					RapA_[B._subtilis]	7.65e-41	30.707	96	smallORF155091	1889705	1889797	-	15	AGGA	6	SP(Sec/SPI)	0.479008	0.479008	0.014805	0.277187	0.229001	CS pos: 25-26. SNT-SP. Pr: 0.0823	16745	chromosome			1664069	c__Bacilli;o__Bacillales;f__Bacillaceae;g__Bacillus;s__Bacillus glycinifermentans	Bacilli	Bacillales	Bacillaceae	Bacillus
Firmicutes	LT603683.1	Bacillus glycinifermentans		(====> <=)	315	SCA88437.1	Cluster 9758	False	4475202	4476305	+	3q15B00-i1	-	97.4	6.8e-95					RapA_[B._subtilis]	2.45e-50	31.351	97.1	smallORF155078	4476621	4476698	-	14	GGCGG	8	SP(Sec/SPI)	0.393006	0.393006	0.01744	0.213926	0.375628	CS pos: 17-18. TGT-SP. Pr: 0.0554	16749	chromosome			1664069	c__Bacilli;o__Bacillales;f__Bacillaceae;g__Bacillus;s__Bacillus glycinifermentans	Bacilli	Bacillales	Bacillaceae	Bacillus
Firmicutes	LT603683.1	Bacillus glycinifermentans		(====> =>)	28	SCA85821.1	Cluster 6665	True	1968091	1969260	+	AimR	-	99.2	2.6e-158					AimR_[B._phage_phi3T]	3.99e-95	40.526	97.7	SCA85822.1	1969289	1969405	+				SP(Sec/SPI)	0.740298	0.740298	0.00294	0.172912	0.083849	CS pos: 22-23. VAS-QV. Pr: 0.3874	7754	chromosome	incomplete(60)	1918601-2023609	1664069	c__Bacilli;o__Bacillales;f__Bacillaceae;g__Bacillus;s__Bacillus glycinifermentans	Bacilli	Bacillales	Bacillaceae	Bacillus
Firmicutes	CP023481.1	Bacillus glycinifermentans	KBN06P03352	(====> =>)	28	ATH91646.1	Cluster 6711	True	523188	524354	+	AimR	-	99.2	2e-159					AimR_[B._phage_phi3T]	9.81e-95	41.579	97.9	smallORF48893	524383	524499	+	27	AGGAGG	7	SP(Sec/SPI)	0.740298	0.740298	0.00294	0.172912	0.083849	CS pos: 22-23. VAS-QV. Pr: 0.3874	10873	chromosome	incomplete(60)	459408-579702	1664069	c__Bacilli;o__Bacillales;f__Bacillaceae;g__Bacillus;s__Bacillus glycinifermentans	Bacilli	Bacillales	Bacillaceae	Bacillus
Firmicutes	CP095476.1	Bacillus glycinifermentans	MGMM1	(<= <====)	-4	UOY89980.1	Cluster 9182	True	1393087	1394202	-	AimR-TPR	-	99.5	1.7e-26	54323	47413	67.4	9.6e-07	AimR_[B._phage_phi3T]	4.31e-08	22.754	84.6	UOY89979.1	1392920	1393090	-				SP(Sec/SPI)	0.904633	0.904633	0.009232	0.039331	0.046804	CS pos: 30-31. ASS-TK. Pr: 0.3419	6972	chromosome			1664069	c__Bacilli;o__Bacillales;f__Bacillaceae;g__Bacillus;s__Bacillus glycinifermentans	Bacilli	Bacillales	Bacillaceae	Bacillus
Firmicutes	CP012600.1	Bacillus gobiensis	FJAT-4402	(====> =>)	-11	ALC82577.1	Cluster 8869	True	2813382	2814500	+	3q15B00-i1	-	97.6	2.2e-108					RapA_[B._subtilis]	1.82e-77	39.295	97.1	smallORF26958	2814490	2814615	+	22	AGGAG	9	SP(Sec/SPI)	0.625953	0.625953	0.002978	0.036666	0.334402	CS pos: 29-30. SQL-FE. Pr: 0.1344	9629	chromosome			1441095	c__Bacilli;o__Bacillales;f__Bacillaceae;g__Bacillus;s__Bacillus gobiensis	Bacilli	Bacillales	Bacillaceae	Bacillus
Firmicutes	CP012600.1	Bacillus gobiensis	FJAT-4402	(====> =>)	-11	ALC82585.1	Cluster 8061	True	2822995	2824125	+	3q15B00-i1	-	99.2	1e-122					RapA_[B._subtilis]	7.77e-102	45.067	99.2	smallORF26956	2824115	2824258	+	22	AGGAG	9	SP(Sec/SPI)	0.850017	0.850017	0.003655	0.029947	0.116382	CS pos: 25-26. AYS-HQ. Pr: 0.2254	9630	chromosome			1441095	c__Bacilli;o__Bacillales;f__Bacillaceae;g__Bacillus;s__Bacillus gobiensis	Bacilli	Bacillales	Bacillaceae	Bacillus
Firmicutes	CP012600.1	Bacillus gobiensis	FJAT-4402	(====> =>)	-4	ALC82889.1	Cluster 8588	True	3158893	3160017	+	3q15B00-i1	-	97.4	6e-69					RapA_[B._subtilis]	2.7e-24	23.81	93.6	smallORF26966	3160014	3160151	+	27	AGGAGG	7	SP(Sec/SPI)	0.871307	0.871307	0.003276	0.052295	0.073122	CS pos: 33-34. VIA-EN. Pr: 0.6726	9631	chromosome			1441095	c__Bacilli;o__Bacillales;f__Bacillaceae;g__Bacillus;s__Bacillus gobiensis	Bacilli	Bacillales	Bacillaceae	Bacillus
Firmicutes	CP012600.1	Bacillus gobiensis	FJAT-4402	(====> =>)	-11	ALC83582.1	Cluster 8062	True	4024200	4025330	+	3q15B00-i1	-	97.9	1.9e-104					RapA_[B._subtilis]	2.12e-126	49.867	98.4	smallORF26960	4025320	4025457	+	27	AGGAGG	9	SP(Sec/SPI)	0.537523	0.537523	0.001787	0.41655	0.04414	CS pos: 26-27. VSN-EK. Pr: 0.0911	9632	chromosome			1441095	c__Bacilli;o__Bacillales;f__Bacillaceae;g__Bacillus;s__Bacillus gobiensis	Bacilli	Bacillales	Bacillaceae	Bacillus
Firmicutes	CP076017.1	Bacillus haikouensis	MNJ12	(<==== =>)	198	QWC22612.1	Cluster 15442	True	4169652	4170539	-	2qfcA00-i1	-	95.9	1.8e-83	51249	47413	83.5	3.5e-15	PlcR_[B._cereus]	1.23e-19	28.514	83.7	smallORF111140	4170738	4170869	+	24	GGAGG	8	SP(Sec/SPI)	0.759921	0.759921	0.048203	0.176418	0.015458	CS pos: 28-29. AET-AS. Pr: 0.3817	14605	chromosome			1510468	c__Bacilli;o__Bacillales;f__Bacillaceae;g__Bacillus;s__Bacillus haikouensis	Bacilli	Bacillales	Bacillaceae	Bacillus
Firmicutes	CP076017.1	Bacillus haikouensis	MNJ12	(<= <====)	16	QWC22515.1	Cluster 12078	True	4052572	4053621	-	3q15B00-i1	-	92.3	5.9e-43					NprR_[B._thuringensis]	3.54e-06	21.229	81.1	QWC22514.1	4052334	4052555	-				SP(Sec/SPI)	0.970411	0.970411	0.005667	0.01288	0.011042	CS pos: 29-30. VAG-DD. Pr: 0.4411	5934	chromosome			1510468	c__Bacilli;o__Bacillales;f__Bacillaceae;g__Bacillus;s__Bacillus haikouensis	Bacilli	Bacillales	Bacillaceae	Bacillus
Firmicutes	CP006643.1	Bacillus infantis	NRRL B-14911	(<= <====)	62	AGX06530.1	Cluster 16086	True	4419123	4420001	-	2qfcA00-i1	-	95.6	3.6e-75	50823	47413	85.9	3e-10	PlcR_[B._cereus]	1.72e-18	27.165	84.9	AGX06529.1	4418929	4419060	-				SP(Sec/SPI)	0.82485	0.82485	0.010382	0.09477	0.069998	CS pos: 26-27. VDT-SV. Pr: 0.1792	1191	chromosome			1367477	c__Bacilli;o__Bacillales;f__Bacillaceae;g__Bacillus;s__Bacillus infantis;x__Bacillus infantis NRRL B-14911	Bacilli	Bacillales	Bacillaceae	Bacillus
Firmicutes	CP006643.1	Bacillus infantis	NRRL B-14911	(====> =>)	1	AGX06305.1	Cluster 5091	True	4126921	4128159	+	4gpkF02-i1	-	87.9	1.5e-34	51844	47413	89.2	4.5e-11	NprR_[B._thuringensis]	4.89e-39	28.922	95.3	AGX06306.1	4128161	4128313	+				SP(Sec/SPI)	0.95703	0.95703	0.003442	0.027238	0.012291	CS pos: 22-23. GDA-AP. Pr: 0.5298	1190	chromosome			1367477	c__Bacilli;o__Bacillales;f__Bacillaceae;g__Bacillus;s__Bacillus infantis;x__Bacillus infantis NRRL B-14911	Bacilli	Bacillales	Bacillaceae	Bacillus
Firmicutes	CP011051.1	Bacillus intestinalis	T30	(====> =>)	-17	AJW85193.1	Cluster 7285	False	1600227	1601372	+	3ulqA00-i1	-	99	2.3e-154					RapA_[B._subtilis]	2.01e-98	41.689	99.5	AJW85194.1	1601356	1601475	+				SP(Sec/SPI)	0.90036	0.90036	0.006625	0.068678	0.024336	CS pos: 26-27. ANA-PT. Pr: 0.4623	1745	chromosome			1963032	c__Bacilli;o__Bacillales;f__Bacillaceae;g__Bacillus;s__Bacillus intestinalis	Bacilli	Bacillales	Bacillaceae	Bacillus
Firmicutes	CP011051.1	Bacillus intestinalis	T30	(====> =>)	0	AJW85475.1	Cluster 10055	False	1908385	1909482	+	3q15B00-i1	-	97.4	1.3e-84					RapA_[B._subtilis]	5.44e-31	26.371	98.7	AJW85476.1	1909483	1909599	+				SP(Sec/SPI)	0.804598	0.804598	0.010759	0.070796	0.113848	CS pos: 27-28. THS-QE. Pr: 0.6927	1746	chromosome			1963032	c__Bacilli;o__Bacillales;f__Bacillaceae;g__Bacillus;s__Bacillus intestinalis	Bacilli	Bacillales	Bacillaceae	Bacillus
Firmicutes	CP011051.1	Bacillus intestinalis	T30	(====> =>)	-17	AJW85898.1	Cluster 7140	False	2388797	2389945	+	3ulqA00-i1	-	98.7	9.6e-125					RapA_[B._subtilis]	3.48e-100	44.681	98.4	AJW85899.1	2389929	2390051	+				SP(Sec/SPI)	0.982225	0.982225	0.005822	0.011303	0.000651	CS pos: 27-28. ANA-EA. Pr: 0.5095	1747	chromosome			1963032	c__Bacilli;o__Bacillales;f__Bacillaceae;g__Bacillus;s__Bacillus intestinalis	Bacilli	Bacillales	Bacillaceae	Bacillus
Firmicutes	CP011051.1	Bacillus intestinalis	T30	(====> =>)	-11	AJW86173.1	Cluster 7478	False	2692997	2694139	+	3q15B00-i1	-	99.5	1.1e-155					RapA_[B._subtilis]	7.78e-110	46.825	98.9	AJW86174.1	2694129	2694305	+				SP(Sec/SPI)	0.945689	0.945689	0.006756	0.015897	0.031658	CS pos: 28-29. TQS-DG. Pr: 0.4596	1748	chromosome			1963032	c__Bacilli;o__Bacillales;f__Bacillaceae;g__Bacillus;s__Bacillus intestinalis	Bacilli	Bacillales	Bacillaceae	Bacillus
Firmicutes	CP011051.1	Bacillus intestinalis	T30	(====> =>)	-11	AJW86694.1	Cluster 7736	False	3246915	3248045	+	3q15B00-i1	-	99.2	1e-120					RapA_[B._subtilis]	0	99.468	99.5	AJW86695.1	3248035	3248169	+				SP(Sec/SPI)	0.989076	0.989076	0.003971	0.003494	0.003458	CS pos: 25-26. VHA-GE. Pr: 0.9409	1749	chromosome	intact(140)	3245493-3280612	1963032	c__Bacilli;o__Bacillales;f__Bacillaceae;g__Bacillus;s__Bacillus intestinalis	Bacilli	Bacillales	Bacillaceae	Bacillus
Firmicutes	CP011051.1	Bacillus intestinalis	T30	(<= <====)	18	AJW87326.1	Cluster 9872	True	3966798	3967898	-	AimR-TPR	-	98.9	1.3e-30					AimR-like_[B._phage_Waukesha]	6.72e-07	23.626	90.4	smallORF24337	3966651	3966779	-	27	AGGAGG	8	SP(Sec/SPI)	0.947317	0.947317	0.001346	0.047177	0.004159	CS pos: 22-23. ANA-AL. Pr: 0.6842	9445	chromosome	questionable(80)	3930563-3970310	1963032	c__Bacilli;o__Bacillales;f__Bacillaceae;g__Bacillus;s__Bacillus intestinalis	Bacilli	Bacillales	Bacillaceae	Bacillus
Firmicutes	AP014928.1	Bacillus pumilus	TUAT1	(====> =>)	-11	BAT48270.1	Cluster 8864	False	1185250	1186368	+	3q15B00-i1	-	98.4	6e-124					RapA_[B._subtilis]	8.82e-107	46.524	98.7	BAT48271.1	1186358	1186558	+				SP(Sec/SPI)	0.693984	0.693984	0.007494	0.11866	0.179861	CS pos: 24-25. ASS-LI. Pr: 0.1907	103	chromosome			1408	c__Bacilli;o__Bacillales;f__Bacillaceae;g__Bacillus;s__Bacillus pumilus	Bacilli	Bacillales	Bacillaceae	Bacillus
Firmicutes	AP014928.1	Bacillus pumilus	TUAT1	(====> =>)	-47	BAT48355.1	Cluster 7670	False	1262130	1263266	+	3q15B00-i1	-	99.2	2.6e-112					RapA_[B._subtilis]	9.89e-120	48.148	99.2	BAT48356.1	1263220	1263390	+				SP(Sec/SPI)	0.611277	0.611277	0.0268	0.020917	0.341006	CS pos: 37-38. PNA-DP. Pr: 0.3427	104	chromosome			1408	c__Bacilli;o__Bacillales;f__Bacillaceae;g__Bacillus;s__Bacillus pumilus	Bacilli	Bacillales	Bacillaceae	Bacillus
Firmicutes	AP014928.1	Bacillus pumilus	TUAT1	(====> =>)	2	BAT48795.1	Cluster 10758	True	1696077	1697168	+	3q15B00-i1	-	96	4.1e-81					RapA_[B._subtilis]	8.57e-36	28.065	94.2	BAT48796.1	1697171	1697305	+				SP(Sec/SPI)	0.927782	0.927782	0.006877	0.028702	0.036639	CS pos: 28-29. TQS-DV. Pr: 0.4700	105	chromosome			1408	c__Bacilli;o__Bacillales;f__Bacillaceae;g__Bacillus;s__Bacillus pumilus	Bacilli	Bacillales	Bacillaceae	Bacillus
Firmicutes	AP014928.1	Bacillus pumilus	TUAT1	(====> =>)	19	BAT50674.1	Cluster 11012	True	3481936	3483021	+	3q15B00-i1	-	95.2	2.1e-72					RapA_[B._subtilis]	1.03e-32	28.962	94.7	BAT50675.1	3483041	3483190	+				SP(Sec/SPI)	0.664704	0.664704	0.005269	0.306645	0.023382	CS pos: 33-34. AQS-QD. Pr: 0.3086	107	chromosome			1408	c__Bacilli;o__Bacillales;f__Bacillaceae;g__Bacillus;s__Bacillus pumilus	Bacilli	Bacillales	Bacillaceae	Bacillus
Firmicutes	CP007436.1	Bacillus pumilus	MTCC B6033	(====> =>)	-11	AHL71024.1	Cluster 8864	True	1217450	1218568	+	3q15B00-i1	-	98.4	6e-124					RapA_[B._subtilis]	8.82e-107	46.524	98.7	AHL71025.1	1218558	1218758	+				SP(Sec/SPI)	0.672971	0.672971	0.007482	0.128655	0.190892	CS pos: 24-25. ASS-LI. Pr: 0.1723	1252	chromosome			1408	c__Bacilli;o__Bacillales;f__Bacillaceae;g__Bacillus;s__Bacillus pumilus	Bacilli	Bacillales	Bacillaceae	Bacillus
Firmicutes	CP007436.1	Bacillus pumilus	MTCC B6033	(====> =>)	-11	AHL71108.1	Cluster 7670	False	1297716	1298852	+	3q15B00-i1	-	99.2	2.6e-112					RapA_[B._subtilis]	9.89e-120	48.148	99.2	AHL71109.1	1298842	1298976	+				SP(Sec/SPI)	0.912719	0.912719	0.008071	0.026051	0.053159	CS pos: 25-26. PNA-DP. Pr: 0.4633	1253	chromosome			1408	c__Bacilli;o__Bacillales;f__Bacillaceae;g__Bacillus;s__Bacillus pumilus	Bacilli	Bacillales	Bacillaceae	Bacillus
Firmicutes	CP010997.1	Bacillus pumilus	SH-B11	(====> =>)	-11	AMM88606.1	Cluster 7683	True	1313118	1314254	+	3q15B00-i1	-	99.2	8.4e-113					RapA_[B._subtilis]	1.04e-119	48.148	99.2	AMM88607.1	1314244	1314378	+				SP(Sec/SPI)	0.912719	0.912719	0.008071	0.026051	0.053159	CS pos: 25-26. PNA-DP. Pr: 0.4633	1741	chromosome			1408	c__Bacilli;o__Bacillales;f__Bacillaceae;g__Bacillus;s__Bacillus pumilus	Bacilli	Bacillales	Bacillaceae	Bacillus
Firmicutes	CP010997.1	Bacillus pumilus	SH-B11	(<= <====)	-11	AMM90791.1	Cluster 8350	True	3577251	3578378	-	3q15B00-i1	-	98.4	2e-98					RapA_[B._subtilis]	3.16e-102	42.133	98.4	AMM90790.1	3576977	3577261	-				SP(Sec/SPI)	0.686582	0.686582	0.016678	0.215556	0.081183	CS pos: 31-32. VNS-RN. Pr: 0.2432	1742	chromosome			1408	c__Bacilli;o__Bacillales;f__Bacillaceae;g__Bacillus;s__Bacillus pumilus	Bacilli	Bacillales	Bacillaceae	Bacillus
Firmicutes	CP011007.1	Bacillus pumilus	SH-B9	(====> =>)	-11	AMM96908.1	Cluster 8871	True	1236008	1237126	+	3q15B00-i1	-	98.7	9.4e-123					RapA_[B._subtilis]	2.64e-107	45.04	98.7	AMM96909.1	1237116	1237289	+				SP(Sec/SPI)	0.741087	0.741087	0.000975	0.185877	0.072061	CS pos: 20-21. STA-ET. Pr: 0.2807	1743	chromosome			1408	c__Bacilli;o__Bacillales;f__Bacillaceae;g__Bacillus;s__Bacillus pumilus	Bacilli	Bacillales	Bacillaceae	Bacillus
Firmicutes	CP011007.1	Bacillus pumilus	SH-B9	(====> =>)	-11	AMM96983.1	Cluster 7684	True	1309447	1310583	+	3q15B00-i1	-	99.2	2.9e-114					RapA_[B._subtilis]	3.82e-121	48.677	99.2	AMM96984.1	1310573	1310707	+				SP(Sec/SPI)	0.935938	0.935938	0.003597	0.055518	0.004947	CS pos: 25-26. ANA-DP. Pr: 0.8695	1744	chromosome			1408	c__Bacilli;o__Bacillales;f__Bacillaceae;g__Bacillus;s__Bacillus pumilus	Bacilli	Bacillales	Bacillaceae	Bacillus
Firmicutes	CP011109.1	Bacillus pumilus	C4	(====> =>)	-11	ANT56310.1	Cluster 7670	False	1136275	1137411	+	3q15B00-i1	-	99.2	2.6e-112					RapA_[B._subtilis]	9.89e-120	48.148	99.2	ANT56311.1	1137401	1137535	+				SP(Sec/SPI)	0.912719	0.912719	0.008071	0.026051	0.053159	CS pos: 25-26. PNA-DP. Pr: 0.4633	1755	chromosome			1408	c__Bacilli;o__Bacillales;f__Bacillaceae;g__Bacillus;s__Bacillus pumilus	Bacilli	Bacillales	Bacillaceae	Bacillus
Firmicutes	CP011109.1	Bacillus pumilus	C4	(<= <====)	-11	ANT58386.1	Cluster 8353	True	3305017	3306144	-	3q15B00-i1	-	98.4	5.1e-99					RapA_[B._subtilis]	5.56e-103	42.4	98.4	ANT58385.1	3304743	3305027	-				SP(Sec/SPI)	0.696606	0.696606	0.019966	0.211169	0.072259	CS pos: 31-32. VNS-RN. Pr: 0.2464	1756	chromosome			1408	c__Bacilli;o__Bacillales;f__Bacillaceae;g__Bacillus;s__Bacillus pumilus	Bacilli	Bacillales	Bacillaceae	Bacillus
Firmicutes	CP016784.1	Bacillus pumilus	PDSLzg-1	(<= <====)	-11	AOC57064.1	Cluster 7691	True	1848793	1849929	-	3q15B00-i1	-	99.2	1.9e-114					RapA_[B._subtilis]	3.71e-122	48.942	99.2	AOC57063.1	1848669	1848803	-				SP(Sec/SPI)	0.524838	0.524838	0.003141	0.441588	0.030432	CS pos: 23-24. AAA-NT. Pr: 0.2998	2220	chromosome			1408	c__Bacilli;o__Bacillales;f__Bacillaceae;g__Bacillus;s__Bacillus pumilus	Bacilli	Bacillales	Bacillaceae	Bacillus
Firmicutes	CP016784.1	Bacillus pumilus	PDSLzg-1	(<= <====)	-11	AOC57128.1	Cluster 8872	True	1913400	1914518	-	3q15B00-i1	-	98.7	6e-120					RapA_[B._subtilis]	1.17e-105	45.308	98.7	AOC57127.1	1913234	1913410	-				SP(Sec/SPI)	0.680368	0.680368	0.001706	0.222184	0.095742	CS pos: 28-29. IET-KS. Pr: 0.0967	2221	chromosome			1408	c__Bacilli;o__Bacillales;f__Bacillaceae;g__Bacillus;s__Bacillus pumilus	Bacilli	Bacillales	Bacillaceae	Bacillus
Firmicutes	CP027034.1	Bacillus pumilus	150a	(====> =>)	-11	AVI40546.1	Cluster 8887	True	1178044	1179162	+	3q15B00-i1	-	98.4	4.1e-125					RapA_[B._subtilis]	8.07e-103	45.187	98.7	AVI40547.1	1179152	1179352	+				SP(Sec/SPI)	0.701302	0.701302	0.007182	0.129575	0.161942	CS pos: 24-25. ASS-LI. Pr: 0.1807	3092	chromosome			1408	c__Bacilli;o__Bacillales;f__Bacillaceae;g__Bacillus;s__Bacillus pumilus	Bacilli	Bacillales	Bacillaceae	Bacillus
Firmicutes	CP027034.1	Bacillus pumilus	150a	(====> =>)	-11	AVI40557.1	Cluster 7884	True	1188697	1189830	+	3q15B00-i1	-	98.4	5.6e-105					RapA_[B._subtilis]	9.91e-114	46.684	98.9	AVI40558.1	1189820	1189957	+				SP(Sec/SPI)	0.936434	0.936434	0.004154	0.025642	0.03377	CS pos: 28-29. VTA-SH. Pr: 0.6763	3093	chromosome			1408	c__Bacilli;o__Bacillales;f__Bacillaceae;g__Bacillus;s__Bacillus pumilus	Bacilli	Bacillales	Bacillaceae	Bacillus
Firmicutes	CP027034.1	Bacillus pumilus	150a	(====> =>)	-11	AVI40620.1	Cluster 7667	False	1248426	1249562	+	3q15B00-i1	-	99.2	9.7e-114					RapA_[B._subtilis]	1.26e-120	48.677	99.2	AVI40621.1	1249552	1249686	+				SP(Sec/SPI)	0.945088	0.945088	0.002926	0.047762	0.004224	CS pos: 25-26. ANA-DP. Pr: 0.8944	3094	chromosome			1408	c__Bacilli;o__Bacillales;f__Bacillaceae;g__Bacillus;s__Bacillus pumilus	Bacilli	Bacillales	Bacillaceae	Bacillus
Firmicutes	CP027034.1	Bacillus pumilus	150a	(<= <====)	-11	AVI42779.1	Cluster 8339	False	3474814	3475941	-	3q15B00-i1	-	98.4	2.9e-99					RapA_[B._subtilis]	4.77e-96	42.133	98.4	AVI42778.1	3474579	3474824	-				SP(Sec/SPI)	0.689779	0.689779	0.020064	0.223867	0.066289	CS pos: 31-32. VNS-RN. Pr: 0.2459	3095	chromosome			1408	c__Bacilli;o__Bacillales;f__Bacillaceae;g__Bacillus;s__Bacillus pumilus	Bacilli	Bacillales	Bacillaceae	Bacillus
Firmicutes	CP027116.1	Bacillus pumilus	145	(====> =>)	-11	AVM23455.1	Cluster 8886	True	1243947	1245065	+	3q15B00-i1	-	98.7	3.5e-125					RapA_[B._subtilis]	2.52e-101	44.652	98.7	AVM23456.1	1245055	1245234	+				SP(Sec/SPI)	0.575524	0.575524	0.004468	0.27687	0.143138	CS pos: 24-25. ATS-TI. Pr: 0.0971	3096	chromosome			1408	c__Bacilli;o__Bacillales;f__Bacillaceae;g__Bacillus;s__Bacillus pumilus	Bacilli	Bacillales	Bacillaceae	Bacillus
Firmicutes	CP027116.1	Bacillus pumilus	145	(====> =>)	-11	AVM23462.1	Cluster 7883	True	1250981	1252114	+	3q15B00-i1	-	98.4	2.7e-104					RapA_[B._subtilis]	7.89e-114	46.419	98.9	AVM23463.1	1252104	1252241	+				SP(Sec/SPI)	0.933099	0.933099	0.005228	0.022649	0.039024	CS pos: 28-29. VTA-SH. Pr: 0.6872	3097	chromosome			1408	c__Bacilli;o__Bacillales;f__Bacillaceae;g__Bacillus;s__Bacillus pumilus	Bacilli	Bacillales	Bacillaceae	Bacillus
Firmicutes	CP027116.1	Bacillus pumilus	145	(====> =>)	-11	AVM23517.1	Cluster 7720	True	1306851	1307987	+	3q15B00-i1	-	99.2	1.1e-113					RapA_[B._subtilis]	1.18e-119	48.413	99.2	AVM23518.1	1307977	1308111	+				SP(Sec/SPI)	0.645118	0.645118	0.003736	0.3193	0.031845	CS pos: 23-24. AAA-NT. Pr: 0.3764	3098	chromosome			1408	c__Bacilli;o__Bacillales;f__Bacillaceae;g__Bacillus;s__Bacillus pumilus	Bacilli	Bacillales	Bacillaceae	Bacillus
Firmicutes	CP029464.1	Bacillus pumilus	ZB201701	(====> =>)	-11	AZV51966.1	Cluster 8890	True	414766	415884	+	3q15B00-i1	-	98.7	1.2e-121					RapA_[B._subtilis]	7.95e-101	43.432	98.7	AZV51967.1	415874	416050	+				SP(Sec/SPI)	0.743241	0.743241	0.001064	0.1648	0.090895	CS pos: 22-23. AET-LK. Pr: 0.1735	3302	chromosome			1408	c__Bacilli;o__Bacillales;f__Bacillaceae;g__Bacillus;s__Bacillus pumilus	Bacilli	Bacillales	Bacillaceae	Bacillus
Firmicutes	CP029464.1	Bacillus pumilus	ZB201701	(====> =>)	-11	AZV51975.1	Cluster 7886	True	424457	425590	+	3q15B00-i1	-	98.4	4.1e-104					RapA_[B._subtilis]	2.27e-112	46.154	98.9	AZV51976.1	425580	425717	+				SP(Sec/SPI)	0.949432	0.949432	0.003871	0.020533	0.026163	CS pos: 28-29. VTA-SH. Pr: 0.7017	3303	chromosome			1408	c__Bacilli;o__Bacillales;f__Bacillaceae;g__Bacillus;s__Bacillus pumilus	Bacilli	Bacillales	Bacillaceae	Bacillus
Firmicutes	CP029464.1	Bacillus pumilus	ZB201701	(====> =>)	-11	AZV52033.1	Cluster 7691	False	480861	481997	+	3q15B00-i1	-	99.2	1.9e-114					RapA_[B._subtilis]	3.71e-122	48.942	99.2	AZV52034.1	481987	482121	+				SP(Sec/SPI)	0.935766	0.935766	0.003446	0.056017	0.004771	CS pos: 25-26. ANA-DP. Pr: 0.8685	3304	chromosome			1408	c__Bacilli;o__Bacillales;f__Bacillaceae;g__Bacillus;s__Bacillus pumilus	Bacilli	Bacillales	Bacillaceae	Bacillus
Firmicutes	CP047089.1	Bacillus pumilus	SF-4	(====> =>)	-11	QHQ74782.1	Cluster 8339	False	251075	252202	+	3q15B00-i1	-	98.4	2.9e-99					RapA_[B._subtilis]	4.77e-96	42.133	98.4	QHQ74783.1	252192	252437	+				SP(Sec/SPI)	0.689779	0.689779	0.020064	0.223867	0.066289	CS pos: 31-32. VNS-RN. Pr: 0.2459	4558	chromosome			1408	c__Bacilli;o__Bacillales;f__Bacillaceae;g__Bacillus;s__Bacillus pumilus	Bacilli	Bacillales	Bacillaceae	Bacillus
Firmicutes	CP047089.1	Bacillus pumilus	SF-4	(<= <====)	-11	QHQ77268.1	Cluster 7667	False	2948157	2949293	-	3q15B00-i1	-	99.2	9.7e-114					RapA_[B._subtilis]	1.26e-120	48.677	99.2	QHQ77267.1	2948033	2948167	-				SP(Sec/SPI)	0.945088	0.945088	0.002926	0.047762	0.004224	CS pos: 25-26. ANA-DP. Pr: 0.8944	4559	chromosome			1408	c__Bacilli;o__Bacillales;f__Bacillaceae;g__Bacillus;s__Bacillus pumilus	Bacilli	Bacillales	Bacillaceae	Bacillus
Firmicutes	CP047089.1	Bacillus pumilus	SF-4	(<= <====)	-11	QHQ77773.1	Cluster 7884	False	3425671	3426804	-	3q15B00-i1	-	98.4	5.6e-105					RapA_[B._subtilis]	9.91e-114	46.684	98.9	QHQ77772.1	3425544	3425681	-				SP(Sec/SPI)	0.936434	0.936434	0.004154	0.025642	0.03377	CS pos: 28-29. VTA-SH. Pr: 0.6763	4560	chromosome			1408	c__Bacilli;o__Bacillales;f__Bacillaceae;g__Bacillus;s__Bacillus pumilus	Bacilli	Bacillales	Bacillaceae	Bacillus
Firmicutes	CP047089.1	Bacillus pumilus	SF-4	(<= <====)	-11	QHQ77784.1	Cluster 8887	False	3436340	3437458	-	3q15B00-i1	-	98.4	4.1e-125					RapA_[B._subtilis]	8.07e-103	45.187	98.7	QHQ77783.1	3436150	3436350	-				SP(Sec/SPI)	0.701302	0.701302	0.007182	0.129575	0.161942	CS pos: 24-25. ASS-LI. Pr: 0.1807	4561	chromosome			1408	c__Bacilli;o__Bacillales;f__Bacillaceae;g__Bacillus;s__Bacillus pumilus	Bacilli	Bacillales	Bacillaceae	Bacillus
Firmicutes	CP054310.1	Bacillus pumilus	3-19	(<= <====)	19	QKN77078.1	Cluster 11005	False	789962	791047	-	3q15B00-i1	-	95.5	7.6e-73					RapA_[B._subtilis]	4.69e-29	27.913	95.5	QKN77077.1	789802	789942	-				SP(Sec/SPI)	0.706346	0.706346	0.002914	0.272862	0.017879	CS pos: 33-34. AQS-QD. Pr: 0.1968	5055	chromosome			1408	c__Bacilli;o__Bacillales;f__Bacillaceae;g__Bacillus;s__Bacillus pumilus	Bacilli	Bacillales	Bacillaceae	Bacillus
Firmicutes	CP054310.1	Bacillus pumilus	3-19	(<= <====)	-11	QKN79058.1	Cluster 7677	False	2945061	2946197	-	3q15B00-i1	-	99.2	6.1e-114					RapA_[B._subtilis]	4.59e-121	48.677	99.2	QKN79057.1	2944937	2945071	-				SP(Sec/SPI)	0.935766	0.935766	0.003446	0.056017	0.004771	CS pos: 25-26. ANA-DP. Pr: 0.8685	5056	chromosome			1408	c__Bacilli;o__Bacillales;f__Bacillaceae;g__Bacillus;s__Bacillus pumilus	Bacilli	Bacillales	Bacillaceae	Bacillus
Firmicutes	CP058911.1	Bacillus pumilus	7P	(====> =>)	19	QLI43831.1	Cluster 11005	True	912787	913872	+	3q15B00-i1	-	95.5	7.6e-73					RapA_[B._subtilis]	4.69e-29	27.913	95.5	QLI43832.1	913892	914032	+				SP(Sec/SPI)	0.706346	0.706346	0.002914	0.272862	0.017879	CS pos: 33-34. AQS-QD. Pr: 0.1968	5125	chromosome			1408	c__Bacilli;o__Bacillales;f__Bacillaceae;g__Bacillus;s__Bacillus pumilus	Bacilli	Bacillales	Bacillaceae	Bacillus
Firmicutes	CP058911.1	Bacillus pumilus	7P	(====> =>)	-11	QLI44992.1	Cluster 7677	True	2367413	2368549	+	3q15B00-i1	-	99.2	6.1e-114					RapA_[B._subtilis]	4.59e-121	48.677	99.2	QLI44993.1	2368539	2368673	+				SP(Sec/SPI)	0.935766	0.935766	0.003446	0.056017	0.004771	CS pos: 25-26. ANA-DP. Pr: 0.8685	5126	chromosome			1408	c__Bacilli;o__Bacillales;f__Bacillaceae;g__Bacillus;s__Bacillus pumilus	Bacilli	Bacillales	Bacillaceae	Bacillus
Firmicutes	CP058951.1	Bacillus pumilus	UAMX	(<= <====)	6	QLI76435.1	Cluster 10775	True	186468	187559	-	3q15B00-i1	-	95.8	3e-72					RapA_[B._subtilis]	4.45e-28	29.818	71.4	QLI76434.1	186321	186461	-				SP(Sec/SPI)	0.79069	0.79069	0.003457	0.175436	0.030417	CS pos: 33-34. AQS-QD. Pr: 0.2642	5127	chromosome			1408	c__Bacilli;o__Bacillales;f__Bacillaceae;g__Bacillus;s__Bacillus pumilus	Bacilli	Bacillales	Bacillaceae	Bacillus
Firmicutes	CP058951.1	Bacillus pumilus	UAMX	(<= <====)	-11	QLI78635.1	Cluster 7749	True	2438007	2439143	-	3q15B00-i1	-	99.2	3e-114					RapA_[B._subtilis]	3.14e-121	48.677	99.2	QLI78634.1	2437883	2438017	-				SP(Sec/SPI)	0.934791	0.934791	0.003884	0.055803	0.005522	CS pos: 25-26. ANA-DP. Pr: 0.8668	5128	chromosome			1408	c__Bacilli;o__Bacillales;f__Bacillaceae;g__Bacillus;s__Bacillus pumilus	Bacilli	Bacillales	Bacillaceae	Bacillus
Firmicutes	CP060799.1	Bacillus pumilus	ONU 554	(====> =>)	-11	QNP17469.1	Cluster 8902	True	1166655	1167773	+	3q15B00-i1	-	98.7	8.3e-122					RapA_[B._subtilis]	4.46e-100	42.895	98.7	QNP17470.1	1167763	1167939	+				SP(Sec/SPI)	0.743241	0.743241	0.001064	0.1648	0.090895	CS pos: 22-23. AET-LK. Pr: 0.1735	5217	chromosome			1408	c__Bacilli;o__Bacillales;f__Bacillaceae;g__Bacillus;s__Bacillus pumilus	Bacilli	Bacillales	Bacillaceae	Bacillus
Firmicutes	CP060799.1	Bacillus pumilus	ONU 554	(====> =>)	-11	QNP17530.1	Cluster 7752	True	1231339	1232475	+	3q15B00-i1	-	99.2	5.7e-114					RapA_[B._subtilis]	1.26e-120	48.677	99.2	QNP17531.1	1232465	1232599	+				SP(Sec/SPI)	0.935766	0.935766	0.003446	0.056017	0.004771	CS pos: 25-26. ANA-DP. Pr: 0.8685	5218	chromosome			1408	c__Bacilli;o__Bacillales;f__Bacillaceae;g__Bacillus;s__Bacillus pumilus	Bacilli	Bacillales	Bacillaceae	Bacillus
Firmicutes	CP060799.1	Bacillus pumilus	ONU 554	(<= <====)	-11	QNP15545.1	Cluster 8901	True	2671911	2673029	-	3q15B00-i1	-	98.4	1.8e-114					RapA_[B._subtilis]	1.17e-105	44.652	98.7	QNP15544.1	2671766	2671921	-				SP(Sec/SPI)	0.681488	0.681488	0.015063	0.12293	0.180519	CS pos: 24-25. SIA-ID. Pr: 0.3419	5219	chromosome	intact(150)	2662087-2748716	1408	c__Bacilli;o__Bacillales;f__Bacillaceae;g__Bacillus;s__Bacillus pumilus	Bacilli	Bacillales	Bacillaceae	Bacillus
Firmicutes	CP060799.1	Bacillus pumilus	ONU 554	(====> =>)	19	QNP16257.1	Cluster 11037	True	3393368	3394453	+	3q15B00-i1	-	95.2	4.3e-73					RapA_[B._subtilis]	1.27e-28	28.022	94.2	QNP16258.1	3394473	3394613	+				SP(Sec/SPI)	0.706346	0.706346	0.002914	0.272862	0.017879	CS pos: 33-34. AQS-QD. Pr: 0.1968	5220	chromosome			1408	c__Bacilli;o__Bacillales;f__Bacillaceae;g__Bacillus;s__Bacillus pumilus	Bacilli	Bacillales	Bacillaceae	Bacillus
Firmicutes	CP060800.1	Bacillus pumilus	ONU 554	(====> =>)	-11	QNP18335.1	Cluster 6925	True	42684	43841	+	3ulqA00-i1	-	96.9	8e-95					RapA_[B._subtilis]	2.6e-58	33.508	97.9	QNP18336.1	43831	43977	+				SP(Sec/SPI)	0.947601	0.947601	0.003068	0.030437	0.018894	CS pos: 23-24. VQS-NV. Pr: 0.6229	5221	plasmid			1408	c__Bacilli;o__Bacillales;f__Bacillaceae;g__Bacillus;s__Bacillus pumilus	Bacilli	Bacillales	Bacillaceae	Bacillus
Firmicutes	CP081199.1	Bacillus pumilus	EB130	(====> =>)	-11	QZD59484.1	Cluster 7691	False	34366	35502	+	3q15B00-i1	-	99.2	1.9e-114					RapA_[B._subtilis]	3.71e-122	48.942	99.2	QZD59485.1	35492	35626	+				SP(Sec/SPI)	0.935766	0.935766	0.003446	0.056017	0.004771	CS pos: 25-26. ANA-DP. Pr: 0.8685	6290	chromosome			1408	c__Bacilli;o__Bacillales;f__Bacillaceae;g__Bacillus;s__Bacillus pumilus	Bacilli	Bacillales	Bacillaceae	Bacillus
Firmicutes	CP081199.1	Bacillus pumilus	EB130	(====> =>)	19	QZD58317.1	Cluster 11037	False	2184290	2185375	+	3q15B00-i1	-	95.2	4.3e-73					RapA_[B._subtilis]	1.27e-28	28.022	94.2	QZD58318.1	2185395	2185535	+				SP(Sec/SPI)	0.706346	0.706346	0.002914	0.272862	0.017879	CS pos: 33-34. AQS-QD. Pr: 0.1968	6291	chromosome			1408	c__Bacilli;o__Bacillales;f__Bacillaceae;g__Bacillus;s__Bacillus pumilus	Bacilli	Bacillales	Bacillaceae	Bacillus
Firmicutes	CP081199.1	Bacillus pumilus	EB130	(====> =>)	-11	QZD59428.1	Cluster 8912	True	3582282	3583400	+	3q15B00-i1	-	98.7	6.2e-120					RapA_[B._subtilis]	1.36e-105	45.308	98.7	QZD59429.1	3583390	3583566	+				SP(Sec/SPI)	0.680368	0.680368	0.001706	0.222184	0.095742	CS pos: 28-29. IET-KS. Pr: 0.0967	6292	chromosome			1408	c__Bacilli;o__Bacillales;f__Bacillaceae;g__Bacillus;s__Bacillus pumilus	Bacilli	Bacillales	Bacillaceae	Bacillus
Firmicutes	CP084711.1	Bacillus pumilus	AR03	(====> =>)	-11	UCZ72028.1	Cluster 8890	False	1183283	1184401	+	3q15B00-i1	-	98.7	1.2e-121					RapA_[B._subtilis]	7.95e-101	43.432	98.7	UCZ72029.1	1184391	1184567	+				SP(Sec/SPI)	0.743241	0.743241	0.001064	0.1648	0.090895	CS pos: 22-23. AET-LK. Pr: 0.1735	6496	chromosome			1408	c__Bacilli;o__Bacillales;f__Bacillaceae;g__Bacillus;s__Bacillus pumilus	Bacilli	Bacillales	Bacillaceae	Bacillus
Firmicutes	CP084711.1	Bacillus pumilus	AR03	(====> =>)	-11	UCZ72093.1	Cluster 7691	False	1247464	1248600	+	3q15B00-i1	-	99.2	1.9e-114					RapA_[B._subtilis]	3.71e-122	48.942	99.2	UCZ72094.1	1248590	1248724	+				SP(Sec/SPI)	0.524838	0.524838	0.003141	0.441588	0.030432	CS pos: 23-24. AAA-NT. Pr: 0.2998	6497	chromosome			1408	c__Bacilli;o__Bacillales;f__Bacillaceae;g__Bacillus;s__Bacillus pumilus	Bacilli	Bacillales	Bacillaceae	Bacillus
Firmicutes	CP084711.1	Bacillus pumilus	AR03	(====> =>)	19	UCZ70760.1	Cluster 11037	False	3396956	3398041	+	3q15B00-i1	-	95.2	4.3e-73					RapA_[B._subtilis]	1.27e-28	28.022	94.2	UCZ70761.1	3398061	3398201	+				SP(Sec/SPI)	0.706346	0.706346	0.002914	0.272862	0.017879	CS pos: 33-34. AQS-QD. Pr: 0.1968	6498	chromosome			1408	c__Bacilli;o__Bacillales;f__Bacillaceae;g__Bacillus;s__Bacillus pumilus	Bacilli	Bacillales	Bacillaceae	Bacillus
Firmicutes	CP085037.1	Bacillus pumilus	BIM B-171	(====> =>)	-11	UDF17845.1	Cluster 7765	True	1305797	1306933	+	3q15B00-i1	-	99.2	2.8e-113					RapA_[B._subtilis]	1.83e-120	48.413	99.2	UDF17846.1	1306923	1307057	+				SP(Sec/SPI)	0.935938	0.935938	0.003597	0.055518	0.004947	CS pos: 25-26. ANA-DP. Pr: 0.8695	6500	chromosome			1408	c__Bacilli;o__Bacillales;f__Bacillaceae;g__Bacillus;s__Bacillus pumilus	Bacilli	Bacillales	Bacillaceae	Bacillus
Firmicutes	CP085037.1	Bacillus pumilus	BIM B-171	(====> =>)	-14	UDF16404.1	Cluster 6719	True	3524150	3525316	+	3q15B00-i1	-	97.9	8.8e-99					RapA_[B._subtilis]	1.9e-61	32.99	98.7	UDF16405.1	3525303	3525449	+				SP(Sec/SPI)	0.94588	0.94588	0.018929	0.014439	0.020752	CS pos: 26-27. SAA-VS. Pr: 0.3666	6501	chromosome			1408	c__Bacilli;o__Bacillales;f__Bacillaceae;g__Bacillus;s__Bacillus pumilus	Bacilli	Bacillales	Bacillaceae	Bacillus
Firmicutes	CP085037.1	Bacillus pumilus	BIM B-171	(====> =>)	19	UDF16441.1	Cluster 11046	True	3563767	3564852	+	3q15B00-i1	-	95.2	7.5e-73					RapA_[B._subtilis]	9.97e-29	28.022	94.2	UDF16442.1	3564872	3565012	+				SP(Sec/SPI)	0.743757	0.743757	0.003158	0.238972	0.014113	CS pos: 30-31. SQS-AQ. Pr: 0.1866	6502	chromosome			1408	c__Bacilli;o__Bacillales;f__Bacillaceae;g__Bacillus;s__Bacillus pumilus	Bacilli	Bacillales	Bacillaceae	Bacillus
Firmicutes	CP101833.1	Bacillus pumilus	NDY-10	(====> =>)	-11	UUD43775.1	Cluster 8921	True	1178803	1179921	+	3q15B00-i1	-	98.7	3.4e-124					RapA_[B._subtilis]	1.89e-104	45.722	98.7	UUD43776.1	1179911	1180090	+				SP(Sec/SPI)	0.645263	0.645263	0.008031	0.227657	0.11905	CS pos: 24-25. ASS-TI. Pr: 0.1043	7240	chromosome			1408	c__Bacilli;o__Bacillales;f__Bacillaceae;g__Bacillus;s__Bacillus pumilus	Bacilli	Bacillales	Bacillaceae	Bacillus
Firmicutes	CP101833.1	Bacillus pumilus	NDY-10	(====> =>)	-11	UUD43837.1	Cluster 7778	True	1243607	1244743	+	3q15B00-i1	-	99.2	9.5e-111					RapA_[B._subtilis]	8.68e-120	48.148	99.2	UUD43838.1	1244733	1244867	+				SP(Sec/SPI)	0.959038	0.959038	0.00578	0.02863	0.006552	CS pos: 25-26. ASA-AP. Pr: 0.8663	7241	chromosome			1408	c__Bacilli;o__Bacillales;f__Bacillaceae;g__Bacillus;s__Bacillus pumilus	Bacilli	Bacillales	Bacillaceae	Bacillus
Firmicutes	CP101833.1	Bacillus pumilus	NDY-10	(====> =>)	2	UUD44261.1	Cluster 10787	True	1697880	1698971	+	3q15B00-i1	-	96	5.7e-82					RapA_[B._subtilis]	3.4e-36	28.61	94.2	UUD44262.1	1698974	1699108	+				SP(Sec/SPI)	0.953877	0.953877	0.026122	0.008835	0.011166	CS pos: 28-29. TQA-DA. Pr: 0.5520	7242	chromosome			1408	c__Bacilli;o__Bacillales;f__Bacillaceae;g__Bacillus;s__Bacillus pumilus	Bacilli	Bacillales	Bacillaceae	Bacillus
Firmicutes	CP101833.1	Bacillus pumilus	NDY-10	(====> =>)	16	UUD42522.1	Cluster 11057	True	3378937	3380022	+	3q15B00-i1	-	95.5	4.5e-73					RapA_[B._subtilis]	6.96e-32	27.913	95.5	UUD42523.1	3380039	3380191	+				SP(Sec/SPI)	0.575223	0.575223	0.0052	0.39264	0.026937	CS pos: 34-35. AQS-QD. Pr: 0.1602	7243	chromosome			1408	c__Bacilli;o__Bacillales;f__Bacillaceae;g__Bacillus;s__Bacillus pumilus	Bacilli	Bacillales	Bacillaceae	Bacillus
Firmicutes	CP101834.1	Bacillus pumilus	NDY-10	(<= <====)	-11	UUD44627.1	Cluster 6862	True	63274	64434	-	3ulqA00-i1	-	96.9	3.6e-97					RapA_[B._subtilis]	3.61e-62	34.375	97.9	UUD44626.1	63138	63284	-				SP(Sec/SPI)	0.941074	0.941074	0.003143	0.031633	0.02415	CS pos: 23-24. VQS-NV. Pr: 0.6241	7244	plasmid			1408	c__Bacilli;o__Bacillales;f__Bacillaceae;g__Bacillus;s__Bacillus pumilus	Bacilli	Bacillales	Bacillaceae	Bacillus
Firmicutes	LT906438.1	Bacillus pumilus	NCTC10337	(<= <====)	-14	SNU94134.1	Cluster 6722	True	217605	218771	-	3q15B00-i1	-	98.1	2.4e-98					RapA_[B._subtilis]	2.2e-61	32.732	98.7	SNU94129.1	217472	217618	-				SP(Sec/SPI)	0.945096	0.945096	0.018908	0.014134	0.021863	CS pos: 26-27. SAA-VS. Pr: 0.3671	7761	chromosome			1408	c__Bacilli;o__Bacillales;f__Bacillaceae;g__Bacillus;s__Bacillus pumilus	Bacilli	Bacillales	Bacillaceae	Bacillus
Firmicutes	LT906438.1	Bacillus pumilus	NCTC10337	(====> =>)	-11	SNU99422.1	Cluster 8927	True	1208060	1209178	+	3q15B00-i1	-	98.7	9.4e-123					RapA_[B._subtilis]	3.04e-107	45.04	98.7	SNU99427.1	1209168	1209341	+				SP(Sec/SPI)	0.747191	0.747191	0.001008	0.182187	0.069614	CS pos: 20-21. STA-ET. Pr: 0.2797	7762	chromosome			1408	c__Bacilli;o__Bacillales;f__Bacillaceae;g__Bacillus;s__Bacillus pumilus	Bacilli	Bacillales	Bacillaceae	Bacillus
Firmicutes	LT906438.1	Bacillus pumilus	NCTC10337	(====> =>)	47	SNU99502.1	Cluster 11299	True	1220178	1221254	+	3q15B00-i1	-	93.7	2.7e-98					RapA_[B._subtilis]	1.46e-100	44.972	93.9	SNU99506.1	1221302	1221433	+				SP(Sec/SPI)	0.903691	0.903691	0.001591	0.086898	0.00782	CS pos: 22-23. SYA-SS. Pr: 0.5258	7763	chromosome			1408	c__Bacilli;o__Bacillales;f__Bacillaceae;g__Bacillus;s__Bacillus pumilus	Bacilli	Bacillales	Bacillaceae	Bacillus
Firmicutes	LT906438.1	Bacillus pumilus	NCTC10337	(====> =>)	-47	SNU99917.1	Cluster 7781	True	1280499	1281635	+	3q15B00-i1	-	99.2	4.2e-113					RapA_[B._subtilis]	1.13e-119	48.413	99.2	SNU99925.1	1281589	1281759	+				SP(Sec/SPI)	0.841118	0.841118	0.043738	0.024014	0.09113	CS pos: 37-38. ANA-DP. Pr: 0.8111	7764	chromosome			1408	c__Bacilli;o__Bacillales;f__Bacillaceae;g__Bacillus;s__Bacillus pumilus	Bacilli	Bacillales	Bacillaceae	Bacillus
Firmicutes	LT906438.1	Bacillus pumilus	NCTC10337	(====> =>)	2	SNV03022.1	Cluster 10791	True	1721101	1722192	+	3q15B00-i1	-	95.5	2.8e-81					RapA_[B._subtilis]	4e-36	28.61	94.2	SNV03029.1	1722195	1722329	+				SP(Sec/SPI)	0.962241	0.962241	0.016818	0.012441	0.008499	CS pos: 28-29. TQA-DA. Pr: 0.6106	7765	chromosome			1408	c__Bacilli;o__Bacillales;f__Bacillaceae;g__Bacillus;s__Bacillus pumilus	Bacilli	Bacillales	Bacillaceae	Bacillus
Firmicutes	LT906438.1	Bacillus pumilus	NCTC10337	(<= <====)	-4	SNV06505.1	Cluster 9947	True	2183593	2184693	-	3q15B00-i1	-	96.3	8.8e-80					RapA_[B._subtilis]	3.27e-31	25.683	96	SNV06496.1	2183486	2183596	-				SP(Sec/SPI)	0.933431	0.933431	0.003465	0.04426	0.018844	CS pos: 25-26. LDA-ET. Pr: 0.3507	7766	chromosome			1408	c__Bacilli;o__Bacillales;f__Bacillaceae;g__Bacillus;s__Bacillus pumilus	Bacilli	Bacillales	Bacillaceae	Bacillus
Firmicutes	LT906438.1	Bacillus pumilus	NCTC10337	(<= <====)	-11	SNV10752.1	Cluster 8441	True	2786170	2787297	-	3q15B00-i1	-	98.7	3.4e-124					RapA_[B._subtilis]	3.34e-133	50.938	98.7	SNV10745.1	2786055	2786180	-				SP(Sec/SPI)	0.818585	0.818585	0.009838	0.139408	0.032169	CS pos: 28-29. TKS-DN. Pr: 0.4325	7768	chromosome			1408	c__Bacilli;o__Bacillales;f__Bacillaceae;g__Bacillus;s__Bacillus pumilus	Bacilli	Bacillales	Bacillaceae	Bacillus
Firmicutes	LT906438.1	Bacillus pumilus	NCTC10337	(====> =>)	16	SNV16236.1	Cluster 11059	True	3601456	3602541	+	3q15B00-i1	-	95.2	6.4e-73					RapA_[B._subtilis]	2.44e-29	28.297	94.2	SNV16241.1	3602558	3602701	+				SP(Sec/SPI)	0.752538	0.752538	0.00509	0.222989	0.019383	CS pos: 31-32. SQS-AQ. Pr: 0.1843	7770	chromosome			1408	c__Bacilli;o__Bacillales;f__Bacillaceae;g__Bacillus;s__Bacillus pumilus	Bacilli	Bacillales	Bacillaceae	Bacillus
Firmicutes	AP014928.1	Bacillus pumilus	TUAT1	(<= <====)	-4	BAT49298.1	Cluster 9877	False	2171802	2172902	-	3q15B00-i1	-	96.3	9.1e-82					RapA_[B._subtilis]	1.55e-33	25.824	96	smallORF28987	2171695	2171805	-	24	GGAGG	7	SP(Sec/SPI)	0.927594	0.927594	0.003696	0.045801	0.022909	CS pos: 25-26. LDA-ET. Pr: 0.3511	7907	chromosome			1408	c__Bacilli;o__Bacillales;f__Bacillaceae;g__Bacillus;s__Bacillus pumilus	Bacilli	Bacillales	Bacillaceae	Bacillus
Firmicutes	AP014928.1	Bacillus pumilus	TUAT1	(====> =>)	16	BAT50674.1	Cluster 11012	True	3481936	3483021	+	3q15B00-i1	-	95.2	2.1e-72					RapA_[B._subtilis]	1.03e-32	28.962	94.7	smallORF28998	3483038	3483190	+	16	GGAG	6	SP(Sec/SPI)	0.667168	0.667168	0.008742	0.290649	0.033441	CS pos: 34-35. AQS-QD. Pr: 0.3051	7909	chromosome			1408	c__Bacilli;o__Bacillales;f__Bacillaceae;g__Bacillus;s__Bacillus pumilus	Bacilli	Bacillales	Bacillaceae	Bacillus
Firmicutes	CP007436.1	Bacillus pumilus	MTCC B6033	(<= <====)	-4	AHL72014.1	Cluster 9864	True	2218038	2219138	-	3q15B00-i1	-	96.3	6.4e-82					RapA_[B._subtilis]	1.67e-33	25.824	96	smallORF16682	2217931	2218041	-	24	GGAGG	7	SP(Sec/SPI)	0.927594	0.927594	0.003696	0.045801	0.022909	CS pos: 25-26. LDA-ET. Pr: 0.3511	8995	chromosome			1408	c__Bacilli;o__Bacillales;f__Bacillaceae;g__Bacillus;s__Bacillus pumilus	Bacilli	Bacillales	Bacillaceae	Bacillus
Firmicutes	CP007436.1	Bacillus pumilus	MTCC B6033	(====> =>)	16	AHL73289.1	Cluster 11004	True	3496921	3498006	+	3q15B00-i1	-	95.2	8.2e-74					RapA_[B._subtilis]	9.08e-33	29.155	94.7	smallORF16691	3498023	3498175	+	16	GGAG	6	SP(Sec/SPI)	0.590525	0.590525	0.010575	0.382768	0.016133	CS pos: 31-32. SQS-AQ. Pr: 0.2008	8996	chromosome			1408	c__Bacilli;o__Bacillales;f__Bacillaceae;g__Bacillus;s__Bacillus pumilus	Bacilli	Bacillales	Bacillaceae	Bacillus
Firmicutes	CP010997.1	Bacillus pumilus	SH-B11	(====> =>)	-11	AMM88722.1	Cluster 7861	True	1430759	1431892	+	3q15B00-i1	-	98.4	1.4e-100					RapA_[B._subtilis]	1.37e-110	45.889	98.9	smallORF29426	1431882	1432019	+	20	AGGAG	11	SP(Sec/SPI)	0.826384	0.826384	0.005124	0.030206	0.138286	CS pos: 25-26. AFS-QN. Pr: 0.4361	9428	chromosome	intact(150)	1396699-1434865	1408	c__Bacilli;o__Bacillales;f__Bacillaceae;g__Bacillus;s__Bacillus pumilus	Bacilli	Bacillales	Bacillaceae	Bacillus
Firmicutes	CP010997.1	Bacillus pumilus	SH-B11	(<= <====)	-4	AMM89529.1	Cluster 9877	False	2258113	2259213	-	3q15B00-i1	-	96.3	9.1e-82					RapA_[B._subtilis]	1.55e-33	25.824	96	smallORF29436	2258006	2258116	-	24	GGAGG	7	SP(Sec/SPI)	0.927594	0.927594	0.003696	0.045801	0.022909	CS pos: 25-26. LDA-ET. Pr: 0.3511	9429	chromosome			1408	c__Bacilli;o__Bacillales;f__Bacillaceae;g__Bacillus;s__Bacillus pumilus	Bacilli	Bacillales	Bacillaceae	Bacillus
Firmicutes	CP010997.1	Bacillus pumilus	SH-B11	(====> =>)	18	AMM90812.1	Cluster 11013	True	3593324	3594409	+	3q15B00-i1	-	95.2	4.2e-74					RapA_[B._subtilis]	8.41e-34	29.121	94.2	smallORF29445	3594428	3594580	+	16	GGAG	8	SP(Sec/SPI)	0.667168	0.667168	0.008742	0.290649	0.033441	CS pos: 34-35. AQS-QD. Pr: 0.3051	9430	chromosome			1408	c__Bacilli;o__Bacillales;f__Bacillaceae;g__Bacillus;s__Bacillus pumilus	Bacilli	Bacillales	Bacillaceae	Bacillus
Firmicutes	CP011007.1	Bacillus pumilus	SH-B9	(====> =>)	-11	AMM96921.1	Cluster 7862	True	1248015	1249148	+	3q15B00-i1	-	98.4	4.3e-105					RapA_[B._subtilis]	1.55e-113	46.419	98.9	smallORF29543	1249138	1249275	+	14	GGGGG	10	SP(Sec/SPI)	0.936434	0.936434	0.004154	0.025642	0.03377	CS pos: 28-29. VTA-SH. Pr: 0.6763	9433	chromosome			1408	c__Bacilli;o__Bacillales;f__Bacillaceae;g__Bacillus;s__Bacillus pumilus	Bacilli	Bacillales	Bacillaceae	Bacillus
Firmicutes	CP011007.1	Bacillus pumilus	SH-B9	(====> =>)	-47	AMM96983.1	Cluster 7684	True	1309447	1310583	+	3q15B00-i1	-	99.2	2.9e-114					RapA_[B._subtilis]	3.82e-121	48.677	99.2	smallORF29525	1310537	1310707	+	16	GGAG	9	SP(Sec/SPI)	0.841118	0.841118	0.043738	0.024014	0.09113	CS pos: 37-38. ANA-DP. Pr: 0.8111	9434	chromosome			1408	c__Bacilli;o__Bacillales;f__Bacillaceae;g__Bacillus;s__Bacillus pumilus	Bacilli	Bacillales	Bacillaceae	Bacillus
Firmicutes	CP011007.1	Bacillus pumilus	SH-B9	(<= <====)	-4	AMM97833.1	Cluster 9879	True	2200558	2201658	-	3q15B00-i1	-	96.3	9.2e-80					RapA_[B._subtilis]	2.67e-31	25.683	96	smallORF29547	2200451	2200561	-	24	GGAGG	7	SP(Sec/SPI)	0.933431	0.933431	0.003465	0.04426	0.018844	CS pos: 25-26. LDA-ET. Pr: 0.3507	9435	chromosome			1408	c__Bacilli;o__Bacillales;f__Bacillaceae;g__Bacillus;s__Bacillus pumilus	Bacilli	Bacillales	Bacillaceae	Bacillus
Firmicutes	CP011007.1	Bacillus pumilus	SH-B9	(<= <====)	-11	AMM98411.1	Cluster 8351	True	2799200	2800327	-	3q15B00-i1	-	98.7	1.6e-123					RapA_[B._subtilis]	9.01e-133	50.402	98.7	smallORF29509	2799085	2799210	-	22	AGGAG	9	SP(Sec/SPI)	0.818585	0.818585	0.009838	0.139408	0.032169	CS pos: 28-29. TKS-DN. Pr: 0.4325	9437	chromosome			1408	c__Bacilli;o__Bacillales;f__Bacillaceae;g__Bacillus;s__Bacillus pumilus	Bacilli	Bacillales	Bacillaceae	Bacillus
Firmicutes	CP011007.1	Bacillus pumilus	SH-B9	(====> =>)	6	AMM99121.1	Cluster 10759	True	3530791	3531882	+	3q15B00-i1	-	95.8	5.9e-73					RapA_[B._subtilis]	4.07e-28	29.818	71.4	smallORF29558	3531889	3532032	+	16	GGAG	9	SP(Sec/SPI)	0.818202	0.818202	0.003299	0.147372	0.031127	CS pos: 34-35. AQS-QD. Pr: 0.2475	9438	chromosome			1408	c__Bacilli;o__Bacillales;f__Bacillaceae;g__Bacillus;s__Bacillus pumilus	Bacilli	Bacillales	Bacillaceae	Bacillus
Firmicutes	CP011109.1	Bacillus pumilus	C4	(====> =>)	-4	ANT55787.1	Cluster 8352	True	590239	591366	+	3q15B00-i1	-	97.1	7.9e-101					RapA_[B._subtilis]	5.75e-69	36.413	96.6	smallORF33020	591363	591485	+	23	GGAGG	4	SP(Sec/SPI)	0.411668	0.411668	0.002689	0.405467	0.180176	CS pos: 21-22. GWS-LD. Pr: 0.1470	9454	chromosome			1408	c__Bacilli;o__Bacillales;f__Bacillaceae;g__Bacillus;s__Bacillus pumilus	Bacilli	Bacillales	Bacillaceae	Bacillus
Firmicutes	CP011109.1	Bacillus pumilus	C4	(<= <====)	-4	ANT57189.1	Cluster 9864	False	2049475	2050575	-	3q15B00-i1	-	96.3	6.4e-82					RapA_[B._subtilis]	1.67e-33	25.824	96	smallORF33034	2049368	2049478	-	24	GGAGG	7	SP(Sec/SPI)	0.927594	0.927594	0.003696	0.045801	0.022909	CS pos: 25-26. LDA-ET. Pr: 0.3511	9455	chromosome			1408	c__Bacilli;o__Bacillales;f__Bacillaceae;g__Bacillus;s__Bacillus pumilus	Bacilli	Bacillales	Bacillaceae	Bacillus
Firmicutes	CP011109.1	Bacillus pumilus	C4	(====> =>)	16	ANT58402.1	Cluster 11010	False	3319372	3320457	+	3q15B00-i1	-	95.2	1.2e-72					RapA_[B._subtilis]	2.29e-33	29.121	94.2	smallORF33045	3320474	3320626	+	16	GGAG	6	SP(Sec/SPI)	0.667168	0.667168	0.008742	0.290649	0.033441	CS pos: 34-35. AQS-QD. Pr: 0.3051	9456	chromosome			1408	c__Bacilli;o__Bacillales;f__Bacillaceae;g__Bacillus;s__Bacillus pumilus	Bacilli	Bacillales	Bacillaceae	Bacillus
Firmicutes	CP016784.1	Bacillus pumilus	PDSLzg-1	(====> =>)	-4	AOC56212.1	Cluster 9883	True	968767	969867	+	3q15B00-i1	-	96.3	6.6e-81					RapA_[B._subtilis]	2.2e-32	25.824	96	smallORF34154	969864	969974	+	24	GGAGG	7	SP(Sec/SPI)	0.931408	0.931408	0.003517	0.044255	0.020819	CS pos: 25-26. LDA-ET. Pr: 0.3530	10096	chromosome			1408	c__Bacilli;o__Bacillales;f__Bacillaceae;g__Bacillus;s__Bacillus pumilus	Bacilli	Bacillales	Bacillaceae	Bacillus
Firmicutes	CP016784.1	Bacillus pumilus	PDSLzg-1	(<= <====)	-47	AOC57064.1	Cluster 7691	True	1848793	1849929	-	3q15B00-i1	-	99.2	1.9e-114					RapA_[B._subtilis]	3.71e-122	48.942	99.2	smallORF34135	1848669	1848839	-	16	GGAG	9	SP(Sec/SPI)	0.472261	0.472261	0.038109	0.158483	0.331147	CS pos: 35-36. AAA-NT. Pr: 0.2818	10097	chromosome			1408	c__Bacilli;o__Bacillales;f__Bacillaceae;g__Bacillus;s__Bacillus pumilus	Bacilli	Bacillales	Bacillaceae	Bacillus
Firmicutes	CP016784.1	Bacillus pumilus	PDSLzg-1	(<= <====)	-11	AOC57120.1	Cluster 7865	True	1903963	1905096	-	3q15B00-i1	-	98.4	9.4e-105					RapA_[B._subtilis]	1.86e-113	46.684	98.9	smallORF34145	1903836	1903973	-	14	GGGGG	10	SP(Sec/SPI)	0.949432	0.949432	0.003871	0.020533	0.026163	CS pos: 28-29. VTA-SH. Pr: 0.7017	10098	chromosome			1408	c__Bacilli;o__Bacillales;f__Bacillaceae;g__Bacillus;s__Bacillus pumilus	Bacilli	Bacillales	Bacillaceae	Bacillus
Firmicutes	CP016784.1	Bacillus pumilus	PDSLzg-1	(<= <====)	16	AOC58350.1	Cluster 11015	True	3340321	3341406	-	3q15B00-i1	-	95.2	2.8e-73					RapA_[B._subtilis]	2.56e-29	28.297	94.2	smallORF34158	3340161	3340304	-	16	GGAG	6	SP(Sec/SPI)	0.716323	0.716323	0.004538	0.254891	0.024248	CS pos: 34-35. AQS-QD. Pr: 0.1971	10099	chromosome			1408	c__Bacilli;o__Bacillales;f__Bacillaceae;g__Bacillus;s__Bacillus pumilus	Bacilli	Bacillales	Bacillaceae	Bacillus
Firmicutes	CP027034.1	Bacillus pumilus	150a	(====> =>)	-47	AVI40620.1	Cluster 7667	False	1248426	1249562	+	3q15B00-i1	-	99.2	9.7e-114					RapA_[B._subtilis]	1.26e-120	48.677	99.2	smallORF59676	1249516	1249686	+	16	GGAG	9	SP(Sec/SPI)	0.865689	0.865689	0.035031	0.018458	0.080822	CS pos: 37-38. ANA-DP. Pr: 0.8485	11279	chromosome			1408	c__Bacilli;o__Bacillales;f__Bacillaceae;g__Bacillus;s__Bacillus pumilus	Bacilli	Bacillales	Bacillaceae	Bacillus
Firmicutes	CP027034.1	Bacillus pumilus	150a	(====> =>)	0	AVI41091.1	Cluster 9558	True	1729204	1730313	+	3q15B00-i1	-	97.1	6e-76					RapA_[B._subtilis]	1.07e-41	29.894	97.9	smallORF59710	1730314	1730448	+	22	AGGAG	8	SP(Sec/SPI)	0.685367	0.685367	0.003804	0.068807	0.242023	CS pos: 28-29. IQP-QH. Pr: 0.1393	11280	chromosome			1408	c__Bacilli;o__Bacillales;f__Bacillaceae;g__Bacillus;s__Bacillus pumilus	Bacilli	Bacillales	Bacillaceae	Bacillus
Firmicutes	CP027034.1	Bacillus pumilus	150a	(<= <====)	-4	AVI41559.1	Cluster 9855	False	2203328	2204428	-	3q15B00-i1	-	96.3	9.1e-79					RapA_[B._subtilis]	3.85e-31	25.683	96	smallORF59704	2203221	2203331	-	24	GGAGG	7	SP(Sec/SPI)	0.929789	0.929789	0.003652	0.045639	0.02092	CS pos: 25-26. LDA-ET. Pr: 0.3489	11281	chromosome			1408	c__Bacilli;o__Bacillales;f__Bacillaceae;g__Bacillus;s__Bacillus pumilus	Bacilli	Bacillales	Bacillaceae	Bacillus
Firmicutes	CP027034.1	Bacillus pumilus	150a	(====> =>)	16	AVI42796.1	Cluster 11029	True	3489131	3490216	+	3q15B00-i1	-	95.2	5.8e-73					RapA_[B._subtilis]	1.28e-28	30.182	71.4	smallORF59717	3490233	3490376	+	16	GGAG	6	SP(Sec/SPI)	0.643973	0.643973	0.004698	0.337107	0.014221	CS pos: 34-35. AQS-QD. Pr: 0.1487	11282	chromosome			1408	c__Bacilli;o__Bacillales;f__Bacillaceae;g__Bacillus;s__Bacillus pumilus	Bacilli	Bacillales	Bacillaceae	Bacillus
Firmicutes	CP027116.1	Bacillus pumilus	145	(====> =>)	-38	AVM23327.1	Cluster 7171	True	1111818	1112966	+	3ulqA00-i1	-	97.7	4e-93					RapA_[B._subtilis]	3.24e-50	32.615	95.5	smallORF58655	1112929	1113051	+	27	AGGAGG	9	SP(Sec/SPI)	0.723956	0.723956	0.00223	0.120801	0.153013	CS pos: 27-28. VEK-TE. Pr: 0.2061	11286	chromosome			1408	c__Bacilli;o__Bacillales;f__Bacillaceae;g__Bacillus;s__Bacillus pumilus	Bacilli	Bacillales	Bacillaceae	Bacillus
Firmicutes	CP027116.1	Bacillus pumilus	145	(====> =>)	-47	AVM23517.1	Cluster 7720	True	1306851	1307987	+	3q15B00-i1	-	99.2	1.1e-113					RapA_[B._subtilis]	1.18e-119	48.413	99.2	smallORF58640	1307941	1308111	+	16	GGAG	9	SP(Sec/SPI)	0.567926	0.567926	0.043649	0.11191	0.276515	CS pos: 35-36. AAA-NT. Pr: 0.3718	11288	chromosome			1408	c__Bacilli;o__Bacillales;f__Bacillaceae;g__Bacillus;s__Bacillus pumilus	Bacilli	Bacillales	Bacillaceae	Bacillus
Firmicutes	CP027116.1	Bacillus pumilus	145	(<= <====)	0	AVM24352.1	Cluster 9327	True	2147008	2148120	-	3q15B00-i1	-	97.6	3.3e-79					RapA_[B._subtilis]	2.2e-41	31.135	97.9	smallORF58665	2146873	2147007	-	22	AGGAG	8	SP(Sec/SPI)	0.70267	0.70267	0.003056	0.073022	0.221253	CS pos: 28-29. IQP-QH. Pr: 0.1385	11289	chromosome			1408	c__Bacilli;o__Bacillales;f__Bacillaceae;g__Bacillus;s__Bacillus pumilus	Bacilli	Bacillales	Bacillaceae	Bacillus
Firmicutes	CP027116.1	Bacillus pumilus	145	(<= <====)	-4	AVM24552.1	Cluster 9899	True	2334410	2335510	-	3q15B00-i1	-	96.3	2.8e-81					RapA_[B._subtilis]	8.61e-33	26.099	96	smallORF58659	2334303	2334413	-	24	GGAGG	7	SP(Sec/SPI)	0.931408	0.931408	0.003517	0.044255	0.020819	CS pos: 25-26. LDA-ET. Pr: 0.3530	11290	chromosome			1408	c__Bacilli;o__Bacillales;f__Bacillaceae;g__Bacillus;s__Bacillus pumilus	Bacilli	Bacillales	Bacillaceae	Bacillus
Firmicutes	CP027116.1	Bacillus pumilus	145	(====> =>)	3	AVM25868.1	Cluster 10767	True	3690069	3691160	+	3q15B00-i1	-	95.8	2.5e-72					RapA_[B._subtilis]	7.12e-28	29.818	71.4	smallORF58672	3691164	3691316	+	16	GGAG	6	SP(Sec/SPI)	0.910507	0.910507	0.002525	0.076447	0.010521	CS pos: 23-24. IEA-SI. Pr: 0.7726	11292	chromosome			1408	c__Bacilli;o__Bacillales;f__Bacillaceae;g__Bacillus;s__Bacillus pumilus	Bacilli	Bacillales	Bacillaceae	Bacillus
Firmicutes	CP029464.1	Bacillus pumilus	ZB201701	(====> =>)	-47	AZV52033.1	Cluster 7691	False	480861	481997	+	3q15B00-i1	-	99.2	1.9e-114					RapA_[B._subtilis]	3.71e-122	48.942	99.2	smallORF64360	481951	482121	+	16	GGAG	9	SP(Sec/SPI)	0.842856	0.842856	0.041578	0.024144	0.091422	CS pos: 37-38. ANA-DP. Pr: 0.8101	11507	chromosome			1408	c__Bacilli;o__Bacillales;f__Bacillaceae;g__Bacillus;s__Bacillus pumilus	Bacilli	Bacillales	Bacillaceae	Bacillus
Firmicutes	CP029464.1	Bacillus pumilus	ZB201701	(<= <====)	-4	AZV52905.1	Cluster 9883	False	1373829	1374929	-	3q15B00-i1	-	96.3	6.6e-81					RapA_[B._subtilis]	2.2e-32	25.824	96	smallORF64387	1373722	1373832	-	24	GGAGG	7	SP(Sec/SPI)	0.931408	0.931408	0.003517	0.044255	0.020819	CS pos: 25-26. LDA-ET. Pr: 0.3530	11508	chromosome			1408	c__Bacilli;o__Bacillales;f__Bacillaceae;g__Bacillus;s__Bacillus pumilus	Bacilli	Bacillales	Bacillaceae	Bacillus
Firmicutes	CP029464.1	Bacillus pumilus	ZB201701	(====> =>)	16	AZV54109.1	Cluster 11030	True	2616939	2618024	+	3q15B00-i1	-	95.2	4.9e-73					RapA_[B._subtilis]	7.68e-29	28.022	94.2	smallORF64395	2618041	2618184	+	16	GGAG	6	SP(Sec/SPI)	0.716323	0.716323	0.004538	0.254891	0.024248	CS pos: 34-35. AQS-QD. Pr: 0.1971	11509	chromosome			1408	c__Bacilli;o__Bacillales;f__Bacillaceae;g__Bacillus;s__Bacillus pumilus	Bacilli	Bacillales	Bacillaceae	Bacillus
Firmicutes	CP029464.1	Bacillus pumilus	ZB201701	(====> =>)	-4	AZV54938.1	Cluster 8383	True	3592083	3593210	+	3q15B00-i1	-	97.1	6.5e-101					RapA_[B._subtilis]	4.18e-68	36.141	96.6	smallORF64382	3593207	3593329	+	23	GGAGG	4	SP(Sec/SPI)	0.410397	0.410397	0.002862	0.377257	0.209484	CS pos: 21-22. GWS-LD. Pr: 0.1257	11510	chromosome			1408	c__Bacilli;o__Bacillales;f__Bacillaceae;g__Bacillus;s__Bacillus pumilus	Bacilli	Bacillales	Bacillaceae	Bacillus
Firmicutes	CP047089.1	Bacillus pumilus	SF-4	(<= <====)	16	QHQ74766.1	Cluster 11029	False	236799	237884	-	3q15B00-i1	-	95.2	5.8e-73					RapA_[B._subtilis]	1.28e-28	30.182	71.4	smallORF84703	236639	236782	-	16	GGAG	6	SP(Sec/SPI)	0.643973	0.643973	0.004698	0.337107	0.014221	CS pos: 34-35. AQS-QD. Pr: 0.1487	13185	chromosome			1408	c__Bacilli;o__Bacillales;f__Bacillaceae;g__Bacillus;s__Bacillus pumilus	Bacilli	Bacillales	Bacillaceae	Bacillus
Firmicutes	CP047089.1	Bacillus pumilus	SF-4	(<= <====)	-47	QHQ77268.1	Cluster 7667	False	2948157	2949293	-	3q15B00-i1	-	99.2	9.7e-114					RapA_[B._subtilis]	1.26e-120	48.677	99.2	smallORF84664	2948033	2948203	-	16	GGAG	9	SP(Sec/SPI)	0.865689	0.865689	0.035031	0.018458	0.080822	CS pos: 37-38. ANA-DP. Pr: 0.8485	13186	chromosome			1408	c__Bacilli;o__Bacillales;f__Bacillaceae;g__Bacillus;s__Bacillus pumilus	Bacilli	Bacillales	Bacillaceae	Bacillus
Firmicutes	CP047089.1	Bacillus pumilus	SF-4	(<= <====)	-4	QHQ77397.1	Cluster 9912	True	3073579	3074679	-	3q15B00-i1	-	96.3	1e-78					RapA_[B._subtilis]	2.2e-31	25.683	96	smallORF84697	3073472	3073582	-	24	GGAGG	7	SP(Sec/SPI)	0.929789	0.929789	0.003652	0.045639	0.02092	CS pos: 25-26. LDA-ET. Pr: 0.3489	13187	chromosome			1408	c__Bacilli;o__Bacillales;f__Bacillaceae;g__Bacillus;s__Bacillus pumilus	Bacilli	Bacillales	Bacillaceae	Bacillus
Firmicutes	CP054310.1	Bacillus pumilus	3-19	(<= <====)	16	QKN77078.1	Cluster 11005	False	789962	791047	-	3q15B00-i1	-	95.5	7.6e-73					RapA_[B._subtilis]	4.69e-29	27.913	95.5	smallORF17615	789802	789945	-	16	GGAG	6	SP(Sec/SPI)	0.716323	0.716323	0.004538	0.254891	0.024248	CS pos: 34-35. AQS-QD. Pr: 0.1971	13664	chromosome			1408	c__Bacilli;o__Bacillales;f__Bacillaceae;g__Bacillus;s__Bacillus pumilus	Bacilli	Bacillales	Bacillaceae	Bacillus
Firmicutes	CP054310.1	Bacillus pumilus	3-19	(====> =>)	-4	QKN78204.1	Cluster 9866	False	2012370	2013470	+	3q15B00-i1	-	96.3	3.7e-80					RapA_[B._subtilis]	4.61e-32	25.824	96	smallORF17611	2013467	2013577	+	24	GGAGG	7	SP(Sec/SPI)	0.931408	0.931408	0.003517	0.044255	0.020819	CS pos: 25-26. LDA-ET. Pr: 0.3530	13665	chromosome			1408	c__Bacilli;o__Bacillales;f__Bacillaceae;g__Bacillus;s__Bacillus pumilus	Bacilli	Bacillales	Bacillaceae	Bacillus
Firmicutes	CP054310.1	Bacillus pumilus	3-19	(<= <====)	-47	QKN79058.1	Cluster 7677	False	2945061	2946197	-	3q15B00-i1	-	99.2	6.1e-114					RapA_[B._subtilis]	4.59e-121	48.677	99.2	smallORF17590	2944937	2945107	-	16	GGAG	9	SP(Sec/SPI)	0.842856	0.842856	0.041578	0.024144	0.091422	CS pos: 37-38. ANA-DP. Pr: 0.8101	13666	chromosome			1408	c__Bacilli;o__Bacillales;f__Bacillaceae;g__Bacillus;s__Bacillus pumilus	Bacilli	Bacillales	Bacillaceae	Bacillus
Firmicutes	CP054310.1	Bacillus pumilus	3-19	(<= <====)	-11	QKN79107.1	Cluster 7859	False	3001746	3002879	-	3q15B00-i1	-	98.4	1.4e-104					RapA_[B._subtilis]	1.03e-112	46.419	98.9	smallORF17601	3001619	3001756	-	14	GGGGG	10	SP(Sec/SPI)	0.949432	0.949432	0.003871	0.020533	0.026163	CS pos: 28-29. VTA-SH. Pr: 0.7017	13667	chromosome			1408	c__Bacilli;o__Bacillales;f__Bacillaceae;g__Bacillus;s__Bacillus pumilus	Bacilli	Bacillales	Bacillaceae	Bacillus
Firmicutes	CP058911.1	Bacillus pumilus	7P	(====> =>)	16	QLI43831.1	Cluster 11005	True	912787	913872	+	3q15B00-i1	-	95.5	7.6e-73					RapA_[B._subtilis]	4.69e-29	27.913	95.5	smallORF17219	913889	914032	+	16	GGAG	6	SP(Sec/SPI)	0.716323	0.716323	0.004538	0.254891	0.024248	CS pos: 34-35. AQS-QD. Pr: 0.1971	13744	chromosome			1408	c__Bacilli;o__Bacillales;f__Bacillaceae;g__Bacillus;s__Bacillus pumilus	Bacilli	Bacillales	Bacillaceae	Bacillus
Firmicutes	CP058911.1	Bacillus pumilus	7P	(====> =>)	-11	QLI44942.1	Cluster 7859	True	2310731	2311864	+	3q15B00-i1	-	98.4	1.4e-104					RapA_[B._subtilis]	1.03e-112	46.419	98.9	smallORF17206	2311854	2311991	+	14	GGGGG	10	SP(Sec/SPI)	0.949432	0.949432	0.003871	0.020533	0.026163	CS pos: 28-29. VTA-SH. Pr: 0.7017	13745	chromosome			1408	c__Bacilli;o__Bacillales;f__Bacillaceae;g__Bacillus;s__Bacillus pumilus	Bacilli	Bacillales	Bacillaceae	Bacillus
Firmicutes	CP058911.1	Bacillus pumilus	7P	(====> =>)	-47	QLI44992.1	Cluster 7677	True	2367413	2368549	+	3q15B00-i1	-	99.2	6.1e-114					RapA_[B._subtilis]	4.59e-121	48.677	99.2	smallORF17192	2368503	2368673	+	16	GGAG	9	SP(Sec/SPI)	0.842856	0.842856	0.041578	0.024144	0.091422	CS pos: 37-38. ANA-DP. Pr: 0.8101	13746	chromosome			1408	c__Bacilli;o__Bacillales;f__Bacillaceae;g__Bacillus;s__Bacillus pumilus	Bacilli	Bacillales	Bacillaceae	Bacillus
Firmicutes	CP058911.1	Bacillus pumilus	7P	(<= <====)	-4	QLI45832.1	Cluster 9866	True	3300093	3301193	-	3q15B00-i1	-	96.3	3.7e-80					RapA_[B._subtilis]	4.61e-32	25.824	96	smallORF17211	3299986	3300096	-	24	GGAGG	7	SP(Sec/SPI)	0.931408	0.931408	0.003517	0.044255	0.020819	CS pos: 25-26. LDA-ET. Pr: 0.3530	13747	chromosome			1408	c__Bacilli;o__Bacillales;f__Bacillaceae;g__Bacillus;s__Bacillus pumilus	Bacilli	Bacillales	Bacillaceae	Bacillus
Firmicutes	CP058951.1	Bacillus pumilus	UAMX	(====> =>)	-4	QLI77721.1	Cluster 9915	True	1500422	1501522	+	3q15B00-i1	-	96.3	5.7e-80					RapA_[B._subtilis]	2.39e-31	25.683	96	smallORF92069	1501519	1501629	+	24	GGAGG	7	SP(Sec/SPI)	0.933431	0.933431	0.003465	0.04426	0.018844	CS pos: 25-26. LDA-ET. Pr: 0.3507	13749	chromosome			1408	c__Bacilli;o__Bacillales;f__Bacillaceae;g__Bacillus;s__Bacillus pumilus	Bacilli	Bacillales	Bacillaceae	Bacillus
Firmicutes	CP058951.1	Bacillus pumilus	UAMX	(<= <====)	-47	QLI78635.1	Cluster 7749	True	2438007	2439143	-	3q15B00-i1	-	99.2	3e-114					RapA_[B._subtilis]	3.14e-121	48.677	99.2	smallORF92043	2437883	2438053	-	16	GGAG	9	SP(Sec/SPI)	0.831539	0.831539	0.045992	0.023385	0.099084	CS pos: 37-38. ANA-DP. Pr: 0.8038	13750	chromosome			1408	c__Bacilli;o__Bacillales;f__Bacillaceae;g__Bacillus;s__Bacillus pumilus	Bacilli	Bacillales	Bacillaceae	Bacillus
Firmicutes	CP058951.1	Bacillus pumilus	UAMX	(<= <====)	-11	QLI78695.1	Cluster 7896	True	2500274	2501407	-	3q15B00-i1	-	98.4	9.7e-105					RapA_[B._subtilis]	1.97e-113	46.419	98.9	smallORF92055	2500147	2500284	-	14	GGGGG	10	SP(Sec/SPI)	0.93981	0.93981	0.003841	0.027037	0.029312	CS pos: 28-29. VTA-SH. Pr: 0.6826	13751	chromosome			1408	c__Bacilli;o__Bacillales;f__Bacillaceae;g__Bacillus;s__Bacillus pumilus	Bacilli	Bacillales	Bacillaceae	Bacillus
Firmicutes	CP058951.1	Bacillus pumilus	UAMX	(<= <====)	-4	QLI79421.1	Cluster 8407	True	3303634	3304761	-	3q15B00-i1	-	97.1	3.4e-100					RapA_[B._subtilis]	8.8e-70	36.685	96.6	smallORF92063	3303515	3303637	-	23	GGAGG	4	SP(Sec/SPI)	0.386028	0.386028	0.00268	0.364653	0.246638	CS pos: 28-29. ITS-NT. Pr: 0.0970	13752	chromosome			1408	c__Bacilli;o__Bacillales;f__Bacillaceae;g__Bacillus;s__Bacillus pumilus	Bacilli	Bacillales	Bacillaceae	Bacillus
Firmicutes	CP060799.1	Bacillus pumilus	ONU 554	(====> =>)	-11	QNP17477.1	Cluster 7899	True	1176340	1177473	+	3q15B00-i1	-	98.4	3.4e-106					RapA_[B._subtilis]	4.52e-111	46.154	98.9	smallORF94384	1177463	1177594	+	16	GGAG	9	SP(Sec/SPI)	0.873081	0.873081	0.002197	0.07627	0.048452	CS pos: 24-25. VSS-ND. Pr: 0.4173	13852	chromosome			1408	c__Bacilli;o__Bacillales;f__Bacillaceae;g__Bacillus;s__Bacillus pumilus	Bacilli	Bacillales	Bacillaceae	Bacillus
Firmicutes	CP060799.1	Bacillus pumilus	ONU 554	(====> =>)	-47	QNP17530.1	Cluster 7752	True	1231339	1232475	+	3q15B00-i1	-	99.2	5.7e-114					RapA_[B._subtilis]	1.26e-120	48.677	99.2	smallORF94370	1232429	1232599	+	16	GGAG	9	SP(Sec/SPI)	0.842856	0.842856	0.041578	0.024144	0.091422	CS pos: 37-38. ANA-DP. Pr: 0.8101	13853	chromosome			1408	c__Bacilli;o__Bacillales;f__Bacillaceae;g__Bacillus;s__Bacillus pumilus	Bacilli	Bacillales	Bacillaceae	Bacillus
Firmicutes	CP060799.1	Bacillus pumilus	ONU 554	(<= <====)	-4	QNP15001.1	Cluster 9883	False	2114244	2115344	-	3q15B00-i1	-	96.3	6.6e-81					RapA_[B._subtilis]	2.2e-32	25.824	96	smallORF94390	2114137	2114247	-	24	GGAGG	7	SP(Sec/SPI)	0.931408	0.931408	0.003517	0.044255	0.020819	CS pos: 25-26. LDA-ET. Pr: 0.3530	13854	chromosome			1408	c__Bacilli;o__Bacillales;f__Bacillaceae;g__Bacillus;s__Bacillus pumilus	Bacilli	Bacillales	Bacillaceae	Bacillus
Firmicutes	CP060799.1	Bacillus pumilus	ONU 554	(====> =>)	16	QNP16257.1	Cluster 11037	True	3393368	3394453	+	3q15B00-i1	-	95.2	4.3e-73					RapA_[B._subtilis]	1.27e-28	28.022	94.2	smallORF94398	3394470	3394613	+	16	GGAG	6	SP(Sec/SPI)	0.716323	0.716323	0.004538	0.254891	0.024248	CS pos: 34-35. AQS-QD. Pr: 0.1971	13855	chromosome			1408	c__Bacilli;o__Bacillales;f__Bacillaceae;g__Bacillus;s__Bacillus pumilus	Bacilli	Bacillales	Bacillaceae	Bacillus
Firmicutes	CP060800.1	Bacillus pumilus	ONU 554	(<= <====)	-4	QNP18309.1	Cluster 10133	True	21792	22889	-	3q15B00-i1	-	97.1	8.7e-61					RapA_[B._subtilis]	3.19e-27	26.579	94.8	smallORF94435	21670	21795	-	24	GGAGG	7	SP(Sec/SPI)	0.770161	0.770161	0.005759	0.189921	0.034159	CS pos: 26-27. VQQ-AS. Pr: 0.2066	13856	plasmid			1408	c__Bacilli;o__Bacillales;f__Bacillaceae;g__Bacillus;s__Bacillus pumilus	Bacilli	Bacillales	Bacillaceae	Bacillus
Firmicutes	CP081199.1	Bacillus pumilus	EB130	(====> =>)	-47	QZD59484.1	Cluster 7691	False	34366	35502	+	3q15B00-i1	-	99.2	1.9e-114					RapA_[B._subtilis]	3.71e-122	48.942	99.2	smallORF118175	35456	35626	+	16	GGAG	9	SP(Sec/SPI)	0.842856	0.842856	0.041578	0.024144	0.091422	CS pos: 37-38. ANA-DP. Pr: 0.8101	14948	chromosome			1408	c__Bacilli;o__Bacillales;f__Bacillaceae;g__Bacillus;s__Bacillus pumilus	Bacilli	Bacillales	Bacillaceae	Bacillus
Firmicutes	CP081199.1	Bacillus pumilus	EB130	(<= <====)	-4	QZD60285.1	Cluster 9883	False	928838	929938	-	3q15B00-i1	-	96.3	6.6e-81					RapA_[B._subtilis]	2.2e-32	25.824	96	smallORF118193	928731	928841	-	24	GGAGG	7	SP(Sec/SPI)	0.931408	0.931408	0.003517	0.044255	0.020819	CS pos: 25-26. LDA-ET. Pr: 0.3530	14949	chromosome			1408	c__Bacilli;o__Bacillales;f__Bacillaceae;g__Bacillus;s__Bacillus pumilus	Bacilli	Bacillales	Bacillaceae	Bacillus
Firmicutes	CP081199.1	Bacillus pumilus	EB130	(====> =>)	16	QZD58317.1	Cluster 11037	False	2184290	2185375	+	3q15B00-i1	-	95.2	4.3e-73					RapA_[B._subtilis]	1.27e-28	28.022	94.2	smallORF118200	2185392	2185535	+	16	GGAG	6	SP(Sec/SPI)	0.716323	0.716323	0.004538	0.254891	0.024248	CS pos: 34-35. AQS-QD. Pr: 0.1971	14950	chromosome			1408	c__Bacilli;o__Bacillales;f__Bacillaceae;g__Bacillus;s__Bacillus pumilus	Bacilli	Bacillales	Bacillaceae	Bacillus
Firmicutes	CP081199.1	Bacillus pumilus	EB130	(====> =>)	-11	QZD59436.1	Cluster 7886	False	3591701	3592834	+	3q15B00-i1	-	98.4	4.1e-104					RapA_[B._subtilis]	2.27e-112	46.154	98.9	smallORF118189	3592824	3592961	+	14	GGGGG	10	SP(Sec/SPI)	0.949432	0.949432	0.003871	0.020533	0.026163	CS pos: 28-29. VTA-SH. Pr: 0.7017	14951	chromosome			1408	c__Bacilli;o__Bacillales;f__Bacillaceae;g__Bacillus;s__Bacillus pumilus	Bacilli	Bacillales	Bacillaceae	Bacillus
Firmicutes	CP084711.1	Bacillus pumilus	AR03	(====> =>)	-11	UCZ72036.1	Cluster 7859	False	1192494	1193627	+	3q15B00-i1	-	98.4	1.4e-104					RapA_[B._subtilis]	1.03e-112	46.419	98.9	smallORF122531	1193617	1193754	+	14	GGGGG	10	SP(Sec/SPI)	0.949432	0.949432	0.003871	0.020533	0.026163	CS pos: 28-29. VTA-SH. Pr: 0.7017	15203	chromosome			1408	c__Bacilli;o__Bacillales;f__Bacillaceae;g__Bacillus;s__Bacillus pumilus	Bacilli	Bacillales	Bacillaceae	Bacillus
Firmicutes	CP084711.1	Bacillus pumilus	AR03	(====> =>)	-47	UCZ72093.1	Cluster 7691	False	1247464	1248600	+	3q15B00-i1	-	99.2	1.9e-114					RapA_[B._subtilis]	3.71e-122	48.942	99.2	smallORF122516	1248554	1248724	+	16	GGAG	9	SP(Sec/SPI)	0.472261	0.472261	0.038109	0.158483	0.331147	CS pos: 35-36. AAA-NT. Pr: 0.2818	15204	chromosome			1408	c__Bacilli;o__Bacillales;f__Bacillaceae;g__Bacillus;s__Bacillus pumilus	Bacilli	Bacillales	Bacillaceae	Bacillus
Firmicutes	CP084711.1	Bacillus pumilus	AR03	(<= <====)	-4	UCZ69555.1	Cluster 9883	False	2145877	2146977	-	3q15B00-i1	-	96.3	6.6e-81					RapA_[B._subtilis]	2.2e-32	25.824	96	smallORF122536	2145770	2145880	-	24	GGAGG	7	SP(Sec/SPI)	0.931408	0.931408	0.003517	0.044255	0.020819	CS pos: 25-26. LDA-ET. Pr: 0.3530	15205	chromosome			1408	c__Bacilli;o__Bacillales;f__Bacillaceae;g__Bacillus;s__Bacillus pumilus	Bacilli	Bacillales	Bacillaceae	Bacillus
Firmicutes	CP084711.1	Bacillus pumilus	AR03	(====> =>)	16	UCZ70760.1	Cluster 11037	False	3396956	3398041	+	3q15B00-i1	-	95.2	4.3e-73					RapA_[B._subtilis]	1.27e-28	28.022	94.2	smallORF122544	3398058	3398201	+	16	GGAG	6	SP(Sec/SPI)	0.716323	0.716323	0.004538	0.254891	0.024248	CS pos: 34-35. AQS-QD. Pr: 0.1971	15206	chromosome			1408	c__Bacilli;o__Bacillales;f__Bacillaceae;g__Bacillus;s__Bacillus pumilus	Bacilli	Bacillales	Bacillaceae	Bacillus
Firmicutes	CP085037.1	Bacillus pumilus	BIM B-171	(====> =>)	-11	UDF17786.1	Cluster 7908	True	1249102	1250235	+	3q15B00-i1	-	98.4	3.8e-104					RapA_[B._subtilis]	2.73e-113	46.684	98.9	smallORF122615	1250225	1250362	+	14	GGGGG	10	SP(Sec/SPI)	0.936434	0.936434	0.004154	0.025642	0.03377	CS pos: 28-29. VTA-SH. Pr: 0.6763	15210	chromosome			1408	c__Bacilli;o__Bacillales;f__Bacillaceae;g__Bacillus;s__Bacillus pumilus	Bacilli	Bacillales	Bacillaceae	Bacillus
Firmicutes	CP085037.1	Bacillus pumilus	BIM B-171	(<= <====)	-4	UDF15071.1	Cluster 9930	True	2206768	2207868	-	3q15B00-i1	-	96.3	2.1e-79					RapA_[B._subtilis]	4.04e-31	25.683	96	smallORF122630	2206661	2206771	-	24	GGAGG	7	SP(Sec/SPI)	0.933431	0.933431	0.003465	0.04426	0.018844	CS pos: 25-26. LDA-ET. Pr: 0.3507	15211	chromosome			1408	c__Bacilli;o__Bacillales;f__Bacillaceae;g__Bacillus;s__Bacillus pumilus	Bacilli	Bacillales	Bacillaceae	Bacillus
Firmicutes	CP085037.1	Bacillus pumilus	BIM B-171	(<= <====)	-4	UDF15222.1	Cluster 9672	True	2346962	2348068	-	3q15B00-i1	-	96	7.5e-88					RapA_[B._subtilis]	2.09e-41	28.378	96.3	smallORF122621	2346849	2346965	-	27	AGGAGG	7	SP(Sec/SPI)	0.85883	0.85883	0.002558	0.069565	0.069047	CS pos: 25-26. INS-SN. Pr: 0.4941	15212	chromosome			1408	c__Bacilli;o__Bacillales;f__Bacillaceae;g__Bacillus;s__Bacillus pumilus	Bacilli	Bacillales	Bacillaceae	Bacillus
Firmicutes	CP085037.1	Bacillus pumilus	BIM B-171	(====> =>)	16	UDF16441.1	Cluster 11046	True	3563767	3564852	+	3q15B00-i1	-	95.2	7.5e-73					RapA_[B._subtilis]	9.97e-29	28.022	94.2	smallORF122636	3564869	3565012	+	16	GGAG	6	SP(Sec/SPI)	0.752538	0.752538	0.00509	0.222989	0.019383	CS pos: 31-32. SQS-AQ. Pr: 0.1843	15213	chromosome			1408	c__Bacilli;o__Bacillales;f__Bacillaceae;g__Bacillus;s__Bacillus pumilus	Bacilli	Bacillales	Bacillaceae	Bacillus
Firmicutes	CP101833.1	Bacillus pumilus	NDY-10	(<= <====)	-4	UUD41365.1	Cluster 9941	True	2157507	2158607	-	3q15B00-i1	-	96.3	3.9e-81					RapA_[B._subtilis]	8.75e-32	25.549	96	smallORF147915	2157400	2157510	-	24	GGAGG	7	SP(Sec/SPI)	0.914419	0.914419	0.003755	0.047337	0.034489	CS pos: 25-26. LDA-EM. Pr: 0.2576	16002	chromosome			1408	c__Bacilli;o__Bacillales;f__Bacillaceae;g__Bacillus;s__Bacillus pumilus	Bacilli	Bacillales	Bacillaceae	Bacillus
Firmicutes	CP101834.1	Bacillus pumilus	NDY-10	(====> =>)	-4	UUD44639.1	Cluster 9579	True	72478	73587	+	3q15B00-i1	-	96.8	3.8e-69					RapA_[B._subtilis]	1.29e-25	25.613	96.2	smallORF147955	73584	73700	+	24	GGAGG	7	SP(Sec/SPI)	0.547083	0.547083	0.007836	0.06743	0.377651	CS pos: 23-24. TNA-YL. Pr: 0.2203	16004	plasmid			1408	c__Bacilli;o__Bacillales;f__Bacillaceae;g__Bacillus;s__Bacillus pumilus	Bacilli	Bacillales	Bacillaceae	Bacillus
Firmicutes	LT906438.1	Bacillus pumilus	NCTC10337	(<= <====)	-59	SNV11668.1	Cluster 6723	True	2894391	2895557	-	AimR-TPR	-	98.4	1.5e-23									SNV11662.1	2894315	2894449	-				SP(Sec/SPI)	0.829326	0.829326	0.002835	0.123092	0.044748	CS pos: 23-24. TEG-ST. Pr: 0.2781	7769	chromosome	intact(150)	2790850-2930912	1408	c__Bacilli;o__Bacillales;f__Bacillaceae;g__Bacillus;s__Bacillus pumilus	Bacilli	Bacillales	Bacillaceae	Bacillus
Firmicutes	AP014928.1	Bacillus pumilus	TUAT1	(<= <====)	19	BAT49708.1	Cluster 9748	True	2533554	2534657	-	AimR-TPR	-	99.5	1.1e-33	54323	47413	70.8	1.5e-07					BAT49707.1	2533400	2533534	-				SP(Sec/SPI)	0.834635	0.834635	0.006507	0.036989	0.121869	CS pos: 25-26. IHS-LI. Pr: 0.6206	106	chromosome	questionable(70)	2491864-2544337	1408	c__Bacilli;o__Bacillales;f__Bacillaceae;g__Bacillus;s__Bacillus pumilus	Bacilli	Bacillales	Bacillaceae	Bacillus
Firmicutes	LT906438.1	Bacillus pumilus	NCTC10337	(<= <====)	19	SNV08179.1	Cluster 10158	True	2410206	2411303	-	AimR-TPR	-	99.5	8.6e-31					AimR-like_[B._phage_Waukesha]	3.83e-08	24.728	89.9	SNV08173.1	2410061	2410186	-				SP(Sec/SPI)	0.527247	0.527247	0.003719	0.442076	0.026958	CS pos: 22-23. KEA-DT. Pr: 0.2006	7767	chromosome	incomplete(30)	2400973-2416282	1408	c__Bacilli;o__Bacillales;f__Bacillaceae;g__Bacillus;s__Bacillus pumilus	Bacilli	Bacillales	Bacillaceae	Bacillus
Firmicutes	CP011007.1	Bacillus pumilus	SH-B9	(<= <====)	19	AMM98178.1	Cluster 9749	True	2549831	2550934	-	AimR-TPR	-	100	3e-35	54323	47413	69.7	3e-07	AimR-like_[B._phage_Waukesha]	6.32e-06	24.548	95.1	smallORF29572	2549677	2549811	-	19	AGGGGG	8	SP(Sec/SPI)	0.846902	0.846902	0.006871	0.038533	0.107695	CS pos: 25-26. IHS-LI. Pr: 0.6480	9436	chromosome	incomplete(20)	2537418-2558321	1408	c__Bacilli;o__Bacillales;f__Bacillaceae;g__Bacillus;s__Bacillus pumilus	Bacilli	Bacillales	Bacillaceae	Bacillus
Firmicutes	CP027116.1	Bacillus pumilus	145	(<= <====)	21	AVM24925.1	Cluster 10913	True	2715443	2716531	-	AimR-TPR	-	99.5	7.5e-28					AimR-like_[B._phage_Waukesha]	7.93e-10	25.581	95.9	smallORF58695	2715293	2715421	-	24	GGAGG	10	SP(Sec/SPI)	0.690567	0.690567	0.00447	0.218382	0.086581	CS pos: 29-30. INS-NP. Pr: 0.3316	11291	chromosome	intact(120)	2672136-2725472	1408	c__Bacilli;o__Bacillales;f__Bacillaceae;g__Bacillus;s__Bacillus pumilus	Bacilli	Bacillales	Bacillaceae	Bacillus
Firmicutes	CP000813.4	Bacillus pumilus	SAFR-032	(====> =>)	-11	ABV61816.1	Cluster 8860	True	1208906	1210024	+	3q15B00-i1	-	98.7	1.2e-123					RapA_[B._subtilis]	2.37e-107	45.576	98.7	ABV61817.1	1210014	1210187	+				SP(Sec/SPI)	0.741087	0.741087	0.000975	0.185877	0.072061	CS pos: 20-21. STA-ET. Pr: 0.2807	775	chromosome			315750	c__Bacilli;o__Bacillales;f__Bacillaceae;g__Bacillus;s__Bacillus pumilus;x__Bacillus pumilus SAFR-032	Bacilli	Bacillales	Bacillaceae	Bacillus
Firmicutes	CP000813.4	Bacillus pumilus	SAFR-032	(====> =>)	-11	ABV61825.1	Cluster 7851	True	1216208	1217341	+	3q15B00-i1	-	98.4	5.6e-105					RapA_[B._subtilis]	3.93e-114	46.684	98.9	ABV61826.1	1217331	1217468	+				SP(Sec/SPI)	0.936434	0.936434	0.004154	0.025642	0.03377	CS pos: 28-29. VTA-SH. Pr: 0.6763	776	chromosome			315750	c__Bacilli;o__Bacillales;f__Bacillaceae;g__Bacillus;s__Bacillus pumilus;x__Bacillus pumilus SAFR-032	Bacilli	Bacillales	Bacillaceae	Bacillus
Firmicutes	CP000813.4	Bacillus pumilus	SAFR-032	(====> =>)	-11	ABV61893.1	Cluster 7667	True	1275933	1277069	+	3q15B00-i1	-	99.2	9.7e-114					RapA_[B._subtilis]	1.26e-120	48.677	99.2	ABV61894.1	1277059	1277193	+				SP(Sec/SPI)	0.945088	0.945088	0.002926	0.047762	0.004224	CS pos: 25-26. ANA-DP. Pr: 0.8944	777	chromosome			315750	c__Bacilli;o__Bacillales;f__Bacillaceae;g__Bacillus;s__Bacillus pumilus;x__Bacillus pumilus SAFR-032	Bacilli	Bacillales	Bacillaceae	Bacillus
Firmicutes	CP000813.4	Bacillus pumilus	SAFR-032	(<= <====)	-11	ABV64125.1	Cluster 8339	True	3442000	3443127	-	3q15B00-i1	-	98.4	2.9e-99					RapA_[B._subtilis]	4.77e-96	42.133	98.4	ABV64124.1	3441765	3442010	-				SP(Sec/SPI)	0.689779	0.689779	0.020064	0.223867	0.066289	CS pos: 31-32. VNS-RN. Pr: 0.2459	778	chromosome			315750	c__Bacilli;o__Bacillales;f__Bacillaceae;g__Bacillus;s__Bacillus pumilus;x__Bacillus pumilus SAFR-032	Bacilli	Bacillales	Bacillaceae	Bacillus
Firmicutes	CP000813.4	Bacillus pumilus	SAFR-032	(====> =>)	-47	ABV61893.1	Cluster 7667	True	1275933	1277069	+	3q15B00-i1	-	99.2	9.7e-114					RapA_[B._subtilis]	1.26e-120	48.677	99.2	smallORF2253	1277023	1277193	+	16	GGAG	9	SP(Sec/SPI)	0.865689	0.865689	0.035031	0.018458	0.080822	CS pos: 37-38. ANA-DP. Pr: 0.8485	8538	chromosome			315750	c__Bacilli;o__Bacillales;f__Bacillaceae;g__Bacillus;s__Bacillus pumilus;x__Bacillus pumilus SAFR-032	Bacilli	Bacillales	Bacillaceae	Bacillus
Firmicutes	CP000813.4	Bacillus pumilus	SAFR-032	(====> =>)	-11	ABV62330.1	Cluster 7852	True	1709376	1710509	+	3q15B00-i1	-	98.4	1e-102					RapA_[B._subtilis]	4.42e-111	46.419	98.9	smallORF2274	1710499	1710636	+	20	AGGAG	11	SP(Sec/SPI)	0.731967	0.731967	0.004863	0.045627	0.217542	CS pos: 25-26. AFT-QN. Pr: 0.2080	8539	chromosome			315750	c__Bacilli;o__Bacillales;f__Bacillaceae;g__Bacillus;s__Bacillus pumilus;x__Bacillus pumilus SAFR-032	Bacilli	Bacillales	Bacillaceae	Bacillus
Firmicutes	CP000813.4	Bacillus pumilus	SAFR-032	(<= <====)	-4	ABV62821.1	Cluster 9855	True	2182883	2183983	-	3q15B00-i1	-	96.3	9.1e-79					RapA_[B._subtilis]	3.85e-31	25.683	96	smallORF2286	2182776	2182886	-	24	GGAGG	7	SP(Sec/SPI)	0.929789	0.929789	0.003652	0.045639	0.02092	CS pos: 25-26. LDA-ET. Pr: 0.3489	8540	chromosome			315750	c__Bacilli;o__Bacillales;f__Bacillaceae;g__Bacillus;s__Bacillus pumilus;x__Bacillus pumilus SAFR-032	Bacilli	Bacillales	Bacillaceae	Bacillus
Firmicutes	CP000813.4	Bacillus pumilus	SAFR-032	(====> =>)	16	ABV64142.1	Cluster 11002	True	3456318	3457403	+	3q15B00-i1	-	95.2	1.7e-72					RapA_[B._subtilis]	1.15e-28	30.182	71.4	smallORF2303	3457420	3457563	+	16	GGAG	6	SP(Sec/SPI)	0.643973	0.643973	0.004698	0.337107	0.014221	CS pos: 34-35. AQS-QD. Pr: 0.1487	8541	chromosome			315750	c__Bacilli;o__Bacillales;f__Bacillaceae;g__Bacillus;s__Bacillus pumilus;x__Bacillus pumilus SAFR-032	Bacilli	Bacillales	Bacillaceae	Bacillus
Firmicutes	CP000813.4	Bacillus pumilus	SAFR-032	(====> =>)	-4	ABV61243.1	Cluster 8859	True	588472	589590	+	AimR-TPR	-	98.9	7.8e-27									smallORF2318	589587	589724	+	27	AGGAGG	9	SP(Sec/SPI)	0.932059	0.932059	0.004695	0.033137	0.030109	CS pos: 30-31. NQA-AD. Pr: 0.6897	8536	chromosome			315750	c__Bacilli;o__Bacillales;f__Bacillaceae;g__Bacillus;s__Bacillus pumilus;x__Bacillus pumilus SAFR-032	Bacilli	Bacillales	Bacillaceae	Bacillus
Firmicutes	CP096590.1	Bacillus rugosus	A78.1	(====> =>)	-17	UPV79583.1	Cluster 7188	True	431251	432399	+	3ulqA00-i1	-	98.7	1.3e-125					RapA_[B._subtilis]	8.22e-101	44.681	98.4	UPV79584.1	432383	432505	+				SP(Sec/SPI)	0.982225	0.982225	0.005822	0.011303	0.000651	CS pos: 27-28. ANA-EA. Pr: 0.5095	7011	chromosome			2715209	c__Bacilli;o__Bacillales;f__Bacillaceae;g__Bacillus;s__Bacillus rugosus	Bacilli	Bacillales	Bacillaceae	Bacillus
Firmicutes	CP096590.1	Bacillus rugosus	A78.1	(====> =>)	-11	UPV79890.1	Cluster 7512	True	789605	790747	+	3q15B00-i1	-	99.5	1.5e-154					RapA_[B._subtilis]	1.19e-113	48.148	98.9	UPV79891.1	790737	790916	+				SP(Sec/SPI)	0.842285	0.842285	0.008194	0.054128	0.095394	CS pos: 28-29. TNS-GG. Pr: 0.2281	7012	chromosome			2715209	c__Bacilli;o__Bacillales;f__Bacillaceae;g__Bacillus;s__Bacillus rugosus	Bacilli	Bacillales	Bacillaceae	Bacillus
Firmicutes	CP096590.1	Bacillus rugosus	A78.1	(====> =>)	-11	UPV80387.1	Cluster 7736	False	1337775	1338911	+	3q15B00-i1	-	99.2	5.6e-121					RapA_[B._subtilis]	0	99.471	100	UPV80388.1	1338901	1339035	+				SP(Sec/SPI)	0.989076	0.989076	0.003971	0.003494	0.003458	CS pos: 25-26. VHA-GE. Pr: 0.9409	7013	chromosome			2715209	c__Bacilli;o__Bacillales;f__Bacillaceae;g__Bacillus;s__Bacillus rugosus	Bacilli	Bacillales	Bacillaceae	Bacillus
Firmicutes	CP096590.1	Bacillus rugosus	A78.1	(====> =>)	-11	UPV77749.1	Cluster 8425	True	2546443	2547570	+	3q15B00-i1	-	98.1	3.4e-114					RapA_[B._subtilis]	8.04e-120	46.933	98.7	UPV77750.1	2547560	2547694	+				SP(Sec/SPI)	0.5764	0.5764	0.010799	0.33597	0.076831	CS pos: 25-26. SNG-EM. Pr: 0.2022	7014	chromosome			2715209	c__Bacilli;o__Bacillales;f__Bacillaceae;g__Bacillus;s__Bacillus rugosus	Bacilli	Bacillales	Bacillaceae	Bacillus
Firmicutes	CP096590.1	Bacillus rugosus	A78.1	(====> =>)	-17	UPV78869.1	Cluster 7390	True	3757821	3758966	+	3ulqA00-i1	-	99	8.7e-140					RapA_[B._subtilis]	1.6e-96	41.425	99.5	UPV78870.1	3758950	3759069	+				SP(Sec/SPI)	0.843363	0.843363	0.001824	0.099684	0.055129	CS pos: 26-27. SNS-ST. Pr: 0.3560	7015	chromosome			2715209	c__Bacilli;o__Bacillales;f__Bacillaceae;g__Bacillus;s__Bacillus rugosus	Bacilli	Bacillales	Bacillaceae	Bacillus
Firmicutes	CP096590.1	Bacillus rugosus	A78.1	(====> =>)	0	UPV79144.1	Cluster 10147	True	4061989	4063086	+	3q15B00-i1	-	97.4	3.8e-87					RapA_[B._subtilis]	1.23e-32	26.873	98.7	UPV79145.1	4063087	4063203	+				SP(Sec/SPI)	0.696168	0.696168	0.01669	0.082576	0.204567	CS pos: 27-28. THS-QE. Pr: 0.5943	7016	chromosome			2715209	c__Bacilli;o__Bacillales;f__Bacillaceae;g__Bacillus;s__Bacillus rugosus	Bacilli	Bacillales	Bacillaceae	Bacillus
Firmicutes	CP096590.1	Bacillus rugosus	A78.1	(<= <====)	-11	UPV77825.1	Cluster 8157	False	2607195	2608325	-	3q15B00-i1	-	98.9	5.4e-117					RapA_[B._subtilis]	1.57e-118	47.619	99.2	smallORF139205	2607080	2607205	-	16	GGAG	9	SP(Sec/SPI)	0.725867	0.725867	0.003698	0.062838	0.207597	CS pos: 28-29. VEQ-DI. Pr: 0.1926	15742	chromosome			2715209	c__Bacilli;o__Bacillales;f__Bacillaceae;g__Bacillus;s__Bacillus rugosus	Bacilli	Bacillales	Bacillaceae	Bacillus
Firmicutes	CP015607.1	Bacillus safensis	U14-5	(====> =>)	-11	APT44863.1	Cluster 8359	True	435745	436872	+	3q15B00-i1	-	98.4	7.8e-100					RapA_[B._subtilis]	1.89e-101	41.867	98.4	APT44864.1	436862	437146	+				SP(Sec/SPI)	0.66114	0.66114	0.019499	0.25839	0.060971	CS pos: 31-32. VNS-RN. Pr: 0.1710	2137	chromosome	incomplete(30)	414132-439504	561879	c__Bacilli;o__Bacillales;f__Bacillaceae;g__Bacillus;s__Bacillus safensis	Bacilli	Bacillales	Bacillaceae	Bacillus
Firmicutes	CP015607.1	Bacillus safensis	U14-5	(====> =>)	-11	APT46918.1	Cluster 7697	True	2786065	2787201	+	3q15B00-i1	-	99.2	4.4e-114					RapA_[B._subtilis]	8.64e-121	48.413	99.2	APT46919.1	2787191	2787325	+				SP(Sec/SPI)	0.934949	0.934949	0.003354	0.058015	0.003682	CS pos: 25-26. ANA-DP. Pr: 0.8684	2138	chromosome			561879	c__Bacilli;o__Bacillales;f__Bacillaceae;g__Bacillus;s__Bacillus safensis	Bacilli	Bacillales	Bacillaceae	Bacillus
Firmicutes	CP015610.1	Bacillus safensis	U41	(====> =>)	-11	APT49200.1	Cluster 8876	True	834400	835518	+	3q15B00-i1	-	98.7	2.1e-122					RapA_[B._subtilis]	1.32e-107	45.576	98.7	APT49201.1	835508	835684	+				SP(Sec/SPI)	0.749718	0.749718	0.001083	0.159738	0.089461	CS pos: 22-23. AET-LK. Pr: 0.1755	2139	chromosome			561879	c__Bacilli;o__Bacillales;f__Bacillaceae;g__Bacillus;s__Bacillus safensis	Bacilli	Bacillales	Bacillaceae	Bacillus
Firmicutes	CP015610.1	Bacillus safensis	U41	(====> =>)	-11	APT49267.1	Cluster 7696	False	899096	900232	+	3q15B00-i1	-	99.2	4.2e-114					RapA_[B._subtilis]	1.82e-121	48.677	99.2	APT49268.1	900222	900356	+				SP(Sec/SPI)	0.939508	0.939508	0.00331	0.053348	0.003833	CS pos: 25-26. ANA-DP. Pr: 0.8749	2140	chromosome			561879	c__Bacilli;o__Bacillales;f__Bacillaceae;g__Bacillus;s__Bacillus safensis	Bacilli	Bacillales	Bacillaceae	Bacillus
Firmicutes	CP015611.1	Bacillus safensis	U17-1	(<= <====)	-11	APT54456.1	Cluster 7696	False	2557408	2558544	-	3q15B00-i1	-	99.2	4.2e-114					RapA_[B._subtilis]	1.82e-121	48.677	99.2	APT54455.1	2557284	2557418	-				SP(Sec/SPI)	0.939508	0.939508	0.00331	0.053348	0.003833	CS pos: 25-26. ANA-DP. Pr: 0.8749	2141	chromosome			561879	c__Bacilli;o__Bacillales;f__Bacillaceae;g__Bacillus;s__Bacillus safensis	Bacilli	Bacillales	Bacillaceae	Bacillus
Firmicutes	CP015611.1	Bacillus safensis	U17-1	(<= <====)	-11	APT54522.1	Cluster 8876	False	2622122	2623240	-	3q15B00-i1	-	98.7	2.1e-122					RapA_[B._subtilis]	1.32e-107	45.576	98.7	APT54521.1	2621956	2622132	-				SP(Sec/SPI)	0.749718	0.749718	0.001083	0.159738	0.089461	CS pos: 22-23. AET-LK. Pr: 0.1755	2142	chromosome			561879	c__Bacilli;o__Bacillales;f__Bacillaceae;g__Bacillus;s__Bacillus safensis	Bacilli	Bacillales	Bacillaceae	Bacillus
Firmicutes	CP018100.1	Bacillus safensis	BRM1	(====> =>)	-11	ARD55771.1	Cluster 8878	True	1206185	1207303	+	3q15B00-i1	-	98.7	8.4e-120					RapA_[B._subtilis]	1.46e-99	42.895	98.7	ARD55772.1	1207293	1207469	+				SP(Sec/SPI)	0.786612	0.786612	0.001081	0.071887	0.14042	CS pos: 22-23. VET-LK. Pr: 0.2469	2345	chromosome			561879	c__Bacilli;o__Bacillales;f__Bacillaceae;g__Bacillus;s__Bacillus safensis	Bacilli	Bacillales	Bacillaceae	Bacillus
Firmicutes	CP018100.1	Bacillus safensis	BRM1	(====> =>)	-11	ARD55843.1	Cluster 7700	True	1277434	1278570	+	3q15B00-i1	-	99.2	9.1e-115					RapA_[B._subtilis]	4.69e-121	48.677	99.2	ARD55844.1	1278560	1278694	+				SP(Sec/SPI)	0.937423	0.937423	0.003882	0.054484	0.004211	CS pos: 25-26. ANA-DP. Pr: 0.8710	2346	chromosome			561879	c__Bacilli;o__Bacillales;f__Bacillaceae;g__Bacillus;s__Bacillus safensis	Bacilli	Bacillales	Bacillaceae	Bacillus
Firmicutes	CP018100.1	Bacillus safensis	BRM1	(<= <====)	-11	ARD57930.1	Cluster 8362	True	3472513	3473640	-	3q15B00-i1	-	98.4	4e-100					RapA_[B._subtilis]	4.33e-102	42.4	98.4	ARD57929.1	3472239	3472523	-				SP(Sec/SPI)	0.70424	0.70424	0.020995	0.203993	0.070773	CS pos: 31-32. VNS-RN. Pr: 0.2489	2347	chromosome			561879	c__Bacilli;o__Bacillales;f__Bacillaceae;g__Bacillus;s__Bacillus safensis	Bacilli	Bacillales	Bacillaceae	Bacillus
Firmicutes	CP018197.1	Bacillus safensis	KCTC 12796BP	(====> =>)	-11	APJ10519.1	Cluster 8875	True	1199356	1200474	+	3q15B00-i1	-	98.4	4.5e-122					RapA_[B._subtilis]	6.02e-103	44.92	98.7	APJ10520.1	1200464	1200664	+				SP(Sec/SPI)	0.689791	0.689791	0.006063	0.133213	0.170933	CS pos: 24-25. ASS-LI. Pr: 0.1776	2365	chromosome			561879	c__Bacilli;o__Bacillales;f__Bacillaceae;g__Bacillus;s__Bacillus safensis	Bacilli	Bacillales	Bacillaceae	Bacillus
Firmicutes	CP018197.1	Bacillus safensis	KCTC 12796BP	(====> =>)	-11	APJ10597.1	Cluster 7696	True	1275707	1276843	+	3q15B00-i1	-	99.2	4.2e-114					RapA_[B._subtilis]	1.82e-121	48.677	99.2	APJ10598.1	1276833	1276967	+				SP(Sec/SPI)	0.934479	0.934479	0.003923	0.057822	0.003776	CS pos: 25-26. ANA-DP. Pr: 0.8675	2366	chromosome			561879	c__Bacilli;o__Bacillales;f__Bacillaceae;g__Bacillus;s__Bacillus safensis	Bacilli	Bacillales	Bacillaceae	Bacillus
Firmicutes	CP032830.1	Bacillus safensis	sami	(====> =>)	-11	AYJ89723.1	Cluster 8889	True	1624580	1625698	+	3q15B00-i1	-	98.7	1.9e-121					RapA_[B._subtilis]	7.46e-102	43.7	98.7	AYJ89724.1	1625688	1625864	+				SP(Sec/SPI)	0.695751	0.695751	0.001255	0.14312	0.159873	CS pos: 20-21. STA-EI. Pr: 0.2155	3512	chromosome			561879	c__Bacilli;o__Bacillales;f__Bacillaceae;g__Bacillus;s__Bacillus safensis	Bacilli	Bacillales	Bacillaceae	Bacillus
Firmicutes	CP032830.1	Bacillus safensis	sami	(====> =>)	-11	AYJ89797.1	Cluster 7724	True	1695002	1696138	+	3q15B00-i1	-	99.2	1.8e-113					RapA_[B._subtilis]	6.1e-121	48.677	99.2	AYJ89798.1	1696128	1696262	+				SP(Sec/SPI)	0.934479	0.934479	0.003923	0.057822	0.003776	CS pos: 25-26. ANA-DP. Pr: 0.8675	3513	chromosome			561879	c__Bacilli;o__Bacillales;f__Bacillaceae;g__Bacillus;s__Bacillus safensis	Bacilli	Bacillales	Bacillaceae	Bacillus
Firmicutes	CP034414.1	Bacillus safensis	BLXSC	(====> =>)	-11	UQZ92475.1	Cluster 8906	False	1106115	1107233	+	3q15B00-i1	-	98.7	1.4e-121					RapA_[B._subtilis]	9.05e-101	43.7	98.7	UQZ92476.1	1107223	1107399	+				SP(Sec/SPI)	0.764467	0.764467	0.001015	0.147754	0.086763	CS pos: 22-23. AET-LT. Pr: 0.2002	3627	chromosome			561879	c__Bacilli;o__Bacillales;f__Bacillaceae;g__Bacillus;s__Bacillus safensis	Bacilli	Bacillales	Bacillaceae	Bacillus
Firmicutes	CP034414.1	Bacillus safensis	BLXSC	(====> =>)	-11	UQZ92556.1	Cluster 7756	False	1180910	1182046	+	3q15B00-i1	-	99.2	2.5e-114					RapA_[B._subtilis]	1.44e-120	48.413	99.2	UQZ92557.1	1182036	1182170	+				SP(Sec/SPI)	0.919139	0.919139	0.002999	0.073865	0.003997	CS pos: 25-26. ANA-DP. Pr: 0.8762	3628	chromosome			561879	c__Bacilli;o__Bacillales;f__Bacillaceae;g__Bacillus;s__Bacillus safensis	Bacilli	Bacillales	Bacillaceae	Bacillus
Firmicutes	CP034414.1	Bacillus safensis	BLXSC	(<= <====)	-11	UQZ92611.1	Cluster 8430	True	1234851	1235978	-	3q15B00-i1	-	98.4	1.3e-100					RapA_[B._subtilis]	2.49e-102	42.4	98.4	UQZ92610.1	1234577	1234861	-				SP(Sec/SPI)	0.759737	0.759737	0.028792	0.145501	0.06597	CS pos: 31-32. VNS-RN. Pr: 0.2831	3629	chromosome			561879	c__Bacilli;o__Bacillales;f__Bacillaceae;g__Bacillus;s__Bacillus safensis	Bacilli	Bacillales	Bacillaceae	Bacillus
Firmicutes	CP043404.1	Bacillus safensis	PgKB20	(<= <====)	-4	QEK62000.1	Cluster 9759	True	156087	157190	-	3q15B00-i1	-	96.6	2.8e-89					RapA_[B._subtilis]	1.74e-45	29.315	96.3	QEK61999.1	155974	156090	-				SP(Sec/SPI)	0.854063	0.854063	0.002285	0.067453	0.076199	CS pos: 25-26. INS-SN. Pr: 0.4959	4242	chromosome			561879	c__Bacilli;o__Bacillales;f__Bacillaceae;g__Bacillus;s__Bacillus safensis	Bacilli	Bacillales	Bacillaceae	Bacillus
Firmicutes	CP043404.1	Bacillus safensis	PgKB20	(<= <====)	-47	QEK62097.1	Cluster 7696	False	249329	250465	-	3q15B00-i1	-	99.2	4.2e-114					RapA_[B._subtilis]	1.82e-121	48.677	99.2	QEK62096.1	249205	249375	-				SP(Sec/SPI)	0.858748	0.858748	0.046876	0.025792	0.068584	CS pos: 37-38. ANA-DP. Pr: 0.8268	4243	chromosome			561879	c__Bacilli;o__Bacillales;f__Bacillaceae;g__Bacillus;s__Bacillus safensis	Bacilli	Bacillales	Bacillaceae	Bacillus
Firmicutes	CP043404.1	Bacillus safensis	PgKB20	(<= <====)	-11	QEK62164.1	Cluster 18995	True	311483	312301	-	3q15B00-i1	-	71.2	2.1e-65					RapA_[B._subtilis]	7.19e-67	41.758	71.4	QEK62163.1	311356	311493	-				SP(Sec/SPI)	0.936726	0.936726	0.003908	0.022489	0.036876	CS pos: 28-29. VTA-SH. Pr: 0.6854	4244	chromosome			561879	c__Bacilli;o__Bacillales;f__Bacillaceae;g__Bacillus;s__Bacillus safensis	Bacilli	Bacillales	Bacillaceae	Bacillus
Firmicutes	CP043404.1	Bacillus safensis	PgKB20	(<= <====)	-11	QEK62177.1	Cluster 8889	False	321143	322261	-	3q15B00-i1	-	98.7	1.9e-121					RapA_[B._subtilis]	7.46e-102	43.7	98.7	QEK62176.1	320977	321153	-				SP(Sec/SPI)	0.750839	0.750839	0.000906	0.17511	0.073145	CS pos: 20-21. STA-ET. Pr: 0.2706	4245	chromosome			561879	c__Bacilli;o__Bacillales;f__Bacillaceae;g__Bacillus;s__Bacillus safensis	Bacilli	Bacillales	Bacillaceae	Bacillus
Firmicutes	CP043404.1	Bacillus safensis	PgKB20	(<= <====)	19	QEK63548.1	Cluster 11033	True	1808720	1809805	-	3q15B00-i1	-	95.2	3.8e-72					RapA_[B._subtilis]	1.58e-28	29.455	71.4	QEK63547.1	1808560	1808700	-				SP(Sec/SPI)	0.841907	0.841907	0.0029	0.107105	0.048088	CS pos: 33-34. AQS-QD. Pr: 0.1895	4246	chromosome			561879	c__Bacilli;o__Bacillales;f__Bacillaceae;g__Bacillus;s__Bacillus safensis	Bacilli	Bacillales	Bacillaceae	Bacillus
Firmicutes	CP043404.1	Bacillus safensis	PgKB20	(====> =>)	-4	QEK64861.1	Cluster 9889	False	3075161	3076261	+	3q15B00-i1	-	96.3	3.6e-80					RapA_[B._subtilis]	1.8e-31	25.549	96	QEK64862.1	3076258	3076368	+				SP(Sec/SPI)	0.931408	0.931408	0.003517	0.044255	0.020819	CS pos: 25-26. LDA-ET. Pr: 0.3530	4247	chromosome			561879	c__Bacilli;o__Bacillales;f__Bacillaceae;g__Bacillus;s__Bacillus safensis	Bacilli	Bacillales	Bacillaceae	Bacillus
Firmicutes	CP043404.1	Bacillus safensis	PgKB20	(<= <====)	2	QEK65378.1	Cluster 10769	True	3573821	3574912	-	3q15B00-i1	-	96	1.7e-81					RapA_[B._subtilis]	2.65e-36	28.338	94.2	QEK65377.1	3573684	3573818	-				SP(Sec/SPI)	0.955069	0.955069	0.020056	0.018746	0.00613	CS pos: 28-29. TQA-DA. Pr: 0.6247	4248	chromosome			561879	c__Bacilli;o__Bacillales;f__Bacillaceae;g__Bacillus;s__Bacillus safensis	Bacilli	Bacillales	Bacillaceae	Bacillus
Firmicutes	CP069061.1	Bacillus safensis	F6	(====> =>)	-11	QRF33424.1	Cluster 7900	True	1203973	1205106	+	3q15B00-i1	-	98.4	3.8e-104					RapA_[B._subtilis]	9.73e-113	46.154	98.9	QRF33425.1	1205096	1205233	+				SP(Sec/SPI)	0.936726	0.936726	0.003908	0.022489	0.036876	CS pos: 28-29. VTA-SH. Pr: 0.6854	5612	chromosome			561879	c__Bacilli;o__Bacillales;f__Bacillaceae;g__Bacillus;s__Bacillus safensis	Bacilli	Bacillales	Bacillaceae	Bacillus
Firmicutes	CP069061.1	Bacillus safensis	F6	(====> =>)	-11	QRF33489.1	Cluster 7756	True	1267977	1269113	+	3q15B00-i1	-	99.2	2.5e-114					RapA_[B._subtilis]	1.44e-120	48.413	99.2	QRF33490.1	1269103	1269237	+				SP(Sec/SPI)	0.919139	0.919139	0.002999	0.073865	0.003997	CS pos: 25-26. ANA-DP. Pr: 0.8762	5613	chromosome			561879	c__Bacilli;o__Bacillales;f__Bacillaceae;g__Bacillus;s__Bacillus safensis	Bacilli	Bacillales	Bacillaceae	Bacillus
Firmicutes	CP069061.1	Bacillus safensis	F6	(====> =>)	16	QRF32130.1	Cluster 11040	True	3520211	3521296	+	3q15B00-i1	-	95.2	1.3e-71					RapA_[B._subtilis]	8.41e-29	29.818	71.4	QRF34251.1	3521313	3521456	+				SP(Sec/SPI)	0.670815	0.670815	0.005354	0.301713	0.022119	CS pos: 34-35. AQS-QD. Pr: 0.1984	5614	chromosome			561879	c__Bacilli;o__Bacillales;f__Bacillaceae;g__Bacillus;s__Bacillus safensis	Bacilli	Bacillales	Bacillaceae	Bacillus
Firmicutes	CP084676.1	Bacillus safensis	BcP62	(<= <====)	16	UDB52263.1	Cluster 11021	True	997647	998732	-	3q15B00-i1	-	95.2	3.5e-72					RapA_[B._subtilis]	1.29e-28	29.455	71.4	UDB52262.1	997487	997630	-				SP(Sec/SPI)	0.659159	0.659159	0.009361	0.288607	0.042873	CS pos: 34-35. AQS-QD. Pr: 0.2033	6483	chromosome			561879	c__Bacilli;o__Bacillales;f__Bacillaceae;g__Bacillus;s__Bacillus safensis	Bacilli	Bacillales	Bacillaceae	Bacillus
Firmicutes	CP084676.1	Bacillus safensis	BcP62	(<= <====)	-11	UDB51012.1	Cluster 7702	True	3328113	3329249	-	3q15B00-i1	-	99.2	3.9e-114					RapA_[B._subtilis]	4.16e-121	48.677	99.2	UDB51011.1	3327989	3328123	-				SP(Sec/SPI)	0.934479	0.934479	0.003923	0.057822	0.003776	CS pos: 25-26. ANA-DP. Pr: 0.8675	6484	chromosome			561879	c__Bacilli;o__Bacillales;f__Bacillaceae;g__Bacillus;s__Bacillus safensis	Bacilli	Bacillales	Bacillaceae	Bacillus
Firmicutes	CP084677.1	Bacillus safensis	Bcs96	(====> =>)	19	UDB45917.1	Cluster 11022	True	2010222	2011307	+	3q15B00-i1	-	95.2	1.5e-72					RapA_[B._subtilis]	4.51e-29	29.818	71.4	UDB45918.1	2011327	2011467	+				SP(Sec/SPI)	0.625753	0.625753	0.003692	0.34858	0.021975	CS pos: 33-34. AQS-QD. Pr: 0.2303	6485	chromosome			561879	c__Bacilli;o__Bacillales;f__Bacillaceae;g__Bacillus;s__Bacillus safensis	Bacilli	Bacillales	Bacillaceae	Bacillus
Firmicutes	CP084677.1	Bacillus safensis	Bcs96	(====> =>)	-11	UDB47320.1	Cluster 8879	True	3535125	3536243	+	3q15B00-i1	-	98.4	2e-124					RapA_[B._subtilis]	6.5e-104	45.187	98.7	UDB47321.1	3536233	3536433	+				SP(Sec/SPI)	0.689791	0.689791	0.006063	0.133213	0.170933	CS pos: 24-25. ASS-LI. Pr: 0.1776	6486	chromosome			561879	c__Bacilli;o__Bacillales;f__Bacillaceae;g__Bacillus;s__Bacillus safensis	Bacilli	Bacillales	Bacillaceae	Bacillus
Firmicutes	CP084677.1	Bacillus safensis	Bcs96	(====> =>)	-11	UDB47390.1	Cluster 7696	False	3604089	3605225	+	3q15B00-i1	-	99.2	4.2e-114					RapA_[B._subtilis]	1.82e-121	48.677	99.2	UDB47391.1	3605215	3605349	+				SP(Sec/SPI)	0.934479	0.934479	0.003923	0.057822	0.003776	CS pos: 25-26. ANA-DP. Pr: 0.8675	6487	chromosome			561879	c__Bacilli;o__Bacillales;f__Bacillaceae;g__Bacillus;s__Bacillus safensis	Bacilli	Bacillales	Bacillaceae	Bacillus
Firmicutes	CP084677.1	Bacillus safensis	Bcs96	(<= <====)	-11	UDB47432.1	Cluster 8364	True	3645073	3646200	-	3q15B00-i1	-	98.4	3.4e-100					RapA_[B._subtilis]	6.54e-102	42.133	98.4	UDB47431.1	3644799	3645083	-				SP(Sec/SPI)	0.755825	0.755825	0.028632	0.146941	0.068602	CS pos: 31-32. VNS-RN. Pr: 0.2837	6488	chromosome			561879	c__Bacilli;o__Bacillales;f__Bacillaceae;g__Bacillus;s__Bacillus safensis	Bacilli	Bacillales	Bacillaceae	Bacillus
Firmicutes	CP090354.1	Bacillus safensis	H31R-08	(====> =>)	-11	UIN51353.1	Cluster 8889	False	1218778	1219896	+	3q15B00-i1	-	98.7	1.9e-121					RapA_[B._subtilis]	7.46e-102	43.7	98.7	UIN51354.1	1219886	1220062	+				SP(Sec/SPI)	0.743676	0.743676	0.001061	0.163038	0.092225	CS pos: 22-23. AET-LK. Pr: 0.1745	6730	chromosome			561879	c__Bacilli;o__Bacillales;f__Bacillaceae;g__Bacillus;s__Bacillus safensis	Bacilli	Bacillales	Bacillaceae	Bacillus
Firmicutes	CP090354.1	Bacillus safensis	H31R-08	(====> =>)	-11	UIN51428.1	Cluster 7696	False	1290759	1291895	+	3q15B00-i1	-	99.2	4.2e-114					RapA_[B._subtilis]	1.82e-121	48.677	99.2	UIN51429.1	1291885	1292019	+				SP(Sec/SPI)	0.934479	0.934479	0.003923	0.057822	0.003776	CS pos: 25-26. ANA-DP. Pr: 0.8675	6731	chromosome			561879	c__Bacilli;o__Bacillales;f__Bacillaceae;g__Bacillus;s__Bacillus safensis	Bacilli	Bacillales	Bacillaceae	Bacillus
Firmicutes	CP090354.1	Bacillus safensis	H31R-08	(====> =>)	19	UIN50062.1	Cluster 11047	True	3489011	3490096	+	3q15B00-i1	-	95.2	1.5e-72					RapA_[B._subtilis]	4.28e-29	29.818	71.4	UIN50063.1	3490116	3490256	+				SP(Sec/SPI)	0.666012	0.666012	0.003268	0.313615	0.017105	CS pos: 33-34. AQS-QD. Pr: 0.1989	6732	chromosome			561879	c__Bacilli;o__Bacillales;f__Bacillaceae;g__Bacillus;s__Bacillus safensis	Bacilli	Bacillales	Bacillaceae	Bacillus
Firmicutes	CP095759.1	Bacillus safensis	ZK-1	(====> =>)	-11	UPI93072.1	Cluster 8889	False	1202944	1204062	+	3q15B00-i1	-	98.7	1.9e-121					RapA_[B._subtilis]	7.46e-102	43.7	98.7	UPI93073.1	1204052	1204228	+				SP(Sec/SPI)	0.750839	0.750839	0.000906	0.17511	0.073145	CS pos: 20-21. STA-ET. Pr: 0.2706	6990	chromosome			561879	c__Bacilli;o__Bacillales;f__Bacillaceae;g__Bacillus;s__Bacillus safensis	Bacilli	Bacillales	Bacillaceae	Bacillus
Firmicutes	CP095759.1	Bacillus safensis	ZK-1	(====> =>)	-11	UPI93150.1	Cluster 7696	False	1277112	1278248	+	3q15B00-i1	-	99.2	4.2e-114					RapA_[B._subtilis]	1.82e-121	48.677	99.2	UPI93151.1	1278238	1278372	+				SP(Sec/SPI)	0.934479	0.934479	0.003923	0.057822	0.003776	CS pos: 25-26. ANA-DP. Pr: 0.8675	6991	chromosome			561879	c__Bacilli;o__Bacillales;f__Bacillaceae;g__Bacillus;s__Bacillus safensis	Bacilli	Bacillales	Bacillaceae	Bacillus
Firmicutes	CP095759.1	Bacillus safensis	ZK-1	(====> =>)	19	UPI91792.1	Cluster 11018	False	3477584	3478669	+	3q15B00-i1	-	95.2	1.9e-72					RapA_[B._subtilis]	4.42e-29	29.818	71.4	UPI91793.1	3478689	3478829	+				SP(Sec/SPI)	0.666012	0.666012	0.003268	0.313615	0.017105	CS pos: 33-34. AQS-QD. Pr: 0.1989	6992	chromosome			561879	c__Bacilli;o__Bacillales;f__Bacillaceae;g__Bacillus;s__Bacillus safensis	Bacilli	Bacillales	Bacillaceae	Bacillus
Firmicutes	CP097373.1	Bacillus safensis	AHB2	(====> =>)	-11	USD83999.1	Cluster 7774	True	1232410	1233546	+	3q15B00-i1	-	99.2	4.8e-114					RapA_[B._subtilis]	5.44e-120	48.148	99.2	USD84000.1	1233536	1233670	+				SP(Sec/SPI)	0.931226	0.931226	0.003149	0.062497	0.003128	CS pos: 25-26. ANA-DP. Pr: 0.8911	7097	chromosome			561879	c__Bacilli;o__Bacillales;f__Bacillaceae;g__Bacillus;s__Bacillus safensis	Bacilli	Bacillales	Bacillaceae	Bacillus
Firmicutes	CP097373.1	Bacillus safensis	AHB2	(<= <====)	-11	USD81914.1	Cluster 8920	True	2769491	2770609	-	3q15B00-i1	-	98.4	5.7e-115					RapA_[B._subtilis]	1.06e-109	45.04	98.7	USD81913.1	2769346	2769501	-				SP(Sec/SPI)	0.728969	0.728969	0.012938	0.104032	0.154062	CS pos: 24-25. SVA-ID. Pr: 0.3680	7098	chromosome			561879	c__Bacilli;o__Bacillales;f__Bacillaceae;g__Bacillus;s__Bacillus safensis	Bacilli	Bacillales	Bacillaceae	Bacillus
Firmicutes	CP097373.1	Bacillus safensis	AHB2	(====> =>)	19	USD82659.1	Cluster 11051	True	3525200	3526285	+	3q15B00-i1	-	95.5	5.3e-72					RapA_[B._subtilis]	1.12e-28	29.643	72.8	USD82660.1	3526305	3526445	+				SP(Sec/SPI)	0.544357	0.544357	0.003009	0.431796	0.020838	CS pos: 33-34. TQS-QD. Pr: 0.1103	7099	chromosome			561879	c__Bacilli;o__Bacillales;f__Bacillaceae;g__Bacillus;s__Bacillus safensis	Bacilli	Bacillales	Bacillaceae	Bacillus
Firmicutes	CP097374.1	Bacillus safensis	AHB11	(====> =>)	-11	USD80353.1	Cluster 7716	False	1291087	1292223	+	3q15B00-i1	-	99.2	1.2e-114					RapA_[B._subtilis]	5.12e-121	48.677	99.2	USD80354.1	1292213	1292347	+				SP(Sec/SPI)	0.934479	0.934479	0.003923	0.057822	0.003776	CS pos: 25-26. ANA-DP. Pr: 0.8675	7100	chromosome			561879	c__Bacilli;o__Bacillales;f__Bacillaceae;g__Bacillus;s__Bacillus safensis	Bacilli	Bacillales	Bacillaceae	Bacillus
Firmicutes	CP097374.1	Bacillus safensis	AHB11	(====> =>)	19	USD78953.1	Cluster 11052	True	3453703	3454788	+	3q15B00-i1	-	95.2	3.1e-72					RapA_[B._subtilis]	8.49e-29	29.818	71.4	USD78954.1	3454808	3454948	+				SP(Sec/SPI)	0.666012	0.666012	0.003268	0.313615	0.017105	CS pos: 33-34. AQS-QD. Pr: 0.1989	7101	chromosome			561879	c__Bacilli;o__Bacillales;f__Bacillaceae;g__Bacillus;s__Bacillus safensis	Bacilli	Bacillales	Bacillaceae	Bacillus
Firmicutes	CP099864.1	Bacillus safensis	1370ba1	(====> =>)	-11	USY30282.1	Cluster 7913	True	1166146	1167279	+	3q15B00-i1	-	98.1	1.5e-103					RapA_[B._subtilis]	1.91e-112	46.774	97.6	USY30283.1	1167269	1167406	+				SP(Sec/SPI)	0.936726	0.936726	0.003908	0.022489	0.036876	CS pos: 28-29. VTA-SH. Pr: 0.6854	7160	chromosome			561879	c__Bacilli;o__Bacillales;f__Bacillaceae;g__Bacillus;s__Bacillus safensis	Bacilli	Bacillales	Bacillaceae	Bacillus
Firmicutes	CP099864.1	Bacillus safensis	1370ba1	(====> =>)	-11	USY30346.1	Cluster 7716	False	1228180	1229316	+	3q15B00-i1	-	99.2	1.2e-114					RapA_[B._subtilis]	5.12e-121	48.677	99.2	USY30347.1	1229306	1229440	+				SP(Sec/SPI)	0.934479	0.934479	0.003923	0.057822	0.003776	CS pos: 25-26. ANA-DP. Pr: 0.8675	7161	chromosome			561879	c__Bacilli;o__Bacillales;f__Bacillaceae;g__Bacillus;s__Bacillus safensis	Bacilli	Bacillales	Bacillaceae	Bacillus
Firmicutes	CP099864.1	Bacillus safensis	1370ba1	(<= <====)	-11	USY28996.1	Cluster 8435	True	3393441	3394568	-	3q15B00-i1	-	98.4	6e-101					RapA_[B._subtilis]	3.2e-103	42.4	98.4	USY28995.1	3393167	3393451	-				SP(Sec/SPI)	0.70424	0.70424	0.020995	0.203993	0.070773	CS pos: 31-32. VNS-RN. Pr: 0.2489	7162	chromosome			561879	c__Bacilli;o__Bacillales;f__Bacillaceae;g__Bacillus;s__Bacillus safensis	Bacilli	Bacillales	Bacillaceae	Bacillus
Firmicutes	CP099864.1	Bacillus safensis	1370ba1	(====> =>)	19	USY29009.1	Cluster 11054	True	3407947	3409032	+	3q15B00-i1	-	95.2	9.4e-72					RapA_[B._subtilis]	7.91e-29	29.818	71.4	USY29010.1	3409052	3409192	+				SP(Sec/SPI)	0.666012	0.666012	0.003268	0.313615	0.017105	CS pos: 33-34. AQS-QD. Pr: 0.1989	7163	chromosome			561879	c__Bacilli;o__Bacillales;f__Bacillaceae;g__Bacillus;s__Bacillus safensis	Bacilli	Bacillales	Bacillaceae	Bacillus
Firmicutes	CP104391.1	Bacillus safensis	GX-H6	(====> =>)	-11	UXC33615.1	Cluster 8925	True	1199354	1200472	+	3q15B00-i1	-	98.7	2.7e-120					RapA_[B._subtilis]	2.38e-101	43.432	98.7	UXC33616.1	1200462	1200638	+				SP(Sec/SPI)	0.796555	0.796555	0.000712	0.14344	0.059293	CS pos: 22-23. AET-LE. Pr: 0.2795	7457	chromosome			561879	c__Bacilli;o__Bacillales;f__Bacillaceae;g__Bacillus;s__Bacillus safensis	Bacilli	Bacillales	Bacillaceae	Bacillus
Firmicutes	CP104391.1	Bacillus safensis	GX-H6	(====> =>)	-11	UXC33689.1	Cluster 7780	True	1271502	1272638	+	3q15B00-i1	-	99.2	7.9e-114					RapA_[B._subtilis]	1.2e-120	48.413	99.2	UXC33690.1	1272628	1272762	+				SP(Sec/SPI)	0.934479	0.934479	0.003923	0.057822	0.003776	CS pos: 25-26. ANA-DP. Pr: 0.8675	7458	chromosome			561879	c__Bacilli;o__Bacillales;f__Bacillaceae;g__Bacillus;s__Bacillus safensis	Bacilli	Bacillales	Bacillaceae	Bacillus
Firmicutes	CP104391.1	Bacillus safensis	GX-H6	(<= <====)	-11	UXC33746.1	Cluster 8439	True	1324870	1325997	-	3q15B00-i1	-	98.4	4.8e-101					RapA_[B._subtilis]	4.82e-102	42.133	98.4	UXC33745.1	1324596	1324880	-				SP(Sec/SPI)	0.757784	0.757784	0.028669	0.146962	0.066584	CS pos: 31-32. VNS-RN. Pr: 0.2844	7459	chromosome			561879	c__Bacilli;o__Bacillales;f__Bacillaceae;g__Bacillus;s__Bacillus safensis	Bacilli	Bacillales	Bacillaceae	Bacillus
Firmicutes	CP104391.1	Bacillus safensis	GX-H6	(====> =>)	0	UXC34119.1	Cluster 9580	True	1720887	1721996	+	3q15B00-i1	-	97.1	3.8e-77					RapA_[B._subtilis]	9.87e-42	30.159	97.9	UXC34120.1	1721997	1722131	+				SP(Sec/SPI)	0.685367	0.685367	0.003804	0.068807	0.242023	CS pos: 28-29. IQP-QH. Pr: 0.1393	7460	chromosome			561879	c__Bacilli;o__Bacillales;f__Bacillaceae;g__Bacillus;s__Bacillus safensis	Bacilli	Bacillales	Bacillaceae	Bacillus
Firmicutes	CP104391.1	Bacillus safensis	GX-H6	(====> =>)	16	UXC32300.1	Cluster 11007	False	3463430	3464515	+	3q15B00-i1	-	95.2	7.9e-73					RapA_[B._subtilis]	4.98e-29	29.818	71.4	UXC32301.1	3464532	3464675	+				SP(Sec/SPI)	0.69836	0.69836	0.006128	0.275251	0.020261	CS pos: 34-35. AQS-QD. Pr: 0.1773	7461	chromosome			561879	c__Bacilli;o__Bacillales;f__Bacillaceae;g__Bacillus;s__Bacillus safensis	Bacilli	Bacillales	Bacillaceae	Bacillus
Firmicutes	CP106652.1	Bacillus safensis	33.4	(====> =>)	0	UXO88715.1	Cluster 9581	True	631016	632125	+	3q15B00-i1	-	97.4	2.1e-77					RapA_[B._subtilis]	1.27e-42	31.217	97.9	UXO88716.1	632126	632260	+				SP(Sec/SPI)	0.686425	0.686425	0.002535	0.061346	0.249694	CS pos: 28-29. IQP-LQ. Pr: 0.0958	7493	chromosome			561879	c__Bacilli;o__Bacillales;f__Bacillaceae;g__Bacillus;s__Bacillus safensis	Bacilli	Bacillales	Bacillaceae	Bacillus
Firmicutes	CP106652.1	Bacillus safensis	33.4	(====> =>)	-11	UXO89368.1	Cluster 8906	False	1291850	1292968	+	3q15B00-i1	-	98.7	1.4e-121					RapA_[B._subtilis]	9.05e-101	43.7	98.7	UXO89369.1	1292958	1293134	+				SP(Sec/SPI)	0.764467	0.764467	0.001015	0.147754	0.086763	CS pos: 22-23. AET-LT. Pr: 0.2002	7495	chromosome			561879	c__Bacilli;o__Bacillales;f__Bacillaceae;g__Bacillus;s__Bacillus safensis	Bacilli	Bacillales	Bacillaceae	Bacillus
Firmicutes	CP106652.1	Bacillus safensis	33.4	(====> =>)	-11	UXO89448.1	Cluster 7756	False	1367565	1368701	+	3q15B00-i1	-	99.2	2.5e-114					RapA_[B._subtilis]	1.44e-120	48.413	99.2	UXO89449.1	1368691	1368825	+				SP(Sec/SPI)	0.919139	0.919139	0.002999	0.073865	0.003997	CS pos: 25-26. ANA-DP. Pr: 0.8762	7496	chromosome			561879	c__Bacilli;o__Bacillales;f__Bacillaceae;g__Bacillus;s__Bacillus safensis	Bacilli	Bacillales	Bacillaceae	Bacillus
Firmicutes	CP106652.1	Bacillus safensis	33.4	(====> =>)	2	UXO89884.1	Cluster 10789	True	1830391	1831482	+	3q15B00-i1	-	96	1.5e-81					RapA_[B._subtilis]	1.76e-36	28.338	94.2	UXO89885.1	1831485	1831619	+				SP(Sec/SPI)	0.95583	0.95583	0.019985	0.018089	0.006096	CS pos: 28-29. TQA-DA. Pr: 0.6287	7497	chromosome			561879	c__Bacilli;o__Bacillales;f__Bacillaceae;g__Bacillus;s__Bacillus safensis	Bacilli	Bacillales	Bacillaceae	Bacillus
Firmicutes	CP106652.1	Bacillus safensis	33.4	(====> =>)	16	UXO87925.1	Cluster 11058	True	3588978	3590063	+	3q15B00-i1	-	95.5	1.1e-71					RapA_[B._subtilis]	8.49e-29	29.643	72.8	UXO87926.1	3590080	3590223	+				SP(Sec/SPI)	0.670815	0.670815	0.005354	0.301713	0.022119	CS pos: 34-35. AQS-QD. Pr: 0.1984	7498	chromosome			561879	c__Bacilli;o__Bacillales;f__Bacillaceae;g__Bacillus;s__Bacillus safensis	Bacilli	Bacillales	Bacillaceae	Bacillus
Firmicutes	CP015607.1	Bacillus safensis	U14-5	(<= <====)	16	APT44846.1	Cluster 11018	True	419058	420143	-	3q15B00-i1	-	95.2	1.9e-72					RapA_[B._subtilis]	4.42e-29	29.818	71.4	smallORF38090	418898	419041	-	16	GGAG	6	SP(Sec/SPI)	0.766042	0.766042	0.005721	0.155419	0.072818	CS pos: 34-35. AQS-QD. Pr: 0.2662	9964	chromosome	incomplete(30)	414132-439504	561879	c__Bacilli;o__Bacillales;f__Bacillaceae;g__Bacillus;s__Bacillus safensis	Bacilli	Bacillales	Bacillaceae	Bacillus
Firmicutes	CP015607.1	Bacillus safensis	U14-5	(====> =>)	-4	APT44890.1	Cluster 9650	True	467769	468875	+	3q15B00-i1	-	96.6	2.1e-90					RapA_[B._subtilis]	7.89e-47	30.055	96.3	smallORF38067	468872	468988	+	27	AGGAGG	7	SP(Sec/SPI)	0.819923	0.819923	0.002704	0.102867	0.074506	CS pos: 25-26. INS-SN. Pr: 0.4043	9965	chromosome			561879	c__Bacilli;o__Bacillales;f__Bacillaceae;g__Bacillus;s__Bacillus safensis	Bacilli	Bacillales	Bacillaceae	Bacillus
Firmicutes	CP015607.1	Bacillus safensis	U14-5	(====> =>)	-4	APT46375.1	Cluster 8360	True	2180903	2182030	+	3q15B00-i1	-	97.1	7.2e-103					RapA_[B._subtilis]	5.01e-66	35.054	96.6	smallORF38053	2182027	2182149	+	23	GGAGG	4	SP(Sec/SPI)	0.411668	0.411668	0.002689	0.405467	0.180176	CS pos: 21-22. GWS-LD. Pr: 0.1470	9967	chromosome			561879	c__Bacilli;o__Bacillales;f__Bacillaceae;g__Bacillus;s__Bacillus safensis	Bacilli	Bacillales	Bacillaceae	Bacillus
Firmicutes	CP015607.1	Bacillus safensis	U14-5	(====> =>)	-11	APT46860.1	Cluster 7868	True	2723844	2724977	+	3q15B00-i1	-	98.4	5.5e-102					RapA_[B._subtilis]	4.18e-111	45.889	98.9	smallORF38057	2724967	2725104	+	14	GGGGG	10	SP(Sec/SPI)	0.933918	0.933918	0.004095	0.024137	0.03785	CS pos: 28-29. VTA-SH. Pr: 0.6870	9968	chromosome			561879	c__Bacilli;o__Bacillales;f__Bacillaceae;g__Bacillus;s__Bacillus safensis	Bacilli	Bacillales	Bacillaceae	Bacillus
Firmicutes	CP015607.1	Bacillus safensis	U14-5	(====> =>)	-47	APT46918.1	Cluster 7697	True	2786065	2787201	+	3q15B00-i1	-	99.2	4.4e-114					RapA_[B._subtilis]	8.64e-121	48.413	99.2	smallORF38040	2787155	2787325	+	16	GGAG	9	SP(Sec/SPI)	0.860982	0.860982	0.042038	0.026308	0.070671	CS pos: 37-38. ANA-DP. Pr: 0.8255	9969	chromosome			561879	c__Bacilli;o__Bacillales;f__Bacillaceae;g__Bacillus;s__Bacillus safensis	Bacilli	Bacillales	Bacillaceae	Bacillus
Firmicutes	CP015607.1	Bacillus safensis	U14-5	(<= <====)	-4	APT47888.1	Cluster 9886	True	3848521	3849621	-	3q15B00-i1	-	96.3	1.4e-79					RapA_[B._subtilis]	1.06e-31	26.027	96	smallORF38077	3848414	3848524	-	24	GGAGG	7	SP(Sec/SPI)	0.936749	0.936749	0.003879	0.041965	0.017406	CS pos: 25-26. LDA-ET. Pr: 0.3576	9970	chromosome			561879	c__Bacilli;o__Bacillales;f__Bacillaceae;g__Bacillus;s__Bacillus safensis	Bacilli	Bacillales	Bacillaceae	Bacillus
Firmicutes	CP015610.1	Bacillus safensis	U41	(====> =>)	-38	APT49062.1	Cluster 7157	True	691818	692966	+	3ulqA00-i1	-	97.7	4.6e-93					RapA_[B._subtilis]	1.16e-49	32.52	95.5	smallORF38136	692929	693051	+	27	AGGAGG	9	SP(Sec/SPI)	0.687903	0.687903	0.001811	0.143122	0.167164	CS pos: 27-28. VDK-TE. Pr: 0.1122	9971	chromosome			561879	c__Bacilli;o__Bacillales;f__Bacillaceae;g__Bacillus;s__Bacillus safensis	Bacilli	Bacillales	Bacillaceae	Bacillus
Firmicutes	CP015610.1	Bacillus safensis	U41	(====> =>)	-11	APT49207.1	Cluster 8716	True	840624	841745	+	3q15B00-i1	-	98.4	2.1e-104					RapA_[B._subtilis]	8.87e-111	45.989	98.9	smallORF38134	841735	841872	+	14	GGGGG	10	SP(Sec/SPI)	0.936726	0.936726	0.003908	0.022489	0.036876	CS pos: 28-29. VTA-SH. Pr: 0.6854	9972	chromosome			561879	c__Bacilli;o__Bacillales;f__Bacillaceae;g__Bacillus;s__Bacillus safensis	Bacilli	Bacillales	Bacillaceae	Bacillus
Firmicutes	CP015610.1	Bacillus safensis	U41	(<= <====)	-4	APT50144.1	Cluster 9887	True	1827731	1828831	-	3q15B00-i1	-	96.3	8.8e-80					RapA_[B._subtilis]	5.71e-31	25.275	96	smallORF38144	1827624	1827734	-	24	GGAGG	7	SP(Sec/SPI)	0.931408	0.931408	0.003517	0.044255	0.020819	CS pos: 25-26. LDA-ET. Pr: 0.3530	9973	chromosome			561879	c__Bacilli;o__Bacillales;f__Bacillaceae;g__Bacillus;s__Bacillus safensis	Bacilli	Bacillales	Bacillaceae	Bacillus
Firmicutes	CP015610.1	Bacillus safensis	U41	(====> =>)	16	APT51345.1	Cluster 11019	True	3102361	3103446	+	3q15B00-i1	-	95.2	6e-73					RapA_[B._subtilis]	9.2e-29	29.818	71.4	smallORF38151	3103463	3103606	+	16	GGAG	6	SP(Sec/SPI)	0.646669	0.646669	0.004779	0.323649	0.024903	CS pos: 34-35. AQS-QD. Pr: 0.2309	9975	chromosome			561879	c__Bacilli;o__Bacillales;f__Bacillaceae;g__Bacillus;s__Bacillus safensis	Bacilli	Bacillales	Bacillaceae	Bacillus
Firmicutes	CP015611.1	Bacillus safensis	U17-1	(<= <====)	16	APT52384.1	Cluster 11019	False	354197	355282	-	3q15B00-i1	-	95.2	6e-73					RapA_[B._subtilis]	9.2e-29	29.818	71.4	smallORF38226	354037	354180	-	16	GGAG	6	SP(Sec/SPI)	0.646669	0.646669	0.004779	0.323649	0.024903	CS pos: 34-35. AQS-QD. Pr: 0.2309	9976	chromosome			561879	c__Bacilli;o__Bacillales;f__Bacillaceae;g__Bacillus;s__Bacillus safensis	Bacilli	Bacillales	Bacillaceae	Bacillus
Firmicutes	CP015611.1	Bacillus safensis	U17-1	(====> =>)	-4	APT53582.1	Cluster 9887	False	1628811	1629911	+	3q15B00-i1	-	96.3	8.8e-80					RapA_[B._subtilis]	5.71e-31	25.275	96	smallORF38219	1629908	1630018	+	24	GGAGG	7	SP(Sec/SPI)	0.931408	0.931408	0.003517	0.044255	0.020819	CS pos: 25-26. LDA-ET. Pr: 0.3530	9978	chromosome			561879	c__Bacilli;o__Bacillales;f__Bacillaceae;g__Bacillus;s__Bacillus safensis	Bacilli	Bacillales	Bacillaceae	Bacillus
Firmicutes	CP015611.1	Bacillus safensis	U17-1	(<= <====)	-11	APT54515.1	Cluster 8716	False	2615895	2617016	-	3q15B00-i1	-	98.4	2.1e-104					RapA_[B._subtilis]	8.87e-111	45.989	98.9	smallORF38206	2615768	2615905	-	14	GGGGG	10	SP(Sec/SPI)	0.936726	0.936726	0.003908	0.022489	0.036876	CS pos: 28-29. VTA-SH. Pr: 0.6854	9979	chromosome			561879	c__Bacilli;o__Bacillales;f__Bacillaceae;g__Bacillus;s__Bacillus safensis	Bacilli	Bacillales	Bacillaceae	Bacillus
Firmicutes	CP015611.1	Bacillus safensis	U17-1	(<= <====)	-38	APT54662.1	Cluster 7157	False	2764675	2765823	-	3ulqA00-i1	-	97.7	4.6e-93					RapA_[B._subtilis]	1.16e-49	32.52	95.5	smallORF38209	2764590	2764712	-	27	AGGAGG	9	SP(Sec/SPI)	0.687903	0.687903	0.001811	0.143122	0.167164	CS pos: 27-28. VDK-TE. Pr: 0.1122	9980	chromosome			561879	c__Bacilli;o__Bacillales;f__Bacillaceae;g__Bacillus;s__Bacillus safensis	Bacilli	Bacillales	Bacillaceae	Bacillus
Firmicutes	CP018100.1	Bacillus safensis	BRM1	(====> =>)	-4	ARD55763.1	Cluster 9654	True	1198469	1199575	+	3q15B00-i1	-	96	2e-88					RapA_[B._subtilis]	2.85e-41	28.378	96.3	smallORF41069	1199572	1199688	+	27	AGGAGG	7	SP(Sec/SPI)	0.85883	0.85883	0.002558	0.069565	0.069047	CS pos: 25-26. INS-SN. Pr: 0.4941	10264	chromosome			561879	c__Bacilli;o__Bacillales;f__Bacillaceae;g__Bacillus;s__Bacillus safensis	Bacilli	Bacillales	Bacillaceae	Bacillus
Firmicutes	CP018100.1	Bacillus safensis	BRM1	(====> =>)	-11	ARD55781.1	Cluster 7869	True	1215422	1216555	+	3q15B00-i1	-	98.4	9.6e-104					RapA_[B._subtilis]	3.99e-113	46.154	98.9	smallORF41056	1216545	1216682	+	14	GGGGG	10	SP(Sec/SPI)	0.936726	0.936726	0.003908	0.022489	0.036876	CS pos: 28-29. VTA-SH. Pr: 0.6854	10265	chromosome			561879	c__Bacilli;o__Bacillales;f__Bacillaceae;g__Bacillus;s__Bacillus safensis	Bacilli	Bacillales	Bacillaceae	Bacillus
Firmicutes	CP018100.1	Bacillus safensis	BRM1	(====> =>)	-11	ARD56280.1	Cluster 7870	True	1747252	1748385	+	3q15B00-i1	-	98.4	2.5e-100					RapA_[B._subtilis]	1.44e-110	46.154	98.9	smallORF41058	1748375	1748512	+	20	AGGAG	11	SP(Sec/SPI)	0.826384	0.826384	0.005124	0.030206	0.138286	CS pos: 25-26. AFS-QN. Pr: 0.4361	10266	chromosome			561879	c__Bacilli;o__Bacillales;f__Bacillaceae;g__Bacillus;s__Bacillus safensis	Bacilli	Bacillales	Bacillaceae	Bacillus
Firmicutes	CP018100.1	Bacillus safensis	BRM1	(<= <====)	-4	ARD56732.1	Cluster 9889	True	2220201	2221301	-	3q15B00-i1	-	96.3	3.6e-80					RapA_[B._subtilis]	1.8e-31	25.549	96	smallORF41073	2220094	2220204	-	24	GGAGG	7	SP(Sec/SPI)	0.931408	0.931408	0.003517	0.044255	0.020819	CS pos: 25-26. LDA-ET. Pr: 0.3530	10267	chromosome			561879	c__Bacilli;o__Bacillales;f__Bacillaceae;g__Bacillus;s__Bacillus safensis	Bacilli	Bacillales	Bacillaceae	Bacillus
Firmicutes	CP018100.1	Bacillus safensis	BRM1	(====> =>)	16	ARD57946.1	Cluster 11020	True	3487396	3488481	+	3q15B00-i1	-	95.2	4.3e-72					RapA_[B._subtilis]	7.23e-29	29.818	71.4	smallORF41082	3488498	3488641	+	16	GGAG	6	SP(Sec/SPI)	0.670815	0.670815	0.005354	0.301713	0.022119	CS pos: 34-35. AQS-QD. Pr: 0.1984	10268	chromosome			561879	c__Bacilli;o__Bacillales;f__Bacillaceae;g__Bacillus;s__Bacillus safensis	Bacilli	Bacillales	Bacillaceae	Bacillus
Firmicutes	CP018197.1	Bacillus safensis	KCTC 12796BP	(====> =>)	0	APJ10997.1	Cluster 9551	True	1700106	1701215	+	3q15B00-i1	-	97.4	1.7e-76					RapA_[B._subtilis]	4.6e-41	30.688	97.9	smallORF37068	1701216	1701350	+	22	AGGAG	8	SP(Sec/SPI)	0.771901	0.771901	0.003011	0.04385	0.181238	CS pos: 31-32. LQS-DV. Pr: 0.3354	10298	chromosome			561879	c__Bacilli;o__Bacillales;f__Bacillaceae;g__Bacillus;s__Bacillus safensis	Bacilli	Bacillales	Bacillaceae	Bacillus
Firmicutes	CP018197.1	Bacillus safensis	KCTC 12796BP	(<= <====)	-4	APJ11630.1	Cluster 9885	True	2320612	2321712	-	3q15B00-i1	-	96.3	4.5e-80					RapA_[B._subtilis]	1.56e-31	25.549	96	smallORF37062	2320505	2320615	-	24	GGAGG	7	SP(Sec/SPI)	0.931408	0.931408	0.003517	0.044255	0.020819	CS pos: 25-26. LDA-ET. Pr: 0.3530	10300	chromosome			561879	c__Bacilli;o__Bacillales;f__Bacillaceae;g__Bacillus;s__Bacillus safensis	Bacilli	Bacillales	Bacillaceae	Bacillus
Firmicutes	CP018197.1	Bacillus safensis	KCTC 12796BP	(<= <====)	-4	APJ11898.1	Cluster 8358	True	2578944	2580071	-	3q15B00-i1	-	97.1	7.4e-102					RapA_[B._subtilis]	6.25e-70	37.297	96.6	smallORF37054	2578825	2578947	-	23	GGAGG	4	SP(Sec/SPI)	0.411668	0.411668	0.002689	0.405467	0.180176	CS pos: 21-22. GWS-LD. Pr: 0.1470	10301	chromosome	intact(140)	2577743-2616557	561879	c__Bacilli;o__Bacillales;f__Bacillaceae;g__Bacillus;s__Bacillus safensis	Bacilli	Bacillales	Bacillaceae	Bacillus
Firmicutes	CP018197.1	Bacillus safensis	KCTC 12796BP	(====> =>)	16	APJ12923.1	Cluster 11017	True	3678149	3679234	+	3q15B00-i1	-	95.2	8.1e-73					RapA_[B._subtilis]	5.29e-29	29.818	71.4	smallORF37081	3679251	3679394	+	16	GGAG	6	SP(Sec/SPI)	0.670815	0.670815	0.005354	0.301713	0.022119	CS pos: 34-35. AQS-QD. Pr: 0.1984	10303	chromosome			561879	c__Bacilli;o__Bacillales;f__Bacillaceae;g__Bacillus;s__Bacillus safensis	Bacilli	Bacillales	Bacillaceae	Bacillus
Firmicutes	CP032830.1	Bacillus safensis	sami	(<= <====)	16	AYJ88327.1	Cluster 11018	False	191582	192667	-	3q15B00-i1	-	95.2	1.9e-72					RapA_[B._subtilis]	4.42e-29	29.818	71.4	smallORF61262	191422	191565	-	16	GGAG	6	SP(Sec/SPI)	0.670815	0.670815	0.005354	0.301713	0.022119	CS pos: 34-35. AQS-QD. Pr: 0.1984	11857	chromosome			561879	c__Bacilli;o__Bacillales;f__Bacillaceae;g__Bacillus;s__Bacillus safensis	Bacilli	Bacillales	Bacillaceae	Bacillus
Firmicutes	CP032830.1	Bacillus safensis	sami	(====> =>)	-4	AYJ89116.1	Cluster 9889	False	1001298	1002398	+	3q15B00-i1	-	96.3	3.6e-80					RapA_[B._subtilis]	1.8e-31	25.549	96	smallORF61246	1002395	1002505	+	24	GGAGG	7	SP(Sec/SPI)	0.931408	0.931408	0.003517	0.044255	0.020819	CS pos: 25-26. LDA-ET. Pr: 0.3530	11858	chromosome			561879	c__Bacilli;o__Bacillales;f__Bacillaceae;g__Bacillus;s__Bacillus safensis	Bacilli	Bacillales	Bacillaceae	Bacillus
Firmicutes	CP032830.1	Bacillus safensis	sami	(<= <====)	-11	AYJ90061.1	Cluster 7885	True	1970920	1972053	-	3q15B00-i1	-	98.4	7.7e-103					RapA_[B._subtilis]	9.15e-111	46.684	98.9	smallORF61238	1970793	1970930	-	20	AGGAG	11	SP(Sec/SPI)	0.826384	0.826384	0.005124	0.030206	0.138286	CS pos: 25-26. AFS-QN. Pr: 0.4361	11859	chromosome			561879	c__Bacilli;o__Bacillales;f__Bacillaceae;g__Bacillus;s__Bacillus safensis	Bacilli	Bacillales	Bacillaceae	Bacillus
Firmicutes	CP034414.1	Bacillus safensis	BLXSC	(<= <====)	-4	UQZ93470.1	Cluster 9918	False	2129329	2130429	-	3q15B00-i1	-	96.3	4.7e-80					RapA_[B._subtilis]	6.44e-31	25.275	96	smallORF141650	2129222	2129332	-	24	GGAGG	7	SP(Sec/SPI)	0.931408	0.931408	0.003517	0.044255	0.020819	CS pos: 25-26. LDA-ET. Pr: 0.3530	12050	chromosome			561879	c__Bacilli;o__Bacillales;f__Bacillaceae;g__Bacillus;s__Bacillus safensis	Bacilli	Bacillales	Bacillaceae	Bacillus
Firmicutes	CP034414.1	Bacillus safensis	BLXSC	(====> =>)	16	UQZ94721.1	Cluster 11050	True	3409397	3410482	+	3q15B00-i1	-	95.2	1.2e-71					RapA_[B._subtilis]	8.41e-29	29.818	71.4	smallORF141670	3410499	3410642	+	16	GGAG	6	SP(Sec/SPI)	0.670815	0.670815	0.005354	0.301713	0.022119	CS pos: 34-35. AQS-QD. Pr: 0.1984	12051	chromosome			561879	c__Bacilli;o__Bacillales;f__Bacillaceae;g__Bacillus;s__Bacillus safensis	Bacilli	Bacillales	Bacillaceae	Bacillus
Firmicutes	CP043404.1	Bacillus safensis	PgKB20	(=> <====)	389	QEK62000.1	Cluster 9759	True	156087	157190	-	3q15B00-i1	-	96.6	2.8e-89					RapA_[B._subtilis]	1.74e-45	29.315	96.3	smallORF74897	155593	155697	+	22	AGGAG	6	SP(Sec/SPI)	0.675827	0.675827	0.00883	0.062558	0.252785	CS pos: 25-26. IKR-GT. Pr: 0.0693	12840	chromosome			561879	c__Bacilli;o__Bacillales;f__Bacillaceae;g__Bacillus;s__Bacillus safensis	Bacilli	Bacillales	Bacillaceae	Bacillus
Firmicutes	CP043404.1	Bacillus safensis	PgKB20	(<= <====)	16	QEK63548.1	Cluster 11033	True	1808720	1809805	-	3q15B00-i1	-	95.2	3.8e-72					RapA_[B._subtilis]	1.58e-28	29.455	71.4	smallORF74917	1808560	1808703	-	16	GGAG	6	SP(Sec/SPI)	0.840602	0.840602	0.004726	0.094789	0.059883	CS pos: 34-35. AQS-QD. Pr: 0.1852	12843	chromosome			561879	c__Bacilli;o__Bacillales;f__Bacillaceae;g__Bacillus;s__Bacillus safensis	Bacilli	Bacillales	Bacillaceae	Bacillus
Firmicutes	CP069061.1	Bacillus safensis	F6	(====> =>)	-11	QRF33401.1	Cluster 8412	True	1182057	1183184	+	3q15B00-i1	-	98.7	2.6e-123					RapA_[B._subtilis]	2.2e-131	50.938	98.7	smallORF103508	1183174	1183299	+	22	AGGAG	9	SP(Sec/SPI)	0.728648	0.728648	0.007167	0.252245	0.01194	CS pos: 28-29. SKS-DN. Pr: 0.2973	14262	chromosome			561879	c__Bacilli;o__Bacillales;f__Bacillaceae;g__Bacillus;s__Bacillus safensis	Bacilli	Bacillales	Bacillaceae	Bacillus
Firmicutes	CP069061.1	Bacillus safensis	F6	(====> =>)	0	QRF33921.1	Cluster 9568	True	1723427	1724536	+	3q15B00-i1	-	97.1	4.2e-77					RapA_[B._subtilis]	1.14e-42	30.423	97.9	smallORF103547	1724537	1724671	+	22	AGGAG	8	SP(Sec/SPI)	0.685367	0.685367	0.003804	0.068807	0.242023	CS pos: 28-29. IQP-QH. Pr: 0.1393	14264	chromosome			561879	c__Bacilli;o__Bacillales;f__Bacillaceae;g__Bacillus;s__Bacillus safensis	Bacilli	Bacillales	Bacillaceae	Bacillus
Firmicutes	CP069061.1	Bacillus safensis	F6	(<= <====)	-4	QRF30897.1	Cluster 9917	True	2213382	2214482	-	3q15B00-i1	-	96.3	3.4e-80					RapA_[B._subtilis]	2.92e-31	25.275	96	smallORF103544	2213275	2213385	-	24	GGAGG	7	SP(Sec/SPI)	0.931408	0.931408	0.003517	0.044255	0.020819	CS pos: 25-26. LDA-ET. Pr: 0.3530	14265	chromosome			561879	c__Bacilli;o__Bacillales;f__Bacillaceae;g__Bacillus;s__Bacillus safensis	Bacilli	Bacillales	Bacillaceae	Bacillus
Firmicutes	CP084676.1	Bacillus safensis	BcP62	(====> =>)	-4	UDB50101.1	Cluster 9889	False	2368014	2369114	+	3q15B00-i1	-	96.3	3.6e-80					RapA_[B._subtilis]	1.8e-31	25.549	96	smallORF42451	2369111	2369221	+	24	GGAGG	7	SP(Sec/SPI)	0.931408	0.931408	0.003517	0.044255	0.020819	CS pos: 25-26. LDA-ET. Pr: 0.3530	15179	chromosome			561879	c__Bacilli;o__Bacillales;f__Bacillaceae;g__Bacillus;s__Bacillus safensis	Bacilli	Bacillales	Bacillaceae	Bacillus
Firmicutes	CP084676.1	Bacillus safensis	BcP62	(<= <====)	0	UDB50576.1	Cluster 9553	True	2871078	2872187	-	3q15B00-i1	-	97.1	3.3e-77					RapA_[B._subtilis]	3.91e-42	30.159	97.9	smallORF42456	2870943	2871077	-	22	AGGAG	8	SP(Sec/SPI)	0.686207	0.686207	0.004089	0.09165	0.218054	CS pos: 28-29. IQP-QH. Pr: 0.1458	15180	chromosome			561879	c__Bacilli;o__Bacillales;f__Bacillaceae;g__Bacillus;s__Bacillus safensis	Bacilli	Bacillales	Bacillaceae	Bacillus
Firmicutes	CP084676.1	Bacillus safensis	BcP62	(<= <====)	-11	UDB51073.1	Cluster 7871	True	3388433	3389566	-	3q15B00-i1	-	98.4	5e-105					RapA_[B._subtilis]	1.01e-111	46.154	98.9	smallORF42445	3388312	3388443	-	16	GGAG	9	SP(Sec/SPI)	0.858704	0.858704	0.002762	0.08242	0.056114	CS pos: 24-25. VSS-ND. Pr: 0.4000	15181	chromosome			561879	c__Bacilli;o__Bacillales;f__Bacillaceae;g__Bacillus;s__Bacillus safensis	Bacilli	Bacillales	Bacillaceae	Bacillus
Firmicutes	CP084677.1	Bacillus safensis	Bcs96	(====> =>)	-11	UDB47808.1	Cluster 7874	True	225279	226412	+	3q15B00-i1	-	98.4	1.7e-98					RapA_[B._subtilis]	1.8e-110	46.419	98.9	smallORF42542	226402	226539	+	20	AGGAG	11	SP(Sec/SPI)	0.826384	0.826384	0.005124	0.030206	0.138286	CS pos: 25-26. AFS-QN. Pr: 0.4361	15182	chromosome			561879	c__Bacilli;o__Bacillales;f__Bacillaceae;g__Bacillus;s__Bacillus safensis	Bacilli	Bacillales	Bacillaceae	Bacillus
Firmicutes	CP084677.1	Bacillus safensis	Bcs96	(<= <====)	-4	UDB48263.1	Cluster 9890	True	694108	695208	-	3q15B00-i1	-	96.3	6.4e-80					RapA_[B._subtilis]	4.52e-31	25.549	96	smallORF42545	694001	694111	-	24	GGAGG	7	SP(Sec/SPI)	0.931408	0.931408	0.003517	0.044255	0.020819	CS pos: 25-26. LDA-ET. Pr: 0.3530	15183	chromosome			561879	c__Bacilli;o__Bacillales;f__Bacillaceae;g__Bacillus;s__Bacillus safensis	Bacilli	Bacillales	Bacillaceae	Bacillus
Firmicutes	CP084677.1	Bacillus safensis	Bcs96	(====> =>)	16	UDB45917.1	Cluster 11022	True	2010222	2011307	+	3q15B00-i1	-	95.2	1.5e-72					RapA_[B._subtilis]	4.51e-29	29.818	71.4	smallORF42564	2011324	2011467	+	16	GGAG	6	SP(Sec/SPI)	0.630286	0.630286	0.005911	0.335193	0.02861	CS pos: 34-35. AQS-QD. Pr: 0.2269	15186	chromosome			561879	c__Bacilli;o__Bacillales;f__Bacillaceae;g__Bacillus;s__Bacillus safensis	Bacilli	Bacillales	Bacillaceae	Bacillus
Firmicutes	CP084677.1	Bacillus safensis	Bcs96	(====> =>)	-4	UDB49553.1	Cluster 7703	True	2997875	2999011	+	3q15B00-i1	-	96.8	3.9e-100					RapA_[B._subtilis]	6.67e-67	35.87	96.6	smallORF42537	2999008	2999130	+	23	GGAGG	4	SP(Sec/SPI)	0.411668	0.411668	0.002689	0.405467	0.180176	CS pos: 21-22. GWS-LD. Pr: 0.1470	15187	chromosome			561879	c__Bacilli;o__Bacillales;f__Bacillaceae;g__Bacillus;s__Bacillus safensis	Bacilli	Bacillales	Bacillaceae	Bacillus
Firmicutes	CP084677.1	Bacillus safensis	Bcs96	(====> =>)	-11	UDB47315.1	Cluster 7872	True	3529232	3530365	+	3q15B00-i1	-	98.4	2.3e-102					RapA_[B._subtilis]	1.39e-109	45.889	98.9	smallORF42529	3530355	3530492	+	20	AGGAG	11	SP(Sec/SPI)	0.854919	0.854919	0.00237	0.027446	0.115264	CS pos: 25-26. AFS-QN. Pr: 0.5126	15188	chromosome			561879	c__Bacilli;o__Bacillales;f__Bacillaceae;g__Bacillus;s__Bacillus safensis	Bacilli	Bacillales	Bacillaceae	Bacillus
Firmicutes	CP084677.1	Bacillus safensis	Bcs96	(====> =>)	-11	UDB47327.1	Cluster 7873	True	3544483	3545616	+	3q15B00-i1	-	98.4	2.9e-105					RapA_[B._subtilis]	8.75e-112	46.154	98.9	smallORF42523	3545606	3545737	+	16	GGAG	9	SP(Sec/SPI)	0.858704	0.858704	0.002762	0.08242	0.056114	CS pos: 24-25. VSS-ND. Pr: 0.4000	15190	chromosome			561879	c__Bacilli;o__Bacillales;f__Bacillaceae;g__Bacillus;s__Bacillus safensis	Bacilli	Bacillales	Bacillaceae	Bacillus
Firmicutes	CP090354.1	Bacillus safensis	H31R-08	(====> =>)	-4	UIN51342.1	Cluster 9673	True	1209619	1210725	+	3q15B00-i1	-	96	3.5e-88					RapA_[B._subtilis]	1.01e-40	28.108	96.3	smallORF126259	1210722	1210838	+	27	AGGAGG	7	SP(Sec/SPI)	0.843909	0.843909	0.002581	0.050182	0.103329	CS pos: 25-26. INS-LN. Pr: 0.5410	15453	chromosome			561879	c__Bacilli;o__Bacillales;f__Bacillaceae;g__Bacillus;s__Bacillus safensis	Bacilli	Bacillales	Bacillaceae	Bacillus
Firmicutes	CP090354.1	Bacillus safensis	H31R-08	(====> =>)	0	UIN51855.1	Cluster 9573	True	1741176	1742285	+	3q15B00-i1	-	97.1	4.8e-77					RapA_[B._subtilis]	9.77e-42	29.894	97.9	smallORF126266	1742286	1742420	+	22	AGGAG	8	SP(Sec/SPI)	0.685367	0.685367	0.003804	0.068807	0.242023	CS pos: 28-29. IQP-QH. Pr: 0.1393	15454	chromosome			561879	c__Bacilli;o__Bacillales;f__Bacillaceae;g__Bacillus;s__Bacillus safensis	Bacilli	Bacillales	Bacillaceae	Bacillus
Firmicutes	CP090354.1	Bacillus safensis	H31R-08	(<= <====)	-4	UIN48854.1	Cluster 9889	False	2235347	2236447	-	3q15B00-i1	-	96.3	3.6e-80					RapA_[B._subtilis]	1.8e-31	25.549	96	smallORF126262	2235240	2235350	-	24	GGAGG	7	SP(Sec/SPI)	0.931408	0.931408	0.003517	0.044255	0.020819	CS pos: 25-26. LDA-ET. Pr: 0.3530	15455	chromosome			561879	c__Bacilli;o__Bacillales;f__Bacillaceae;g__Bacillus;s__Bacillus safensis	Bacilli	Bacillales	Bacillaceae	Bacillus
Firmicutes	CP090354.1	Bacillus safensis	H31R-08	(====> =>)	16	UIN50062.1	Cluster 11047	True	3489011	3490096	+	3q15B00-i1	-	95.2	1.5e-72					RapA_[B._subtilis]	4.28e-29	29.818	71.4	smallORF126279	3490113	3490256	+	16	GGAG	6	SP(Sec/SPI)	0.670815	0.670815	0.005354	0.301713	0.022119	CS pos: 34-35. AQS-QD. Pr: 0.1984	15456	chromosome			561879	c__Bacilli;o__Bacillales;f__Bacillaceae;g__Bacillus;s__Bacillus safensis	Bacilli	Bacillales	Bacillaceae	Bacillus
Firmicutes	CP095759.1	Bacillus safensis	ZK-1	(====> =>)	-11	UPI93083.1	Cluster 7903	False	1211941	1213074	+	3q15B00-i1	-	98.4	1.2e-105					RapA_[B._subtilis]	1.16e-111	46.154	98.9	smallORF138554	1213064	1213195	+	16	GGAG	9	SP(Sec/SPI)	0.858704	0.858704	0.002762	0.08242	0.056114	CS pos: 24-25. VSS-ND. Pr: 0.4000	15715	chromosome			561879	c__Bacilli;o__Bacillales;f__Bacillaceae;g__Bacillus;s__Bacillus safensis	Bacilli	Bacillales	Bacillaceae	Bacillus
Firmicutes	CP095759.1	Bacillus safensis	ZK-1	(<= <====)	-4	UPI90575.1	Cluster 9889	False	2216042	2217142	-	3q15B00-i1	-	96.3	3.6e-80					RapA_[B._subtilis]	1.8e-31	25.549	96	smallORF138563	2215935	2216045	-	24	GGAGG	7	SP(Sec/SPI)	0.931408	0.931408	0.003517	0.044255	0.020819	CS pos: 25-26. LDA-ET. Pr: 0.3530	15716	chromosome			561879	c__Bacilli;o__Bacillales;f__Bacillaceae;g__Bacillus;s__Bacillus safensis	Bacilli	Bacillales	Bacillaceae	Bacillus
Firmicutes	CP095759.1	Bacillus safensis	ZK-1	(====> =>)	16	UPI91792.1	Cluster 11018	False	3477584	3478669	+	3q15B00-i1	-	95.2	1.9e-72					RapA_[B._subtilis]	4.42e-29	29.818	71.4	smallORF138576	3478686	3478829	+	16	GGAG	6	SP(Sec/SPI)	0.670815	0.670815	0.005354	0.301713	0.022119	CS pos: 34-35. AQS-QD. Pr: 0.1984	15717	chromosome			561879	c__Bacilli;o__Bacillales;f__Bacillaceae;g__Bacillus;s__Bacillus safensis	Bacilli	Bacillales	Bacillaceae	Bacillus
Firmicutes	CP097373.1	Bacillus safensis	AHB2	(====> =>)	-11	USD83935.1	Cluster 7911	True	1169691	1170824	+	3q15B00-i1	-	98.4	3.7e-105					RapA_[B._subtilis]	1.44e-111	46.419	98.9	smallORF143352	1170814	1170945	+	16	GGAG	9	SP(Sec/SPI)	0.858704	0.858704	0.002762	0.08242	0.056114	CS pos: 24-25. VSS-ND. Pr: 0.4000	15821	chromosome			561879	c__Bacilli;o__Bacillales;f__Bacillaceae;g__Bacillus;s__Bacillus safensis	Bacilli	Bacillales	Bacillaceae	Bacillus
Firmicutes	CP097373.1	Bacillus safensis	AHB2	(====> =>)	0	USD84439.1	Cluster 9573	False	1696461	1697570	+	3q15B00-i1	-	97.1	4.8e-77					RapA_[B._subtilis]	9.77e-42	29.894	97.9	smallORF143360	1697571	1697705	+	22	AGGAG	8	SP(Sec/SPI)	0.685367	0.685367	0.003804	0.068807	0.242023	CS pos: 28-29. IQP-QH. Pr: 0.1393	15822	chromosome			561879	c__Bacilli;o__Bacillales;f__Bacillaceae;g__Bacillus;s__Bacillus safensis	Bacilli	Bacillales	Bacillaceae	Bacillus
Firmicutes	CP097373.1	Bacillus safensis	AHB2	(<= <====)	-4	USD81371.1	Cluster 9936	True	2195889	2196989	-	3q15B00-i1	-	96.3	1.9e-79					RapA_[B._subtilis]	2.21e-30	25.275	96	smallORF143356	2195782	2195892	-	24	GGAGG	7	SP(Sec/SPI)	0.936749	0.936749	0.003879	0.041965	0.017406	CS pos: 25-26. LDA-ET. Pr: 0.3576	15823	chromosome			561879	c__Bacilli;o__Bacillales;f__Bacillaceae;g__Bacillus;s__Bacillus safensis	Bacilli	Bacillales	Bacillaceae	Bacillus
Firmicutes	CP097373.1	Bacillus safensis	AHB2	(====> =>)	16	USD82659.1	Cluster 11051	True	3525200	3526285	+	3q15B00-i1	-	95.5	5.3e-72					RapA_[B._subtilis]	1.12e-28	29.643	72.8	smallORF143372	3526302	3526445	+	16	GGAG	6	SP(Sec/SPI)	0.552062	0.552062	0.004839	0.415998	0.027101	CS pos: 34-35. TQS-QD. Pr: 0.1072	15824	chromosome			561879	c__Bacilli;o__Bacillales;f__Bacillaceae;g__Bacillus;s__Bacillus safensis	Bacilli	Bacillales	Bacillaceae	Bacillus
Firmicutes	CP097374.1	Bacillus safensis	AHB11	(====> =>)	-4	USD79826.1	Cluster 8432	True	733077	734204	+	3q15B00-i1	-	97.1	2.5e-102					RapA_[B._subtilis]	5.98e-70	36.413	96.6	smallORF143431	734201	734323	+	23	GGAGG	4	SP(Sec/SPI)	0.411668	0.411668	0.002689	0.405467	0.180176	CS pos: 21-22. GWS-LD. Pr: 0.1470	15825	chromosome			561879	c__Bacilli;o__Bacillales;f__Bacillaceae;g__Bacillus;s__Bacillus safensis	Bacilli	Bacillales	Bacillaceae	Bacillus
Firmicutes	CP097374.1	Bacillus safensis	AHB11	(====> =>)	-11	USD80291.1	Cluster 7912	True	1229595	1230728	+	3q15B00-i1	-	98.4	4.8e-105					RapA_[B._subtilis]	4.46e-112	46.684	98.9	smallORF143426	1230718	1230849	+	16	GGAG	9	SP(Sec/SPI)	0.858704	0.858704	0.002762	0.08242	0.056114	CS pos: 24-25. VSS-ND. Pr: 0.4000	15826	chromosome			561879	c__Bacilli;o__Bacillales;f__Bacillaceae;g__Bacillus;s__Bacillus safensis	Bacilli	Bacillales	Bacillaceae	Bacillus
Firmicutes	CP097374.1	Bacillus safensis	AHB11	(====> =>)	0	USD80775.1	Cluster 9578	True	1731865	1732974	+	3q15B00-i1	-	97.1	1.3e-76					RapA_[B._subtilis]	1.52e-40	29.894	97.9	smallORF143440	1732975	1733109	+	22	AGGAG	8	SP(Sec/SPI)	0.685367	0.685367	0.003804	0.068807	0.242023	CS pos: 28-29. IQP-QH. Pr: 0.1393	15827	chromosome			561879	c__Bacilli;o__Bacillales;f__Bacillaceae;g__Bacillus;s__Bacillus safensis	Bacilli	Bacillales	Bacillaceae	Bacillus
Firmicutes	CP097374.1	Bacillus safensis	AHB11	(<= <====)	-4	USD77746.1	Cluster 9937	True	2207404	2208504	-	3q15B00-i1	-	96.3	8.5e-80					RapA_[B._subtilis]	1.91e-31	25.549	96	smallORF143435	2207297	2207407	-	24	GGAGG	7	SP(Sec/SPI)	0.931408	0.931408	0.003517	0.044255	0.020819	CS pos: 25-26. LDA-ET. Pr: 0.3530	15828	chromosome			561879	c__Bacilli;o__Bacillales;f__Bacillaceae;g__Bacillus;s__Bacillus safensis	Bacilli	Bacillales	Bacillaceae	Bacillus
Firmicutes	CP097374.1	Bacillus safensis	AHB11	(====> =>)	16	USD78953.1	Cluster 11052	True	3453703	3454788	+	3q15B00-i1	-	95.2	3.1e-72					RapA_[B._subtilis]	8.49e-29	29.818	71.4	smallORF143453	3454805	3454948	+	16	GGAG	6	SP(Sec/SPI)	0.670815	0.670815	0.005354	0.301713	0.022119	CS pos: 34-35. AQS-QD. Pr: 0.1984	15829	chromosome			561879	c__Bacilli;o__Bacillales;f__Bacillaceae;g__Bacillus;s__Bacillus safensis	Bacilli	Bacillales	Bacillaceae	Bacillus
Firmicutes	CP099864.1	Bacillus safensis	1370ba1	(<= <====)	-4	USY27789.1	Cluster 9938	True	2156206	2157306	-	3q15B00-i1	-	96.3	8.3e-80					RapA_[B._subtilis]	2.54e-31	25.549	96	smallORF145393	2156099	2156209	-	24	GGAGG	7	SP(Sec/SPI)	0.931408	0.931408	0.003517	0.044255	0.020819	CS pos: 25-26. LDA-ET. Pr: 0.3530	15924	chromosome			561879	c__Bacilli;o__Bacillales;f__Bacillaceae;g__Bacillus;s__Bacillus safensis	Bacilli	Bacillales	Bacillaceae	Bacillus
Firmicutes	CP099864.1	Bacillus safensis	1370ba1	(====> =>)	16	USY29009.1	Cluster 11054	True	3407947	3409032	+	3q15B00-i1	-	95.2	9.4e-72					RapA_[B._subtilis]	7.91e-29	29.818	71.4	smallORF145410	3409049	3409192	+	16	GGAG	6	SP(Sec/SPI)	0.670815	0.670815	0.005354	0.301713	0.022119	CS pos: 34-35. AQS-QD. Pr: 0.1984	15925	chromosome			561879	c__Bacilli;o__Bacillales;f__Bacillaceae;g__Bacillus;s__Bacillus safensis	Bacilli	Bacillales	Bacillaceae	Bacillus
Firmicutes	CP104391.1	Bacillus safensis	GX-H6	(====> =>)	-11	UXC33627.1	Cluster 7915	True	1211255	1212388	+	3q15B00-i1	-	98.4	1.8e-105					RapA_[B._subtilis]	2.98e-112	46.419	98.9	smallORF152661	1212378	1212509	+	16	GGAG	9	SP(Sec/SPI)	0.858704	0.858704	0.002762	0.08242	0.056114	CS pos: 24-25. VSS-ND. Pr: 0.4000	16197	chromosome			561879	c__Bacilli;o__Bacillales;f__Bacillaceae;g__Bacillus;s__Bacillus safensis	Bacilli	Bacillales	Bacillaceae	Bacillus
Firmicutes	CP104391.1	Bacillus safensis	GX-H6	(<= <====)	-4	UXC31068.1	Cluster 9943	True	2193127	2194227	-	3q15B00-i1	-	96.3	9.6e-80					RapA_[B._subtilis]	2.2e-31	25.275	96	smallORF152670	2193020	2193130	-	24	GGAGG	7	SP(Sec/SPI)	0.931408	0.931408	0.003517	0.044255	0.020819	CS pos: 25-26. LDA-ET. Pr: 0.3530	16199	chromosome			561879	c__Bacilli;o__Bacillales;f__Bacillaceae;g__Bacillus;s__Bacillus safensis	Bacilli	Bacillales	Bacillaceae	Bacillus
Firmicutes	CP106652.1	Bacillus safensis	33.4	(<= <====)	-4	UXO86696.1	Cluster 9944	True	2315581	2316681	-	3q15B00-i1	-	96.3	1e-80					RapA_[B._subtilis]	5.54e-31	25.275	96	smallORF153295	2315474	2315584	-	24	GGAGG	7	SP(Sec/SPI)	0.931408	0.931408	0.003517	0.044255	0.020819	CS pos: 25-26. LDA-ET. Pr: 0.3530	16236	chromosome			561879	c__Bacilli;o__Bacillales;f__Bacillaceae;g__Bacillus;s__Bacillus safensis	Bacilli	Bacillales	Bacillaceae	Bacillus
Firmicutes	CP106652.1	Bacillus safensis	33.4	(====> =>)	32	UXO88782.1	Cluster 6933	True	695560	696717	+	AimR	-	99.7	1.7e-125					AimR_[B._phage_phi3T]	8.03e-84	39.474	98.4	UXO88783.1	696750	696872	+				SP(Sec/SPI)	0.588002	0.588002	0.001284	0.39011	0.020603	CS pos: 26-27. EQA-GD. Pr: 0.1353	7494	chromosome			561879	c__Bacilli;o__Bacillales;f__Bacillaceae;g__Bacillus;s__Bacillus safensis	Bacilli	Bacillales	Bacillaceae	Bacillus
Firmicutes	CP018197.1	Bacillus safensis	KCTC 12796BP	(====> =>)	28	APJ11058.1	Cluster 6921	True	1763805	1764962	+	AimR	-	99.7	5.3e-152					AimR_[B._phage_phi3T]	8.84e-116	45.789	98.4	smallORF37024	1764991	1765116	+	27	AGGAGG	8	SP(Sec/SPI)	0.936396	0.936396	0.00312	0.055251	0.005233	CS pos: 26-27. SIA-MD. Pr: 0.7121	10299	chromosome	questionable(80)	1705206-1826512	561879	c__Bacilli;o__Bacillales;f__Bacillaceae;g__Bacillus;s__Bacillus safensis	Bacilli	Bacillales	Bacillaceae	Bacillus
Firmicutes	CP015607.1	Bacillus safensis	U14-5	(====> =>)	19	APT45904.1	Cluster 10087	True	1587095	1588192	+	AimR-TPR	-	98.9	2.4e-31					AimR-like_[B._phage_Waukesha]	8.9e-09	23.785	95.6	smallORF38095	1588212	1588337	+	19	AGGGGG	8	SP(Sec/SPI)	0.757618	0.757618	0.003141	0.166595	0.072645	CS pos: 26-27. INS-AN. Pr: 0.2693	9966	chromosome	questionable(80)	1582032-1638467	561879	c__Bacilli;o__Bacillales;f__Bacillaceae;g__Bacillus;s__Bacillus safensis	Bacilli	Bacillales	Bacillaceae	Bacillus
Firmicutes	CP015610.1	Bacillus safensis	U41	(<= <====)	15	APT51001.1	Cluster 10907	True	2731776	2732864	-	AimR-TPR	-	100	1.1e-32					AimR-like_[B._phage_Waukesha]	3.46e-12	24.934	94.2	smallORF38163	2731632	2731760	-	27	AGGAGG	7	SP(Sec/SPI)	0.878896	0.878896	0.00484	0.084186	0.032077	CS pos: 25-26. LNS-SL. Pr: 0.2487	9974	chromosome			561879	c__Bacilli;o__Bacillales;f__Bacillaceae;g__Bacillus;s__Bacillus safensis	Bacilli	Bacillales	Bacillaceae	Bacillus
Firmicutes	CP015611.1	Bacillus safensis	U17-1	(====> =>)	15	APT52726.1	Cluster 10907	False	724778	725866	+	AimR-TPR	-	100	1.1e-32					AimR-like_[B._phage_Waukesha]	3.46e-12	24.934	94.2	smallORF38237	725882	726010	+	27	AGGAGG	7	SP(Sec/SPI)	0.878896	0.878896	0.00484	0.084186	0.032077	CS pos: 25-26. LNS-SL. Pr: 0.2487	9977	chromosome			561879	c__Bacilli;o__Bacillales;f__Bacillaceae;g__Bacillus;s__Bacillus safensis	Bacilli	Bacillales	Bacillaceae	Bacillus
Firmicutes	CP018197.1	Bacillus safensis	KCTC 12796BP	(<= <====)	19	APJ12043.1	Cluster 9752	True	2743380	2744483	-	AimR-TPR	-	100	1e-35	54323	47413	70.8	1.2e-07	AimR-like_[B._phage_Waukesha]	3.19e-07	26.031	95.1	smallORF37088	2743229	2743360	-	19	AGGGGG	8	SP(Sec/SPI)	0.828706	0.828706	0.007628	0.035126	0.12854	CS pos: 25-26. IHS-LI. Pr: 0.6171	10302	chromosome	incomplete(20)	2730738-2755491	561879	c__Bacilli;o__Bacillales;f__Bacillaceae;g__Bacillus;s__Bacillus safensis	Bacilli	Bacillales	Bacillaceae	Bacillus
Firmicutes	CP084677.1	Bacillus safensis	Bcs96	(<= <====)	19	UDB48500.1	Cluster 10090	True	916444	917541	-	AimR-TPR	-	99.5	2.6e-31					AimR-like_[B._phage_Waukesha]	6.96e-08	24.798	89.9	smallORF42572	916299	916424	-	19	AGGGGG	8	SP(Sec/SPI)	0.527247	0.527247	0.003719	0.442076	0.026958	CS pos: 22-23. KEA-DT. Pr: 0.2006	15184	chromosome			561879	c__Bacilli;o__Bacillales;f__Bacillaceae;g__Bacillus;s__Bacillus safensis	Bacilli	Bacillales	Bacillaceae	Bacillus
Firmicutes	CP084677.1	Bacillus safensis	Bcs96	(<= <====)	15	UDB49141.1	Cluster 10910	True	1601225	1602313	-	AimR-TPR	-	100	4.4e-32					AimR-like_[B._phage_Waukesha]	6.9e-12	25.464	94.2	smallORF42570	1601081	1601209	-	27	AGGAGG	7	SP(Sec/SPI)	0.837642	0.837642	0.004901	0.123868	0.03359	CS pos: 25-26. LNS-SL. Pr: 0.2625	15185	chromosome			561879	c__Bacilli;o__Bacillales;f__Bacillaceae;g__Bacillus;s__Bacillus safensis	Bacilli	Bacillales	Bacillaceae	Bacillus
Firmicutes	CP010405.1	Bacillus safensis	FO-36b	(====> =>)	-11	AWI36359.1	Cluster 7716	True	1276778	1277914	+	3q15B00-i1	-	99.2	1.2e-114					RapA_[B._subtilis]	5.12e-121	48.677	99.2	AWI36360.1	1277904	1278038	+				SP(Sec/SPI)	0.934479	0.934479	0.003923	0.057822	0.003776	CS pos: 25-26. ANA-DP. Pr: 0.8675	1716	chromosome			1178541	c__Bacilli;o__Bacillales;f__Bacillaceae;g__Bacillus;s__Bacillus safensis;x__Bacillus safensis FO-36b	Bacilli	Bacillales	Bacillaceae	Bacillus
Firmicutes	CP010405.1	Bacillus safensis	FO-36b	(<= <====)	-11	AWI38598.1	Cluster 8374	True	3505139	3506266	-	3q15B00-i1	-	98.4	4.6e-101					RapA_[B._subtilis]	4.58e-103	42.4	98.4	AWI38597.1	3504865	3505149	-				SP(Sec/SPI)	0.703696	0.703696	0.020928	0.208438	0.066938	CS pos: 31-32. VNS-RN. Pr: 0.2495	1717	chromosome			1178541	c__Bacilli;o__Bacillales;f__Bacillaceae;g__Bacillus;s__Bacillus safensis;x__Bacillus safensis FO-36b	Bacilli	Bacillales	Bacillaceae	Bacillus
Firmicutes	CP010405.1	Bacillus safensis	FO-36b	(====> =>)	-11	AWI36296.1	Cluster 7879	True	1216163	1217296	+	3q15B00-i1	-	98.4	1.6e-105					RapA_[B._subtilis]	1.73e-112	46.684	98.9	smallORF55608	1217286	1217417	+	16	GGAG	9	SP(Sec/SPI)	0.85348	0.85348	0.002994	0.08387	0.059656	CS pos: 24-25. VSS-ND. Pr: 0.3947	9380	chromosome			1178541	c__Bacilli;o__Bacillales;f__Bacillaceae;g__Bacillus;s__Bacillus safensis;x__Bacillus safensis FO-36b	Bacilli	Bacillales	Bacillaceae	Bacillus
Firmicutes	CP010405.1	Bacillus safensis	FO-36b	(<= <====)	-4	AWI37301.1	Cluster 9889	False	2228225	2229325	-	3q15B00-i1	-	96.3	3.6e-80					RapA_[B._subtilis]	1.8e-31	25.549	96	smallORF55621	2228118	2228228	-	24	GGAGG	7	SP(Sec/SPI)	0.931408	0.931408	0.003517	0.044255	0.020819	CS pos: 25-26. LDA-ET. Pr: 0.3530	9381	chromosome			1178541	c__Bacilli;o__Bacillales;f__Bacillaceae;g__Bacillus;s__Bacillus safensis;x__Bacillus safensis FO-36b	Bacilli	Bacillales	Bacillaceae	Bacillus
Firmicutes	CP010405.1	Bacillus safensis	FO-36b	(<= <====)	-11	AWI37858.1	Cluster 7880	True	2782173	2783306	-	3q15B00-i1	-	98.4	2.3e-102					RapA_[B._subtilis]	2.93e-109	45.889	98.9	smallORF55612	2782046	2782183	-	20	AGGAG	11	SP(Sec/SPI)	0.824579	0.824579	0.004693	0.029949	0.140779	CS pos: 25-26. AFS-QN. Pr: 0.4871	9382	chromosome			1178541	c__Bacilli;o__Bacillales;f__Bacillaceae;g__Bacillus;s__Bacillus safensis;x__Bacillus safensis FO-36b	Bacilli	Bacillales	Bacillaceae	Bacillus
Firmicutes	CP010405.1	Bacillus safensis	FO-36b	(====> =>)	16	AWI38616.1	Cluster 11027	True	3519407	3520492	+	3q15B00-i1	-	95.2	1.4e-70					RapA_[B._subtilis]	4.37e-29	31.159	71.4	smallORF55642	3520509	3520652	+	16	GGAG	6	SP(Sec/SPI)	0.670815	0.670815	0.005354	0.301713	0.022119	CS pos: 34-35. AQS-QD. Pr: 0.1984	9383	chromosome			1178541	c__Bacilli;o__Bacillales;f__Bacillaceae;g__Bacillus;s__Bacillus safensis;x__Bacillus safensis FO-36b	Bacilli	Bacillales	Bacillaceae	Bacillus
Firmicutes	CP084703.1	Bacillus shivajii	JCM 32183	(<==== =>)	172	UCZ53771.1	Cluster 15241	True	612646	613536	-	2qfcA00-i1	-	96.6	9.3e-78	51844	47413	92.3	1e-13	PlcR_[B._cereus]	3.37e-23	30.035	92.2	smallORF122474	613709	613816	+	24	GGAGG	10	SP(Sec/SPI)	0.90852	0.90852	0.004108	0.056491	0.030881	CS pos: 22-23. TAG-DV. Pr: 0.5735	15201	chromosome			1983719	c__Bacilli;o__Bacillales;f__Bacillaceae;g__Bacillus;s__Bacillus shivajii	Bacilli	Bacillales	Bacillaceae	Bacillus
Firmicutes	CP084703.1	Bacillus shivajii	JCM 32183	(<= <====)	-4	UCZ53978.1	Cluster 2881	True	857870	859147	-	3ulqA00-i1	-	92.4	2.6e-37	51844	47413	95.4	1.5e-13	NprR_[B._thuringensis]	1.67e-12	23.512	76.6	UCZ53977.1	857733	857873	-				SP(Sec/SPI)	0.927364	0.927364	0.005011	0.056311	0.011313	CS pos: 25-26. TES-IS. Pr: 0.4138	6495	chromosome			1983719	c__Bacilli;o__Bacillales;f__Bacillaceae;g__Bacillus;s__Bacillus shivajii	Bacilli	Bacillales	Bacillaceae	Bacillus
Firmicutes	CP016020.1	Bacillus weihaiensis	Alg07	(====> =>)	237	APH03531.1	Cluster 14437	True	331896	332801	+	2qfcA00-i1	-	97.3	1.2e-83	51844	47413	93.8	1.6e-14	PlcR_[B._cereus]	1.51e-20	29.008	80.7	smallORF36547	333039	333164	+	27	AGGAGG	8	SP(Sec/SPI)	0.949446	0.949446	0.013979	0.015629	0.020946	CS pos: 24-25. LQA-AP. Pr: 0.4112	10012	chromosome			1547283	c__Bacilli;o__Bacillales;f__Bacillaceae;g__Bacillus;s__Bacillus weihaiensis	Bacilli	Bacillales	Bacillaceae	Bacillus
Firmicutes	CP017786.1	Bacillus xiamenensis	VV3	(<= <====)	-11	AOZ87568.1	Cluster 7693	True	401028	402164	-	3q15B00-i1	-	99.2	1.6e-113					RapA_[B._subtilis]	1.83e-118	47.619	99.2	AOZ87567.1	400904	401038	-				SP(Sec/SPI)	0.728792	0.728792	0.003822	0.239708	0.027678	CS pos: 23-24. ASA-NT. Pr: 0.4806	2343	chromosome			1178537	c__Bacilli;o__Bacillales;f__Bacillaceae;g__Bacillus;s__Bacillus xiamenensis	Bacilli	Bacillales	Bacillaceae	Bacillus
Firmicutes	CP017786.1	Bacillus xiamenensis	VV3	(<= <====)	-11	AOZ87628.1	Cluster 8874	True	458781	459899	-	3q15B00-i1	-	98.7	1.8e-122					RapA_[B._subtilis]	2.53e-106	45.6	98.7	AOZ87627.1	458615	458791	-				SP(Sec/SPI)	0.77513	0.77513	0.000602	0.172126	0.052142	CS pos: 22-23. AET-LD. Pr: 0.2495	2344	chromosome			1178537	c__Bacilli;o__Bacillales;f__Bacillaceae;g__Bacillus;s__Bacillus xiamenensis	Bacilli	Bacillales	Bacillaceae	Bacillus
Firmicutes	CP017786.1	Bacillus xiamenensis	VV3	(<= <====)	-11	AOZ87489.1	Cluster 7866	True	318463	319596	-	3q15B00-i1	-	98.4	8.6e-102					RapA_[B._subtilis]	2.56e-112	46.684	98.9	smallORF35814	318336	318473	-	20	AGGAG	11	SP(Sec/SPI)	0.655384	0.655384	0.005545	0.068819	0.270253	CS pos: 25-26. ALT-QN. Pr: 0.1315	10245	chromosome			1178537	c__Bacilli;o__Bacillales;f__Bacillaceae;g__Bacillus;s__Bacillus xiamenensis	Bacilli	Bacillales	Bacillaceae	Bacillus
Firmicutes	CP017786.1	Bacillus xiamenensis	VV3	(<= <====)	16	AOZ88889.1	Cluster 11016	True	1879630	1880715	-	3q15B00-i1	-	95.2	9.1e-75					RapA_[B._subtilis]	3.29e-31	27.747	94.2	smallORF35831	1879461	1879613	-	16	GGAG	6	SP(Sec/SPI)	0.691892	0.691892	0.007528	0.28113	0.019451	CS pos: 31-32. SQS-AQ. Pr: 0.2383	10246	chromosome			1178537	c__Bacilli;o__Bacillales;f__Bacillaceae;g__Bacillus;s__Bacillus xiamenensis	Bacilli	Bacillales	Bacillaceae	Bacillus
Firmicutes	CP017786.1	Bacillus xiamenensis	VV3	(====> =>)	-4	AOZ89422.1	Cluster 8356	True	2457152	2458279	+	3q15B00-i1	-	96.8	7.5e-101					RapA_[B._subtilis]	1.13e-67	35.326	96.6	smallORF35818	2458276	2458398	+	23	GGAGG	4	SP(Sec/SPI)	0.411668	0.411668	0.002689	0.405467	0.180176	CS pos: 21-22. GWS-LD. Pr: 0.1470	10247	chromosome			1178537	c__Bacilli;o__Bacillales;f__Bacillaceae;g__Bacillus;s__Bacillus xiamenensis	Bacilli	Bacillales	Bacillaceae	Bacillus
Firmicutes	CP017786.1	Bacillus xiamenensis	VV3	(====> =>)	-4	AOZ90098.1	Cluster 9884	True	3163687	3164787	+	3q15B00-i1	-	96.3	5e-81					RapA_[B._subtilis]	1.45e-32	26.23	96	smallORF35823	3164784	3164894	+	24	GGAGG	7	SP(Sec/SPI)	0.926299	0.926299	0.003911	0.046407	0.023383	CS pos: 25-26. LDA-ET. Pr: 0.3349	10248	chromosome			1178537	c__Bacilli;o__Bacillales;f__Bacillaceae;g__Bacillus;s__Bacillus xiamenensis	Bacilli	Bacillales	Bacillaceae	Bacillus
Firmicutes	CP026008.1	Bacillus aerophilus	232	(====> =>)	-11	QAR53842.1	Cluster 7670	False	2702537	2703673	+	3q15B00-i1	-	99.2	2.6e-112					RapA_[B._subtilis]	9.89e-120	48.148	99.2	QAR53843.1	2703663	2703797	+				SP(Sec/SPI)	0.912719	0.912719	0.008071	0.026051	0.053159	CS pos: 25-26. PNA-DP. Pr: 0.4633	2968	chromosome			293389	c__Bacilli;o__Bacillales;f__Bacillaceae;g__Bacillus;x__Bacillus altitudinis complex;s__Bacillus aerophilus	Bacilli	Bacillales	Bacillaceae	Bacillus
Firmicutes	CP091093.1	Bacillus aerophilus	KJ82	(====> =>)	-11	UJM28821.1	Cluster 8916	True	1181398	1182516	+	3q15B00-i1	-	98.7	1.9e-121					RapA_[B._subtilis]	1.17e-105	44.504	98.7	UJM28822.1	1182506	1182679	+				SP(Sec/SPI)	0.753519	0.753519	0.000889	0.184276	0.061315	CS pos: 20-21. STA-ET. Pr: 0.3059	6749	chromosome			293389	c__Bacilli;o__Bacillales;f__Bacillaceae;g__Bacillus;x__Bacillus altitudinis complex;s__Bacillus aerophilus	Bacilli	Bacillales	Bacillaceae	Bacillus
Firmicutes	CP091093.1	Bacillus aerophilus	KJ82	(====> =>)	-11	UJM28890.1	Cluster 7670	False	1251857	1252993	+	3q15B00-i1	-	99.2	2.6e-112					RapA_[B._subtilis]	9.89e-120	48.148	99.2	UJM28891.1	1252983	1253117	+				SP(Sec/SPI)	0.912719	0.912719	0.008071	0.026051	0.053159	CS pos: 25-26. PNA-DP. Pr: 0.4633	6750	chromosome			293389	c__Bacilli;o__Bacillales;f__Bacillaceae;g__Bacillus;x__Bacillus altitudinis complex;s__Bacillus aerophilus	Bacilli	Bacillales	Bacillaceae	Bacillus
Firmicutes	CP091093.1	Bacillus aerophilus	KJ82	(====> =>)	19	UJM27514.1	Cluster 11004	False	3487606	3488691	+	3q15B00-i1	-	95.2	8.2e-74					RapA_[B._subtilis]	9.08e-33	29.155	94.7	UJM27515.1	3488711	3488860	+				SP(Sec/SPI)	0.580975	0.580975	0.006222	0.401092	0.011711	CS pos: 30-31. SQS-AQ. Pr: 0.1996	6751	chromosome			293389	c__Bacilli;o__Bacillales;f__Bacillaceae;g__Bacillus;x__Bacillus altitudinis complex;s__Bacillus aerophilus	Bacilli	Bacillales	Bacillaceae	Bacillus
Firmicutes	CP026008.1	Bacillus aerophilus	232	(====> =>)	16	QAR52447.1	Cluster 11004	False	1193165	1194250	+	3q15B00-i1	-	95.2	8.2e-74					RapA_[B._subtilis]	9.08e-33	29.155	94.7	smallORF65646	1194267	1194419	+	16	GGAG	6	SP(Sec/SPI)	0.590525	0.590525	0.010575	0.382768	0.016133	CS pos: 31-32. SQS-AQ. Pr: 0.2008	11142	chromosome			293389	c__Bacilli;o__Bacillales;f__Bacillaceae;g__Bacillus;x__Bacillus altitudinis complex;s__Bacillus aerophilus	Bacilli	Bacillales	Bacillaceae	Bacillus
Firmicutes	CP026008.1	Bacillus aerophilus	232	(====> =>)	-4	QAR53300.1	Cluster 8385	True	2145174	2146301	+	3q15B00-i1	-	97.1	3e-101					RapA_[B._subtilis]	2.6e-69	36.413	96.6	smallORF65635	2146298	2146420	+	23	GGAGG	4	SP(Sec/SPI)	0.411668	0.411668	0.002689	0.405467	0.180176	CS pos: 21-22. GWS-LD. Pr: 0.1470	11143	chromosome			293389	c__Bacilli;o__Bacillales;f__Bacillaceae;g__Bacillus;x__Bacillus altitudinis complex;s__Bacillus aerophilus	Bacilli	Bacillales	Bacillaceae	Bacillus
Firmicutes	CP026008.1	Bacillus aerophilus	232	(<= <====)	-4	QAR54747.1	Cluster 9864	False	3619704	3620804	-	3q15B00-i1	-	96.3	6.4e-82					RapA_[B._subtilis]	1.67e-33	25.824	96	smallORF65638	3619597	3619707	-	24	GGAGG	7	SP(Sec/SPI)	0.927594	0.927594	0.003696	0.045801	0.022909	CS pos: 25-26. LDA-ET. Pr: 0.3511	11144	chromosome			293389	c__Bacilli;o__Bacillales;f__Bacillaceae;g__Bacillus;x__Bacillus altitudinis complex;s__Bacillus aerophilus	Bacilli	Bacillales	Bacillaceae	Bacillus
Firmicutes	CP091093.1	Bacillus aerophilus	KJ82	(<= <====)	-4	UJM26276.1	Cluster 9864	False	2189146	2190246	-	3q15B00-i1	-	96.3	6.4e-82					RapA_[B._subtilis]	1.67e-33	25.824	96	smallORF127414	2189039	2189149	-	24	GGAGG	7	SP(Sec/SPI)	0.927594	0.927594	0.003696	0.045801	0.022909	CS pos: 25-26. LDA-ET. Pr: 0.3511	15475	chromosome			293389	c__Bacilli;o__Bacillales;f__Bacillaceae;g__Bacillus;x__Bacillus altitudinis complex;s__Bacillus aerophilus	Bacilli	Bacillales	Bacillaceae	Bacillus
Firmicutes	CP091093.1	Bacillus aerophilus	KJ82	(====> =>)	16	UJM27514.1	Cluster 11004	False	3487606	3488691	+	3q15B00-i1	-	95.2	8.2e-74					RapA_[B._subtilis]	9.08e-33	29.155	94.7	smallORF127423	3488708	3488860	+	16	GGAG	6	SP(Sec/SPI)	0.590525	0.590525	0.010575	0.382768	0.016133	CS pos: 31-32. SQS-AQ. Pr: 0.2008	15476	chromosome			293389	c__Bacilli;o__Bacillales;f__Bacillaceae;g__Bacillus;x__Bacillus altitudinis complex;s__Bacillus aerophilus	Bacilli	Bacillales	Bacillaceae	Bacillus
Firmicutes	AP025262.1	Bacillus altitudinis	TM2	(====> =>)	-11	BDC54455.1	Cluster 9311	False	1185967	1187079	+	3q15B00-i1	-	98.7	5e-123					RapA_[B._subtilis]	9.22e-106	45.845	98.7	BDC54456.1	1187069	1187239	+				SP(Sec/SPI)	0.701803	0.701803	0.009409	0.241995	0.046793	CS pos: 26-27. NFS-QE. Pr: 0.2291	432	chromosome			293387	c__Bacilli;o__Bacillales;f__Bacillaceae;g__Bacillus;x__Bacillus altitudinis complex;s__Bacillus altitudinis	Bacilli	Bacillales	Bacillaceae	Bacillus
Firmicutes	AP025262.1	Bacillus altitudinis	TM2	(====> =>)	-47	BDC54534.1	Cluster 7683	False	1260285	1261421	+	3q15B00-i1	-	99.2	8.4e-113					RapA_[B._subtilis]	1.04e-119	48.148	99.2	BDC54535.1	1261375	1261545	+				SP(Sec/SPI)	0.611277	0.611277	0.0268	0.020917	0.341006	CS pos: 37-38. PNA-DP. Pr: 0.3427	433	chromosome			293387	c__Bacilli;o__Bacillales;f__Bacillaceae;g__Bacillus;x__Bacillus altitudinis complex;s__Bacillus altitudinis	Bacilli	Bacillales	Bacillaceae	Bacillus
Firmicutes	AP025262.1	Bacillus altitudinis	TM2	(====> =>)	2	BDC54973.1	Cluster 10780	True	1690651	1691742	+	3q15B00-i1	-	96	4.2e-81					RapA_[B._subtilis]	2.07e-35	27.978	94.2	BDC54974.1	1691745	1691879	+				SP(Sec/SPI)	0.97687	0.97687	0.009382	0.00683	0.006918	CS pos: 28-29. TQA-DT. Pr: 0.8992	434	chromosome			293387	c__Bacilli;o__Bacillales;f__Bacillaceae;g__Bacillus;x__Bacillus altitudinis complex;s__Bacillus altitudinis	Bacilli	Bacillales	Bacillaceae	Bacillus
Firmicutes	AP025262.1	Bacillus altitudinis	TM2	(====> =>)	19	BDC56790.1	Cluster 11012	False	3426117	3427202	+	3q15B00-i1	-	95.2	2.1e-72					RapA_[B._subtilis]	1.03e-32	28.962	94.7	BDC56791.1	3427222	3427371	+				SP(Sec/SPI)	0.664704	0.664704	0.005269	0.306645	0.023382	CS pos: 33-34. AQS-QD. Pr: 0.3086	435	chromosome			293387	c__Bacilli;o__Bacillales;f__Bacillaceae;g__Bacillus;x__Bacillus altitudinis complex;s__Bacillus altitudinis	Bacilli	Bacillales	Bacillaceae	Bacillus
Firmicutes	AP025264.1	Bacillus altitudinis	NC3	(====> =>)	-11	BDC58160.1	Cluster 8864	False	1184311	1185429	+	3q15B00-i1	-	98.4	6e-124					RapA_[B._subtilis]	8.82e-107	46.524	98.7	BDC58161.1	1185419	1185619	+				SP(Sec/SPI)	0.672971	0.672971	0.007482	0.128655	0.190892	CS pos: 24-25. ASS-LI. Pr: 0.1723	436	chromosome			293387	c__Bacilli;o__Bacillales;f__Bacillaceae;g__Bacillus;x__Bacillus altitudinis complex;s__Bacillus altitudinis	Bacilli	Bacillales	Bacillaceae	Bacillus
Firmicutes	AP025264.1	Bacillus altitudinis	NC3	(====> =>)	-47	BDC58245.1	Cluster 7670	False	1261132	1262268	+	3q15B00-i1	-	99.2	2.6e-112					RapA_[B._subtilis]	9.89e-120	48.148	99.2	BDC58246.1	1262222	1262392	+				SP(Sec/SPI)	0.630711	0.630711	0.024814	0.02202	0.322455	CS pos: 37-38. PNA-DP. Pr: 0.3465	437	chromosome			293387	c__Bacilli;o__Bacillales;f__Bacillaceae;g__Bacillus;x__Bacillus altitudinis complex;s__Bacillus altitudinis	Bacilli	Bacillales	Bacillaceae	Bacillus
Firmicutes	AP025264.1	Bacillus altitudinis	NC3	(====> =>)	2	BDC58687.1	Cluster 10781	True	1696910	1698001	+	3q15B00-i1	-	96	5.2e-81					RapA_[B._subtilis]	7.19e-36	28.065	94.2	BDC58688.1	1698004	1698138	+				SP(Sec/SPI)	0.927782	0.927782	0.006877	0.028702	0.036639	CS pos: 28-29. TQS-DV. Pr: 0.4700	438	chromosome			293387	c__Bacilli;o__Bacillales;f__Bacillaceae;g__Bacillus;x__Bacillus altitudinis complex;s__Bacillus altitudinis	Bacilli	Bacillales	Bacillaceae	Bacillus
Firmicutes	AP025264.1	Bacillus altitudinis	NC3	(====> =>)	19	BDC60514.1	Cluster 11048	True	3467829	3468914	+	3q15B00-i1	-	95.2	1.2e-72					RapA_[B._subtilis]	3.21e-33	28.962	94.7	BDC60515.1	3468934	3469083	+				SP(Sec/SPI)	0.664704	0.664704	0.005269	0.306645	0.023382	CS pos: 33-34. AQS-QD. Pr: 0.3086	439	chromosome			293387	c__Bacilli;o__Bacillales;f__Bacillaceae;g__Bacillus;x__Bacillus altitudinis complex;s__Bacillus altitudinis	Bacilli	Bacillales	Bacillaceae	Bacillus
Firmicutes	CP009108.1	Bacillus altitudinis	GR-8	(====> =>)	-11	AKU31995.1	Cluster 7681	True	2198904	2200040	+	3q15B00-i1	-	99.2	2.8e-112					RapA_[B._subtilis]	1.61e-119	48.148	99.2	AKU31996.1	2200030	2200164	+				SP(Sec/SPI)	0.912719	0.912719	0.008071	0.026051	0.053159	CS pos: 25-26. PNA-DP. Pr: 0.4633	1369	chromosome			293387	c__Bacilli;o__Bacillales;f__Bacillaceae;g__Bacillus;x__Bacillus altitudinis complex;s__Bacillus altitudinis	Bacilli	Bacillales	Bacillaceae	Bacillus
Firmicutes	CP011150.1	Bacillus altitudinis	W3	(====> =>)	-11	AKC65619.1	Cluster 8868	True	1219029	1220147	+	3q15B00-i1	-	98.7	3.5e-121					RapA_[B._subtilis]	6.43e-107	45.308	98.7	AKC65620.1	1220137	1220310	+				SP(Sec/SPI)	0.739854	0.739854	0.00099	0.179361	0.079796	CS pos: 20-21. STA-ET. Pr: 0.2703	1774	chromosome			293387	c__Bacilli;o__Bacillales;f__Bacillaceae;g__Bacillus;x__Bacillus altitudinis complex;s__Bacillus altitudinis	Bacilli	Bacillales	Bacillaceae	Bacillus
Firmicutes	CP011150.1	Bacillus altitudinis	W3	(====> =>)	-11	AKC65690.1	Cluster 7670	False	1293219	1294355	+	3q15B00-i1	-	99.2	2.6e-112					RapA_[B._subtilis]	9.89e-120	48.148	99.2	AKC65691.1	1294345	1294479	+				SP(Sec/SPI)	0.912719	0.912719	0.008071	0.026051	0.053159	CS pos: 25-26. PNA-DP. Pr: 0.4633	1775	chromosome			293387	c__Bacilli;o__Bacillales;f__Bacillaceae;g__Bacillus;x__Bacillus altitudinis complex;s__Bacillus altitudinis	Bacilli	Bacillales	Bacillaceae	Bacillus
Firmicutes	CP011150.1	Bacillus altitudinis	W3	(<= <====)	-11	AKC67796.1	Cluster 8349	True	3470442	3471569	-	3q15B00-i1	-	98.4	2.5e-99					RapA_[B._subtilis]	9.17e-103	42.4	98.4	AKC67795.1	3470168	3470452	-				SP(Sec/SPI)	0.696606	0.696606	0.019966	0.211169	0.072259	CS pos: 31-32. VNS-RN. Pr: 0.2464	1776	chromosome			293387	c__Bacilli;o__Bacillales;f__Bacillaceae;g__Bacillus;x__Bacillus altitudinis complex;s__Bacillus altitudinis	Bacilli	Bacillales	Bacillaceae	Bacillus
Firmicutes	CP012329.1	Bacillus altitudinis	NJ-M2	(====> =>)	20	ALM28951.1	Cluster 11222	True	2627673	2628752	+	3q15B00-i1	-	96.6	2.6e-80					RapA_[B._subtilis]	9.25e-39	28.889	93.7	ALM28952.1	2628773	2628976	+				SP(Sec/SPI)	0.723	0.723	0.002393	0.26037	0.014238	CS pos: 25-26. SRG-MT. Pr: 0.4498	1857	chromosome	incomplete(50)	2590516-2632219	293387	c__Bacilli;o__Bacillales;f__Bacillaceae;g__Bacillus;x__Bacillus altitudinis complex;s__Bacillus altitudinis	Bacilli	Bacillales	Bacillaceae	Bacillus
Firmicutes	CP012329.1	Bacillus altitudinis	NJ-M2	(<= <====)	-11	ALM29669.1	Cluster 7670	False	3395150	3396286	-	3q15B00-i1	-	99.2	2.6e-112					RapA_[B._subtilis]	9.89e-120	48.148	99.2	ALM29668.1	3395026	3395160	-				SP(Sec/SPI)	0.912719	0.912719	0.008071	0.026051	0.053159	CS pos: 25-26. PNA-DP. Pr: 0.4633	1858	chromosome			293387	c__Bacilli;o__Bacillales;f__Bacillaceae;g__Bacillus;x__Bacillus altitudinis complex;s__Bacillus altitudinis	Bacilli	Bacillales	Bacillaceae	Bacillus
Firmicutes	CP012329.1	Bacillus altitudinis	NJ-M2	(<= <====)	-11	ALM29745.1	Cluster 8870	True	3470064	3471182	-	3q15B00-i1	-	98.7	1.3e-122					RapA_[B._subtilis]	5.01e-107	45.308	98.7	ALM29744.1	3469901	3470074	-				SP(Sec/SPI)	0.741087	0.741087	0.000975	0.185877	0.072061	CS pos: 20-21. STA-ET. Pr: 0.2807	1859	chromosome			293387	c__Bacilli;o__Bacillales;f__Bacillaceae;g__Bacillus;x__Bacillus altitudinis complex;s__Bacillus altitudinis	Bacilli	Bacillales	Bacillaceae	Bacillus
Firmicutes	CP012330.1	Bacillus altitudinis	NJ-V	(====> =>)	20	ANY96970.1	Cluster 11222	False	1870828	1871907	+	3q15B00-i1	-	96.6	2.6e-80					RapA_[B._subtilis]	9.25e-39	28.889	93.7	ANY96971.1	1871928	1872131	+				SP(Sec/SPI)	0.723	0.723	0.002393	0.26037	0.014238	CS pos: 25-26. SRG-MT. Pr: 0.4498	1860	chromosome	incomplete(50)	1833671-1875374	293387	c__Bacilli;o__Bacillales;f__Bacillaceae;g__Bacillus;x__Bacillus altitudinis complex;s__Bacillus altitudinis	Bacilli	Bacillales	Bacillaceae	Bacillus
Firmicutes	CP012330.1	Bacillus altitudinis	NJ-V	(<= <====)	-11	ANY97686.1	Cluster 7670	False	2637900	2639036	-	3q15B00-i1	-	99.2	2.6e-112					RapA_[B._subtilis]	9.89e-120	48.148	99.2	ANY97685.1	2637776	2637910	-				SP(Sec/SPI)	0.912719	0.912719	0.008071	0.026051	0.053159	CS pos: 25-26. PNA-DP. Pr: 0.4633	1861	chromosome			293387	c__Bacilli;o__Bacillales;f__Bacillaceae;g__Bacillus;x__Bacillus altitudinis complex;s__Bacillus altitudinis	Bacilli	Bacillales	Bacillaceae	Bacillus
Firmicutes	CP012330.1	Bacillus altitudinis	NJ-V	(<= <====)	-11	ANY97762.1	Cluster 8870	False	2712814	2713932	-	3q15B00-i1	-	98.7	1.3e-122					RapA_[B._subtilis]	5.01e-107	45.308	98.7	ANY97761.1	2712651	2712824	-				SP(Sec/SPI)	0.741087	0.741087	0.000975	0.185877	0.072061	CS pos: 20-21. STA-ET. Pr: 0.2807	1862	chromosome			293387	c__Bacilli;o__Bacillales;f__Bacillaceae;g__Bacillus;x__Bacillus altitudinis complex;s__Bacillus altitudinis	Bacilli	Bacillales	Bacillaceae	Bacillus
Firmicutes	CP012482.1	Bacillus altitudinis	NJ-V2	(====> =>)	20	ALM45491.1	Cluster 11222	False	1870828	1871907	+	3q15B00-i1	-	96.6	2.6e-80					RapA_[B._subtilis]	9.25e-39	28.889	93.7	ALM45492.1	1871928	1872131	+				SP(Sec/SPI)	0.723	0.723	0.002393	0.26037	0.014238	CS pos: 25-26. SRG-MT. Pr: 0.4498	1869	chromosome	incomplete(50)	1833671-1875374	293387	c__Bacilli;o__Bacillales;f__Bacillaceae;g__Bacillus;x__Bacillus altitudinis complex;s__Bacillus altitudinis	Bacilli	Bacillales	Bacillaceae	Bacillus
Firmicutes	CP012482.1	Bacillus altitudinis	NJ-V2	(<= <====)	-11	ALM46205.1	Cluster 7670	False	2637900	2639036	-	3q15B00-i1	-	99.2	2.6e-112					RapA_[B._subtilis]	9.89e-120	48.148	99.2	ALM46204.1	2637776	2637910	-				SP(Sec/SPI)	0.912719	0.912719	0.008071	0.026051	0.053159	CS pos: 25-26. PNA-DP. Pr: 0.4633	1870	chromosome			293387	c__Bacilli;o__Bacillales;f__Bacillaceae;g__Bacillus;x__Bacillus altitudinis complex;s__Bacillus altitudinis	Bacilli	Bacillales	Bacillaceae	Bacillus
Firmicutes	CP012482.1	Bacillus altitudinis	NJ-V2	(<= <====)	-11	ALM46281.1	Cluster 8870	False	2712814	2713932	-	3q15B00-i1	-	98.7	1.3e-122					RapA_[B._subtilis]	5.01e-107	45.308	98.7	ALM46280.1	2712651	2712824	-				SP(Sec/SPI)	0.741087	0.741087	0.000975	0.185877	0.072061	CS pos: 20-21. STA-ET. Pr: 0.2807	1871	chromosome			293387	c__Bacilli;o__Bacillales;f__Bacillaceae;g__Bacillus;x__Bacillus altitudinis complex;s__Bacillus altitudinis	Bacilli	Bacillales	Bacillaceae	Bacillus
Firmicutes	CP014165.1	Bacillus altitudinis	ku-bf1	(====> =>)	-11	AMB89446.1	Cluster 7682	True	1293219	1294355	+	3q15B00-i1	-	99.2	2.2e-112					RapA_[B._subtilis]	1.06e-119	48.148	99.2	AMB89447.1	1294345	1294479	+				SP(Sec/SPI)	0.912719	0.912719	0.008071	0.026051	0.053159	CS pos: 25-26. PNA-DP. Pr: 0.4633	1938	chromosome			293387	c__Bacilli;o__Bacillales;f__Bacillaceae;g__Bacillus;x__Bacillus altitudinis complex;s__Bacillus altitudinis	Bacilli	Bacillales	Bacillaceae	Bacillus
Firmicutes	CP018574.1	Bacillus altitudinis	GLB197	(<= <====)	-11	APP17446.1	Cluster 7670	False	3361095	3362231	-	3q15B00-i1	-	99.2	2.6e-112					RapA_[B._subtilis]	9.89e-120	48.148	99.2	APP17445.1	3360971	3361105	-				SP(Sec/SPI)	0.912719	0.912719	0.008071	0.026051	0.053159	CS pos: 25-26. PNA-DP. Pr: 0.4633	2373	chromosome			293387	c__Bacilli;o__Bacillales;f__Bacillaceae;g__Bacillus;x__Bacillus altitudinis complex;s__Bacillus altitudinis	Bacilli	Bacillales	Bacillaceae	Bacillus
Firmicutes	CP018574.1	Bacillus altitudinis	GLB197	(<= <====)	-11	APP17522.1	Cluster 8864	False	3437865	3438983	-	3q15B00-i1	-	98.4	6e-124					RapA_[B._subtilis]	8.82e-107	46.524	98.7	APP17521.1	3437675	3437875	-				SP(Sec/SPI)	0.672971	0.672971	0.007482	0.128655	0.190892	CS pos: 24-25. ASS-LI. Pr: 0.1723	2374	chromosome			293387	c__Bacilli;o__Bacillales;f__Bacillaceae;g__Bacillus;x__Bacillus altitudinis complex;s__Bacillus altitudinis	Bacilli	Bacillales	Bacillaceae	Bacillus
Firmicutes	CP022319.2	Bacillus altitudinis	SGAir0031	(====> =>)	-11	ATH71818.1	Cluster 8884	True	1234058	1235176	+	3q15B00-i1	-	98.7	8.3e-122					RapA_[B._subtilis]	3.39e-107	45.576	98.7	ATH71819.1	1235166	1235339	+				SP(Sec/SPI)	0.737438	0.737438	0.000993	0.186092	0.075477	CS pos: 20-21. STA-ET. Pr: 0.2824	2720	chromosome			293387	c__Bacilli;o__Bacillales;f__Bacillaceae;g__Bacillus;x__Bacillus altitudinis complex;s__Bacillus altitudinis	Bacilli	Bacillales	Bacillaceae	Bacillus
Firmicutes	CP022319.2	Bacillus altitudinis	SGAir0031	(====> =>)	-11	ATH71892.1	Cluster 7683	False	1306030	1307166	+	3q15B00-i1	-	99.2	8.4e-113					RapA_[B._subtilis]	1.04e-119	48.148	99.2	ATH71893.1	1307156	1307290	+				SP(Sec/SPI)	0.912719	0.912719	0.008071	0.026051	0.053159	CS pos: 25-26. PNA-DP. Pr: 0.4633	2721	chromosome			293387	c__Bacilli;o__Bacillales;f__Bacillaceae;g__Bacillus;x__Bacillus altitudinis complex;s__Bacillus altitudinis	Bacilli	Bacillales	Bacillaceae	Bacillus
Firmicutes	CP022319.2	Bacillus altitudinis	SGAir0031	(<= <====)	-11	ATH74100.1	Cluster 8370	True	3527268	3528395	-	3q15B00-i1	-	98.4	1.9e-98					RapA_[B._subtilis]	3.47e-100	41.333	98.4	ATH74099.1	3526994	3527278	-				SP(Sec/SPI)	0.684973	0.684973	0.01706	0.220686	0.077281	CS pos: 31-32. VNS-RN. Pr: 0.2435	2722	chromosome			293387	c__Bacilli;o__Bacillales;f__Bacillaceae;g__Bacillus;x__Bacillus altitudinis complex;s__Bacillus altitudinis	Bacilli	Bacillales	Bacillaceae	Bacillus
Firmicutes	CP024204.1	Bacillus altitudinis	P-10	(====> =>)	-11	ATP93547.1	Cluster 8885	True	1190995	1192113	+	3q15B00-i1	-	98.7	2e-123					RapA_[B._subtilis]	1.48e-107	45.308	98.7	ATP93548.1	1192103	1192276	+				SP(Sec/SPI)	0.737192	0.737192	0.001019	0.185704	0.076085	CS pos: 20-21. STA-ET. Pr: 0.2832	2897	chromosome			293387	c__Bacilli;o__Bacillales;f__Bacillaceae;g__Bacillus;x__Bacillus altitudinis complex;s__Bacillus altitudinis	Bacilli	Bacillales	Bacillaceae	Bacillus
Firmicutes	CP024204.1	Bacillus altitudinis	P-10	(====> =>)	-11	ATP93620.1	Cluster 7670	False	1263067	1264203	+	3q15B00-i1	-	99.2	2.6e-112					RapA_[B._subtilis]	9.89e-120	48.148	99.2	ATP93621.1	1264193	1264327	+				SP(Sec/SPI)	0.912719	0.912719	0.008071	0.026051	0.053159	CS pos: 25-26. PNA-DP. Pr: 0.4633	2898	chromosome			293387	c__Bacilli;o__Bacillales;f__Bacillaceae;g__Bacillus;x__Bacillus altitudinis complex;s__Bacillus altitudinis	Bacilli	Bacillales	Bacillaceae	Bacillus
Firmicutes	CP031774.1	Bacillus altitudinis	Cr2-1	(====> =>)	-11	QDZ93672.1	Cluster 8870	False	306080	307198	+	3q15B00-i1	-	98.7	1.3e-122					RapA_[B._subtilis]	5.01e-107	45.308	98.7	QDZ93673.1	307188	307361	+				SP(Sec/SPI)	0.741087	0.741087	0.000975	0.185877	0.072061	CS pos: 20-21. STA-ET. Pr: 0.2807	3444	chromosome			293387	c__Bacilli;o__Bacillales;f__Bacillaceae;g__Bacillus;x__Bacillus altitudinis complex;s__Bacillus altitudinis	Bacilli	Bacillales	Bacillaceae	Bacillus
Firmicutes	CP031774.1	Bacillus altitudinis	Cr2-1	(====> =>)	-11	QDZ93745.1	Cluster 7683	False	378408	379544	+	3q15B00-i1	-	99.2	8.4e-113					RapA_[B._subtilis]	1.04e-119	48.148	99.2	QDZ93746.1	379534	379668	+				SP(Sec/SPI)	0.912719	0.912719	0.008071	0.026051	0.053159	CS pos: 25-26. PNA-DP. Pr: 0.4633	3445	chromosome			293387	c__Bacilli;o__Bacillales;f__Bacillaceae;g__Bacillus;x__Bacillus altitudinis complex;s__Bacillus altitudinis	Bacilli	Bacillales	Bacillaceae	Bacillus
Firmicutes	CP031774.1	Bacillus altitudinis	Cr2-1	(<= <====)	-11	QDZ95364.1	Cluster 8349	False	2029578	2030705	-	3q15B00-i1	-	98.4	2.5e-99					RapA_[B._subtilis]	9.17e-103	42.4	98.4	QDZ95363.1	2029304	2029588	-				SP(Sec/SPI)	0.696606	0.696606	0.019966	0.211169	0.072259	CS pos: 31-32. VNS-RN. Pr: 0.2464	3446	chromosome			293387	c__Bacilli;o__Bacillales;f__Bacillaceae;g__Bacillus;x__Bacillus altitudinis complex;s__Bacillus altitudinis	Bacilli	Bacillales	Bacillaceae	Bacillus
Firmicutes	CP038517.1	Bacillus altitudinis	SCU11	(====> =>)	-11	QKL25006.1	Cluster 7670	False	1225233	1226369	+	3q15B00-i1	-	99.2	2.6e-112					RapA_[B._subtilis]	9.89e-120	48.148	99.2	QKL25007.1	1226359	1226493	+				SP(Sec/SPI)	0.912719	0.912719	0.008071	0.026051	0.053159	CS pos: 25-26. PNA-DP. Pr: 0.4633	4090	chromosome			293387	c__Bacilli;o__Bacillales;f__Bacillaceae;g__Bacillus;x__Bacillus altitudinis complex;s__Bacillus altitudinis	Bacilli	Bacillales	Bacillaceae	Bacillus
Firmicutes	CP038517.1	Bacillus altitudinis	SCU11	(<= <====)	-11	QKL27224.1	Cluster 8345	False	3450969	3452096	-	3q15B00-i1	-	98.4	5.8e-99					RapA_[B._subtilis]	4.63e-103	42.4	98.4	QKL27223.1	3450695	3450979	-				SP(Sec/SPI)	0.696606	0.696606	0.019966	0.211169	0.072259	CS pos: 31-32. VNS-RN. Pr: 0.2464	4091	chromosome			293387	c__Bacilli;o__Bacillales;f__Bacillaceae;g__Bacillus;x__Bacillus altitudinis complex;s__Bacillus altitudinis	Bacilli	Bacillales	Bacillaceae	Bacillus
Firmicutes	CP039020.1	Bacillus altitudinis	BA06	(====> =>)	-11	QKL21276.1	Cluster 7670	True	1225233	1226369	+	3q15B00-i1	-	99.2	2.6e-112					RapA_[B._subtilis]	9.89e-120	48.148	99.2	QKL21277.1	1226359	1226493	+				SP(Sec/SPI)	0.912719	0.912719	0.008071	0.026051	0.053159	CS pos: 25-26. PNA-DP. Pr: 0.4633	4095	chromosome			293387	c__Bacilli;o__Bacillales;f__Bacillaceae;g__Bacillus;x__Bacillus altitudinis complex;s__Bacillus altitudinis	Bacilli	Bacillales	Bacillaceae	Bacillus
Firmicutes	CP039020.1	Bacillus altitudinis	BA06	(<= <====)	-11	QKL23492.1	Cluster 8345	True	3450986	3452113	-	3q15B00-i1	-	98.4	5.8e-99					RapA_[B._subtilis]	4.63e-103	42.4	98.4	QKL23491.1	3450712	3450996	-				SP(Sec/SPI)	0.696606	0.696606	0.019966	0.211169	0.072259	CS pos: 31-32. VNS-RN. Pr: 0.2464	4096	chromosome			293387	c__Bacilli;o__Bacillales;f__Bacillaceae;g__Bacillus;x__Bacillus altitudinis complex;s__Bacillus altitudinis	Bacilli	Bacillales	Bacillaceae	Bacillus
Firmicutes	CP040514.1	Bacillus altitudinis	GQYP101	(====> =>)	-11	QCU18525.1	Cluster 8894	True	1258531	1259649	+	3q15B00-i1	-	98.7	2.1e-121					RapA_[B._subtilis]	2.1e-105	44.772	98.7	QCU18526.1	1259639	1259812	+				SP(Sec/SPI)	0.739854	0.739854	0.00099	0.179361	0.079796	CS pos: 20-21. STA-ET. Pr: 0.2703	4122	chromosome			293387	c__Bacilli;o__Bacillales;f__Bacillaceae;g__Bacillus;x__Bacillus altitudinis complex;s__Bacillus altitudinis	Bacilli	Bacillales	Bacillaceae	Bacillus
Firmicutes	CP040514.1	Bacillus altitudinis	GQYP101	(====> =>)	-11	QCU18602.1	Cluster 7683	False	1337930	1339066	+	3q15B00-i1	-	99.2	8.4e-113					RapA_[B._subtilis]	1.04e-119	48.148	99.2	QCU18603.1	1339056	1339190	+				SP(Sec/SPI)	0.912719	0.912719	0.008071	0.026051	0.053159	CS pos: 25-26. PNA-DP. Pr: 0.4633	4123	chromosome			293387	c__Bacilli;o__Bacillales;f__Bacillaceae;g__Bacillus;x__Bacillus altitudinis complex;s__Bacillus altitudinis	Bacilli	Bacillales	Bacillaceae	Bacillus
Firmicutes	CP043559.1	Bacillus altitudinis	CHB19	(====> =>)	-11	QEO61768.1	Cluster 8893	True	1173901	1175019	+	3q15B00-i1	-	98.7	3.5e-122					RapA_[B._subtilis]	2.37e-107	45.308	98.7	QEO61769.1	1175009	1175182	+				SP(Sec/SPI)	0.743734	0.743734	0.000973	0.179243	0.07605	CS pos: 20-21. STA-ET. Pr: 0.2687	4262	chromosome			293387	c__Bacilli;o__Bacillales;f__Bacillaceae;g__Bacillus;x__Bacillus altitudinis complex;s__Bacillus altitudinis	Bacilli	Bacillales	Bacillaceae	Bacillus
Firmicutes	CP043559.1	Bacillus altitudinis	CHB19	(====> =>)	-11	QEO61839.1	Cluster 7683	False	1244729	1245865	+	3q15B00-i1	-	99.2	8.4e-113					RapA_[B._subtilis]	1.04e-119	48.148	99.2	QEO61840.1	1245855	1245989	+				SP(Sec/SPI)	0.912719	0.912719	0.008071	0.026051	0.053159	CS pos: 25-26. PNA-DP. Pr: 0.4633	4263	chromosome			293387	c__Bacilli;o__Bacillales;f__Bacillaceae;g__Bacillus;x__Bacillus altitudinis complex;s__Bacillus altitudinis	Bacilli	Bacillales	Bacillaceae	Bacillus
Firmicutes	CP048811.1	Bacillus altitudinis	SCU11	(====> =>)	-11	QXY95392.1	Cluster 7670	False	1225309	1226445	+	3q15B00-i1	-	99.2	2.6e-112					RapA_[B._subtilis]	9.89e-120	48.148	99.2	QXY95393.1	1226435	1226569	+				SP(Sec/SPI)	0.912719	0.912719	0.008071	0.026051	0.053159	CS pos: 25-26. PNA-DP. Pr: 0.4633	4666	chromosome			293387	c__Bacilli;o__Bacillales;f__Bacillaceae;g__Bacillus;x__Bacillus altitudinis complex;s__Bacillus altitudinis	Bacilli	Bacillales	Bacillaceae	Bacillus
Firmicutes	CP048811.1	Bacillus altitudinis	SCU11	(<= <====)	-11	QXY97595.1	Cluster 8345	False	3450552	3451679	-	3q15B00-i1	-	98.4	5.8e-99					RapA_[B._subtilis]	4.63e-103	42.4	98.4	QXY97594.1	3450278	3450562	-				SP(Sec/SPI)	0.696606	0.696606	0.019966	0.211169	0.072259	CS pos: 31-32. VNS-RN. Pr: 0.2464	4667	chromosome			293387	c__Bacilli;o__Bacillales;f__Bacillaceae;g__Bacillus;x__Bacillus altitudinis complex;s__Bacillus altitudinis	Bacilli	Bacillales	Bacillaceae	Bacillus
Firmicutes	CP049589.1	Bacillus altitudinis	ZAP62	(====> =>)	-11	QII24201.1	Cluster 8864	False	1207239	1208357	+	3q15B00-i1	-	98.4	6e-124					RapA_[B._subtilis]	8.82e-107	46.524	98.7	QII24202.1	1208347	1208547	+				SP(Sec/SPI)	0.693984	0.693984	0.007494	0.11866	0.179861	CS pos: 24-25. ASS-LI. Pr: 0.1907	4694	chromosome			293387	c__Bacilli;o__Bacillales;f__Bacillaceae;g__Bacillus;x__Bacillus altitudinis complex;s__Bacillus altitudinis	Bacilli	Bacillales	Bacillaceae	Bacillus
Firmicutes	CP049589.1	Bacillus altitudinis	ZAP62	(====> =>)	-11	QII24277.1	Cluster 7670	False	1284169	1285305	+	3q15B00-i1	-	99.2	2.6e-112					RapA_[B._subtilis]	9.89e-120	48.148	99.2	QII24278.1	1285295	1285429	+				SP(Sec/SPI)	0.912719	0.912719	0.008071	0.026051	0.053159	CS pos: 25-26. PNA-DP. Pr: 0.4633	4695	chromosome			293387	c__Bacilli;o__Bacillales;f__Bacillaceae;g__Bacillus;x__Bacillus altitudinis complex;s__Bacillus altitudinis	Bacilli	Bacillales	Bacillaceae	Bacillus
Firmicutes	CP049589.1	Bacillus altitudinis	ZAP62	(<= <====)	-11	QII25516.1	Cluster 7861	False	2503852	2504985	-	3q15B00-i1	-	98.4	1.4e-100					RapA_[B._subtilis]	1.37e-110	45.889	98.9	QII25515.1	2503725	2503862	-				SP(Sec/SPI)	0.826384	0.826384	0.005124	0.030206	0.138286	CS pos: 25-26. AFS-QN. Pr: 0.4361	4696	chromosome	intact(140)	2503075-2545830	293387	c__Bacilli;o__Bacillales;f__Bacillaceae;g__Bacillus;x__Bacillus altitudinis complex;s__Bacillus altitudinis	Bacilli	Bacillales	Bacillaceae	Bacillus
Firmicutes	CP049589.1	Bacillus altitudinis	ZAP62	(====> =>)	-14	QII26534.1	Cluster 6716	True	3522285	3523451	+	3q15B00-i1	-	98.4	1.5e-96					RapA_[B._subtilis]	2.38e-62	33.846	98.9	QII26535.1	3523438	3523587	+				SP(Sec/SPI)	0.924453	0.924453	0.009674	0.014548	0.051325	CS pos: 28-29. AVS-HE. Pr: 0.4646	4697	chromosome			293387	c__Bacilli;o__Bacillales;f__Bacillaceae;g__Bacillus;x__Bacillus altitudinis complex;s__Bacillus altitudinis	Bacilli	Bacillales	Bacillaceae	Bacillus
Firmicutes	CP049589.1	Bacillus altitudinis	ZAP62	(====> =>)	19	QII26654.1	Cluster 11004	False	3634490	3635575	+	3q15B00-i1	-	95.2	8.2e-74					RapA_[B._subtilis]	9.08e-33	29.155	94.7	QII26655.1	3635595	3635744	+				SP(Sec/SPI)	0.580975	0.580975	0.006222	0.401092	0.011711	CS pos: 30-31. SQS-AQ. Pr: 0.1996	4698	chromosome			293387	c__Bacilli;o__Bacillales;f__Bacillaceae;g__Bacillus;x__Bacillus altitudinis complex;s__Bacillus altitudinis	Bacilli	Bacillales	Bacillaceae	Bacillus
Firmicutes	CP049589.1	Bacillus altitudinis	ZAP62	(<= <====)	-11	QII26922.1	Cluster 8722	True	3933468	3934589	-	3q15B00-i1	-	97.6	1.4e-105					RapA_[B._subtilis]	4.15e-102	45.135	97.9	QII26921.1	3933311	3933478	-				SP(Sec/SPI)	0.880792	0.880792	0.001961	0.063711	0.053536	CS pos: 27-28. TFS-HE. Pr: 0.6341	4699	chromosome			293387	c__Bacilli;o__Bacillales;f__Bacillaceae;g__Bacillus;x__Bacillus altitudinis complex;s__Bacillus altitudinis	Bacilli	Bacillales	Bacillaceae	Bacillus
Firmicutes	CP054136.1	Bacillus altitudinis	11-1-1	(====> =>)	-11	QKJ39869.1	Cluster 7747	True	1316635	1317771	+	3q15B00-i1	-	99.2	6.4e-113					RapA_[B._subtilis]	1.04e-119	48.148	99.2	QKJ39870.1	1317761	1317895	+				SP(Sec/SPI)	0.912719	0.912719	0.008071	0.026051	0.053159	CS pos: 25-26. PNA-DP. Pr: 0.4633	5045	chromosome			293387	c__Bacilli;o__Bacillales;f__Bacillaceae;g__Bacillus;x__Bacillus altitudinis complex;s__Bacillus altitudinis	Bacilli	Bacillales	Bacillaceae	Bacillus
Firmicutes	CP054136.1	Bacillus altitudinis	11-1-1	(<= <====)	-11	QKJ41372.1	Cluster 8897	True	2842191	2843309	-	3q15B00-i1	-	98.4	2.9e-115					RapA_[B._subtilis]	5.09e-111	45.989	98.7	QKJ41371.1	2842040	2842201	-				SP(Sec/SPI)	0.667326	0.667326	0.014806	0.192253	0.125615	CS pos: 24-25. TIA-TD. Pr: 0.3232	5046	chromosome	intact(150)	2842191-2919900	293387	c__Bacilli;o__Bacillales;f__Bacillaceae;g__Bacillus;x__Bacillus altitudinis complex;s__Bacillus altitudinis	Bacilli	Bacillales	Bacillaceae	Bacillus
Firmicutes	CP054136.1	Bacillus altitudinis	11-1-1	(====> =>)	18	QKJ42160.1	Cluster 11036	True	3617721	3618806	+	3q15B00-i1	-	95.2	4.9e-74					RapA_[B._subtilis]	2.11e-33	28.846	94.2	QKJ38645.1	3618825	3618977	+				SP(Sec/SPI)	0.667168	0.667168	0.008742	0.290649	0.033441	CS pos: 34-35. AQS-QD. Pr: 0.3051	5047	chromosome			293387	c__Bacilli;o__Bacillales;f__Bacillaceae;g__Bacillus;x__Bacillus altitudinis complex;s__Bacillus altitudinis	Bacilli	Bacillales	Bacillaceae	Bacillus
Firmicutes	CP063360.1	Bacillus altitudinis	BIM B-263	(====> =>)	-11	QOV50875.1	Cluster 7683	False	1271406	1272542	+	3q15B00-i1	-	99.2	8.4e-113					RapA_[B._subtilis]	1.04e-119	48.148	99.2	QOV50876.1	1272532	1272666	+				SP(Sec/SPI)	0.912719	0.912719	0.008071	0.026051	0.053159	CS pos: 25-26. PNA-DP. Pr: 0.4633	5307	chromosome			293387	c__Bacilli;o__Bacillales;f__Bacillaceae;g__Bacillus;x__Bacillus altitudinis complex;s__Bacillus altitudinis	Bacilli	Bacillales	Bacillaceae	Bacillus
Firmicutes	CP063360.1	Bacillus altitudinis	BIM B-263	(<= <====)	-11	QOV49474.1	Cluster 8350	False	3483570	3484697	-	3q15B00-i1	-	98.4	2e-98					RapA_[B._subtilis]	3.16e-102	42.133	98.4	QOV49473.1	3483296	3483580	-				SP(Sec/SPI)	0.686582	0.686582	0.016678	0.215556	0.081183	CS pos: 31-32. VNS-RN. Pr: 0.2432	5308	chromosome			293387	c__Bacilli;o__Bacillales;f__Bacillaceae;g__Bacillus;x__Bacillus altitudinis complex;s__Bacillus altitudinis	Bacilli	Bacillales	Bacillaceae	Bacillus
Firmicutes	CP063360.1	Bacillus altitudinis	BIM B-263	(====> =>)	16	QOV49490.1	Cluster 11038	True	3498655	3499740	+	3q15B00-i1	-	95.2	4.4e-73					RapA_[B._subtilis]	3.7e-33	28.809	94.2	QOV51641.1	3499757	3499909	+				SP(Sec/SPI)	0.667168	0.667168	0.008742	0.290649	0.033441	CS pos: 34-35. AQS-QD. Pr: 0.3051	5309	chromosome			293387	c__Bacilli;o__Bacillales;f__Bacillaceae;g__Bacillus;x__Bacillus altitudinis complex;s__Bacillus altitudinis	Bacilli	Bacillales	Bacillaceae	Bacillus
Firmicutes	CP065591.1	Bacillus altitudinis	1817	(====> =>)	-11	QSI45640.1	Cluster 8864	False	1182094	1183212	+	3q15B00-i1	-	98.4	6e-124					RapA_[B._subtilis]	8.82e-107	46.524	98.7	QSI45641.1	1183202	1183402	+				SP(Sec/SPI)	0.693984	0.693984	0.007494	0.11866	0.179861	CS pos: 24-25. ASS-LI. Pr: 0.1907	5396	chromosome			293387	c__Bacilli;o__Bacillales;f__Bacillaceae;g__Bacillus;x__Bacillus altitudinis complex;s__Bacillus altitudinis	Bacilli	Bacillales	Bacillaceae	Bacillus
Firmicutes	CP065591.1	Bacillus altitudinis	1817	(====> =>)	-11	QSI45716.1	Cluster 7757	True	1261229	1262365	+	3q15B00-i1	-	99.2	8e-112					RapA_[B._subtilis]	3.19e-120	48.148	99.2	QSI45717.1	1262355	1262489	+				SP(Sec/SPI)	0.917876	0.917876	0.007892	0.026842	0.047391	CS pos: 25-26. PNA-DP. Pr: 0.4607	5397	chromosome			293387	c__Bacilli;o__Bacillales;f__Bacillaceae;g__Bacillus;x__Bacillus altitudinis complex;s__Bacillus altitudinis	Bacilli	Bacillales	Bacillaceae	Bacillus
Firmicutes	CP065591.1	Bacillus altitudinis	1817	(====> =>)	19	QSI44341.1	Cluster 11043	True	3479192	3480277	+	3q15B00-i1	-	95.2	1e-73					RapA_[B._subtilis]	9.56e-33	29.315	94.2	QSI44342.1	3480297	3480446	+				SP(Sec/SPI)	0.580975	0.580975	0.006222	0.401092	0.011711	CS pos: 30-31. SQS-AQ. Pr: 0.1996	5398	chromosome			293387	c__Bacilli;o__Bacillales;f__Bacillaceae;g__Bacillus;x__Bacillus altitudinis complex;s__Bacillus altitudinis	Bacilli	Bacillales	Bacillaceae	Bacillus
Firmicutes	CP068389.1	Bacillus altitudinis	ws31	(<= <====)	-11	QQX15706.1	Cluster 7683	False	1167048	1168184	-	3q15B00-i1	-	99.2	8.4e-113					RapA_[B._subtilis]	1.04e-119	48.148	99.2	QQX15705.1	1166924	1167058	-				SP(Sec/SPI)	0.912719	0.912719	0.008071	0.026051	0.053159	CS pos: 25-26. PNA-DP. Pr: 0.4633	5574	chromosome			293387	c__Bacilli;o__Bacillales;f__Bacillaceae;g__Bacillus;x__Bacillus altitudinis complex;s__Bacillus altitudinis	Bacilli	Bacillales	Bacillaceae	Bacillus
Firmicutes	CP068389.1	Bacillus altitudinis	ws31	(<= <====)	-11	QQX15783.1	Cluster 8864	False	1246160	1247278	-	3q15B00-i1	-	98.4	6e-124					RapA_[B._subtilis]	8.82e-107	46.524	98.7	QQX15782.1	1245970	1246170	-				SP(Sec/SPI)	0.672971	0.672971	0.007482	0.128655	0.190892	CS pos: 24-25. ASS-LI. Pr: 0.1723	5575	chromosome			293387	c__Bacilli;o__Bacillales;f__Bacillaceae;g__Bacillus;x__Bacillus altitudinis complex;s__Bacillus altitudinis	Bacilli	Bacillales	Bacillaceae	Bacillus
Firmicutes	CP068389.1	Bacillus altitudinis	ws31	(<= <====)	19	QQX13480.1	Cluster 11039	True	2647973	2649058	-	3q15B00-i1	-	95.2	3.3e-72					RapA_[B._subtilis]	6.07e-34	29.235	94.7	QQX13479.1	2647804	2647953	-				SP(Sec/SPI)	0.555875	0.555875	0.005428	0.419885	0.018812	CS pos: 33-34. AQS-QD. Pr: 0.1599	5576	chromosome			293387	c__Bacilli;o__Bacillales;f__Bacillaceae;g__Bacillus;x__Bacillus altitudinis complex;s__Bacillus altitudinis	Bacilli	Bacillales	Bacillaceae	Bacillus
Firmicutes	CP068389.1	Bacillus altitudinis	ws31	(====> =>)	-11	QQX13495.1	Cluster 8345	False	2662303	2663430	+	3q15B00-i1	-	98.4	5.8e-99					RapA_[B._subtilis]	4.63e-103	42.4	98.4	QQX13496.1	2663420	2663704	+				SP(Sec/SPI)	0.696606	0.696606	0.019966	0.211169	0.072259	CS pos: 31-32. VNS-RN. Pr: 0.2464	5577	chromosome			293387	c__Bacilli;o__Bacillales;f__Bacillaceae;g__Bacillus;x__Bacillus altitudinis complex;s__Bacillus altitudinis	Bacilli	Bacillales	Bacillaceae	Bacillus
Firmicutes	CP069098.1	Bacillus altitudinis	63-2-2	(====> =>)	-11	QRF83788.1	Cluster 8904	True	226955	228073	+	3q15B00-i1	-	98.4	3.8e-117					RapA_[B._subtilis]	8.68e-111	46.257	98.7	QRF83789.1	228063	228218	+				SP(Sec/SPI)	0.713729	0.713729	0.011485	0.187003	0.087783	CS pos: 24-25. SIA-TD. Pr: 0.4355	5615	chromosome	intact(110)	176809-228390	293387	c__Bacilli;o__Bacillales;f__Bacillaceae;g__Bacillus;x__Bacillus altitudinis complex;s__Bacillus altitudinis	Bacilli	Bacillales	Bacillaceae	Bacillus
Firmicutes	CP069098.1	Bacillus altitudinis	63-2-2	(====> =>)	-11	QRF84697.1	Cluster 8905	True	1251740	1252858	+	3q15B00-i1	-	98.7	1.5e-122					RapA_[B._subtilis]	1.36e-105	44.772	98.7	QRF84698.1	1252848	1253021	+				SP(Sec/SPI)	0.752665	0.752665	0.001003	0.168187	0.078145	CS pos: 20-21. STA-ET. Pr: 0.2721	5616	chromosome			293387	c__Bacilli;o__Bacillales;f__Bacillaceae;g__Bacillus;x__Bacillus altitudinis complex;s__Bacillus altitudinis	Bacilli	Bacillales	Bacillaceae	Bacillus
Firmicutes	CP069098.1	Bacillus altitudinis	63-2-2	(====> =>)	-11	QRF84765.1	Cluster 7683	False	1322684	1323820	+	3q15B00-i1	-	99.2	8.4e-113					RapA_[B._subtilis]	1.04e-119	48.148	99.2	QRF84766.1	1323810	1323944	+				SP(Sec/SPI)	0.912719	0.912719	0.008071	0.026051	0.053159	CS pos: 25-26. PNA-DP. Pr: 0.4633	5617	chromosome			293387	c__Bacilli;o__Bacillales;f__Bacillaceae;g__Bacillus;x__Bacillus altitudinis complex;s__Bacillus altitudinis	Bacilli	Bacillales	Bacillaceae	Bacillus
Firmicutes	CP069098.1	Bacillus altitudinis	63-2-2	(<= <====)	-11	QRF83314.1	Cluster 8413	True	3489980	3491107	-	3q15B00-i1	-	98.4	1e-98					RapA_[B._subtilis]	1.11e-100	41.333	98.4	QRF83313.1	3489706	3489990	-				SP(Sec/SPI)	0.684973	0.684973	0.01706	0.220686	0.077281	CS pos: 31-32. VNS-RN. Pr: 0.2435	5618	chromosome			293387	c__Bacilli;o__Bacillales;f__Bacillaceae;g__Bacillus;x__Bacillus altitudinis complex;s__Bacillus altitudinis	Bacilli	Bacillales	Bacillaceae	Bacillus
Firmicutes	CP069098.1	Bacillus altitudinis	63-2-2	(====> =>)	16	QRF83328.1	Cluster 11041	True	3504732	3505817	+	3q15B00-i1	-	95.2	3.6e-74					RapA_[B._subtilis]	9.04e-34	28.962	94.7	QRF85496.1	3505834	3505986	+				SP(Sec/SPI)	0.774226	0.774226	0.013089	0.170755	0.04193	CS pos: 34-35. AQS-QD. Pr: 0.4328	5619	chromosome			293387	c__Bacilli;o__Bacillales;f__Bacillaceae;g__Bacillus;x__Bacillus altitudinis complex;s__Bacillus altitudinis	Bacilli	Bacillales	Bacillaceae	Bacillus
Firmicutes	CP072851.1	Bacillus altitudinis	6ww6	(====> =>)	-11	QTV13711.1	Cluster 8908	True	1218605	1219723	+	3q15B00-i1	-	98.7	9.8e-122					RapA_[B._subtilis]	5.96e-107	45.308	98.7	QTV13712.1	1219713	1219886	+				SP(Sec/SPI)	0.739854	0.739854	0.00099	0.179361	0.079796	CS pos: 20-21. STA-ET. Pr: 0.2703	5826	chromosome			293387	c__Bacilli;o__Bacillales;f__Bacillaceae;g__Bacillus;x__Bacillus altitudinis complex;s__Bacillus altitudinis	Bacilli	Bacillales	Bacillaceae	Bacillus
Firmicutes	CP072851.1	Bacillus altitudinis	6ww6	(====> =>)	-11	QTV13780.1	Cluster 7681	False	1290749	1291885	+	3q15B00-i1	-	99.2	2.8e-112					RapA_[B._subtilis]	1.61e-119	48.148	99.2	QTV13781.1	1291875	1292009	+				SP(Sec/SPI)	0.912719	0.912719	0.008071	0.026051	0.053159	CS pos: 25-26. PNA-DP. Pr: 0.4633	5827	chromosome			293387	c__Bacilli;o__Bacillales;f__Bacillaceae;g__Bacillus;x__Bacillus altitudinis complex;s__Bacillus altitudinis	Bacilli	Bacillales	Bacillaceae	Bacillus
Firmicutes	CP072851.1	Bacillus altitudinis	6ww6	(====> =>)	19	QTV12341.1	Cluster 11004	False	3547666	3548751	+	3q15B00-i1	-	95.2	8.2e-74					RapA_[B._subtilis]	9.08e-33	29.155	94.7	QTV12342.1	3548771	3548920	+				SP(Sec/SPI)	0.580975	0.580975	0.006222	0.401092	0.011711	CS pos: 30-31. SQS-AQ. Pr: 0.1996	5828	chromosome			293387	c__Bacilli;o__Bacillales;f__Bacillaceae;g__Bacillus;x__Bacillus altitudinis complex;s__Bacillus altitudinis	Bacilli	Bacillales	Bacillaceae	Bacillus
Firmicutes	CP075052.1	Bacillus altitudinis	LZP 02	(<= <====)	16	QXJ48925.1	Cluster 11031	False	816973	818058	-	3q15B00-i1	-	95.2	5.4e-73					RapA_[B._subtilis]	6.04e-33	28.846	94.2	QXJ50132.1	816804	816956	-				SP(Sec/SPI)	0.67257	0.67257	0.008751	0.283232	0.035447	CS pos: 34-35. AQS-QD. Pr: 0.3185	5882	chromosome			293387	c__Bacilli;o__Bacillales;f__Bacillaceae;g__Bacillus;x__Bacillus altitudinis complex;s__Bacillus altitudinis	Bacilli	Bacillales	Bacillaceae	Bacillus
Firmicutes	CP075052.1	Bacillus altitudinis	LZP 02	(<= <====)	-11	QXJ47558.1	Cluster 7683	False	3030127	3031263	-	3q15B00-i1	-	99.2	8.4e-113					RapA_[B._subtilis]	1.04e-119	48.148	99.2	QXJ47557.1	3030003	3030137	-				SP(Sec/SPI)	0.912719	0.912719	0.008071	0.026051	0.053159	CS pos: 25-26. PNA-DP. Pr: 0.4633	5883	chromosome			293387	c__Bacilli;o__Bacillales;f__Bacillaceae;g__Bacillus;x__Bacillus altitudinis complex;s__Bacillus altitudinis	Bacilli	Bacillales	Bacillaceae	Bacillus
Firmicutes	CP075052.1	Bacillus altitudinis	LZP 02	(<= <====)	-11	QXJ47626.1	Cluster 8911	True	3099835	3100953	-	3q15B00-i1	-	98.7	2.3e-121					RapA_[B._subtilis]	8.08e-107	45.04	98.7	QXJ47625.1	3099672	3099845	-				SP(Sec/SPI)	0.750798	0.750798	0.000872	0.173421	0.074908	CS pos: 20-21. STA-ET. Pr: 0.2754	5884	chromosome			293387	c__Bacilli;o__Bacillales;f__Bacillaceae;g__Bacillus;x__Bacillus altitudinis complex;s__Bacillus altitudinis	Bacilli	Bacillales	Bacillaceae	Bacillus
Firmicutes	CP085389.1	Bacillus altitudinis	CMF5	(====> =>)	-11	USK25585.1	Cluster 8864	False	1227757	1228875	+	3q15B00-i1	-	98.4	6e-124					RapA_[B._subtilis]	8.82e-107	46.524	98.7	USK25586.1	1228865	1229065	+				SP(Sec/SPI)	0.672971	0.672971	0.007482	0.128655	0.190892	CS pos: 24-25. ASS-LI. Pr: 0.1723	6506	chromosome			293387	c__Bacilli;o__Bacillales;f__Bacillaceae;g__Bacillus;x__Bacillus altitudinis complex;s__Bacillus altitudinis	Bacilli	Bacillales	Bacillaceae	Bacillus
Firmicutes	CP085389.1	Bacillus altitudinis	CMF5	(====> =>)	-11	USK25661.1	Cluster 7670	False	1304518	1305654	+	3q15B00-i1	-	99.2	2.6e-112					RapA_[B._subtilis]	9.89e-120	48.148	99.2	USK25662.1	1305644	1305778	+				SP(Sec/SPI)	0.912719	0.912719	0.008071	0.026051	0.053159	CS pos: 25-26. PNA-DP. Pr: 0.4633	6507	chromosome			293387	c__Bacilli;o__Bacillales;f__Bacillaceae;g__Bacillus;x__Bacillus altitudinis complex;s__Bacillus altitudinis	Bacilli	Bacillales	Bacillaceae	Bacillus
Firmicutes	CP085389.1	Bacillus altitudinis	CMF5	(====> =>)	19	USK24231.1	Cluster 11053	True	3520940	3522025	+	3q15B00-i1	-	95.2	1.2e-72					RapA_[B._subtilis]	4.36e-33	28.846	94.2	USK24232.1	3522045	3522194	+				SP(Sec/SPI)	0.664704	0.664704	0.005269	0.306645	0.023382	CS pos: 33-34. AQS-QD. Pr: 0.3086	6508	chromosome			293387	c__Bacilli;o__Bacillales;f__Bacillaceae;g__Bacillus;x__Bacillus altitudinis complex;s__Bacillus altitudinis	Bacilli	Bacillales	Bacillaceae	Bacillus
Firmicutes	CP093150.1	Bacillus altitudinis	JYY-02	(====> =>)	-11	UNG02291.1	Cluster 8893	False	1181760	1182878	+	3q15B00-i1	-	98.7	3.5e-122					RapA_[B._subtilis]	2.37e-107	45.308	98.7	UNG02292.1	1182868	1183041	+				SP(Sec/SPI)	0.739854	0.739854	0.00099	0.179361	0.079796	CS pos: 20-21. STA-ET. Pr: 0.2703	6868	chromosome			293387	c__Bacilli;o__Bacillales;f__Bacillaceae;g__Bacillus;x__Bacillus altitudinis complex;s__Bacillus altitudinis	Bacilli	Bacillales	Bacillaceae	Bacillus
Firmicutes	CP093150.1	Bacillus altitudinis	JYY-02	(====> =>)	-11	UNG02364.1	Cluster 7670	False	1254900	1256036	+	3q15B00-i1	-	99.2	2.6e-112					RapA_[B._subtilis]	9.89e-120	48.148	99.2	UNG02365.1	1256026	1256160	+				SP(Sec/SPI)	0.912719	0.912719	0.008071	0.026051	0.053159	CS pos: 25-26. PNA-DP. Pr: 0.4633	6869	chromosome			293387	c__Bacilli;o__Bacillales;f__Bacillaceae;g__Bacillus;x__Bacillus altitudinis complex;s__Bacillus altitudinis	Bacilli	Bacillales	Bacillaceae	Bacillus
Firmicutes	CP093150.1	Bacillus altitudinis	JYY-02	(====> =>)	19	UNG00993.1	Cluster 11026	False	3460599	3461684	+	3q15B00-i1	-	95.2	2.7e-72					RapA_[B._subtilis]	1.02e-32	28.962	94.7	UNG00994.1	3461704	3461853	+				SP(Sec/SPI)	0.664704	0.664704	0.005269	0.306645	0.023382	CS pos: 33-34. AQS-QD. Pr: 0.3086	6870	chromosome			293387	c__Bacilli;o__Bacillales;f__Bacillaceae;g__Bacillus;x__Bacillus altitudinis complex;s__Bacillus altitudinis	Bacilli	Bacillales	Bacillaceae	Bacillus
Firmicutes	CP094654.1	Bacillus altitudinis	UKM RB11	(====> =>)	-11	UOG08820.1	Cluster 8864	False	1182125	1183243	+	3q15B00-i1	-	98.4	6e-124					RapA_[B._subtilis]	8.82e-107	46.524	98.7	UOG08821.1	1183233	1183433	+				SP(Sec/SPI)	0.693984	0.693984	0.007494	0.11866	0.179861	CS pos: 24-25. ASS-LI. Pr: 0.1907	6949	chromosome			293387	c__Bacilli;o__Bacillales;f__Bacillaceae;g__Bacillus;x__Bacillus altitudinis complex;s__Bacillus altitudinis	Bacilli	Bacillales	Bacillaceae	Bacillus
Firmicutes	CP094654.1	Bacillus altitudinis	UKM RB11	(====> =>)	-11	UOG08898.1	Cluster 7683	False	1258754	1259890	+	3q15B00-i1	-	99.2	8.4e-113					RapA_[B._subtilis]	1.04e-119	48.148	99.2	UOG08899.1	1259880	1260014	+				SP(Sec/SPI)	0.912719	0.912719	0.008071	0.026051	0.053159	CS pos: 25-26. PNA-DP. Pr: 0.4633	6950	chromosome			293387	c__Bacilli;o__Bacillales;f__Bacillaceae;g__Bacillus;x__Bacillus altitudinis complex;s__Bacillus altitudinis	Bacilli	Bacillales	Bacillaceae	Bacillus
Firmicutes	CP094654.1	Bacillus altitudinis	UKM RB11	(====> =>)	19	UOG07531.1	Cluster 11049	True	3555313	3556398	+	3q15B00-i1	-	95.2	4.3e-72					RapA_[B._subtilis]	1.48e-32	28.846	94.2	UOG07532.1	3556418	3556567	+				SP(Sec/SPI)	0.664704	0.664704	0.005269	0.306645	0.023382	CS pos: 33-34. AQS-QD. Pr: 0.3086	6951	chromosome			293387	c__Bacilli;o__Bacillales;f__Bacillaceae;g__Bacillus;x__Bacillus altitudinis complex;s__Bacillus altitudinis	Bacilli	Bacillales	Bacillaceae	Bacillus
Firmicutes	CP099861.1	Bacillus altitudinis	1943r2a1	(====> =>)	-11	USY52380.1	Cluster 8893	False	1185848	1186966	+	3q15B00-i1	-	98.7	3.5e-122					RapA_[B._subtilis]	2.37e-107	45.308	98.7	USY52381.1	1186956	1187129	+				SP(Sec/SPI)	0.739854	0.739854	0.00099	0.179361	0.079796	CS pos: 20-21. STA-ET. Pr: 0.2703	7156	chromosome			293387	c__Bacilli;o__Bacillales;f__Bacillaceae;g__Bacillus;x__Bacillus altitudinis complex;s__Bacillus altitudinis	Bacilli	Bacillales	Bacillaceae	Bacillus
Firmicutes	CP099861.1	Bacillus altitudinis	1943r2a1	(====> =>)	-11	USY52451.1	Cluster 7670	False	1257784	1258920	+	3q15B00-i1	-	99.2	2.6e-112					RapA_[B._subtilis]	9.89e-120	48.148	99.2	USY52452.1	1258910	1259044	+				SP(Sec/SPI)	0.8774	0.8774	0.014197	0.026814	0.081588	CS pos: 25-26. PNA-DP. Pr: 0.4175	7157	chromosome			293387	c__Bacilli;o__Bacillales;f__Bacillaceae;g__Bacillus;x__Bacillus altitudinis complex;s__Bacillus altitudinis	Bacilli	Bacillales	Bacillaceae	Bacillus
Firmicutes	CP099861.1	Bacillus altitudinis	1943r2a1	(<= <====)	-11	USY51065.1	Cluster 8436	True	3481405	3482532	-	3q15B00-i1	-	98.4	3.8e-98					RapA_[B._subtilis]	5.74e-102	41.867	98.4	USY51064.1	3481131	3481415	-				SP(Sec/SPI)	0.686582	0.686582	0.016678	0.215556	0.081183	CS pos: 31-32. VNS-RN. Pr: 0.2432	7158	chromosome			293387	c__Bacilli;o__Bacillales;f__Bacillaceae;g__Bacillus;x__Bacillus altitudinis complex;s__Bacillus altitudinis	Bacilli	Bacillales	Bacillaceae	Bacillus
Firmicutes	CP099861.1	Bacillus altitudinis	1943r2a1	(====> =>)	19	USY51079.1	Cluster 11055	True	3494883	3495968	+	3q15B00-i1	-	95.2	8.3e-74					RapA_[B._subtilis]	8.81e-33	29.155	94.7	USY51080.1	3495988	3496137	+				SP(Sec/SPI)	0.580975	0.580975	0.006222	0.401092	0.011711	CS pos: 30-31. SQS-AQ. Pr: 0.1996	7159	chromosome			293387	c__Bacilli;o__Bacillales;f__Bacillaceae;g__Bacillus;x__Bacillus altitudinis complex;s__Bacillus altitudinis	Bacilli	Bacillales	Bacillaceae	Bacillus
Firmicutes	CP101506.1	Bacillus altitudinis	B12	(====> =>)	-11	UTV33997.1	Cluster 8868	False	1181793	1182911	+	3q15B00-i1	-	98.7	3.5e-121					RapA_[B._subtilis]	6.43e-107	45.308	98.7	UTV33998.1	1182901	1183074	+				SP(Sec/SPI)	0.739854	0.739854	0.00099	0.179361	0.079796	CS pos: 20-21. STA-ET. Pr: 0.2703	7213	chromosome			293387	c__Bacilli;o__Bacillales;f__Bacillaceae;g__Bacillus;x__Bacillus altitudinis complex;s__Bacillus altitudinis	Bacilli	Bacillales	Bacillaceae	Bacillus
Firmicutes	CP101506.1	Bacillus altitudinis	B12	(====> =>)	-11	UTV34070.1	Cluster 7670	False	1255778	1256914	+	3q15B00-i1	-	99.2	2.6e-112					RapA_[B._subtilis]	9.89e-120	48.148	99.2	UTV34071.1	1256904	1257038	+				SP(Sec/SPI)	0.912719	0.912719	0.008071	0.026051	0.053159	CS pos: 25-26. PNA-DP. Pr: 0.4633	7214	chromosome			293387	c__Bacilli;o__Bacillales;f__Bacillaceae;g__Bacillus;x__Bacillus altitudinis complex;s__Bacillus altitudinis	Bacilli	Bacillales	Bacillaceae	Bacillus
Firmicutes	CP101506.1	Bacillus altitudinis	B12	(====> =>)	19	UTV32690.1	Cluster 11004	False	3511955	3513040	+	3q15B00-i1	-	95.2	8.2e-74					RapA_[B._subtilis]	9.08e-33	29.155	94.7	UTV32691.1	3513060	3513209	+				SP(Sec/SPI)	0.580975	0.580975	0.006222	0.401092	0.011711	CS pos: 30-31. SQS-AQ. Pr: 0.1996	7215	chromosome			293387	c__Bacilli;o__Bacillales;f__Bacillaceae;g__Bacillus;x__Bacillus altitudinis complex;s__Bacillus altitudinis	Bacilli	Bacillales	Bacillaceae	Bacillus
Firmicutes	CP101609.1	Bacillus altitudinis	47	(====> =>)	-11	UTX10124.1	Cluster 7747	False	1306157	1307293	+	3q15B00-i1	-	99.2	6.4e-113					RapA_[B._subtilis]	1.04e-119	48.148	99.2	UTX10125.1	1307283	1307417	+				SP(Sec/SPI)	0.912719	0.912719	0.008071	0.026051	0.053159	CS pos: 25-26. PNA-DP. Pr: 0.4633	7217	chromosome			293387	c__Bacilli;o__Bacillales;f__Bacillaceae;g__Bacillus;x__Bacillus altitudinis complex;s__Bacillus altitudinis	Bacilli	Bacillales	Bacillaceae	Bacillus
Firmicutes	CP101609.1	Bacillus altitudinis	47	(====> =>)	18	UTX08709.1	Cluster 11036	False	3550191	3551276	+	3q15B00-i1	-	95.2	4.9e-74					RapA_[B._subtilis]	2.11e-33	28.846	94.2	UTX08710.1	3551295	3551447	+				SP(Sec/SPI)	0.667168	0.667168	0.008742	0.290649	0.033441	CS pos: 34-35. AQS-QD. Pr: 0.3051	7218	chromosome			293387	c__Bacilli;o__Bacillales;f__Bacillaceae;g__Bacillus;x__Bacillus altitudinis complex;s__Bacillus altitudinis	Bacilli	Bacillales	Bacillaceae	Bacillus
Firmicutes	CP101938.1	Bacillus altitudinis	BDGP7	(====> =>)	-11	UUH74756.1	Cluster 7914	True	493822	494955	+	3q15B00-i1	-	98.1	4.4e-104					RapA_[B._subtilis]	3.07e-113	46.684	98.9	UUH74757.1	494945	495076	+				SP(Sec/SPI)	0.881738	0.881738	0.002199	0.074519	0.041545	CS pos: 24-25. VSS-ND. Pr: 0.4449	7290	chromosome			293387	c__Bacilli;o__Bacillales;f__Bacillaceae;g__Bacillus;x__Bacillus altitudinis complex;s__Bacillus altitudinis	Bacilli	Bacillales	Bacillaceae	Bacillus
Firmicutes	CP101938.1	Bacillus altitudinis	BDGP7	(====> =>)	-11	UUH75409.1	Cluster 8923	True	1195683	1196801	+	3q15B00-i1	-	98.4	2.1e-115					RapA_[B._subtilis]	3.77e-109	45.358	98.7	UUH75410.1	1196791	1196952	+				SP(Sec/SPI)	0.68084	0.68084	0.015516	0.187876	0.115768	CS pos: 24-25. TIA-TD. Pr: 0.3260	7291	chromosome			293387	c__Bacilli;o__Bacillales;f__Bacillaceae;g__Bacillus;x__Bacillus altitudinis complex;s__Bacillus altitudinis	Bacilli	Bacillales	Bacillaceae	Bacillus
Firmicutes	CP101938.1	Bacillus altitudinis	BDGP7	(====> =>)	-11	UUH75414.1	Cluster 8893	False	1199711	1200829	+	3q15B00-i1	-	98.7	3.5e-122					RapA_[B._subtilis]	2.37e-107	45.308	98.7	UUH75415.1	1200819	1200992	+				SP(Sec/SPI)	0.752665	0.752665	0.001003	0.168187	0.078145	CS pos: 20-21. STA-ET. Pr: 0.2721	7292	chromosome			293387	c__Bacilli;o__Bacillales;f__Bacillaceae;g__Bacillus;x__Bacillus altitudinis complex;s__Bacillus altitudinis	Bacilli	Bacillales	Bacillaceae	Bacillus
Firmicutes	CP101938.1	Bacillus altitudinis	BDGP7	(====> =>)	-11	UUH75485.1	Cluster 7683	False	1271154	1272290	+	3q15B00-i1	-	99.2	8.4e-113					RapA_[B._subtilis]	1.04e-119	48.148	99.2	UUH75486.1	1272280	1272414	+				SP(Sec/SPI)	0.912719	0.912719	0.008071	0.026051	0.053159	CS pos: 25-26. PNA-DP. Pr: 0.4633	7293	chromosome			293387	c__Bacilli;o__Bacillales;f__Bacillaceae;g__Bacillus;x__Bacillus altitudinis complex;s__Bacillus altitudinis	Bacilli	Bacillales	Bacillaceae	Bacillus
Firmicutes	CP101938.1	Bacillus altitudinis	BDGP7	(====> =>)	2	UUH75890.1	Cluster 10788	True	1700742	1701833	+	3q15B00-i1	-	96	9.4e-79					RapA_[B._subtilis]	9.67e-34	27.793	94.2	UUH75891.1	1701836	1701970	+				SP(Sec/SPI)	0.97151	0.97151	0.014609	0.006832	0.007049	CS pos: 28-29. TQA-DA. Pr: 0.6024	7294	chromosome			293387	c__Bacilli;o__Bacillales;f__Bacillaceae;g__Bacillus;x__Bacillus altitudinis complex;s__Bacillus altitudinis	Bacilli	Bacillales	Bacillaceae	Bacillus
Firmicutes	CP101938.1	Bacillus altitudinis	BDGP7	(<= <====)	-11	UUH73364.1	Cluster 8922	True	2738398	2739516	-	3q15B00-i1	-	98.4	3.8e-114					RapA_[B._subtilis]	1.53e-109	44.92	98.7	UUH73363.1	2738247	2738408	-				SP(Sec/SPI)	0.649223	0.649223	0.017713	0.209167	0.123897	CS pos: 31-32. TKS-IE. Pr: 0.1740	7295	chromosome			293387	c__Bacilli;o__Bacillales;f__Bacillaceae;g__Bacillus;x__Bacillus altitudinis complex;s__Bacillus altitudinis	Bacilli	Bacillales	Bacillaceae	Bacillus
Firmicutes	CP101938.1	Bacillus altitudinis	BDGP7	(====> =>)	16	UUH74095.1	Cluster 11031	False	3480496	3481581	+	3q15B00-i1	-	95.2	5.4e-73					RapA_[B._subtilis]	6.04e-33	28.846	94.2	UUH74096.1	3481598	3481750	+				SP(Sec/SPI)	0.67257	0.67257	0.008751	0.283232	0.035447	CS pos: 34-35. AQS-QD. Pr: 0.3185	7296	chromosome			293387	c__Bacilli;o__Bacillales;f__Bacillaceae;g__Bacillus;x__Bacillus altitudinis complex;s__Bacillus altitudinis	Bacilli	Bacillales	Bacillaceae	Bacillus
Firmicutes	AP025262.1	Bacillus altitudinis	TM2	(<= <====)	-4	BDC55470.1	Cluster 9877	False	2164012	2165112	-	3q15B00-i1	-	96.3	9.1e-82					RapA_[B._subtilis]	1.55e-33	25.824	96	smallORF127917	2163905	2164015	-	24	GGAGG	7	SP(Sec/SPI)	0.927594	0.927594	0.003696	0.045801	0.022909	CS pos: 25-26. LDA-ET. Pr: 0.3511	8163	chromosome			293387	c__Bacilli;o__Bacillales;f__Bacillaceae;g__Bacillus;x__Bacillus altitudinis complex;s__Bacillus altitudinis	Bacilli	Bacillales	Bacillaceae	Bacillus
Firmicutes	AP025262.1	Bacillus altitudinis	TM2	(====> =>)	16	BDC56790.1	Cluster 11012	False	3426117	3427202	+	3q15B00-i1	-	95.2	2.1e-72					RapA_[B._subtilis]	1.03e-32	28.962	94.7	smallORF127925	3427219	3427371	+	16	GGAG	6	SP(Sec/SPI)	0.667168	0.667168	0.008742	0.290649	0.033441	CS pos: 34-35. AQS-QD. Pr: 0.3051	8164	chromosome			293387	c__Bacilli;o__Bacillales;f__Bacillaceae;g__Bacillus;x__Bacillus altitudinis complex;s__Bacillus altitudinis	Bacilli	Bacillales	Bacillaceae	Bacillus
Firmicutes	AP025264.1	Bacillus altitudinis	NC3	(<= <====)	-4	BDC59194.1	Cluster 9864	False	2181910	2183010	-	3q15B00-i1	-	96.3	6.4e-82					RapA_[B._subtilis]	1.67e-33	25.824	96	smallORF127976	2181803	2181913	-	24	GGAGG	7	SP(Sec/SPI)	0.927594	0.927594	0.003696	0.045801	0.022909	CS pos: 25-26. LDA-ET. Pr: 0.3511	8166	chromosome			293387	c__Bacilli;o__Bacillales;f__Bacillaceae;g__Bacillus;x__Bacillus altitudinis complex;s__Bacillus altitudinis	Bacilli	Bacillales	Bacillaceae	Bacillus
Firmicutes	AP025264.1	Bacillus altitudinis	NC3	(====> =>)	16	BDC60514.1	Cluster 11048	True	3467829	3468914	+	3q15B00-i1	-	95.2	1.2e-72					RapA_[B._subtilis]	3.21e-33	28.962	94.7	smallORF127983	3468931	3469083	+	16	GGAG	6	SP(Sec/SPI)	0.667168	0.667168	0.008742	0.290649	0.033441	CS pos: 34-35. AQS-QD. Pr: 0.3051	8167	chromosome			293387	c__Bacilli;o__Bacillales;f__Bacillaceae;g__Bacillus;x__Bacillus altitudinis complex;s__Bacillus altitudinis	Bacilli	Bacillales	Bacillaceae	Bacillus
Firmicutes	CP009108.1	Bacillus altitudinis	GR-8	(====> =>)	16	AKU30609.1	Cluster 11009	True	718146	719231	+	3q15B00-i1	-	95.2	7.2e-73					RapA_[B._subtilis]	5.46e-33	28.846	94.2	smallORF26570	719248	719400	+	16	GGAG	6	SP(Sec/SPI)	0.667168	0.667168	0.008742	0.290649	0.033441	CS pos: 34-35. AQS-QD. Pr: 0.3051	9120	chromosome			293387	c__Bacilli;o__Bacillales;f__Bacillaceae;g__Bacillus;x__Bacillus altitudinis complex;s__Bacillus altitudinis	Bacilli	Bacillales	Bacillaceae	Bacillus
Firmicutes	CP009108.1	Bacillus altitudinis	GR-8	(<= <====)	-4	AKU32910.1	Cluster 9862	False	3122082	3123182	-	3q15B00-i1	-	96.3	4.6e-82					RapA_[B._subtilis]	1.83e-33	25.824	96	smallORF26562	3121975	3122085	-	24	GGAGG	7	SP(Sec/SPI)	0.927594	0.927594	0.003696	0.045801	0.022909	CS pos: 25-26. LDA-ET. Pr: 0.3511	9121	chromosome			293387	c__Bacilli;o__Bacillales;f__Bacillaceae;g__Bacillus;x__Bacillus altitudinis complex;s__Bacillus altitudinis	Bacilli	Bacillales	Bacillaceae	Bacillus
Firmicutes	CP011150.1	Bacillus altitudinis	W3	(<= <====)	-4	AKC66574.1	Cluster 9873	True	2210633	2211733	-	3q15B00-i1	-	96.3	3.7e-81					RapA_[B._subtilis]	1.83e-33	25.824	96	smallORF24617	2210526	2210636	-	24	GGAGG	7	SP(Sec/SPI)	0.927594	0.927594	0.003696	0.045801	0.022909	CS pos: 25-26. LDA-ET. Pr: 0.3511	9473	chromosome			293387	c__Bacilli;o__Bacillales;f__Bacillaceae;g__Bacillus;x__Bacillus altitudinis complex;s__Bacillus altitudinis	Bacilli	Bacillales	Bacillaceae	Bacillus
Firmicutes	CP011150.1	Bacillus altitudinis	W3	(====> =>)	16	AKC67812.1	Cluster 11008	True	3485001	3486086	+	3q15B00-i1	-	95.2	1.4e-72					RapA_[B._subtilis]	2.9e-33	28.962	94.7	smallORF24625	3486103	3486255	+	16	GGAG	6	SP(Sec/SPI)	0.667168	0.667168	0.008742	0.290649	0.033441	CS pos: 34-35. AQS-QD. Pr: 0.3051	9474	chromosome			293387	c__Bacilli;o__Bacillales;f__Bacillaceae;g__Bacillus;x__Bacillus altitudinis complex;s__Bacillus altitudinis	Bacilli	Bacillales	Bacillaceae	Bacillus
Firmicutes	CP012329.1	Bacillus altitudinis	NJ-M2	(<= <====)	16	ALM27467.1	Cluster 11010	True	1100254	1101339	-	3q15B00-i1	-	95.2	1.2e-72					RapA_[B._subtilis]	2.29e-33	29.121	94.2	smallORF27501	1100085	1100237	-	16	GGAG	6	SP(Sec/SPI)	0.667168	0.667168	0.008742	0.290649	0.033441	CS pos: 34-35. AQS-QD. Pr: 0.3051	9593	chromosome			293387	c__Bacilli;o__Bacillales;f__Bacillaceae;g__Bacillus;x__Bacillus altitudinis complex;s__Bacillus altitudinis	Bacilli	Bacillales	Bacillaceae	Bacillus
Firmicutes	CP012329.1	Bacillus altitudinis	NJ-M2	(====> =>)	-4	ALM28723.1	Cluster 9864	False	2412164	2413264	+	3q15B00-i1	-	96.3	6.4e-82					RapA_[B._subtilis]	1.67e-33	25.824	96	smallORF27488	2413261	2413371	+	24	GGAGG	7	SP(Sec/SPI)	0.927594	0.927594	0.003696	0.045801	0.022909	CS pos: 25-26. LDA-ET. Pr: 0.3511	9595	chromosome			293387	c__Bacilli;o__Bacillales;f__Bacillaceae;g__Bacillus;x__Bacillus altitudinis complex;s__Bacillus altitudinis	Bacilli	Bacillales	Bacillaceae	Bacillus
Firmicutes	CP012330.1	Bacillus altitudinis	NJ-V	(<= <====)	16	ANY95482.1	Cluster 11010	False	343467	344552	-	3q15B00-i1	-	95.2	1.2e-72					RapA_[B._subtilis]	2.29e-33	29.121	94.2	smallORF33743	343298	343450	-	16	GGAG	6	SP(Sec/SPI)	0.667168	0.667168	0.008742	0.290649	0.033441	CS pos: 34-35. AQS-QD. Pr: 0.3051	9596	chromosome			293387	c__Bacilli;o__Bacillales;f__Bacillaceae;g__Bacillus;x__Bacillus altitudinis complex;s__Bacillus altitudinis	Bacilli	Bacillales	Bacillaceae	Bacillus
Firmicutes	CP012330.1	Bacillus altitudinis	NJ-V	(====> =>)	-4	ANY96741.1	Cluster 9864	False	1655319	1656419	+	3q15B00-i1	-	96.3	6.4e-82					RapA_[B._subtilis]	1.67e-33	25.824	96	smallORF33730	1656416	1656526	+	24	GGAGG	7	SP(Sec/SPI)	0.927594	0.927594	0.003696	0.045801	0.022909	CS pos: 25-26. LDA-ET. Pr: 0.3511	9598	chromosome			293387	c__Bacilli;o__Bacillales;f__Bacillaceae;g__Bacillus;x__Bacillus altitudinis complex;s__Bacillus altitudinis	Bacilli	Bacillales	Bacillaceae	Bacillus
Firmicutes	CP012482.1	Bacillus altitudinis	NJ-V2	(<= <====)	16	ALM44010.1	Cluster 11010	False	343467	344552	-	3q15B00-i1	-	95.2	1.2e-72					RapA_[B._subtilis]	2.29e-33	29.121	94.2	smallORF27592	343298	343450	-	16	GGAG	6	SP(Sec/SPI)	0.667168	0.667168	0.008742	0.290649	0.033441	CS pos: 34-35. AQS-QD. Pr: 0.3051	9611	chromosome			293387	c__Bacilli;o__Bacillales;f__Bacillaceae;g__Bacillus;x__Bacillus altitudinis complex;s__Bacillus altitudinis	Bacilli	Bacillales	Bacillaceae	Bacillus
Firmicutes	CP012482.1	Bacillus altitudinis	NJ-V2	(====> =>)	-4	ALM45262.1	Cluster 9864	False	1655319	1656419	+	3q15B00-i1	-	96.3	6.4e-82					RapA_[B._subtilis]	1.67e-33	25.824	96	smallORF27579	1656416	1656526	+	24	GGAGG	7	SP(Sec/SPI)	0.927594	0.927594	0.003696	0.045801	0.022909	CS pos: 25-26. LDA-ET. Pr: 0.3511	9613	chromosome			293387	c__Bacilli;o__Bacillales;f__Bacillaceae;g__Bacillus;x__Bacillus altitudinis complex;s__Bacillus altitudinis	Bacilli	Bacillales	Bacillaceae	Bacillus
Firmicutes	CP014165.1	Bacillus altitudinis	ku-bf1	(====> =>)	-11	AMB89379.1	Cluster 9311	True	1215024	1216136	+	3q15B00-i1	-	98.7	5e-123					RapA_[B._subtilis]	9.22e-106	45.845	98.7	smallORF28641	1216126	1216299	+	16	GGAG	7	SP(Sec/SPI)	0.690997	0.690997	0.008672	0.252036	0.048296	CS pos: 26-27. NFS-QE. Pr: 0.2255	9749	chromosome			293387	c__Bacilli;o__Bacillales;f__Bacillaceae;g__Bacillus;x__Bacillus altitudinis complex;s__Bacillus altitudinis	Bacilli	Bacillales	Bacillaceae	Bacillus
Firmicutes	CP014165.1	Bacillus altitudinis	ku-bf1	(<= <====)	-4	AMB90314.1	Cluster 9877	True	2210633	2211733	-	3q15B00-i1	-	96.3	9.1e-82					RapA_[B._subtilis]	1.55e-33	25.824	96	smallORF28658	2210526	2210636	-	24	GGAGG	7	SP(Sec/SPI)	0.927594	0.927594	0.003696	0.045801	0.022909	CS pos: 25-26. LDA-ET. Pr: 0.3511	9750	chromosome			293387	c__Bacilli;o__Bacillales;f__Bacillaceae;g__Bacillus;x__Bacillus altitudinis complex;s__Bacillus altitudinis	Bacilli	Bacillales	Bacillaceae	Bacillus
Firmicutes	CP014165.1	Bacillus altitudinis	ku-bf1	(====> =>)	16	AMB91478.1	Cluster 11011	True	3485001	3486086	+	3q15B00-i1	-	95.2	3.6e-72					RapA_[B._subtilis]	2.05e-33	29.121	94.2	smallORF28664	3486103	3486255	+	16	GGAG	6	SP(Sec/SPI)	0.667168	0.667168	0.008742	0.290649	0.033441	CS pos: 34-35. AQS-QD. Pr: 0.3051	9751	chromosome			293387	c__Bacilli;o__Bacillales;f__Bacillaceae;g__Bacillus;x__Bacillus altitudinis complex;s__Bacillus altitudinis	Bacilli	Bacillales	Bacillaceae	Bacillus
Firmicutes	CP018574.1	Bacillus altitudinis	GLB197	(<= <====)	16	APP15243.1	Cluster 11010	False	1123479	1124564	-	3q15B00-i1	-	95.2	1.2e-72					RapA_[B._subtilis]	2.29e-33	29.121	94.2	smallORF37487	1123310	1123462	-	16	GGAG	6	SP(Sec/SPI)	0.667168	0.667168	0.008742	0.290649	0.033441	CS pos: 34-35. AQS-QD. Pr: 0.3051	10319	chromosome			293387	c__Bacilli;o__Bacillales;f__Bacillaceae;g__Bacillus;x__Bacillus altitudinis complex;s__Bacillus altitudinis	Bacilli	Bacillales	Bacillaceae	Bacillus
Firmicutes	CP018574.1	Bacillus altitudinis	GLB197	(====> =>)	-4	APP16555.1	Cluster 9864	False	2454122	2455222	+	3q15B00-i1	-	96.3	6.4e-82					RapA_[B._subtilis]	1.67e-33	25.824	96	smallORF37480	2455219	2455329	+	24	GGAGG	7	SP(Sec/SPI)	0.927594	0.927594	0.003696	0.045801	0.022909	CS pos: 25-26. LDA-ET. Pr: 0.3511	10320	chromosome			293387	c__Bacilli;o__Bacillales;f__Bacillaceae;g__Bacillus;x__Bacillus altitudinis complex;s__Bacillus altitudinis	Bacilli	Bacillales	Bacillaceae	Bacillus
Firmicutes	CP022319.2	Bacillus altitudinis	SGAir0031	(<= <====)	-4	ATH72824.1	Cluster 9877	False	2239275	2240375	-	3q15B00-i1	-	96.3	9.1e-82					RapA_[B._subtilis]	1.55e-33	25.824	96	smallORF48840	2239168	2239278	-	24	GGAGG	7	SP(Sec/SPI)	0.927594	0.927594	0.003696	0.045801	0.022909	CS pos: 25-26. LDA-ET. Pr: 0.3511	10738	chromosome			293387	c__Bacilli;o__Bacillales;f__Bacillaceae;g__Bacillus;x__Bacillus altitudinis complex;s__Bacillus altitudinis	Bacilli	Bacillales	Bacillaceae	Bacillus
Firmicutes	CP022319.2	Bacillus altitudinis	SGAir0031	(====> =>)	16	ATH74117.1	Cluster 11025	True	3540747	3541832	+	3q15B00-i1	-	95.5	4.5e-73					RapA_[B._subtilis]	5.98e-33	28.726	95.5	smallORF48850	3541849	3542001	+	16	GGAG	6	SP(Sec/SPI)	0.667168	0.667168	0.008742	0.290649	0.033441	CS pos: 34-35. AQS-QD. Pr: 0.3051	10739	chromosome			293387	c__Bacilli;o__Bacillales;f__Bacillaceae;g__Bacillus;x__Bacillus altitudinis complex;s__Bacillus altitudinis	Bacilli	Bacillales	Bacillaceae	Bacillus
Firmicutes	CP024204.1	Bacillus altitudinis	P-10	(<= <====)	-4	ATP94509.1	Cluster 9864	False	2178438	2179538	-	3q15B00-i1	-	96.3	6.4e-82					RapA_[B._subtilis]	1.67e-33	25.824	96	smallORF49831	2178331	2178441	-	24	GGAGG	7	SP(Sec/SPI)	0.927594	0.927594	0.003696	0.045801	0.022909	CS pos: 25-26. LDA-ET. Pr: 0.3511	11020	chromosome			293387	c__Bacilli;o__Bacillales;f__Bacillaceae;g__Bacillus;x__Bacillus altitudinis complex;s__Bacillus altitudinis	Bacilli	Bacillales	Bacillaceae	Bacillus
Firmicutes	CP024204.1	Bacillus altitudinis	P-10	(====> =>)	16	ATP95817.1	Cluster 11026	True	3513874	3514959	+	3q15B00-i1	-	95.2	2.7e-72					RapA_[B._subtilis]	1.02e-32	28.962	94.7	smallORF49837	3514976	3515128	+	16	GGAG	6	SP(Sec/SPI)	0.590525	0.590525	0.010575	0.382768	0.016133	CS pos: 31-32. SQS-AQ. Pr: 0.2008	11021	chromosome			293387	c__Bacilli;o__Bacillales;f__Bacillaceae;g__Bacillus;x__Bacillus altitudinis complex;s__Bacillus altitudinis	Bacilli	Bacillales	Bacillaceae	Bacillus
Firmicutes	CP031774.1	Bacillus altitudinis	Cr2-1	(====> =>)	-11	QDZ93871.1	Cluster 7861	False	497759	498892	+	3q15B00-i1	-	98.4	1.4e-100					RapA_[B._subtilis]	1.37e-110	45.889	98.9	smallORF74398	498882	499019	+	20	AGGAG	11	SP(Sec/SPI)	0.826384	0.826384	0.005124	0.030206	0.138286	CS pos: 25-26. AFS-QN. Pr: 0.4361	11740	chromosome	intact(110)	462443-499629	293387	c__Bacilli;o__Bacillales;f__Bacillaceae;g__Bacillus;x__Bacillus altitudinis complex;s__Bacillus altitudinis	Bacilli	Bacillales	Bacillaceae	Bacillus
Firmicutes	CP031774.1	Bacillus altitudinis	Cr2-1	(====> =>)	16	QDZ95381.1	Cluster 11010	False	2043681	2044766	+	3q15B00-i1	-	95.2	1.2e-72					RapA_[B._subtilis]	2.29e-33	29.121	94.2	smallORF74422	2044783	2044935	+	16	GGAG	6	SP(Sec/SPI)	0.667168	0.667168	0.008742	0.290649	0.033441	CS pos: 34-35. AQS-QD. Pr: 0.3051	11741	chromosome			293387	c__Bacilli;o__Bacillales;f__Bacillaceae;g__Bacillus;x__Bacillus altitudinis complex;s__Bacillus altitudinis	Bacilli	Bacillales	Bacillaceae	Bacillus
Firmicutes	CP031774.1	Bacillus altitudinis	Cr2-1	(====> =>)	-4	QDZ95681.1	Cluster 9864	False	2331127	2332227	+	3q15B00-i1	-	96.3	6.4e-82					RapA_[B._subtilis]	1.67e-33	25.824	96	smallORF74416	2332224	2332334	+	24	GGAGG	7	SP(Sec/SPI)	0.927594	0.927594	0.003696	0.045801	0.022909	CS pos: 25-26. LDA-ET. Pr: 0.3511	11742	chromosome			293387	c__Bacilli;o__Bacillales;f__Bacillaceae;g__Bacillus;x__Bacillus altitudinis complex;s__Bacillus altitudinis	Bacilli	Bacillales	Bacillaceae	Bacillus
Firmicutes	CP038517.1	Bacillus altitudinis	SCU11	(<= <====)	-4	QKL25916.1	Cluster 9914	True	2146894	2147994	-	3q15B00-i1	-	96.3	1.7e-81					RapA_[B._subtilis]	5.23e-33	25.824	96	smallORF90398	2146787	2146897	-	24	GGAGG	7	SP(Sec/SPI)	0.927594	0.927594	0.003696	0.045801	0.022909	CS pos: 25-26. LDA-ET. Pr: 0.3511	12608	chromosome			293387	c__Bacilli;o__Bacillales;f__Bacillaceae;g__Bacillus;x__Bacillus altitudinis complex;s__Bacillus altitudinis	Bacilli	Bacillales	Bacillaceae	Bacillus
Firmicutes	CP038517.1	Bacillus altitudinis	SCU11	(====> =>)	16	QKL27242.1	Cluster 11003	False	3465601	3466686	+	3q15B00-i1	-	95.2	6.2e-72					RapA_[B._subtilis]	8.29e-33	28.962	94.7	smallORF90411	3466703	3466855	+	16	GGAG	6	SP(Sec/SPI)	0.667168	0.667168	0.008742	0.290649	0.033441	CS pos: 34-35. AQS-QD. Pr: 0.3051	12610	chromosome			293387	c__Bacilli;o__Bacillales;f__Bacillaceae;g__Bacillus;x__Bacillus altitudinis complex;s__Bacillus altitudinis	Bacilli	Bacillales	Bacillaceae	Bacillus
Firmicutes	CP039020.1	Bacillus altitudinis	BA06	(<= <====)	-4	QKL22183.1	Cluster 9862	True	2146911	2148011	-	3q15B00-i1	-	96.3	4.6e-82					RapA_[B._subtilis]	1.83e-33	25.824	96	smallORF12564	2146804	2146914	-	24	GGAGG	7	SP(Sec/SPI)	0.927594	0.927594	0.003696	0.045801	0.022909	CS pos: 25-26. LDA-ET. Pr: 0.3511	12612	chromosome			293387	c__Bacilli;o__Bacillales;f__Bacillaceae;g__Bacillus;x__Bacillus altitudinis complex;s__Bacillus altitudinis	Bacilli	Bacillales	Bacillaceae	Bacillus
Firmicutes	CP039020.1	Bacillus altitudinis	BA06	(====> =>)	16	QKL23510.1	Cluster 11003	True	3465618	3466703	+	3q15B00-i1	-	95.2	6.2e-72					RapA_[B._subtilis]	8.29e-33	28.962	94.7	smallORF12577	3466720	3466872	+	16	GGAG	6	SP(Sec/SPI)	0.667168	0.667168	0.008742	0.290649	0.033441	CS pos: 34-35. AQS-QD. Pr: 0.3051	12614	chromosome			293387	c__Bacilli;o__Bacillales;f__Bacillaceae;g__Bacillus;x__Bacillus altitudinis complex;s__Bacillus altitudinis	Bacilli	Bacillales	Bacillaceae	Bacillus
Firmicutes	CP040514.1	Bacillus altitudinis	GQYP101	(====> =>)	-11	QCU17588.1	Cluster 8396	True	220844	221971	+	3q15B00-i1	-	98.7	1.7e-124					RapA_[B._subtilis]	1.22e-133	51.743	98.7	smallORF70998	221961	222086	+	22	AGGAG	9	SP(Sec/SPI)	0.743079	0.743079	0.006654	0.23827	0.011997	CS pos: 28-29. SKS-DN. Pr: 0.2980	12666	chromosome	intact(140)	172316-222259	293387	c__Bacilli;o__Bacillales;f__Bacillaceae;g__Bacillus;x__Bacillus altitudinis complex;s__Bacillus altitudinis	Bacilli	Bacillales	Bacillaceae	Bacillus
Firmicutes	CP040514.1	Bacillus altitudinis	GQYP101	(====> =>)	-11	QCU17843.1	Cluster 7888	True	536977	538110	+	3q15B00-i1	-	98.1	1.2e-106					RapA_[B._subtilis]	2.43e-111	46.419	98.9	smallORF71020	538100	538231	+	16	GGAG	9	SP(Sec/SPI)	0.819512	0.819512	0.002101	0.128607	0.04978	CS pos: 24-25. VSS-NN. Pr: 0.3213	12667	chromosome			293387	c__Bacilli;o__Bacillales;f__Bacillaceae;g__Bacillus;x__Bacillus altitudinis complex;s__Bacillus altitudinis	Bacilli	Bacillales	Bacillaceae	Bacillus
Firmicutes	CP040514.1	Bacillus altitudinis	GQYP101	(<= <====)	-4	QCU19501.1	Cluster 9906	True	2259779	2260879	-	3q15B00-i1	-	96.3	2.6e-81					RapA_[B._subtilis]	5.79e-33	25.549	96	smallORF71026	2259672	2259782	-	24	GGAGG	7	SP(Sec/SPI)	0.927594	0.927594	0.003696	0.045801	0.022909	CS pos: 25-26. LDA-ET. Pr: 0.3511	12668	chromosome			293387	c__Bacilli;o__Bacillales;f__Bacillaceae;g__Bacillus;x__Bacillus altitudinis complex;s__Bacillus altitudinis	Bacilli	Bacillales	Bacillaceae	Bacillus
Firmicutes	CP040514.1	Bacillus altitudinis	GQYP101	(====> =>)	16	QCU20828.1	Cluster 11032	True	3598068	3599153	+	3q15B00-i1	-	95.2	3.8e-74					RapA_[B._subtilis]	1.79e-33	28.846	94.2	smallORF71034	3599170	3599322	+	16	GGAG	6	SP(Sec/SPI)	0.670078	0.670078	0.007953	0.287467	0.034501	CS pos: 34-35. AQS-QD. Pr: 0.3105	12670	chromosome			293387	c__Bacilli;o__Bacillales;f__Bacillaceae;g__Bacillus;x__Bacillus altitudinis complex;s__Bacillus altitudinis	Bacilli	Bacillales	Bacillaceae	Bacillus
Firmicutes	CP043559.1	Bacillus altitudinis	CHB19	(<= <====)	-4	QEO62771.1	Cluster 9877	False	2181632	2182732	-	3q15B00-i1	-	96.3	9.1e-82					RapA_[B._subtilis]	1.55e-33	25.824	96	smallORF69408	2181525	2181635	-	24	GGAGG	7	SP(Sec/SPI)	0.927594	0.927594	0.003696	0.045801	0.022909	CS pos: 25-26. LDA-ET. Pr: 0.3511	12866	chromosome			293387	c__Bacilli;o__Bacillales;f__Bacillaceae;g__Bacillus;x__Bacillus altitudinis complex;s__Bacillus altitudinis	Bacilli	Bacillales	Bacillaceae	Bacillus
Firmicutes	CP043559.1	Bacillus altitudinis	CHB19	(====> =>)	16	QEO64077.1	Cluster 11031	True	3499833	3500918	+	3q15B00-i1	-	95.2	5.4e-73					RapA_[B._subtilis]	6.04e-33	28.846	94.2	smallORF69417	3500935	3501087	+	16	GGAG	6	SP(Sec/SPI)	0.67257	0.67257	0.008751	0.283232	0.035447	CS pos: 34-35. AQS-QD. Pr: 0.3185	12867	chromosome			293387	c__Bacilli;o__Bacillales;f__Bacillaceae;g__Bacillus;x__Bacillus altitudinis complex;s__Bacillus altitudinis	Bacilli	Bacillales	Bacillaceae	Bacillus
Firmicutes	CP048811.1	Bacillus altitudinis	SCU11	(<= <====)	-4	QXY96298.1	Cluster 9914	False	2146466	2147566	-	3q15B00-i1	-	96.3	1.7e-81					RapA_[B._subtilis]	5.23e-33	25.824	96	smallORF116102	2146359	2146469	-	24	GGAGG	7	SP(Sec/SPI)	0.927594	0.927594	0.003696	0.045801	0.022909	CS pos: 25-26. LDA-ET. Pr: 0.3511	13318	chromosome			293387	c__Bacilli;o__Bacillales;f__Bacillaceae;g__Bacillus;x__Bacillus altitudinis complex;s__Bacillus altitudinis	Bacilli	Bacillales	Bacillaceae	Bacillus
Firmicutes	CP048811.1	Bacillus altitudinis	SCU11	(====> =>)	16	QXY97612.1	Cluster 11003	False	3465184	3466269	+	3q15B00-i1	-	95.2	6.2e-72					RapA_[B._subtilis]	8.29e-33	28.962	94.7	smallORF116115	3466286	3466438	+	16	GGAG	6	SP(Sec/SPI)	0.667168	0.667168	0.008742	0.290649	0.033441	CS pos: 34-35. AQS-QD. Pr: 0.3051	13320	chromosome			293387	c__Bacilli;o__Bacillales;f__Bacillaceae;g__Bacillus;x__Bacillus altitudinis complex;s__Bacillus altitudinis	Bacilli	Bacillales	Bacillaceae	Bacillus
Firmicutes	CP049589.1	Bacillus altitudinis	ZAP62	(<= <====)	-4	QII25205.1	Cluster 9877	False	2217450	2218550	-	3q15B00-i1	-	96.3	9.1e-82					RapA_[B._subtilis]	1.55e-33	25.824	96	smallORF85664	2217343	2217453	-	24	GGAGG	7	SP(Sec/SPI)	0.927594	0.927594	0.003696	0.045801	0.022909	CS pos: 25-26. LDA-ET. Pr: 0.3511	13347	chromosome			293387	c__Bacilli;o__Bacillales;f__Bacillaceae;g__Bacillus;x__Bacillus altitudinis complex;s__Bacillus altitudinis	Bacilli	Bacillales	Bacillaceae	Bacillus
Firmicutes	CP049589.1	Bacillus altitudinis	ZAP62	(====> =>)	16	QII26654.1	Cluster 11004	False	3634490	3635575	+	3q15B00-i1	-	95.2	8.2e-74					RapA_[B._subtilis]	9.08e-33	29.155	94.7	smallORF85672	3635592	3635744	+	16	GGAG	6	SP(Sec/SPI)	0.590525	0.590525	0.010575	0.382768	0.016133	CS pos: 31-32. SQS-AQ. Pr: 0.2008	13350	chromosome			293387	c__Bacilli;o__Bacillales;f__Bacillaceae;g__Bacillus;x__Bacillus altitudinis complex;s__Bacillus altitudinis	Bacilli	Bacillales	Bacillaceae	Bacillus
Firmicutes	CP054136.1	Bacillus altitudinis	11-1-1	(<= <====)	-4	QKJ40806.1	Cluster 9864	False	2267222	2268322	-	3q15B00-i1	-	96.3	6.4e-82					RapA_[B._subtilis]	1.67e-33	25.824	96	smallORF89776	2267115	2267225	-	24	GGAGG	7	SP(Sec/SPI)	0.927594	0.927594	0.003696	0.045801	0.022909	CS pos: 25-26. LDA-ET. Pr: 0.3511	13655	chromosome			293387	c__Bacilli;o__Bacillales;f__Bacillaceae;g__Bacillus;x__Bacillus altitudinis complex;s__Bacillus altitudinis	Bacilli	Bacillales	Bacillaceae	Bacillus
Firmicutes	CP063360.1	Bacillus altitudinis	BIM B-263	(<= <====)	-4	QOV48257.1	Cluster 9877	False	2210664	2211764	-	3q15B00-i1	-	96.3	9.1e-82					RapA_[B._subtilis]	1.55e-33	25.824	96	smallORF97557	2210557	2210667	-	24	GGAGG	7	SP(Sec/SPI)	0.927594	0.927594	0.003696	0.045801	0.022909	CS pos: 25-26. LDA-ET. Pr: 0.3511	13963	chromosome			293387	c__Bacilli;o__Bacillales;f__Bacillaceae;g__Bacillus;x__Bacillus altitudinis complex;s__Bacillus altitudinis	Bacilli	Bacillales	Bacillaceae	Bacillus
Firmicutes	CP065591.1	Bacillus altitudinis	1817	(<= <====)	-4	QSI43058.1	Cluster 9864	False	2173410	2174510	-	3q15B00-i1	-	96.3	6.4e-82					RapA_[B._subtilis]	1.67e-33	25.824	96	smallORF105340	2173303	2173413	-	24	GGAGG	7	SP(Sec/SPI)	0.927594	0.927594	0.003696	0.045801	0.022909	CS pos: 25-26. LDA-ET. Pr: 0.3511	14057	chromosome			293387	c__Bacilli;o__Bacillales;f__Bacillaceae;g__Bacillus;x__Bacillus altitudinis complex;s__Bacillus altitudinis	Bacilli	Bacillales	Bacillaceae	Bacillus
Firmicutes	CP065591.1	Bacillus altitudinis	1817	(====> =>)	16	QSI44341.1	Cluster 11043	True	3479192	3480277	+	3q15B00-i1	-	95.2	1e-73					RapA_[B._subtilis]	9.56e-33	29.315	94.2	smallORF105346	3480294	3480446	+	16	GGAG	6	SP(Sec/SPI)	0.590525	0.590525	0.010575	0.382768	0.016133	CS pos: 31-32. SQS-AQ. Pr: 0.2008	14059	chromosome			293387	c__Bacilli;o__Bacillales;f__Bacillaceae;g__Bacillus;x__Bacillus altitudinis complex;s__Bacillus altitudinis	Bacilli	Bacillales	Bacillaceae	Bacillus
Firmicutes	CP068389.1	Bacillus altitudinis	ws31	(====> =>)	-4	QQX14731.1	Cluster 9877	False	184760	185860	+	3q15B00-i1	-	96.3	9.1e-82					RapA_[B._subtilis]	1.55e-33	25.824	96	smallORF103218	185857	185967	+	24	GGAGG	7	SP(Sec/SPI)	0.927594	0.927594	0.003696	0.045801	0.022909	CS pos: 25-26. LDA-ET. Pr: 0.3511	14225	chromosome			293387	c__Bacilli;o__Bacillales;f__Bacillaceae;g__Bacillus;x__Bacillus altitudinis complex;s__Bacillus altitudinis	Bacilli	Bacillales	Bacillaceae	Bacillus
Firmicutes	CP068389.1	Bacillus altitudinis	ws31	(<= <====)	16	QQX13480.1	Cluster 11039	True	2647973	2649058	-	3q15B00-i1	-	95.2	3.3e-72					RapA_[B._subtilis]	6.07e-34	29.235	94.7	smallORF103224	2647804	2647956	-	16	GGAG	6	SP(Sec/SPI)	0.562228	0.562228	0.009136	0.402349	0.026287	CS pos: 34-35. AQS-QD. Pr: 0.1579	14227	chromosome			293387	c__Bacilli;o__Bacillales;f__Bacillaceae;g__Bacillus;x__Bacillus altitudinis complex;s__Bacillus altitudinis	Bacilli	Bacillales	Bacillaceae	Bacillus
Firmicutes	CP069098.1	Bacillus altitudinis	63-2-2	(<= <====)	-4	QRF82111.1	Cluster 9877	False	2232656	2233756	-	3q15B00-i1	-	96.3	9.1e-82					RapA_[B._subtilis]	1.55e-33	25.824	96	smallORF103657	2232549	2232659	-	24	GGAGG	7	SP(Sec/SPI)	0.927594	0.927594	0.003696	0.045801	0.022909	CS pos: 25-26. LDA-ET. Pr: 0.3511	14268	chromosome			293387	c__Bacilli;o__Bacillales;f__Bacillaceae;g__Bacillus;x__Bacillus altitudinis complex;s__Bacillus altitudinis	Bacilli	Bacillales	Bacillaceae	Bacillus
Firmicutes	CP072851.1	Bacillus altitudinis	6ww6	(====> =>)	-11	QTV13721.1	Cluster 7904	True	1228766	1229899	+	3q15B00-i1	-	98.4	1.2e-106					RapA_[B._subtilis]	1.37e-114	46.95	98.9	smallORF108146	1229889	1230026	+	14	GGGGG	10	SP(Sec/SPI)	0.953732	0.953732	0.003894	0.018047	0.024326	CS pos: 28-29. VTA-SH. Pr: 0.7245	14493	chromosome			293387	c__Bacilli;o__Bacillales;f__Bacillaceae;g__Bacillus;x__Bacillus altitudinis complex;s__Bacillus altitudinis	Bacilli	Bacillales	Bacillaceae	Bacillus
Firmicutes	CP072851.1	Bacillus altitudinis	6ww6	(<= <====)	-4	QTV11011.1	Cluster 9922	True	2207308	2208408	-	3q15B00-i1	-	96.3	5.2e-81					RapA_[B._subtilis]	5.85e-33	25.549	96	smallORF108150	2207201	2207311	-	24	GGAGG	7	SP(Sec/SPI)	0.927594	0.927594	0.003696	0.045801	0.022909	CS pos: 25-26. LDA-ET. Pr: 0.3511	14494	chromosome			293387	c__Bacilli;o__Bacillales;f__Bacillaceae;g__Bacillus;x__Bacillus altitudinis complex;s__Bacillus altitudinis	Bacilli	Bacillales	Bacillaceae	Bacillus
Firmicutes	CP072851.1	Bacillus altitudinis	6ww6	(====> =>)	16	QTV12341.1	Cluster 11004	False	3547666	3548751	+	3q15B00-i1	-	95.2	8.2e-74					RapA_[B._subtilis]	9.08e-33	29.155	94.7	smallORF108156	3548768	3548920	+	16	GGAG	6	SP(Sec/SPI)	0.590525	0.590525	0.010575	0.382768	0.016133	CS pos: 31-32. SQS-AQ. Pr: 0.2008	14495	chromosome			293387	c__Bacilli;o__Bacillales;f__Bacillaceae;g__Bacillus;x__Bacillus altitudinis complex;s__Bacillus altitudinis	Bacilli	Bacillales	Bacillaceae	Bacillus
Firmicutes	CP075052.1	Bacillus altitudinis	LZP 02	(====> =>)	-4	QXJ46638.1	Cluster 9906	False	2086633	2087733	+	3q15B00-i1	-	96.3	2.6e-81					RapA_[B._subtilis]	5.79e-33	25.549	96	smallORF115193	2087730	2087840	+	24	GGAGG	7	SP(Sec/SPI)	0.927594	0.927594	0.003696	0.045801	0.022909	CS pos: 25-26. LDA-ET. Pr: 0.3511	14570	chromosome			293387	c__Bacilli;o__Bacillales;f__Bacillaceae;g__Bacillus;x__Bacillus altitudinis complex;s__Bacillus altitudinis	Bacilli	Bacillales	Bacillaceae	Bacillus
Firmicutes	CP085389.1	Bacillus altitudinis	CMF5	(<= <====)	-4	USK22939.1	Cluster 9864	False	2212183	2213283	-	3q15B00-i1	-	96.3	6.4e-82					RapA_[B._subtilis]	1.67e-33	25.824	96	smallORF143906	2212076	2212186	-	24	GGAGG	7	SP(Sec/SPI)	0.927594	0.927594	0.003696	0.045801	0.022909	CS pos: 25-26. LDA-ET. Pr: 0.3511	15222	chromosome			293387	c__Bacilli;o__Bacillales;f__Bacillaceae;g__Bacillus;x__Bacillus altitudinis complex;s__Bacillus altitudinis	Bacilli	Bacillales	Bacillaceae	Bacillus
Firmicutes	CP085389.1	Bacillus altitudinis	CMF5	(====> =>)	16	USK24231.1	Cluster 11053	True	3520940	3522025	+	3q15B00-i1	-	95.2	1.2e-72					RapA_[B._subtilis]	4.36e-33	28.846	94.2	smallORF143914	3522042	3522194	+	16	GGAG	6	SP(Sec/SPI)	0.667168	0.667168	0.008742	0.290649	0.033441	CS pos: 34-35. AQS-QD. Pr: 0.3051	15224	chromosome			293387	c__Bacilli;o__Bacillales;f__Bacillaceae;g__Bacillus;x__Bacillus altitudinis complex;s__Bacillus altitudinis	Bacilli	Bacillales	Bacillaceae	Bacillus
Firmicutes	CP093150.1	Bacillus altitudinis	JYY-02	(<= <====)	-4	UNF99748.1	Cluster 9864	False	2181076	2182176	-	3q15B00-i1	-	96.3	6.4e-82					RapA_[B._subtilis]	1.67e-33	25.824	96	smallORF134567	2180969	2181079	-	24	GGAGG	7	SP(Sec/SPI)	0.927594	0.927594	0.003696	0.045801	0.022909	CS pos: 25-26. LDA-ET. Pr: 0.3511	15598	chromosome			293387	c__Bacilli;o__Bacillales;f__Bacillaceae;g__Bacillus;x__Bacillus altitudinis complex;s__Bacillus altitudinis	Bacilli	Bacillales	Bacillaceae	Bacillus
Firmicutes	CP093150.1	Bacillus altitudinis	JYY-02	(====> =>)	16	UNG00993.1	Cluster 11026	False	3460599	3461684	+	3q15B00-i1	-	95.2	2.7e-72					RapA_[B._subtilis]	1.02e-32	28.962	94.7	smallORF134577	3461701	3461853	+	16	GGAG	6	SP(Sec/SPI)	0.667168	0.667168	0.008742	0.290649	0.033441	CS pos: 34-35. AQS-QD. Pr: 0.3051	15599	chromosome			293387	c__Bacilli;o__Bacillales;f__Bacillaceae;g__Bacillus;x__Bacillus altitudinis complex;s__Bacillus altitudinis	Bacilli	Bacillales	Bacillaceae	Bacillus
Firmicutes	CP094654.1	Bacillus altitudinis	UKM RB11	(<= <====)	-4	UOG06201.1	Cluster 9932	True	2197120	2198220	-	3q15B00-i1	-	96.3	2.6e-81					RapA_[B._subtilis]	1e-32	25.549	96	smallORF136709	2197013	2197123	-	24	GGAGG	7	SP(Sec/SPI)	0.927594	0.927594	0.003696	0.045801	0.022909	CS pos: 25-26. LDA-ET. Pr: 0.3511	15670	chromosome			293387	c__Bacilli;o__Bacillales;f__Bacillaceae;g__Bacillus;x__Bacillus altitudinis complex;s__Bacillus altitudinis	Bacilli	Bacillales	Bacillaceae	Bacillus
Firmicutes	CP094654.1	Bacillus altitudinis	UKM RB11	(====> =>)	16	UOG07531.1	Cluster 11049	True	3555313	3556398	+	3q15B00-i1	-	95.2	4.3e-72					RapA_[B._subtilis]	1.48e-32	28.846	94.2	smallORF136716	3556415	3556567	+	16	GGAG	6	SP(Sec/SPI)	0.667168	0.667168	0.008742	0.290649	0.033441	CS pos: 34-35. AQS-QD. Pr: 0.3051	15671	chromosome			293387	c__Bacilli;o__Bacillales;f__Bacillaceae;g__Bacillus;x__Bacillus altitudinis complex;s__Bacillus altitudinis	Bacilli	Bacillales	Bacillaceae	Bacillus
Firmicutes	CP099861.1	Bacillus altitudinis	1943r2a1	(<= <====)	-4	USY49833.1	Cluster 9864	False	2205467	2206567	-	3q15B00-i1	-	96.3	6.4e-82					RapA_[B._subtilis]	1.67e-33	25.824	96	smallORF145533	2205360	2205470	-	24	GGAGG	7	SP(Sec/SPI)	0.927594	0.927594	0.003696	0.045801	0.022909	CS pos: 25-26. LDA-ET. Pr: 0.3511	15920	chromosome			293387	c__Bacilli;o__Bacillales;f__Bacillaceae;g__Bacillus;x__Bacillus altitudinis complex;s__Bacillus altitudinis	Bacilli	Bacillales	Bacillaceae	Bacillus
Firmicutes	CP099861.1	Bacillus altitudinis	1943r2a1	(====> =>)	16	USY51079.1	Cluster 11055	True	3494883	3495968	+	3q15B00-i1	-	95.2	8.3e-74					RapA_[B._subtilis]	8.81e-33	29.155	94.7	smallORF145539	3495985	3496137	+	16	GGAG	6	SP(Sec/SPI)	0.590525	0.590525	0.010575	0.382768	0.016133	CS pos: 31-32. SQS-AQ. Pr: 0.2008	15921	chromosome			293387	c__Bacilli;o__Bacillales;f__Bacillaceae;g__Bacillus;x__Bacillus altitudinis complex;s__Bacillus altitudinis	Bacilli	Bacillales	Bacillaceae	Bacillus
Firmicutes	CP101506.1	Bacillus altitudinis	B12	(====> =>)	-4	UTV33545.1	Cluster 7777	True	704114	705250	+	3q15B00-i1	-	96.8	2.2e-101					RapA_[B._subtilis]	3.18e-69	36.413	96.6	smallORF147115	705247	705369	+	23	GGAGG	4	SP(Sec/SPI)	0.411668	0.411668	0.002689	0.405467	0.180176	CS pos: 21-22. GWS-LD. Pr: 0.1470	15965	chromosome			293387	c__Bacilli;o__Bacillales;f__Bacillaceae;g__Bacillus;x__Bacillus altitudinis complex;s__Bacillus altitudinis	Bacilli	Bacillales	Bacillaceae	Bacillus
Firmicutes	CP101506.1	Bacillus altitudinis	B12	(<= <====)	-4	UTV31353.1	Cluster 9873	False	2175318	2176418	-	3q15B00-i1	-	96.3	3.7e-81					RapA_[B._subtilis]	1.83e-33	25.824	96	smallORF147118	2175211	2175321	-	24	GGAGG	7	SP(Sec/SPI)	0.927594	0.927594	0.003696	0.045801	0.022909	CS pos: 25-26. LDA-ET. Pr: 0.3511	15966	chromosome			293387	c__Bacilli;o__Bacillales;f__Bacillaceae;g__Bacillus;x__Bacillus altitudinis complex;s__Bacillus altitudinis	Bacilli	Bacillales	Bacillaceae	Bacillus
Firmicutes	CP101506.1	Bacillus altitudinis	B12	(====> =>)	16	UTV32690.1	Cluster 11004	False	3511955	3513040	+	3q15B00-i1	-	95.2	8.2e-74					RapA_[B._subtilis]	9.08e-33	29.155	94.7	smallORF147126	3513057	3513209	+	16	GGAG	6	SP(Sec/SPI)	0.590525	0.590525	0.010575	0.382768	0.016133	CS pos: 31-32. SQS-AQ. Pr: 0.2008	15967	chromosome			293387	c__Bacilli;o__Bacillales;f__Bacillaceae;g__Bacillus;x__Bacillus altitudinis complex;s__Bacillus altitudinis	Bacilli	Bacillales	Bacillaceae	Bacillus
Firmicutes	CP101609.1	Bacillus altitudinis	47	(====> =>)	-4	UTX10566.1	Cluster 9780	True	1771036	1772139	+	3q15B00-i1	-	96.6	5.1e-88					RapA_[B._subtilis]	2.71e-41	28.219	96.3	smallORF147371	1772136	1772252	+	24	GGAGG	7	SP(Sec/SPI)	0.854063	0.854063	0.002285	0.067453	0.076199	CS pos: 25-26. INS-SN. Pr: 0.4959	15969	chromosome			293387	c__Bacilli;o__Bacillales;f__Bacillaceae;g__Bacillus;x__Bacillus altitudinis complex;s__Bacillus altitudinis	Bacilli	Bacillales	Bacillaceae	Bacillus
Firmicutes	CP101609.1	Bacillus altitudinis	47	(<= <====)	-4	UTX07500.1	Cluster 9864	False	2285182	2286282	-	3q15B00-i1	-	96.3	6.4e-82					RapA_[B._subtilis]	1.67e-33	25.824	96	smallORF147375	2285075	2285185	-	24	GGAGG	7	SP(Sec/SPI)	0.927594	0.927594	0.003696	0.045801	0.022909	CS pos: 25-26. LDA-ET. Pr: 0.3511	15970	chromosome			293387	c__Bacilli;o__Bacillales;f__Bacillaceae;g__Bacillus;x__Bacillus altitudinis complex;s__Bacillus altitudinis	Bacilli	Bacillales	Bacillaceae	Bacillus
Firmicutes	CP101938.1	Bacillus altitudinis	BDGP7	(<= <====)	-4	UUH72813.1	Cluster 9906	False	2167999	2169099	-	3q15B00-i1	-	96.3	2.6e-81					RapA_[B._subtilis]	5.79e-33	25.549	96	smallORF148368	2167892	2168002	-	24	GGAGG	7	SP(Sec/SPI)	0.927594	0.927594	0.003696	0.045801	0.022909	CS pos: 25-26. LDA-ET. Pr: 0.3511	16048	chromosome			293387	c__Bacilli;o__Bacillales;f__Bacillaceae;g__Bacillus;x__Bacillus altitudinis complex;s__Bacillus altitudinis	Bacilli	Bacillales	Bacillaceae	Bacillus
Firmicutes	CP012329.1	Bacillus altitudinis	NJ-M2	(====> =>)	15	ALM27814.1	Cluster 10902	True	1473277	1474365	+	AimR-TPR	-	100	1.4e-36	54323	47413	65.2	1.3e-06	AimR-like_[B._phage_Waukesha]	4.5e-10	24.812	95.9	smallORF27520	1474381	1474509	+	27	AGGAGG	7	SP(Sec/SPI)	0.900644	0.900644	0.003601	0.038077	0.057678	CS pos: 26-27. TSS-VI. Pr: 0.3484	9594	chromosome	intact(130)	1465020-1514618	293387	c__Bacilli;o__Bacillales;f__Bacillaceae;g__Bacillus;x__Bacillus altitudinis complex;s__Bacillus altitudinis	Bacilli	Bacillales	Bacillaceae	Bacillus
Firmicutes	CP012330.1	Bacillus altitudinis	NJ-V	(====> =>)	15	ANY95830.1	Cluster 10902	False	716490	717578	+	AimR-TPR	-	100	1.4e-36	54323	47413	65.2	1.3e-06	AimR-like_[B._phage_Waukesha]	4.5e-10	24.812	95.9	smallORF33762	717594	717722	+	27	AGGAGG	7	SP(Sec/SPI)	0.900644	0.900644	0.003601	0.038077	0.057678	CS pos: 26-27. TSS-VI. Pr: 0.3484	9597	chromosome	intact(130)	708233-757831	293387	c__Bacilli;o__Bacillales;f__Bacillaceae;g__Bacillus;x__Bacillus altitudinis complex;s__Bacillus altitudinis	Bacilli	Bacillales	Bacillaceae	Bacillus
Firmicutes	CP012482.1	Bacillus altitudinis	NJ-V2	(====> =>)	15	ALM44355.1	Cluster 10902	False	716490	717578	+	AimR-TPR	-	100	1.4e-36	54323	47413	65.2	1.3e-06	AimR-like_[B._phage_Waukesha]	4.5e-10	24.812	95.9	smallORF27611	717594	717722	+	27	AGGAGG	7	SP(Sec/SPI)	0.900644	0.900644	0.003601	0.038077	0.057678	CS pos: 26-27. TSS-VI. Pr: 0.3484	9612	chromosome	intact(130)	708233-757831	293387	c__Bacilli;o__Bacillales;f__Bacillaceae;g__Bacillus;x__Bacillus altitudinis complex;s__Bacillus altitudinis	Bacilli	Bacillales	Bacillaceae	Bacillus
Firmicutes	CP038517.1	Bacillus altitudinis	SCU11	(<= <====)	19	QKL26302.1	Cluster 9746	False	2513162	2514265	-	AimR-TPR	-	99.5	5.8e-34	54323	47413	70.8	1.4e-07					smallORF90426	2513008	2513142	-	19	AGGGGG	8	SP(Sec/SPI)	0.826403	0.826403	0.00652	0.037247	0.12983	CS pos: 25-26. IHS-LI. Pr: 0.6285	12609	chromosome	questionable(70)	2471594-2523941	293387	c__Bacilli;o__Bacillales;f__Bacillaceae;g__Bacillus;x__Bacillus altitudinis complex;s__Bacillus altitudinis	Bacilli	Bacillales	Bacillaceae	Bacillus
Firmicutes	CP039020.1	Bacillus altitudinis	BA06	(<= <====)	19	QKL22569.1	Cluster 9746	True	2513179	2514282	-	AimR-TPR	-	99.5	5.8e-34	54323	47413	70.8	1.4e-07					smallORF12592	2513025	2513159	-	19	AGGGGG	8	SP(Sec/SPI)	0.826403	0.826403	0.00652	0.037247	0.12983	CS pos: 25-26. IHS-LI. Pr: 0.6285	12613	chromosome	questionable(70)	2471611-2523958	293387	c__Bacilli;o__Bacillales;f__Bacillaceae;g__Bacillus;x__Bacillus altitudinis complex;s__Bacillus altitudinis	Bacilli	Bacillales	Bacillaceae	Bacillus
Firmicutes	CP040514.1	Bacillus altitudinis	GQYP101	(<= <====)	19	QCU19895.1	Cluster 9748	False	2636640	2637743	-	AimR-TPR	-	99.5	1.1e-33	54323	47413	70.8	1.5e-07					smallORF71055	2636486	2636620	-	19	AGGGGG	8	SP(Sec/SPI)	0.834635	0.834635	0.006507	0.036989	0.121869	CS pos: 25-26. IHS-LI. Pr: 0.6206	12669	chromosome	incomplete(50)	2595003-2638180	293387	c__Bacilli;o__Bacillales;f__Bacillaceae;g__Bacillus;x__Bacillus altitudinis complex;s__Bacillus altitudinis	Bacilli	Bacillales	Bacillaceae	Bacillus
Firmicutes	CP048811.1	Bacillus altitudinis	SCU11	(<= <====)	19	QXY96684.1	Cluster 9746	False	2512734	2513837	-	AimR-TPR	-	99.5	5.8e-34	54323	47413	70.8	1.4e-07					smallORF116130	2512580	2512714	-	19	AGGGGG	8	SP(Sec/SPI)	0.826403	0.826403	0.00652	0.037247	0.12983	CS pos: 25-26. IHS-LI. Pr: 0.6285	13319	chromosome			293387	c__Bacilli;o__Bacillales;f__Bacillaceae;g__Bacillus;x__Bacillus altitudinis complex;s__Bacillus altitudinis	Bacilli	Bacillales	Bacillaceae	Bacillus
Firmicutes	CP049589.1	Bacillus altitudinis	ZAP62	(<= <====)	19	QII25660.1	Cluster 9762	True	2636641	2637744	-	AimR-TPR	-	100	3.1e-35	54323	47413	70.8	1.3e-07	AimR-like_[B._phage_Waukesha]	2.79e-07	26.031	95.1	smallORF85691	2636487	2636621	-	19	AGGGGG	8	SP(Sec/SPI)	0.833204	0.833204	0.006936	0.036925	0.122935	CS pos: 25-26. IHS-LI. Pr: 0.6357	13349	chromosome	incomplete(10)	2625876-2647735	293387	c__Bacilli;o__Bacillales;f__Bacillaceae;g__Bacillus;x__Bacillus altitudinis complex;s__Bacillus altitudinis	Bacilli	Bacillales	Bacillaceae	Bacillus
Firmicutes	CP065591.1	Bacillus altitudinis	1817	(<= <====)	19	QSI43436.1	Cluster 9766	True	2543942	2545045	-	AimR-TPR	-	100	1e-35	54323	47413	69.7	1.6e-07	AimR-like_[B._phage_Waukesha]	2.72e-07	25.323	95.1	smallORF105363	2543788	2543922	-	19	AGGGGG	8	SP(Sec/SPI)	0.851541	0.851541	0.005003	0.036799	0.106656	CS pos: 25-26. IHS-LI. Pr: 0.6221	14058	chromosome			293387	c__Bacilli;o__Bacillales;f__Bacillaceae;g__Bacillus;x__Bacillus altitudinis complex;s__Bacillus altitudinis	Bacilli	Bacillales	Bacillaceae	Bacillus
Firmicutes	CP085389.1	Bacillus altitudinis	CMF5	(<= <====)	18	USK23825.1	Cluster 10931	True	3096470	3097558	-	AimR-TPR	-	99.5	7.8e-34					AimR-like_[B._phage_Waukesha]	8.53e-07	23.454	95	smallORF143932	3096329	3096451	-	27	AGGAGG	7	SP(Sec/SPI)	0.850922	0.850922	0.004039	0.115228	0.029811	CS pos: 27-28. STA-EP. Pr: 0.4697	15223	chromosome			293387	c__Bacilli;o__Bacillales;f__Bacillaceae;g__Bacillus;x__Bacillus altitudinis complex;s__Bacillus altitudinis	Bacilli	Bacillales	Bacillaceae	Bacillus
Firmicutes	CP034548.1	Bacillus albus	PFYN01	(<= <====)	-1	AZQ48784.1	Cluster 10483	True	4207604	4208698	-	3q15B00-i1	-	96.3	8.8e-85					RapA_[B._subtilis]	3.63e-23	23.757	94.4	AZQ48783.1	4207380	4207604	-				SP(Sec/SPI)	0.943003	0.943003	0.002231	0.03864	0.016126	CS pos: 29-30. VQQ-AE. Pr: 0.3646	3640	chromosome			2026189	c__Bacilli;o__Bacillales;f__Bacillaceae;g__Bacillus;x__Bacillus cereus group;s__Bacillus albus	Bacilli	Bacillales	Bacillaceae	Bacillus
Firmicutes	CP034548.1	Bacillus albus	PFYN01	(====> =>)	-4	AZQ46939.1	Cluster 10482	True	1852397	1853491	+	3q15B00-i1	-	96.3	7e-81					RapA_[B._subtilis]	2.44e-16	23.889	94.2	smallORF63541	1853488	1853622	+	24	GGAGG	7	SP(Sec/SPI)	0.876214	0.876214	0.002859	0.049453	0.071474	CS pos: 25-26. VDS-KE. Pr: 0.4832	12061	chromosome			2026189	c__Bacilli;o__Bacillales;f__Bacillaceae;g__Bacillus;x__Bacillus cereus group;s__Bacillus albus	Bacilli	Bacillales	Bacillaceae	Bacillus
Firmicutes	CP034548.1	Bacillus albus	PFYN01	(<= <====)	-1	AZQ47155.1	Cluster 9104	True	2125903	2127018	-	3q15B00-i1	-	96	1.7e-88					RapA_[B._subtilis]	6.97e-20	25	85.7	smallORF63531	2125748	2125903	-	22	AGGAG	10	SP(Sec/SPI)	0.974942	0.974942	0.004238	0.010648	0.010172	CS pos: 27-28. SKA-NQ. Pr: 0.8268	12062	chromosome			2026189	c__Bacilli;o__Bacillales;f__Bacillaceae;g__Bacillus;x__Bacillus cereus group;s__Bacillus albus	Bacilli	Bacillales	Bacillaceae	Bacillus
Firmicutes	CP034548.1	Bacillus albus	PFYN01	(====> =>)	147	AZQ45386.1	Cluster 16969	True	146384	147247	+	2qfcA00-i1	-	97.3	1.2e-95	mbf_short4	SM00530	94.6	3.6e-12	PlcR_[B._cereus]	4.52e-149	72.695	98.3	AZQ45387.1	147395	147541	+				SP(Sec/SPI)	0.856651	0.856651	0.004276	0.074631	0.064442	CS pos: 26-27. ALE-KS. Pr: 0.1388	3639	chromosome			2026189	c__Bacilli;o__Bacillales;f__Bacillaceae;g__Bacillus;x__Bacillus cereus group;s__Bacillus albus	Bacilli	Bacillales	Bacillaceae	Bacillus
Firmicutes	CP034548.1	Bacillus albus	PFYN01	(<= <====)	1	AZQ49119.1	Cluster 3044	True	4619656	4620927	-	4gpkF02-i1	-	95.5	6.5e-73	51844	47413	90.8	4.4e-11	NprR_[B._thuringensis]	0	69.451	99.1	smallORF63545	4619526	4619654	-	24	GGAGG	8	SP(Sec/SPI)	0.952232	0.952232	0.001847	0.009256	0.036665	CS pos: 26-27. AWT-SD. Pr: 0.7256	12064	chromosome			2026189	c__Bacilli;o__Bacillales;f__Bacillaceae;g__Bacillus;x__Bacillus cereus group;s__Bacillus albus	Bacilli	Bacillales	Bacillaceae	Bacillus
Firmicutes	AP014833.1	Bacillus anthracis	Shikan-NIID	(====> =>)	-4	BAR75574.1	Cluster 11218	False	2011131	2012210	+	3q15B00-i1	-	94.7	3.5e-80					RapA_[B._subtilis]	1.11e-18	25	95	BAR75575.1	2012207	2012356	+				SP(Sec/SPI)	0.884418	0.884418	0.015171	0.078542	0.021869	CS pos: 30-31. KSA-AP. Pr: 0.4805	72	chromosome	incomplete(60)	1986293-2015529	1392	c__Bacilli;o__Bacillales;f__Bacillaceae;g__Bacillus;x__Bacillus cereus group;s__Bacillus anthracis	Bacilli	Bacillales	Bacillaceae	Bacillus
Firmicutes	AP014833.1	Bacillus anthracis	Shikan-NIID	(<= <====)	-1	BAR76035.1	Cluster 8045	False	2446729	2447859	-	3q15B00-i1	-	96	4.3e-89					RapA_[B._subtilis]	3.24e-20	25.298	85.1	BAR76034.1	2446568	2446729	-				SP(Sec/SPI)	0.988185	0.988185	0.006952	0.002507	0.002356	CS pos: 27-28. SKA-DQ. Pr: 0.9515	73	chromosome			1392	c__Bacilli;o__Bacillales;f__Bacillaceae;g__Bacillus;x__Bacillus cereus group;s__Bacillus anthracis	Bacilli	Bacillales	Bacillaceae	Bacillus
Firmicutes	AP014833.1	Bacillus anthracis	Shikan-NIID	(<= <====)	-4	BAR78221.1	Cluster 8100	True	4459456	4460586	-	3q15B00-i1	-	96.8	4.7e-89					RapA_[B._subtilis]	1.86e-19	28.09	90.7	BAR78220.1	4459328	4459459	-				SP(Sec/SPI)	0.754451	0.754451	0.002152	0.182549	0.060847	CS pos: 23-24. VYS-ST. Pr: 0.3726	74	chromosome			1392	c__Bacilli;o__Bacillales;f__Bacillaceae;g__Bacillus;x__Bacillus cereus group;s__Bacillus anthracis	Bacilli	Bacillales	Bacillaceae	Bacillus
Firmicutes	AP014834.1	Bacillus anthracis	Shikan-NIID	(====> =>)	-4	BAR79151.1	Cluster 10291	False	172400	173494	+	3q15B00-i1	-	97.1	7.6e-95					RapA_[B._subtilis]	7.33e-32	27.35	91	BAR79152.1	173491	173631	+				SP(Sec/SPI)	0.87374	0.87374	0.003425	0.085193	0.037642	CS pos: 32-33. ALS-ED. Pr: 0.3318	76	plasmid			1392	c__Bacilli;o__Bacillales;f__Bacillaceae;g__Bacillus;x__Bacillus cereus group;s__Bacillus anthracis	Bacilli	Bacillales	Bacillaceae	Bacillus
Firmicutes	AP018443.1	Bacillus anthracis	CZC5	(====> =>)	-4	BBB71248.1	Cluster 8100	False	1000397	1001509	+	3q15B00-i1	-	96.8	6.1e-89					RapA_[B._subtilis]	1.99e-19	28.09	91	BBB71249.1	1001506	1001637	+				SP(Sec/SPI)	0.754451	0.754451	0.002152	0.182549	0.060847	CS pos: 23-24. VYS-ST. Pr: 0.3726	122	chromosome			1392	c__Bacilli;o__Bacillales;f__Bacillaceae;g__Bacillus;x__Bacillus cereus group;s__Bacillus anthracis	Bacilli	Bacillales	Bacillaceae	Bacillus
Firmicutes	AP018443.1	Bacillus anthracis	CZC5	(====> =>)	-1	BBB73392.1	Cluster 8975	False	3012177	3013292	+	3q15B00-i1	-	96	4e-89					RapA_[B._subtilis]	2.6e-20	25.298	85.7	BBB73393.1	3013292	3013453	+				SP(Sec/SPI)	0.988185	0.988185	0.006952	0.002507	0.002356	CS pos: 27-28. SKA-DQ. Pr: 0.9515	123	chromosome			1392	c__Bacilli;o__Bacillales;f__Bacillaceae;g__Bacillus;x__Bacillus cereus group;s__Bacillus anthracis	Bacilli	Bacillales	Bacillaceae	Bacillus
Firmicutes	AP018443.1	Bacillus anthracis	CZC5	(<= <====)	-4	BBB73833.1	Cluster 10894	True	3447987	3449075	-	3q15B00-i1	-	94.7	1.2e-80					RapA_[B._subtilis]	5.92e-19	24.722	95	BBB73832.1	3447841	3447990	-				SP(Sec/SPI)	0.884418	0.884418	0.015171	0.078542	0.021869	CS pos: 30-31. KSA-AP. Pr: 0.4805	124	chromosome	intact(110)	3444626-3509784	1392	c__Bacilli;o__Bacillales;f__Bacillaceae;g__Bacillus;x__Bacillus cereus group;s__Bacillus anthracis	Bacilli	Bacillales	Bacillaceae	Bacillus
Firmicutes	AP018444.1	Bacillus anthracis	CZC5	(====> =>)	-4	BBB75906.1	Cluster 10291	False	172238	173332	+	3q15B00-i1	-	97.1	7.6e-95					RapA_[B._subtilis]	7.33e-32	27.35	91	BBB75907.1	173329	173469	+				SP(Sec/SPI)	0.87374	0.87374	0.003425	0.085193	0.037642	CS pos: 32-33. ALS-ED. Pr: 0.3318	126	plasmid	incomplete(30)	161453-175283	1392	c__Bacilli;o__Bacillales;f__Bacillaceae;g__Bacillus;x__Bacillus cereus group;s__Bacillus anthracis	Bacilli	Bacillales	Bacillaceae	Bacillus
Firmicutes	AP019731.1	Bacillus anthracis	PCr	(====> =>)	-1	BBK96057.1	Cluster 8975	False	1917370	1918485	+	3q15B00-i1	-	96	4e-89					RapA_[B._subtilis]	2.6e-20	25.298	85.7	BBK96058.1	1918485	1918646	+				SP(Sec/SPI)	0.988185	0.988185	0.006952	0.002507	0.002356	CS pos: 27-28. SKA-DQ. Pr: 0.9515	141	chromosome			1392	c__Bacilli;o__Bacillales;f__Bacillaceae;g__Bacillus;x__Bacillus cereus group;s__Bacillus anthracis	Bacilli	Bacillales	Bacillaceae	Bacillus
Firmicutes	AP019731.1	Bacillus anthracis	PCr	(<= <====)	-4	BBK96506.1	Cluster 10892	False	2350756	2351844	-	3q15B00-i1	-	94.7	2.8e-80					RapA_[B._subtilis]	5.75e-19	24.722	95	BBK96505.1	2350610	2350759	-				SP(Sec/SPI)	0.884418	0.884418	0.015171	0.078542	0.021869	CS pos: 30-31. KSA-AP. Pr: 0.4805	142	chromosome	intact(100)	2347396-2412245	1392	c__Bacilli;o__Bacillales;f__Bacillaceae;g__Bacillus;x__Bacillus cereus group;s__Bacillus anthracis	Bacilli	Bacillales	Bacillaceae	Bacillus
Firmicutes	AP019732.1	Bacillus anthracis	PCr	(<= <====)	-4	BBK99485.1	Cluster 10291	False	27209	28303	-	3q15B00-i1	-	97.1	7.6e-95					RapA_[B._subtilis]	7.33e-32	27.35	91	BBK99484.1	27072	27212	-				SP(Sec/SPI)	0.87374	0.87374	0.003425	0.085193	0.037642	CS pos: 32-33. ALS-ED. Pr: 0.3318	146	plasmid			1392	c__Bacilli;o__Bacillales;f__Bacillaceae;g__Bacillus;x__Bacillus cereus group;s__Bacillus anthracis	Bacilli	Bacillales	Bacillaceae	Bacillus
Firmicutes	CM002879.1	Bacillus anthracis	Smith 1013	(====> =>)	-1	KFJ83060.1	Cluster 8975	False	321525	322640	+	3q15B00-i1	-	96	4e-89					RapA_[B._subtilis]	2.6e-20	25.298	85.7	KFJ83235.1	322640	322801	+				SP(Sec/SPI)	0.988185	0.988185	0.006952	0.002507	0.002356	CS pos: 27-28. SKA-DQ. Pr: 0.9515	733	chromosome			1392	c__Bacilli;o__Bacillales;f__Bacillaceae;g__Bacillus;x__Bacillus cereus group;s__Bacillus anthracis	Bacilli	Bacillales	Bacillaceae	Bacillus
Firmicutes	CM002879.1	Bacillus anthracis	Smith 1013	(<= <====)	-4	KFJ79583.1	Cluster 8100	False	2321979	2323091	-	3q15B00-i1	-	96.8	6.1e-89					RapA_[B._subtilis]	1.99e-19	28.09	91	KFJ79375.1	2321851	2321982	-				SP(Sec/SPI)	0.754451	0.754451	0.002152	0.182549	0.060847	CS pos: 23-24. VYS-ST. Pr: 0.3726	734	chromosome			1392	c__Bacilli;o__Bacillales;f__Bacillaceae;g__Bacillus;x__Bacillus cereus group;s__Bacillus anthracis	Bacilli	Bacillales	Bacillaceae	Bacillus
Firmicutes	CM002879.1	Bacillus anthracis	Smith 1013	(====> =>)	-4	KFJ82471.1	Cluster 10894	False	5078625	5079713	+	3q15B00-i1	-	94.7	1.2e-80					RapA_[B._subtilis]	5.92e-19	24.722	95	KFJ82480.1	5079710	5079859	+				SP(Sec/SPI)	0.884418	0.884418	0.015171	0.078542	0.021869	CS pos: 30-31. KSA-AP. Pr: 0.4805	738	chromosome	intact(110)	5017847-5093726	1392	c__Bacilli;o__Bacillales;f__Bacillaceae;g__Bacillus;x__Bacillus cereus group;s__Bacillus anthracis	Bacilli	Bacillales	Bacillaceae	Bacillus
Firmicutes	CP007618.1	Bacillus anthracis	2000031021	(====> =>)	-4	AIK31505.1	Cluster 10892	False	559042	560130	+	3q15B00-i1	-	94.7	2.8e-80					RapA_[B._subtilis]	5.75e-19	24.722	95	AIK32726.1	560127	560276	+				SP(Sec/SPI)	0.884418	0.884418	0.015171	0.078542	0.021869	CS pos: 30-31. KSA-AP. Pr: 0.4805	1277	chromosome	intact(100)	510208-563386	1392	c__Bacilli;o__Bacillales;f__Bacillaceae;g__Bacillus;x__Bacillus cereus group;s__Bacillus anthracis	Bacilli	Bacillales	Bacillaceae	Bacillus
Firmicutes	CP007618.1	Bacillus anthracis	2000031021	(<= <====)	-4	AIK31481.1	Cluster 10387	True	746559	747653	-	3q15B00-i1	-	96.6	1.8e-85					RapA_[B._subtilis]	2.08e-23	25.41	94.2	AIK33556.1	746371	746562	-				SP(Sec/SPI)	0.924663	0.924663	0.008093	0.02912	0.038124	CS pos: 33-34. GHA-DL. Pr: 0.4856	1278	chromosome			1392	c__Bacilli;o__Bacillales;f__Bacillaceae;g__Bacillus;x__Bacillus cereus group;s__Bacillus anthracis	Bacilli	Bacillales	Bacillaceae	Bacillus
Firmicutes	CP007618.1	Bacillus anthracis	2000031021	(<= <====)	-1	AIK31243.1	Cluster 8975	False	999211	1000326	-	3q15B00-i1	-	96	4e-89					RapA_[B._subtilis]	2.6e-20	25.298	85.7	AIK35047.1	999050	999211	-				SP(Sec/SPI)	0.988185	0.988185	0.006952	0.002507	0.002356	CS pos: 27-28. SKA-DQ. Pr: 0.9515	1279	chromosome			1392	c__Bacilli;o__Bacillales;f__Bacillaceae;g__Bacillus;x__Bacillus cereus group;s__Bacillus anthracis	Bacilli	Bacillales	Bacillaceae	Bacillus
Firmicutes	CP007618.1	Bacillus anthracis	2000031021	(<= <====)	-4	AIK34106.1	Cluster 8100	False	3009991	3011103	-	3q15B00-i1	-	96.8	6.1e-89					RapA_[B._subtilis]	1.99e-19	28.09	91	AIK33831.1	3009863	3009994	-				SP(Sec/SPI)	0.754451	0.754451	0.002152	0.182549	0.060847	CS pos: 23-24. VYS-ST. Pr: 0.3726	1280	chromosome			1392	c__Bacilli;o__Bacillales;f__Bacillaceae;g__Bacillus;x__Bacillus cereus group;s__Bacillus anthracis	Bacilli	Bacillales	Bacillaceae	Bacillus
Firmicutes	CP007703.1	Bacillus anthracis	BFV	(====> =>)	-4	AIK55261.1	Cluster 10291	False	122632	123726	+	3q15B00-i1	-	97.1	7.6e-95					RapA_[B._subtilis]	7.33e-32	27.35	91	AIK55108.1	123723	123863	+				SP(Sec/SPI)	0.87374	0.87374	0.003425	0.085193	0.037642	CS pos: 32-33. ALS-ED. Pr: 0.3318	1312	plasmid			1392	c__Bacilli;o__Bacillales;f__Bacillaceae;g__Bacillus;x__Bacillus cereus group;s__Bacillus anthracis	Bacilli	Bacillales	Bacillaceae	Bacillus
Firmicutes	CP007704.1	Bacillus anthracis	BFV	(====> =>)	-1	AIK59298.1	Cluster 8975	False	1355283	1356398	+	3q15B00-i1	-	96	4e-89					RapA_[B._subtilis]	2.6e-20	25.298	85.7	AIK55658.1	1356398	1356559	+				SP(Sec/SPI)	0.988185	0.988185	0.006952	0.002507	0.002356	CS pos: 27-28. SKA-DQ. Pr: 0.9515	1313	chromosome			1392	c__Bacilli;o__Bacillales;f__Bacillaceae;g__Bacillus;x__Bacillus cereus group;s__Bacillus anthracis	Bacilli	Bacillales	Bacillaceae	Bacillus
Firmicutes	CP007704.1	Bacillus anthracis	BFV	(<= <====)	-4	AIK57936.1	Cluster 10894	False	1791090	1792178	-	3q15B00-i1	-	94.7	1.2e-80					RapA_[B._subtilis]	5.92e-19	24.722	95	AIK57667.1	1790944	1791093	-				SP(Sec/SPI)	0.884418	0.884418	0.015171	0.078542	0.021869	CS pos: 30-31. KSA-AP. Pr: 0.4805	1314	chromosome	intact(110)	1787729-1852761	1392	c__Bacilli;o__Bacillales;f__Bacillaceae;g__Bacillus;x__Bacillus cereus group;s__Bacillus anthracis	Bacilli	Bacillales	Bacillaceae	Bacillus
Firmicutes	CP007704.1	Bacillus anthracis	BFV	(====> =>)	-4	AIK55671.1	Cluster 9305	True	4570995	4572107	+	3q15B00-i1	-	96.8	2.4e-88					RapA_[B._subtilis]	4.89e-20	28.371	91	AIK60556.1	4572104	4572235	+				SP(Sec/SPI)	0.754451	0.754451	0.002152	0.182549	0.060847	CS pos: 23-24. VYS-ST. Pr: 0.3726	1318	chromosome			1392	c__Bacilli;o__Bacillales;f__Bacillaceae;g__Bacillus;x__Bacillus cereus group;s__Bacillus anthracis	Bacilli	Bacillales	Bacillaceae	Bacillus
Firmicutes	CP008752.1	Bacillus anthracis	delta Sterne	(====> =>)	-4	AIK51444.1	Cluster 10894	False	2037918	2039006	+	3q15B00-i1	-	94.7	1.2e-80					RapA_[B._subtilis]	5.92e-19	24.722	95	AIK51488.1	2039003	2039152	+				SP(Sec/SPI)	0.884418	0.884418	0.015171	0.078542	0.021869	CS pos: 30-31. KSA-AP. Pr: 0.4805	1354	chromosome	intact(110)	1977131-2053020	1392	c__Bacilli;o__Bacillales;f__Bacillaceae;g__Bacillus;x__Bacillus cereus group;s__Bacillus anthracis	Bacilli	Bacillales	Bacillaceae	Bacillus
Firmicutes	CP008752.1	Bacillus anthracis	delta Sterne	(<= <====)	-1	AIK51934.1	Cluster 8975	False	2473699	2474814	-	3q15B00-i1	-	96	4e-89					RapA_[B._subtilis]	2.6e-20	25.298	85.7	AIK51540.1	2473538	2473699	-				SP(Sec/SPI)	0.988185	0.988185	0.006952	0.002507	0.002356	CS pos: 27-28. SKA-DQ. Pr: 0.9515	1355	chromosome			1392	c__Bacilli;o__Bacillales;f__Bacillaceae;g__Bacillus;x__Bacillus cereus group;s__Bacillus anthracis	Bacilli	Bacillales	Bacillaceae	Bacillus
Firmicutes	CP008752.1	Bacillus anthracis	delta Sterne	(<= <====)	-4	AIK50454.1	Cluster 8100	False	4485784	4486896	-	3q15B00-i1	-	96.8	6.1e-89					RapA_[B._subtilis]	1.99e-19	28.09	91	AIK52602.1	4485656	4485787	-				SP(Sec/SPI)	0.754451	0.754451	0.002152	0.182549	0.060847	CS pos: 23-24. VYS-ST. Pr: 0.3726	1356	chromosome			1392	c__Bacilli;o__Bacillales;f__Bacillaceae;g__Bacillus;x__Bacillus cereus group;s__Bacillus anthracis	Bacilli	Bacillales	Bacillaceae	Bacillus
Firmicutes	CP008846.1	Bacillus anthracis	HYU01	(====> =>)	-1	AIF57369.1	Cluster 8975	False	3008284	3009399	+	3q15B00-i1	-	96	4e-89					RapA_[B._subtilis]	2.6e-20	25.298	85.7	AIF57370.1	3009399	3009560	+				SP(Sec/SPI)	0.988185	0.988185	0.006952	0.002507	0.002356	CS pos: 27-28. SKA-DQ. Pr: 0.9515	1360	chromosome			1392	c__Bacilli;o__Bacillales;f__Bacillaceae;g__Bacillus;x__Bacillus cereus group;s__Bacillus anthracis	Bacilli	Bacillales	Bacillaceae	Bacillus
Firmicutes	CP008853.1	Bacillus anthracis	Cvac02	(====> =>)	-4	AIM04954.1	Cluster 8100	False	1009385	1010497	+	3q15B00-i1	-	96.8	6.1e-89					RapA_[B._subtilis]	1.99e-19	28.09	91	AIM04955.1	1010494	1010625	+				SP(Sec/SPI)	0.754451	0.754451	0.002152	0.182549	0.060847	CS pos: 23-24. VYS-ST. Pr: 0.3726	1363	chromosome			1392	c__Bacilli;o__Bacillales;f__Bacillaceae;g__Bacillus;x__Bacillus cereus group;s__Bacillus anthracis	Bacilli	Bacillales	Bacillaceae	Bacillus
Firmicutes	CP008854.1	Bacillus anthracis	Han	(====> =>)	-4	AIM10356.1	Cluster 8100	False	1008861	1009973	+	3q15B00-i1	-	96.8	6.1e-89					RapA_[B._subtilis]	1.99e-19	28.09	91	AIM10357.1	1009970	1010101	+				SP(Sec/SPI)	0.754451	0.754451	0.002152	0.182549	0.060847	CS pos: 23-24. VYS-ST. Pr: 0.3726	1367	chromosome			1392	c__Bacilli;o__Bacillales;f__Bacillaceae;g__Bacillus;x__Bacillus cereus group;s__Bacillus anthracis	Bacilli	Bacillales	Bacillaceae	Bacillus
Firmicutes	CP009324.1	Bacillus anthracis	PAK-1	(<= <====)	-4	AJG62348.1	Cluster 10291	False	26675	27769	-	3q15B00-i1	-	97.1	7.6e-95					RapA_[B._subtilis]	7.33e-32	27.35	91	AJG62367.1	26538	26678	-				SP(Sec/SPI)	0.87374	0.87374	0.003425	0.085193	0.037642	CS pos: 32-33. ALS-ED. Pr: 0.3318	1395	plasmid			1392	c__Bacilli;o__Bacillales;f__Bacillaceae;g__Bacillus;x__Bacillus cereus group;s__Bacillus anthracis	Bacilli	Bacillales	Bacillaceae	Bacillus
Firmicutes	CP009325.1	Bacillus anthracis	PAK-1	(====> =>)	-4	AJG65187.1	Cluster 10894	False	1753758	1754846	+	3q15B00-i1	-	94.7	1.2e-80					RapA_[B._subtilis]	5.92e-19	24.722	95	AJG67072.1	1754843	1754992	+				SP(Sec/SPI)	0.884418	0.884418	0.015171	0.078542	0.021869	CS pos: 30-31. KSA-AP. Pr: 0.4805	1397	chromosome	intact(120)	1690882-1768860	1392	c__Bacilli;o__Bacillales;f__Bacillaceae;g__Bacillus;x__Bacillus cereus group;s__Bacillus anthracis	Bacilli	Bacillales	Bacillaceae	Bacillus
Firmicutes	CP009325.1	Bacillus anthracis	PAK-1	(<= <====)	-1	AJG65436.1	Cluster 8975	False	2189557	2190672	-	3q15B00-i1	-	96	4e-89					RapA_[B._subtilis]	2.6e-20	25.298	85.7	AJG64539.1	2189396	2189557	-				SP(Sec/SPI)	0.988185	0.988185	0.006952	0.002507	0.002356	CS pos: 27-28. SKA-DQ. Pr: 0.9515	1398	chromosome			1392	c__Bacilli;o__Bacillales;f__Bacillaceae;g__Bacillus;x__Bacillus cereus group;s__Bacillus anthracis	Bacilli	Bacillales	Bacillaceae	Bacillus
Firmicutes	CP009325.1	Bacillus anthracis	PAK-1	(<= <====)	-4	AJG65275.1	Cluster 8100	False	4202050	4203162	-	3q15B00-i1	-	96.8	6.1e-89					RapA_[B._subtilis]	1.99e-19	28.09	91	AJG62943.1	4201922	4202053	-				SP(Sec/SPI)	0.754451	0.754451	0.002152	0.182549	0.060847	CS pos: 23-24. VYS-ST. Pr: 0.3726	1399	chromosome			1392	c__Bacilli;o__Bacillales;f__Bacillaceae;g__Bacillus;x__Bacillus cereus group;s__Bacillus anthracis	Bacilli	Bacillales	Bacillaceae	Bacillus
Firmicutes	CP009327.1	Bacillus anthracis	Vollum 1B	(====> =>)	-4	AJG79894.1	Cluster 10291	False	34351	35445	+	3q15B00-i1	-	97.1	7.6e-95					RapA_[B._subtilis]	7.33e-32	27.35	91	AJG79909.1	35442	35582	+				SP(Sec/SPI)	0.87374	0.87374	0.003425	0.085193	0.037642	CS pos: 32-33. ALS-ED. Pr: 0.3318	1403	plasmid			1392	c__Bacilli;o__Bacillales;f__Bacillaceae;g__Bacillus;x__Bacillus cereus group;s__Bacillus anthracis	Bacilli	Bacillales	Bacillaceae	Bacillus
Firmicutes	CP009328.1	Bacillus anthracis	Vollum 1B	(====> =>)	-1	AJG81539.1	Cluster 8975	False	1814563	1815678	+	3q15B00-i1	-	96	4e-89					RapA_[B._subtilis]	2.6e-20	25.298	85.7	AJG80181.1	1815678	1815839	+				SP(Sec/SPI)	0.988185	0.988185	0.006952	0.002507	0.002356	CS pos: 27-28. SKA-DQ. Pr: 0.9515	1404	chromosome			1392	c__Bacilli;o__Bacillales;f__Bacillaceae;g__Bacillus;x__Bacillus cereus group;s__Bacillus anthracis	Bacilli	Bacillales	Bacillaceae	Bacillus
Firmicutes	CP009328.1	Bacillus anthracis	Vollum 1B	(<= <====)	-4	AJG84176.1	Cluster 10894	False	2250397	2251485	-	3q15B00-i1	-	94.7	1.2e-80					RapA_[B._subtilis]	5.92e-19	24.722	95	AJG85061.1	2250251	2250400	-				SP(Sec/SPI)	0.884418	0.884418	0.015171	0.078542	0.021869	CS pos: 30-31. KSA-AP. Pr: 0.4805	1405	chromosome	intact(120)	2247036-2312193	1392	c__Bacilli;o__Bacillales;f__Bacillaceae;g__Bacillus;x__Bacillus cereus group;s__Bacillus anthracis	Bacilli	Bacillales	Bacillaceae	Bacillus
Firmicutes	CP009328.1	Bacillus anthracis	Vollum 1B	(====> =>)	-4	AJG85397.1	Cluster 8100	False	5032475	5033587	+	3q15B00-i1	-	96.8	6.1e-89					RapA_[B._subtilis]	1.99e-19	28.09	91	AJG80551.1	5033584	5033715	+				SP(Sec/SPI)	0.754451	0.754451	0.002152	0.182549	0.060847	CS pos: 23-24. VYS-ST. Pr: 0.3726	1409	chromosome			1392	c__Bacilli;o__Bacillales;f__Bacillaceae;g__Bacillus;x__Bacillus cereus group;s__Bacillus anthracis	Bacilli	Bacillales	Bacillaceae	Bacillus
Firmicutes	CP009330.1	Bacillus anthracis	K3	(====> =>)	-4	AJG68126.1	Cluster 10291	False	28683	29777	+	3q15B00-i1	-	97.1	7.6e-95					RapA_[B._subtilis]	7.33e-32	27.35	91	AJG68027.1	29774	29914	+				SP(Sec/SPI)	0.87374	0.87374	0.003425	0.085193	0.037642	CS pos: 32-33. ALS-ED. Pr: 0.3318	1411	plasmid			1392	c__Bacilli;o__Bacillales;f__Bacillaceae;g__Bacillus;x__Bacillus cereus group;s__Bacillus anthracis	Bacilli	Bacillales	Bacillaceae	Bacillus
Firmicutes	CP009331.1	Bacillus anthracis	K3	(<= <====)	-4	AJG70538.1	Cluster 8100	False	437511	438623	-	3q15B00-i1	-	96.8	6.1e-89					RapA_[B._subtilis]	1.99e-19	28.09	91	AJG68581.1	437383	437514	-				SP(Sec/SPI)	0.754451	0.754451	0.002152	0.182549	0.060847	CS pos: 23-24. VYS-ST. Pr: 0.3726	1412	chromosome			1392	c__Bacilli;o__Bacillales;f__Bacillaceae;g__Bacillus;x__Bacillus cereus group;s__Bacillus anthracis	Bacilli	Bacillales	Bacillaceae	Bacillus
Firmicutes	CP009331.1	Bacillus anthracis	K3	(====> =>)	-4	AJG71998.1	Cluster 10894	False	3218269	3219357	+	3q15B00-i1	-	94.7	1.2e-80					RapA_[B._subtilis]	5.92e-19	24.722	95	AJG68547.1	3219354	3219503	+				SP(Sec/SPI)	0.884418	0.884418	0.015171	0.078542	0.021869	CS pos: 30-31. KSA-AP. Pr: 0.4805	1416	chromosome			1392	c__Bacilli;o__Bacillales;f__Bacillaceae;g__Bacillus;x__Bacillus cereus group;s__Bacillus anthracis	Bacilli	Bacillales	Bacillaceae	Bacillus
Firmicutes	CP009331.1	Bacillus anthracis	K3	(<= <====)	-1	AJG71010.1	Cluster 8975	False	3654084	3655199	-	3q15B00-i1	-	96	4e-89					RapA_[B._subtilis]	2.6e-20	25.298	85.7	AJG69790.1	3653923	3654084	-				SP(Sec/SPI)	0.988185	0.988185	0.006952	0.002507	0.002356	CS pos: 27-28. SKA-DQ. Pr: 0.9515	1417	chromosome			1392	c__Bacilli;o__Bacillales;f__Bacillaceae;g__Bacillus;x__Bacillus cereus group;s__Bacillus anthracis	Bacilli	Bacillales	Bacillaceae	Bacillus
Firmicutes	CP009340.1	Bacillus anthracis	Ohio ACB	(<= <====)	-4	AJG85648.1	Cluster 10291	False	85304	86398	-	3q15B00-i1	-	97.1	7.6e-95					RapA_[B._subtilis]	7.33e-32	27.35	91	AJG85694.1	85167	85307	-				SP(Sec/SPI)	0.87374	0.87374	0.003425	0.085193	0.037642	CS pos: 32-33. ALS-ED. Pr: 0.3318	1426	plasmid			1392	c__Bacilli;o__Bacillales;f__Bacillaceae;g__Bacillus;x__Bacillus cereus group;s__Bacillus anthracis	Bacilli	Bacillales	Bacillaceae	Bacillus
Firmicutes	CP009341.1	Bacillus anthracis	Ohio ACB	(====> =>)	-1	AJG90690.1	Cluster 8975	False	320847	321962	+	3q15B00-i1	-	96	4e-89					RapA_[B._subtilis]	2.6e-20	25.298	85.7	AJG88647.1	321962	322123	+				SP(Sec/SPI)	0.988185	0.988185	0.006952	0.002507	0.002356	CS pos: 27-28. SKA-DQ. Pr: 0.9515	1427	chromosome			1392	c__Bacilli;o__Bacillales;f__Bacillaceae;g__Bacillus;x__Bacillus cereus group;s__Bacillus anthracis	Bacilli	Bacillales	Bacillaceae	Bacillus
Firmicutes	CP009341.1	Bacillus anthracis	Ohio ACB	(<= <====)	-4	AJG90556.1	Cluster 10894	False	756169	757257	-	3q15B00-i1	-	94.7	1.2e-80					RapA_[B._subtilis]	5.92e-19	24.722	95	AJG90720.1	756023	756172	-				SP(Sec/SPI)	0.884418	0.884418	0.015171	0.078542	0.021869	CS pos: 30-31. KSA-AP. Pr: 0.4805	1428	chromosome	intact(120)	752808-817966	1392	c__Bacilli;o__Bacillales;f__Bacillaceae;g__Bacillus;x__Bacillus cereus group;s__Bacillus anthracis	Bacilli	Bacillales	Bacillaceae	Bacillus
Firmicutes	CP009341.1	Bacillus anthracis	Ohio ACB	(====> =>)	-4	AJG89046.1	Cluster 8100	False	3536889	3538001	+	3q15B00-i1	-	96.8	6.1e-89					RapA_[B._subtilis]	1.99e-19	28.09	91	AJG86875.1	3537998	3538129	+				SP(Sec/SPI)	0.754451	0.754451	0.002152	0.182549	0.060847	CS pos: 23-24. VYS-ST. Pr: 0.3726	1432	chromosome			1392	c__Bacilli;o__Bacillales;f__Bacillaceae;g__Bacillus;x__Bacillus cereus group;s__Bacillus anthracis	Bacilli	Bacillales	Bacillaceae	Bacillus
Firmicutes	CP009463.1	Bacillus anthracis	SK-102	(<= <====)	-4	AJH26280.1	Cluster 10291	False	69610	70704	-	3q15B00-i1	-	97.1	7.6e-95					RapA_[B._subtilis]	7.33e-32	27.35	91	AJH26337.1	69473	69613	-				SP(Sec/SPI)	0.87374	0.87374	0.003425	0.085193	0.037642	CS pos: 32-33. ALS-ED. Pr: 0.3318	1447	plasmid			1392	c__Bacilli;o__Bacillales;f__Bacillaceae;g__Bacillus;x__Bacillus cereus group;s__Bacillus anthracis	Bacilli	Bacillales	Bacillaceae	Bacillus
Firmicutes	CP009464.1	Bacillus anthracis	SK-102	(<= <====)	-4	AJH28904.1	Cluster 8100	False	85124	86236	-	3q15B00-i1	-	96.8	6.1e-89					RapA_[B._subtilis]	1.99e-19	28.09	91	AJH26441.1	84996	85127	-				SP(Sec/SPI)	0.754451	0.754451	0.002152	0.182549	0.060847	CS pos: 23-24. VYS-ST. Pr: 0.3726	1448	chromosome			1392	c__Bacilli;o__Bacillales;f__Bacillaceae;g__Bacillus;x__Bacillus cereus group;s__Bacillus anthracis	Bacilli	Bacillales	Bacillaceae	Bacillus
Firmicutes	CP009464.1	Bacillus anthracis	SK-102	(====> =>)	-4	AJH31484.1	Cluster 10894	False	2867091	2868179	+	3q15B00-i1	-	94.7	1.2e-80					RapA_[B._subtilis]	5.92e-19	24.722	95	AJH27327.1	2868176	2868325	+				SP(Sec/SPI)	0.884418	0.884418	0.015171	0.078542	0.021869	CS pos: 30-31. KSA-AP. Pr: 0.4805	1452	chromosome	intact(120)	2806314-2882193	1392	c__Bacilli;o__Bacillales;f__Bacillaceae;g__Bacillus;x__Bacillus cereus group;s__Bacillus anthracis	Bacilli	Bacillales	Bacillaceae	Bacillus
Firmicutes	CP009464.1	Bacillus anthracis	SK-102	(<= <====)	-1	AJH28810.1	Cluster 8975	False	3302886	3304001	-	3q15B00-i1	-	96	4e-89					RapA_[B._subtilis]	2.6e-20	25.298	85.7	AJH27695.1	3302725	3302886	-				SP(Sec/SPI)	0.988185	0.988185	0.006952	0.002507	0.002356	CS pos: 27-28. SKA-DQ. Pr: 0.9515	1453	chromosome			1392	c__Bacilli;o__Bacillales;f__Bacillaceae;g__Bacillus;x__Bacillus cereus group;s__Bacillus anthracis	Bacilli	Bacillales	Bacillaceae	Bacillus
Firmicutes	CP009476.1	Bacillus anthracis	Pasteur	(<= <====)	-4	AJH35642.1	Cluster 8100	False	1749123	1750235	-	3q15B00-i1	-	96.8	6.1e-89					RapA_[B._subtilis]	1.99e-19	28.09	91	AJH33232.1	1748995	1749126	-				SP(Sec/SPI)	0.754451	0.754451	0.002152	0.182549	0.060847	CS pos: 23-24. VYS-ST. Pr: 0.3726	1455	chromosome			1392	c__Bacilli;o__Bacillales;f__Bacillaceae;g__Bacillus;x__Bacillus cereus group;s__Bacillus anthracis	Bacilli	Bacillales	Bacillaceae	Bacillus
Firmicutes	CP009476.1	Bacillus anthracis	Pasteur	(====> =>)	-4	AJH34398.1	Cluster 10894	False	4531297	4532385	+	3q15B00-i1	-	94.7	1.2e-80					RapA_[B._subtilis]	5.92e-19	24.722	95	AJH35045.1	4532382	4532531	+				SP(Sec/SPI)	0.884418	0.884418	0.015171	0.078542	0.021869	CS pos: 30-31. KSA-AP. Pr: 0.4805	1458	chromosome	intact(120)	4470519-4546399	1392	c__Bacilli;o__Bacillales;f__Bacillaceae;g__Bacillus;x__Bacillus cereus group;s__Bacillus anthracis	Bacilli	Bacillales	Bacillaceae	Bacillus
Firmicutes	CP009476.1	Bacillus anthracis	Pasteur	(<= <====)	-1	AJH33282.1	Cluster 8975	False	4967114	4968229	-	3q15B00-i1	-	96	4e-89					RapA_[B._subtilis]	2.6e-20	25.298	85.7	AJH35160.1	4966953	4967114	-				SP(Sec/SPI)	0.988185	0.988185	0.006952	0.002507	0.002356	CS pos: 27-28. SKA-DQ. Pr: 0.9515	1459	chromosome			1392	c__Bacilli;o__Bacillales;f__Bacillaceae;g__Bacillus;x__Bacillus cereus group;s__Bacillus anthracis	Bacilli	Bacillales	Bacillaceae	Bacillus
Firmicutes	CP009543.1	Bacillus anthracis	BA1015	(====> =>)	-4	AJH48898.1	Cluster 10291	False	77185	78279	+	3q15B00-i1	-	97.1	7.6e-95					RapA_[B._subtilis]	7.33e-32	27.35	91	AJH48891.1	78276	78416	+				SP(Sec/SPI)	0.87374	0.87374	0.003425	0.085193	0.037642	CS pos: 32-33. ALS-ED. Pr: 0.3318	1468	plasmid			1392	c__Bacilli;o__Bacillales;f__Bacillaceae;g__Bacillus;x__Bacillus cereus group;s__Bacillus anthracis	Bacilli	Bacillales	Bacillaceae	Bacillus
Firmicutes	CP009544.1	Bacillus anthracis	BA1015	(====> =>)	-4	AJH49252.1	Cluster 10894	False	1416476	1417564	+	3q15B00-i1	-	94.7	1.2e-80					RapA_[B._subtilis]	5.92e-19	24.722	95	AJH52862.1	1417561	1417710	+				SP(Sec/SPI)	0.884418	0.884418	0.015171	0.078542	0.021869	CS pos: 30-31. KSA-AP. Pr: 0.4805	1470	chromosome	intact(120)	1355762-1431578	1392	c__Bacilli;o__Bacillales;f__Bacillaceae;g__Bacillus;x__Bacillus cereus group;s__Bacillus anthracis	Bacilli	Bacillales	Bacillaceae	Bacillus
Firmicutes	CP009544.1	Bacillus anthracis	BA1015	(<= <====)	-1	AJH49139.1	Cluster 8975	False	1852232	1853347	-	3q15B00-i1	-	96	4e-89					RapA_[B._subtilis]	2.6e-20	25.298	85.7	AJH52134.1	1852071	1852232	-				SP(Sec/SPI)	0.988185	0.988185	0.006952	0.002507	0.002356	CS pos: 27-28. SKA-DQ. Pr: 0.9515	1471	chromosome			1392	c__Bacilli;o__Bacillales;f__Bacillaceae;g__Bacillus;x__Bacillus cereus group;s__Bacillus anthracis	Bacilli	Bacillales	Bacillaceae	Bacillus
Firmicutes	CP009544.1	Bacillus anthracis	BA1015	(<= <====)	-4	AJH51085.1	Cluster 9306	True	3864232	3865344	-	3q15B00-i1	-	96.8	2e-88					RapA_[B._subtilis]	2.34e-19	28.09	91	AJH51789.1	3864104	3864235	-				SP(Sec/SPI)	0.754451	0.754451	0.002152	0.182549	0.060847	CS pos: 23-24. VYS-ST. Pr: 0.3726	1472	chromosome			1392	c__Bacilli;o__Bacillales;f__Bacillaceae;g__Bacillus;x__Bacillus cereus group;s__Bacillus anthracis	Bacilli	Bacillales	Bacillaceae	Bacillus
Firmicutes	CP009696.1	Bacillus anthracis	RA3	(<= <====)	-4	AJH37380.1	Cluster 10291	False	23597	24691	-	3q15B00-i1	-	97.1	7.6e-95					RapA_[B._subtilis]	7.33e-32	27.35	91	AJH37383.1	23460	23600	-				SP(Sec/SPI)	0.87374	0.87374	0.003425	0.085193	0.037642	CS pos: 32-33. ALS-ED. Pr: 0.3318	1558	plasmid			1392	c__Bacilli;o__Bacillales;f__Bacillaceae;g__Bacillus;x__Bacillus cereus group;s__Bacillus anthracis	Bacilli	Bacillales	Bacillaceae	Bacillus
Firmicutes	CP009697.1	Bacillus anthracis	RA3	(====> =>)	-1	AJH42421.1	Cluster 8975	False	1014151	1015266	+	3q15B00-i1	-	96	4e-89					RapA_[B._subtilis]	2.6e-20	25.298	85.7	AJH40870.1	1015266	1015427	+				SP(Sec/SPI)	0.988185	0.988185	0.006952	0.002507	0.002356	CS pos: 27-28. SKA-DQ. Pr: 0.9515	1559	chromosome			1392	c__Bacilli;o__Bacillales;f__Bacillaceae;g__Bacillus;x__Bacillus cereus group;s__Bacillus anthracis	Bacilli	Bacillales	Bacillaceae	Bacillus
Firmicutes	CP009697.1	Bacillus anthracis	RA3	(<= <====)	-4	AJH42027.1	Cluster 10892	False	1447956	1449044	-	3q15B00-i1	-	94.7	2.8e-80					RapA_[B._subtilis]	5.75e-19	24.722	95	AJH41616.1	1447810	1447959	-				SP(Sec/SPI)	0.884418	0.884418	0.015171	0.078542	0.021869	CS pos: 30-31. KSA-AP. Pr: 0.4805	1560	chromosome	intact(120)	1444595-1509934	1392	c__Bacilli;o__Bacillales;f__Bacillaceae;g__Bacillus;x__Bacillus cereus group;s__Bacillus anthracis	Bacilli	Bacillales	Bacillaceae	Bacillus
Firmicutes	CP009697.1	Bacillus anthracis	RA3	(====> =>)	-4	AJH37566.1	Cluster 8100	False	4215882	4216994	+	3q15B00-i1	-	96.8	6.1e-89					RapA_[B._subtilis]	1.99e-19	28.09	91	AJH39488.1	4216991	4217122	+				SP(Sec/SPI)	0.754451	0.754451	0.002152	0.182549	0.060847	CS pos: 23-24. VYS-ST. Pr: 0.3726	1564	chromosome			1392	c__Bacilli;o__Bacillales;f__Bacillaceae;g__Bacillus;x__Bacillus cereus group;s__Bacillus anthracis	Bacilli	Bacillales	Bacillaceae	Bacillus
Firmicutes	CP009699.1	Bacillus anthracis	BA1035	(<= <====)	-4	AJH54619.1	Cluster 10291	False	32534	33628	-	3q15B00-i1	-	97.1	7.6e-95					RapA_[B._subtilis]	7.33e-32	27.35	91	AJH54538.1	32397	32537	-				SP(Sec/SPI)	0.87374	0.87374	0.003425	0.085193	0.037642	CS pos: 32-33. ALS-ED. Pr: 0.3318	1566	plasmid			1392	c__Bacilli;o__Bacillales;f__Bacillaceae;g__Bacillus;x__Bacillus cereus group;s__Bacillus anthracis	Bacilli	Bacillales	Bacillaceae	Bacillus
Firmicutes	CP009700.1	Bacillus anthracis	BA1035	(====> =>)	-4	AJH59730.1	Cluster 10892	False	4132469	4133557	+	3q15B00-i1	-	94.7	2.8e-80					RapA_[B._subtilis]	5.75e-19	24.722	95	AJH58037.1	4133554	4133703	+				SP(Sec/SPI)	0.884418	0.884418	0.015171	0.078542	0.021869	CS pos: 30-31. KSA-AP. Pr: 0.4805	1570	chromosome	intact(120)	4071682-4147572	1392	c__Bacilli;o__Bacillales;f__Bacillaceae;g__Bacillus;x__Bacillus cereus group;s__Bacillus anthracis	Bacilli	Bacillales	Bacillaceae	Bacillus
Firmicutes	CP009700.1	Bacillus anthracis	BA1035	(<= <====)	-1	AJH57956.1	Cluster 8975	False	4565842	4566957	-	3q15B00-i1	-	96	4e-89					RapA_[B._subtilis]	2.6e-20	25.298	85.7	AJH55059.1	4565681	4565842	-				SP(Sec/SPI)	0.988185	0.988185	0.006952	0.002507	0.002356	CS pos: 27-28. SKA-DQ. Pr: 0.9515	1571	chromosome			1392	c__Bacilli;o__Bacillales;f__Bacillaceae;g__Bacillus;x__Bacillus cereus group;s__Bacillus anthracis	Bacilli	Bacillales	Bacillaceae	Bacillus
Firmicutes	CP009901.1	Bacillus anthracis	2002013094	(====> =>)	-4	AJH85810.1	Cluster 10291	False	143482	144576	+	3q15B00-i1	-	97.1	7.6e-95					RapA_[B._subtilis]	7.33e-32	27.35	91	AJH85711.1	144573	144713	+				SP(Sec/SPI)	0.87374	0.87374	0.003425	0.085193	0.037642	CS pos: 32-33. ALS-ED. Pr: 0.3318	1594	plasmid			1392	c__Bacilli;o__Bacillales;f__Bacillaceae;g__Bacillus;x__Bacillus cereus group;s__Bacillus anthracis	Bacilli	Bacillales	Bacillaceae	Bacillus
Firmicutes	CP009902.1	Bacillus anthracis	2002013094	(<= <====)	-4	AJH88593.1	Cluster 8100	False	840329	841441	-	3q15B00-i1	-	96.8	6.1e-89					RapA_[B._subtilis]	1.99e-19	28.09	91	AJH87648.1	840201	840332	-				SP(Sec/SPI)	0.754451	0.754451	0.002152	0.182549	0.060847	CS pos: 23-24. VYS-ST. Pr: 0.3726	1595	chromosome			1392	c__Bacilli;o__Bacillales;f__Bacillaceae;g__Bacillus;x__Bacillus cereus group;s__Bacillus anthracis	Bacilli	Bacillales	Bacillaceae	Bacillus
Firmicutes	CP009902.1	Bacillus anthracis	2002013094	(====> =>)	-4	AJH89508.1	Cluster 10892	False	3629400	3630488	+	3q15B00-i1	-	94.7	2.8e-80					RapA_[B._subtilis]	5.75e-19	24.722	95	AJH90188.1	3630485	3630634	+				SP(Sec/SPI)	0.884418	0.884418	0.015171	0.078542	0.021869	CS pos: 30-31. KSA-AP. Pr: 0.4805	1599	chromosome	intact(110)	3568280-3644502	1392	c__Bacilli;o__Bacillales;f__Bacillaceae;g__Bacillus;x__Bacillus cereus group;s__Bacillus anthracis	Bacilli	Bacillales	Bacillaceae	Bacillus
Firmicutes	CP009902.1	Bacillus anthracis	2002013094	(<= <====)	-4	AJH88663.1	Cluster 10387	False	3816917	3818011	-	3q15B00-i1	-	96.6	1.8e-85					RapA_[B._subtilis]	2.08e-23	25.41	94.2	AJH90976.1	3816729	3816920	-				SP(Sec/SPI)	0.924663	0.924663	0.008093	0.02912	0.038124	CS pos: 33-34. GHA-DL. Pr: 0.4856	1600	chromosome			1392	c__Bacilli;o__Bacillales;f__Bacillaceae;g__Bacillus;x__Bacillus cereus group;s__Bacillus anthracis	Bacilli	Bacillales	Bacillaceae	Bacillus
Firmicutes	CP009902.1	Bacillus anthracis	2002013094	(<= <====)	-1	AJH87884.1	Cluster 8975	False	4069560	4070675	-	3q15B00-i1	-	96	4e-89					RapA_[B._subtilis]	2.6e-20	25.298	85.7	AJH88018.1	4069399	4069560	-				SP(Sec/SPI)	0.988185	0.988185	0.006952	0.002507	0.002356	CS pos: 27-28. SKA-DQ. Pr: 0.9515	1601	chromosome			1392	c__Bacilli;o__Bacillales;f__Bacillaceae;g__Bacillus;x__Bacillus cereus group;s__Bacillus anthracis	Bacilli	Bacillales	Bacillaceae	Bacillus
Firmicutes	CP009980.1	Bacillus anthracis	Ames	(<= <====)	-4	AJH91446.1	Cluster 10291	False	116041	117135	-	3q15B00-i1	-	97.1	7.6e-95					RapA_[B._subtilis]	7.33e-32	27.35	91	AJH91425.1	115904	116044	-				SP(Sec/SPI)	0.87374	0.87374	0.003425	0.085193	0.037642	CS pos: 32-33. ALS-ED. Pr: 0.3318	1616	plasmid			1392	c__Bacilli;o__Bacillales;f__Bacillaceae;g__Bacillus;x__Bacillus cereus group;s__Bacillus anthracis	Bacilli	Bacillales	Bacillaceae	Bacillus
Firmicutes	CP009981.1	Bacillus anthracis	Ames	(====> =>)	-4	AJH91594.1	Cluster 11218	False	1033338	1034417	+	3q15B00-i1	-	94.7	3.5e-80					RapA_[B._subtilis]	1.11e-18	25	95	AJH93219.1	1034414	1034563	+				SP(Sec/SPI)	0.884418	0.884418	0.015171	0.078542	0.021869	CS pos: 30-31. KSA-AP. Pr: 0.4805	1618	chromosome	intact(120)	972561-1048431	1392	c__Bacilli;o__Bacillales;f__Bacillaceae;g__Bacillus;x__Bacillus cereus group;s__Bacillus anthracis	Bacilli	Bacillales	Bacillaceae	Bacillus
Firmicutes	CP009981.1	Bacillus anthracis	Ames	(<= <====)	-1	AJH92739.1	Cluster 8975	False	1469110	1470225	-	3q15B00-i1	-	96	4e-89					RapA_[B._subtilis]	2.6e-20	25.298	85.7	AJH92360.1	1468949	1469110	-				SP(Sec/SPI)	0.988185	0.988185	0.006952	0.002507	0.002356	CS pos: 27-28. SKA-DQ. Pr: 0.9515	1619	chromosome			1392	c__Bacilli;o__Bacillales;f__Bacillaceae;g__Bacillus;x__Bacillus cereus group;s__Bacillus anthracis	Bacilli	Bacillales	Bacillaceae	Bacillus
Firmicutes	CP009981.1	Bacillus anthracis	Ames	(<= <====)	-4	AJH95480.1	Cluster 8100	False	3481127	3482239	-	3q15B00-i1	-	96.8	6.1e-89					RapA_[B._subtilis]	1.99e-19	28.09	91	AJH95420.1	3480999	3481130	-				SP(Sec/SPI)	0.754451	0.754451	0.002152	0.182549	0.060847	CS pos: 23-24. VYS-ST. Pr: 0.3726	1620	chromosome			1392	c__Bacilli;o__Bacillales;f__Bacillaceae;g__Bacillus;x__Bacillus cereus group;s__Bacillus anthracis	Bacilli	Bacillales	Bacillaceae	Bacillus
Firmicutes	CP010321.1	Bacillus anthracis	Canadian_bison	(====> =>)	-4	AJI37222.1	Cluster 10291	False	58740	59834	+	3q15B00-i1	-	97.1	7.6e-95					RapA_[B._subtilis]	7.33e-32	27.35	91	AJI37309.1	59831	59971	+				SP(Sec/SPI)	0.87374	0.87374	0.003425	0.085193	0.037642	CS pos: 32-33. ALS-ED. Pr: 0.3318	1709	plasmid			1392	c__Bacilli;o__Bacillales;f__Bacillaceae;g__Bacillus;x__Bacillus cereus group;s__Bacillus anthracis	Bacilli	Bacillales	Bacillaceae	Bacillus
Firmicutes	CP010322.1	Bacillus anthracis	Canadian_bison	(====> =>)	-1	AJI39968.1	Cluster 8975	False	738381	739496	+	3q15B00-i1	-	96	4e-89					RapA_[B._subtilis]	2.6e-20	25.298	85.7	AJI41751.1	739496	739657	+				SP(Sec/SPI)	0.988185	0.988185	0.006952	0.002507	0.002356	CS pos: 27-28. SKA-DQ. Pr: 0.9515	1710	chromosome			1392	c__Bacilli;o__Bacillales;f__Bacillaceae;g__Bacillus;x__Bacillus cereus group;s__Bacillus anthracis	Bacilli	Bacillales	Bacillaceae	Bacillus
Firmicutes	CP010322.1	Bacillus anthracis	Canadian_bison	(<= <====)	-4	AJI38103.1	Cluster 10894	False	1174176	1175264	-	3q15B00-i1	-	94.7	1.2e-80					RapA_[B._subtilis]	5.92e-19	24.722	95	AJI38299.1	1174030	1174179	-				SP(Sec/SPI)	0.884418	0.884418	0.015171	0.078542	0.021869	CS pos: 30-31. KSA-AP. Pr: 0.4805	1711	chromosome	intact(120)	1170815-1235973	1392	c__Bacilli;o__Bacillales;f__Bacillaceae;g__Bacillus;x__Bacillus cereus group;s__Bacillus anthracis	Bacilli	Bacillales	Bacillaceae	Bacillus
Firmicutes	CP010322.1	Bacillus anthracis	Canadian_bison	(====> =>)	-4	AJI40093.1	Cluster 8100	False	3955346	3956458	+	3q15B00-i1	-	96.8	6.1e-89					RapA_[B._subtilis]	1.99e-19	28.09	91	AJI38859.1	3956455	3956586	+				SP(Sec/SPI)	0.754451	0.754451	0.002152	0.182549	0.060847	CS pos: 23-24. VYS-ST. Pr: 0.3726	1715	chromosome			1392	c__Bacilli;o__Bacillales;f__Bacillaceae;g__Bacillus;x__Bacillus cereus group;s__Bacillus anthracis	Bacilli	Bacillales	Bacillaceae	Bacillus
Firmicutes	CP010813.1	Bacillus anthracis	Pollino	(====> =>)	-1	AJG29865.1	Cluster 8975	False	3021359	3022474	+	3q15B00-i1	-	96	4e-89					RapA_[B._subtilis]	2.6e-20	25.298	85.7	AJG29866.1	3022474	3022635	+				SP(Sec/SPI)	0.988185	0.988185	0.006952	0.002507	0.002356	CS pos: 27-28. SKA-DQ. Pr: 0.9515	1738	chromosome			1392	c__Bacilli;o__Bacillales;f__Bacillaceae;g__Bacillus;x__Bacillus cereus group;s__Bacillus anthracis	Bacilli	Bacillales	Bacillaceae	Bacillus
Firmicutes	CP010852.1	Bacillus anthracis	A1144	(====> =>)	-1	AJM81668.1	Cluster 8975	False	3276133	3277248	+	3q15B00-i1	-	96	4e-89					RapA_[B._subtilis]	2.6e-20	25.298	85.7	AJM81669.1	3277248	3277409	+				SP(Sec/SPI)	0.988185	0.988185	0.006952	0.002507	0.002356	CS pos: 27-28. SKA-DQ. Pr: 0.9515	1740	chromosome			1392	c__Bacilli;o__Bacillales;f__Bacillaceae;g__Bacillus;x__Bacillus cereus group;s__Bacillus anthracis	Bacilli	Bacillales	Bacillaceae	Bacillus
Firmicutes	CP012519.1	Bacillus anthracis	Larissa	(====> =>)	-1	ALC35267.1	Cluster 8975	False	3020871	3021986	+	3q15B00-i1	-	96	4e-89					RapA_[B._subtilis]	2.6e-20	25.298	85.7	ALC35268.1	3021986	3022147	+				SP(Sec/SPI)	0.988185	0.988185	0.006952	0.002507	0.002356	CS pos: 27-28. SKA-DQ. Pr: 0.9515	1878	chromosome			1392	c__Bacilli;o__Bacillales;f__Bacillaceae;g__Bacillus;x__Bacillus cereus group;s__Bacillus anthracis	Bacilli	Bacillales	Bacillaceae	Bacillus
Firmicutes	CP012720.1	Bacillus anthracis	PR01	(====> =>)	-1	ANR16221.1	Cluster 8975	False	3021942	3023057	+	3q15B00-i1	-	96	4e-89					RapA_[B._subtilis]	2.6e-20	25.298	85.7	ANR16222.1	3023057	3023218	+				SP(Sec/SPI)	0.988185	0.988185	0.006952	0.002507	0.002356	CS pos: 27-28. SKA-DQ. Pr: 0.9515	1884	chromosome			1392	c__Bacilli;o__Bacillales;f__Bacillaceae;g__Bacillus;x__Bacillus cereus group;s__Bacillus anthracis	Bacilli	Bacillales	Bacillaceae	Bacillus
Firmicutes	CP012721.1	Bacillus anthracis	PR02	(====> =>)	-1	ANR21522.1	Cluster 8975	False	3021942	3023057	+	3q15B00-i1	-	96	4e-89					RapA_[B._subtilis]	2.6e-20	25.298	85.7	ANR21523.1	3023057	3023218	+				SP(Sec/SPI)	0.988185	0.988185	0.006952	0.002507	0.002356	CS pos: 27-28. SKA-DQ. Pr: 0.9515	1886	chromosome			1392	c__Bacilli;o__Bacillales;f__Bacillaceae;g__Bacillus;x__Bacillus cereus group;s__Bacillus anthracis	Bacilli	Bacillales	Bacillaceae	Bacillus
Firmicutes	CP012722.1	Bacillus anthracis	PR05	(====> =>)	-1	ANR26824.1	Cluster 8975	False	3021942	3023057	+	3q15B00-i1	-	96	4e-89					RapA_[B._subtilis]	2.6e-20	25.298	85.7	ANR26825.1	3023057	3023218	+				SP(Sec/SPI)	0.988185	0.988185	0.006952	0.002507	0.002356	CS pos: 27-28. SKA-DQ. Pr: 0.9515	1888	chromosome			1392	c__Bacilli;o__Bacillales;f__Bacillaceae;g__Bacillus;x__Bacillus cereus group;s__Bacillus anthracis	Bacilli	Bacillales	Bacillaceae	Bacillus
Firmicutes	CP012723.1	Bacillus anthracis	PR06	(====> =>)	-1	ANR32123.1	Cluster 8975	False	3021942	3023057	+	3q15B00-i1	-	96	4e-89					RapA_[B._subtilis]	2.6e-20	25.298	85.7	ANR32124.1	3023057	3023218	+				SP(Sec/SPI)	0.988185	0.988185	0.006952	0.002507	0.002356	CS pos: 27-28. SKA-DQ. Pr: 0.9515	1890	chromosome			1392	c__Bacilli;o__Bacillales;f__Bacillaceae;g__Bacillus;x__Bacillus cereus group;s__Bacillus anthracis	Bacilli	Bacillales	Bacillaceae	Bacillus
Firmicutes	CP012724.1	Bacillus anthracis	PR07	(====> =>)	-1	ANR37429.1	Cluster 8975	False	3021942	3023057	+	3q15B00-i1	-	96	4e-89					RapA_[B._subtilis]	2.6e-20	25.298	85.7	ANR37430.1	3023057	3023218	+				SP(Sec/SPI)	0.988185	0.988185	0.006952	0.002507	0.002356	CS pos: 27-28. SKA-DQ. Pr: 0.9515	1892	chromosome			1392	c__Bacilli;o__Bacillales;f__Bacillaceae;g__Bacillus;x__Bacillus cereus group;s__Bacillus anthracis	Bacilli	Bacillales	Bacillaceae	Bacillus
Firmicutes	CP012725.1	Bacillus anthracis	PR08	(====> =>)	-1	ANR42725.1	Cluster 8975	False	3021942	3023057	+	3q15B00-i1	-	96	4e-89					RapA_[B._subtilis]	2.6e-20	25.298	85.7	ANR42726.1	3023057	3023218	+				SP(Sec/SPI)	0.988185	0.988185	0.006952	0.002507	0.002356	CS pos: 27-28. SKA-DQ. Pr: 0.9515	1894	chromosome			1392	c__Bacilli;o__Bacillales;f__Bacillaceae;g__Bacillus;x__Bacillus cereus group;s__Bacillus anthracis	Bacilli	Bacillales	Bacillaceae	Bacillus
Firmicutes	CP012726.1	Bacillus anthracis	PR09-1	(====> =>)	-1	ANR48014.1	Cluster 8975	False	3021909	3023024	+	3q15B00-i1	-	96	4e-89					RapA_[B._subtilis]	2.6e-20	25.298	85.7	ANR48015.1	3023024	3023185	+				SP(Sec/SPI)	0.988185	0.988185	0.006952	0.002507	0.002356	CS pos: 27-28. SKA-DQ. Pr: 0.9515	1896	chromosome			1392	c__Bacilli;o__Bacillales;f__Bacillaceae;g__Bacillus;x__Bacillus cereus group;s__Bacillus anthracis	Bacilli	Bacillales	Bacillaceae	Bacillus
Firmicutes	CP012727.1	Bacillus anthracis	PR09-4	(====> =>)	-1	ANR53314.1	Cluster 8975	False	3021941	3023056	+	3q15B00-i1	-	96	4e-89					RapA_[B._subtilis]	2.6e-20	25.298	85.7	ANR53315.1	3023056	3023217	+				SP(Sec/SPI)	0.988185	0.988185	0.006952	0.002507	0.002356	CS pos: 27-28. SKA-DQ. Pr: 0.9515	1898	chromosome			1392	c__Bacilli;o__Bacillales;f__Bacillaceae;g__Bacillus;x__Bacillus cereus group;s__Bacillus anthracis	Bacilli	Bacillales	Bacillaceae	Bacillus
Firmicutes	CP012728.1	Bacillus anthracis	PR10-4	(====> =>)	-1	ANR58608.1	Cluster 8975	False	3021928	3023043	+	3q15B00-i1	-	96	4e-89					RapA_[B._subtilis]	2.6e-20	25.298	85.7	ANR58609.1	3023043	3023204	+				SP(Sec/SPI)	0.988185	0.988185	0.006952	0.002507	0.002356	CS pos: 27-28. SKA-DQ. Pr: 0.9515	1900	chromosome			1392	c__Bacilli;o__Bacillales;f__Bacillaceae;g__Bacillus;x__Bacillus cereus group;s__Bacillus anthracis	Bacilli	Bacillales	Bacillaceae	Bacillus
Firmicutes	CP012729.1	Bacillus anthracis	Parent2	(====> =>)	-1	ANR05627.1	Cluster 8975	False	3021938	3023053	+	3q15B00-i1	-	96	4e-89					RapA_[B._subtilis]	2.6e-20	25.298	85.7	ANR05628.1	3023053	3023214	+				SP(Sec/SPI)	0.988185	0.988185	0.006952	0.002507	0.002356	CS pos: 27-28. SKA-DQ. Pr: 0.9515	1902	chromosome			1392	c__Bacilli;o__Bacillales;f__Bacillaceae;g__Bacillus;x__Bacillus cereus group;s__Bacillus anthracis	Bacilli	Bacillales	Bacillaceae	Bacillus
Firmicutes	CP012730.1	Bacillus anthracis	Parent1	(====> =>)	-1	ANR10925.1	Cluster 11411	True	3021987	3023060	+	3q15B00-i1	-	94.2	5.5e-87					RapA_[B._subtilis]	3.12e-20	25.298	85.7	ANR10926.1	3023060	3023221	+				SP(Sec/SPI)	0.988185	0.988185	0.006952	0.002507	0.002356	CS pos: 27-28. SKA-DQ. Pr: 0.9515	1904	chromosome			1392	c__Bacilli;o__Bacillales;f__Bacillaceae;g__Bacillus;x__Bacillus cereus group;s__Bacillus anthracis	Bacilli	Bacillales	Bacillaceae	Bacillus
Firmicutes	CP014179.1	Bacillus anthracis	Stendal	(====> =>)	-1	AMC05127.1	Cluster 8975	False	3021381	3022496	+	3q15B00-i1	-	96	4e-89					RapA_[B._subtilis]	2.6e-20	25.298	85.7	AMC05128.1	3022496	3022657	+				SP(Sec/SPI)	0.988185	0.988185	0.006952	0.002507	0.002356	CS pos: 27-28. SKA-DQ. Pr: 0.9515	1947	chromosome			1392	c__Bacilli;o__Bacillales;f__Bacillaceae;g__Bacillus;x__Bacillus cereus group;s__Bacillus anthracis	Bacilli	Bacillales	Bacillaceae	Bacillus
Firmicutes	CP015779.1	Bacillus anthracis	Tangail-1	(====> =>)	-1	ANH87314.1	Cluster 8975	False	3021254	3022369	+	3q15B00-i1	-	96	4e-89					RapA_[B._subtilis]	2.6e-20	25.298	85.7	ANH87315.1	3022369	3022530	+				SP(Sec/SPI)	0.988185	0.988185	0.006952	0.002507	0.002356	CS pos: 27-28. SKA-DQ. Pr: 0.9515	2149	chromosome			1392	c__Bacilli;o__Bacillales;f__Bacillaceae;g__Bacillus;x__Bacillus cereus group;s__Bacillus anthracis	Bacilli	Bacillales	Bacillaceae	Bacillus
Firmicutes	CP018903.1	Bacillus anthracis	Tyrol 4675	(====> =>)	-4	APT24629.1	Cluster 8100	False	1009368	1010480	+	3q15B00-i1	-	96.8	6.1e-89					RapA_[B._subtilis]	1.99e-19	28.09	91	APT24630.1	1010477	1010608	+				SP(Sec/SPI)	0.754451	0.754451	0.002152	0.182549	0.060847	CS pos: 23-24. VYS-ST. Pr: 0.3726	2394	chromosome			1392	c__Bacilli;o__Bacillales;f__Bacillaceae;g__Bacillus;x__Bacillus cereus group;s__Bacillus anthracis	Bacilli	Bacillales	Bacillaceae	Bacillus
Firmicutes	CP018903.1	Bacillus anthracis	Tyrol 4675	(====> =>)	-1	APT26671.1	Cluster 9058	True	3021437	3022552	+	3q15B00-i1	-	96	4e-89					RapA_[B._subtilis]	2.81e-20	25.298	85.7	APT26672.1	3022552	3022713	+				SP(Sec/SPI)	0.988185	0.988185	0.006952	0.002507	0.002356	CS pos: 27-28. SKA-DQ. Pr: 0.9515	2395	chromosome			1392	c__Bacilli;o__Bacillales;f__Bacillaceae;g__Bacillus;x__Bacillus cereus group;s__Bacillus anthracis	Bacilli	Bacillales	Bacillaceae	Bacillus
Firmicutes	CP018903.1	Bacillus anthracis	Tyrol 4675	(<= <====)	-4	APT27092.1	Cluster 10906	True	3457229	3458317	-	3q15B00-i1	-	94.7	2.4e-79					RapA_[B._subtilis]	1.53e-18	24.722	95	APT27091.1	3457083	3457232	-				SP(Sec/SPI)	0.884418	0.884418	0.015171	0.078542	0.021869	CS pos: 30-31. KSA-AP. Pr: 0.4805	2396	chromosome	questionable(90)	3453868-3519028	1392	c__Bacilli;o__Bacillales;f__Bacillaceae;g__Bacillus;x__Bacillus cereus group;s__Bacillus anthracis	Bacilli	Bacillales	Bacillaceae	Bacillus
Firmicutes	CP019588.1	Bacillus anthracis	SPV842_15	(====> =>)	-4	AQM45075.1	Cluster 9314	True	1009223	1010335	+	3q15B00-i1	-	96.8	8.8e-89					RapA_[B._subtilis]	3.99e-19	28.09	91	AQM45076.1	1010332	1010463	+				SP(Sec/SPI)	0.754451	0.754451	0.002152	0.182549	0.060847	CS pos: 23-24. VYS-ST. Pr: 0.3726	2411	chromosome			1392	c__Bacilli;o__Bacillales;f__Bacillaceae;g__Bacillus;x__Bacillus cereus group;s__Bacillus anthracis	Bacilli	Bacillales	Bacillaceae	Bacillus
Firmicutes	CP019588.1	Bacillus anthracis	SPV842_15	(====> =>)	-1	AQM47128.1	Cluster 8975	False	3021949	3023064	+	3q15B00-i1	-	96	4e-89					RapA_[B._subtilis]	2.6e-20	25.298	85.7	AQM47129.1	3023064	3023225	+				SP(Sec/SPI)	0.988185	0.988185	0.006952	0.002507	0.002356	CS pos: 27-28. SKA-DQ. Pr: 0.9515	2412	chromosome			1392	c__Bacilli;o__Bacillales;f__Bacillaceae;g__Bacillus;x__Bacillus cereus group;s__Bacillus anthracis	Bacilli	Bacillales	Bacillaceae	Bacillus
Firmicutes	CP019588.1	Bacillus anthracis	SPV842_15	(<= <====)	-4	AQM47558.1	Cluster 10894	False	3457762	3458850	-	3q15B00-i1	-	94.7	1.2e-80					RapA_[B._subtilis]	5.92e-19	24.722	95	AQM47557.1	3457616	3457765	-				SP(Sec/SPI)	0.884418	0.884418	0.015171	0.078542	0.021869	CS pos: 30-31. KSA-AP. Pr: 0.4805	2413	chromosome	intact(120)	3454401-3519568	1392	c__Bacilli;o__Bacillales;f__Bacillaceae;g__Bacillus;x__Bacillus cereus group;s__Bacillus anthracis	Bacilli	Bacillales	Bacillaceae	Bacillus
Firmicutes	CP022044.2	Bacillus anthracis	FDAARGOS_341	(====> =>)	-1	ASE28144.1	Cluster 8975	False	593426	594541	+	3q15B00-i1	-	96	4e-89					RapA_[B._subtilis]	2.6e-20	25.298	85.7	ASE28145.1	594541	594702	+				SP(Sec/SPI)	0.988185	0.988185	0.006952	0.002507	0.002356	CS pos: 27-28. SKA-DQ. Pr: 0.9515	2710	chromosome			1392	c__Bacilli;o__Bacillales;f__Bacillaceae;g__Bacillus;x__Bacillus cereus group;s__Bacillus anthracis	Bacilli	Bacillales	Bacillaceae	Bacillus
Firmicutes	CP022044.2	Bacillus anthracis	FDAARGOS_341	(<= <====)	-4	AVK72930.1	Cluster 10894	False	1029238	1030326	-	3q15B00-i1	-	94.7	1.2e-80					RapA_[B._subtilis]	5.92e-19	24.722	95	ASE28558.1	1029092	1029241	-				SP(Sec/SPI)	0.884418	0.884418	0.015171	0.078542	0.021869	CS pos: 30-31. KSA-AP. Pr: 0.4805	2711	chromosome	intact(120)	1024870-1089621	1392	c__Bacilli;o__Bacillales;f__Bacillaceae;g__Bacillus;x__Bacillus cereus group;s__Bacillus anthracis	Bacilli	Bacillales	Bacillaceae	Bacillus
Firmicutes	CP022044.2	Bacillus anthracis	FDAARGOS_341	(====> =>)	-4	ASE31318.1	Cluster 8100	False	3809511	3810623	+	3q15B00-i1	-	96.8	6.1e-89					RapA_[B._subtilis]	1.99e-19	28.09	91	ASE31319.1	3810620	3810751	+				SP(Sec/SPI)	0.754451	0.754451	0.002152	0.182549	0.060847	CS pos: 23-24. VYS-ST. Pr: 0.3726	2715	chromosome			1392	c__Bacilli;o__Bacillales;f__Bacillaceae;g__Bacillus;x__Bacillus cereus group;s__Bacillus anthracis	Bacilli	Bacillales	Bacillaceae	Bacillus
Firmicutes	CP026608.1	Bacillus anthracis	HDZK-BYSB7	(====> =>)	-4	QBJ66869.1	Cluster 9284	False	2064772	2065884	+	3q15B00-i1	-	96.8	1.7e-89					RapA_[B._subtilis]	4.15e-22	28.371	91	QBJ66870.1	2065881	2066012	+				SP(Sec/SPI)	0.810362	0.810362	0.001782	0.133582	0.054275	CS pos: 23-24. VYS-ST. Pr: 0.4677	3069	chromosome			1392	c__Bacilli;o__Bacillales;f__Bacillaceae;g__Bacillus;x__Bacillus cereus group;s__Bacillus anthracis	Bacilli	Bacillales	Bacillaceae	Bacillus
Firmicutes	CP026608.1	Bacillus anthracis	HDZK-BYSB7	(====> =>)	-4	QBJ69123.1	Cluster 10475	False	4361822	4362916	+	3ulqA00-i1	-	95	4.2e-86					RapA_[B._subtilis]	3.84e-20	24.11	94.2	QBJ69124.1	4362913	4363101	+				SP(Sec/SPI)	0.933262	0.933262	0.004589	0.02303	0.039119	CS pos: 33-34. GHA-DF. Pr: 0.5806	3070	chromosome			1392	c__Bacilli;o__Bacillales;f__Bacillaceae;g__Bacillus;x__Bacillus cereus group;s__Bacillus anthracis	Bacilli	Bacillales	Bacillaceae	Bacillus
Firmicutes	CP029323.1	Bacillus anthracis	17OD930	(====> =>)	-4	QCX55474.1	Cluster 8100	False	996804	997916	+	3q15B00-i1	-	96.8	6.1e-89					RapA_[B._subtilis]	1.99e-19	28.09	91	QCX55475.1	997913	998044	+				SP(Sec/SPI)	0.754451	0.754451	0.002152	0.182549	0.060847	CS pos: 23-24. VYS-ST. Pr: 0.3726	3269	chromosome			1392	c__Bacilli;o__Bacillales;f__Bacillaceae;g__Bacillus;x__Bacillus cereus group;s__Bacillus anthracis	Bacilli	Bacillales	Bacillaceae	Bacillus
Firmicutes	CP029323.1	Bacillus anthracis	17OD930	(====> =>)	-1	QCX57493.1	Cluster 8975	False	3008180	3009295	+	3q15B00-i1	-	96	4e-89					RapA_[B._subtilis]	2.6e-20	25.298	85.7	QCX57494.1	3009295	3009456	+				SP(Sec/SPI)	0.988185	0.988185	0.006952	0.002507	0.002356	CS pos: 27-28. SKA-DQ. Pr: 0.9515	3270	chromosome			1392	c__Bacilli;o__Bacillales;f__Bacillaceae;g__Bacillus;x__Bacillus cereus group;s__Bacillus anthracis	Bacilli	Bacillales	Bacillaceae	Bacillus
Firmicutes	CP029323.1	Bacillus anthracis	17OD930	(<= <====)	-4	QCX57915.1	Cluster 10892	False	3441948	3443036	-	3q15B00-i1	-	94.7	2.8e-80					RapA_[B._subtilis]	5.75e-19	24.722	95	QCX57914.1	3441802	3441951	-				SP(Sec/SPI)	0.884418	0.884418	0.015171	0.078542	0.021869	CS pos: 30-31. KSA-AP. Pr: 0.4805	3271	chromosome	questionable(90)	3437580-3502504	1392	c__Bacilli;o__Bacillales;f__Bacillaceae;g__Bacillus;x__Bacillus cereus group;s__Bacillus anthracis	Bacilli	Bacillales	Bacillaceae	Bacillus
Firmicutes	CP029805.1	Bacillus anthracis	London_499	(====> =>)	-4	AWU51980.1	Cluster 8100	False	1010022	1011134	+	3q15B00-i1	-	96.8	6.1e-89					RapA_[B._subtilis]	1.99e-19	28.09	91	AWU51981.1	1011131	1011262	+				SP(Sec/SPI)	0.754451	0.754451	0.002152	0.182549	0.060847	CS pos: 23-24. VYS-ST. Pr: 0.3726	3329	chromosome			1392	c__Bacilli;o__Bacillales;f__Bacillaceae;g__Bacillus;x__Bacillus cereus group;s__Bacillus anthracis	Bacilli	Bacillales	Bacillaceae	Bacillus
Firmicutes	CP029805.1	Bacillus anthracis	London_499	(====> =>)	-1	AWU54008.1	Cluster 8975	False	3021591	3022706	+	3q15B00-i1	-	96	4e-89					RapA_[B._subtilis]	2.6e-20	25.298	85.7	AWU54009.1	3022706	3022867	+				SP(Sec/SPI)	0.988185	0.988185	0.006952	0.002507	0.002356	CS pos: 27-28. SKA-DQ. Pr: 0.9515	3330	chromosome			1392	c__Bacilli;o__Bacillales;f__Bacillaceae;g__Bacillus;x__Bacillus cereus group;s__Bacillus anthracis	Bacilli	Bacillales	Bacillaceae	Bacillus
Firmicutes	CP029805.1	Bacillus anthracis	London_499	(<= <====)	-4	AWU54429.1	Cluster 10894	False	3457343	3458431	-	3q15B00-i1	-	94.7	1.2e-80					RapA_[B._subtilis]	5.92e-19	24.722	95	AWU54428.1	3457197	3457346	-				SP(Sec/SPI)	0.884418	0.884418	0.015171	0.078542	0.021869	CS pos: 30-31. KSA-AP. Pr: 0.4805	3331	chromosome	intact(120)	3452975-3517716	1392	c__Bacilli;o__Bacillales;f__Bacillaceae;g__Bacillus;x__Bacillus cereus group;s__Bacillus anthracis	Bacilli	Bacillales	Bacillaceae	Bacillus
Firmicutes	CP031642.1	Bacillus anthracis	MCCC 1A02161	(====> =>)	0	AXO97192.1	Cluster 10105	True	1027368	1028465	+	3q15B00-i1	-	97.6	8.1e-90					RapA_[B._subtilis]	1.57e-17	24.054	95.2	AXO97193.1	1028466	1028696	+				SP(Sec/SPI)	0.952884	0.952884	0.000704	0.040823	0.005588	CS pos: 29-30. QHA-LN. Pr: 0.3256	3408	chromosome			1392	c__Bacilli;o__Bacillales;f__Bacillaceae;g__Bacillus;x__Bacillus cereus group;s__Bacillus anthracis	Bacilli	Bacillales	Bacillaceae	Bacillus
Firmicutes	CP031642.1	Bacillus anthracis	MCCC 1A02161	(====> =>)	-1	AXP00964.1	Cluster 10331	False	4866684	4867778	+	3q15B00-i1	-	96.6	1.2e-92									AXP00965.1	4867778	4868032	+				SP(Sec/SPI)	0.937122	0.937122	0.00036	0.061146	0.001371	CS pos: 23-24. AEG-DT. Pr: 0.4327	3410	chromosome			1392	c__Bacilli;o__Bacillales;f__Bacillaceae;g__Bacillus;x__Bacillus cereus group;s__Bacillus anthracis	Bacilli	Bacillales	Bacillaceae	Bacillus
Firmicutes	CP031643.1	Bacillus anthracis	MCCC 1A01412	(<= <====)	-1	AXO91753.1	Cluster 9096	True	915368	916483	-	3q15B00-i1	-	96.6	4e-91					RapA_[B._subtilis]	7.53e-21	25.075	85.7	AXO91752.1	915135	915368	-				SP(Sec/SPI)	0.882648	0.882648	0.004617	0.097283	0.015452	CS pos: 31-32. QTA-KI. Pr: 0.1662	3412	chromosome			1392	c__Bacilli;o__Bacillales;f__Bacillaceae;g__Bacillus;x__Bacillus cereus group;s__Bacillus anthracis	Bacilli	Bacillales	Bacillaceae	Bacillus
Firmicutes	CP031643.1	Bacillus anthracis	MCCC 1A01412	(====> =>)	-4	AXO94092.1	Cluster 10475	True	3327778	3328872	+	3ulqA00-i1	-	95	4.2e-86					RapA_[B._subtilis]	3.84e-20	24.11	94.2	AXO94093.1	3328869	3329057	+				SP(Sec/SPI)	0.933262	0.933262	0.004589	0.02303	0.039119	CS pos: 33-34. GHA-DF. Pr: 0.5806	3413	chromosome			1392	c__Bacilli;o__Bacillales;f__Bacillaceae;g__Bacillus;x__Bacillus cereus group;s__Bacillus anthracis	Bacilli	Bacillales	Bacillaceae	Bacillus
Firmicutes	CP047097.1	Bacillus anthracis	FDAARGOS_698	(<= <====)	-4	QHA41140.1	Cluster 11218	False	2607269	2608348	-	3q15B00-i1	-	94.7	3.5e-80					RapA_[B._subtilis]	1.11e-18	25	95	QHA41139.1	2607123	2607272	-				SP(Sec/SPI)	0.884418	0.884418	0.015171	0.078542	0.021869	CS pos: 30-31. KSA-AP. Pr: 0.4805	4563	chromosome	intact(110)	2595985-2677320	1392	c__Bacilli;o__Bacillales;f__Bacillaceae;g__Bacillus;x__Bacillus cereus group;s__Bacillus anthracis	Bacilli	Bacillales	Bacillaceae	Bacillus
Firmicutes	CP047098.1	Bacillus anthracis	FDAARGOS_701	(====> =>)	-4	QHA47647.1	Cluster 11218	False	4161154	4162233	+	3q15B00-i1	-	94.7	3.5e-80					RapA_[B._subtilis]	1.11e-18	25	95	QHA47648.1	4162230	4162379	+				SP(Sec/SPI)	0.884418	0.884418	0.015171	0.078542	0.021869	CS pos: 30-31. KSA-AP. Pr: 0.4805	4568	chromosome	intact(110)	4100377-4176247	1392	c__Bacilli;o__Bacillales;f__Bacillaceae;g__Bacillus;x__Bacillus cereus group;s__Bacillus anthracis	Bacilli	Bacillales	Bacillaceae	Bacillus
Firmicutes	CP047099.1	Bacillus anthracis	FDAARGOS_700	(<= <====)	-4	QHA52276.1	Cluster 11218	False	3834691	3835770	-	3q15B00-i1	-	94.7	3.5e-80					RapA_[B._subtilis]	1.11e-18	25	95	QHA52275.1	3834545	3834694	-				SP(Sec/SPI)	0.884418	0.884418	0.015171	0.078542	0.021869	CS pos: 30-31. KSA-AP. Pr: 0.4805	4571	chromosome	intact(110)	3823407-3904742	1392	c__Bacilli;o__Bacillales;f__Bacillaceae;g__Bacillus;x__Bacillus cereus group;s__Bacillus anthracis	Bacilli	Bacillales	Bacillaceae	Bacillus
Firmicutes	CP047104.1	Bacillus anthracis	FDAARGOS_706	(<= <====)	-4	QHA54937.1	Cluster 11218	False	1215830	1216909	-	3q15B00-i1	-	94.7	3.5e-80					RapA_[B._subtilis]	1.11e-18	25	95	QHA54936.1	1215684	1215833	-				SP(Sec/SPI)	0.884418	0.884418	0.015171	0.078542	0.021869	CS pos: 30-31. KSA-AP. Pr: 0.4805	4572	chromosome	intact(110)	1204546-1285881	1392	c__Bacilli;o__Bacillales;f__Bacillaceae;g__Bacillus;x__Bacillus cereus group;s__Bacillus anthracis	Bacilli	Bacillales	Bacillaceae	Bacillus
Firmicutes	CP047107.1	Bacillus anthracis	FDAARGOS_705	(====> =>)	-4	QHA62171.1	Cluster 11218	False	3528968	3530047	+	3q15B00-i1	-	94.7	3.5e-80					RapA_[B._subtilis]	1.11e-18	25	95	QHA62172.1	3530044	3530193	+				SP(Sec/SPI)	0.884418	0.884418	0.015171	0.078542	0.021869	CS pos: 30-31. KSA-AP. Pr: 0.4805	4577	chromosome	intact(110)	3468191-3544061	1392	c__Bacilli;o__Bacillales;f__Bacillaceae;g__Bacillus;x__Bacillus cereus group;s__Bacillus anthracis	Bacilli	Bacillales	Bacillaceae	Bacillus
Firmicutes	CP047111.1	Bacillus anthracis	FDAARGOS_704	(====> =>)	-4	QHA68202.1	Cluster 11218	False	4642220	4643299	+	3q15B00-i1	-	94.7	3.5e-80					RapA_[B._subtilis]	1.11e-18	25	95	QHA68203.1	4643296	4643445	+				SP(Sec/SPI)	0.884418	0.884418	0.015171	0.078542	0.021869	CS pos: 30-31. KSA-AP. Pr: 0.4805	4580	chromosome	intact(110)	4581443-4657313	1392	c__Bacilli;o__Bacillales;f__Bacillaceae;g__Bacillus;x__Bacillus cereus group;s__Bacillus anthracis	Bacilli	Bacillales	Bacillaceae	Bacillus
Firmicutes	CP050970.1	Bacillus anthracis	FDAARGOS_694	(====> =>)	-1	QIY10881.1	Cluster 8975	False	237386	238501	+	3q15B00-i1	-	96	4e-89					RapA_[B._subtilis]	2.6e-20	25.298	85.7	QIY10882.1	238501	238662	+				SP(Sec/SPI)	0.988185	0.988185	0.006952	0.002507	0.002356	CS pos: 27-28. SKA-DQ. Pr: 0.9515	4804	chromosome			1392	c__Bacilli;o__Bacillales;f__Bacillaceae;g__Bacillus;x__Bacillus cereus group;s__Bacillus anthracis	Bacilli	Bacillales	Bacillaceae	Bacillus
Firmicutes	CP050970.1	Bacillus anthracis	FDAARGOS_694	(<= <====)	-4	QIY11281.1	Cluster 11218	False	673190	674269	-	3q15B00-i1	-	94.7	3.5e-80					RapA_[B._subtilis]	1.11e-18	25	95	QIY11280.1	673044	673193	-				SP(Sec/SPI)	0.884418	0.884418	0.015171	0.078542	0.021869	CS pos: 30-31. KSA-AP. Pr: 0.4805	4805	chromosome	intact(110)	661906-743240	1392	c__Bacilli;o__Bacillales;f__Bacillaceae;g__Bacillus;x__Bacillus cereus group;s__Bacillus anthracis	Bacilli	Bacillales	Bacillaceae	Bacillus
Firmicutes	CP050971.1	Bacillus anthracis	FDAARGOS_696	(====> =>)	-1	QIY16325.1	Cluster 8975	False	609959	611074	+	3q15B00-i1	-	96	4e-89					RapA_[B._subtilis]	2.6e-20	25.298	85.7	QIY16326.1	611074	611235	+				SP(Sec/SPI)	0.988185	0.988185	0.006952	0.002507	0.002356	CS pos: 27-28. SKA-DQ. Pr: 0.9515	4809	chromosome			1392	c__Bacilli;o__Bacillales;f__Bacillaceae;g__Bacillus;x__Bacillus cereus group;s__Bacillus anthracis	Bacilli	Bacillales	Bacillaceae	Bacillus
Firmicutes	CP050971.1	Bacillus anthracis	FDAARGOS_696	(<= <====)	-4	QIY16726.1	Cluster 11218	False	1045766	1046845	-	3q15B00-i1	-	94.7	3.5e-80					RapA_[B._subtilis]	1.11e-18	25	95	QIY16725.1	1045620	1045769	-				SP(Sec/SPI)	0.884418	0.884418	0.015171	0.078542	0.021869	CS pos: 30-31. KSA-AP. Pr: 0.4805	4810	chromosome	intact(110)	1034482-1115817	1392	c__Bacilli;o__Bacillales;f__Bacillaceae;g__Bacillus;x__Bacillus cereus group;s__Bacillus anthracis	Bacilli	Bacillales	Bacillaceae	Bacillus
Firmicutes	CP050972.1	Bacillus anthracis	FDAARGOS_697	(====> =>)	-4	QIY22836.1	Cluster 11218	False	2061743	2062822	+	3q15B00-i1	-	94.7	3.5e-80					RapA_[B._subtilis]	1.11e-18	25	95	QIY22837.1	2062819	2062968	+				SP(Sec/SPI)	0.884418	0.884418	0.015171	0.078542	0.021869	CS pos: 30-31. KSA-AP. Pr: 0.4805	4815	chromosome	intact(110)	2000966-2076835	1392	c__Bacilli;o__Bacillales;f__Bacillaceae;g__Bacillus;x__Bacillus cereus group;s__Bacillus anthracis	Bacilli	Bacillales	Bacillaceae	Bacillus
Firmicutes	CP050972.1	Bacillus anthracis	FDAARGOS_697	(<= <====)	-1	QIY23229.1	Cluster 8975	False	2497510	2498625	-	3q15B00-i1	-	96	4e-89					RapA_[B._subtilis]	2.6e-20	25.298	85.7	QIY23228.1	2497349	2497510	-				SP(Sec/SPI)	0.988185	0.988185	0.006952	0.002507	0.002356	CS pos: 27-28. SKA-DQ. Pr: 0.9515	4816	chromosome			1392	c__Bacilli;o__Bacillales;f__Bacillaceae;g__Bacillus;x__Bacillus cereus group;s__Bacillus anthracis	Bacilli	Bacillales	Bacillaceae	Bacillus
Firmicutes	CP050973.1	Bacillus anthracis	FDAARGOS_699	(====> =>)	-4	QIY26039.1	Cluster 11218	False	97241	98320	+	3q15B00-i1	-	94.7	3.5e-80					RapA_[B._subtilis]	1.11e-18	25	95	QIY26040.1	98317	98466	+				SP(Sec/SPI)	0.884418	0.884418	0.015171	0.078542	0.021869	CS pos: 30-31. KSA-AP. Pr: 0.4805	4819	chromosome	intact(110)	36465-112334	1392	c__Bacilli;o__Bacillales;f__Bacillaceae;g__Bacillus;x__Bacillus cereus group;s__Bacillus anthracis	Bacilli	Bacillales	Bacillaceae	Bacillus
Firmicutes	CP050973.1	Bacillus anthracis	FDAARGOS_699	(<= <====)	-1	QIY26441.1	Cluster 8975	False	533011	534126	-	3q15B00-i1	-	96	4e-89					RapA_[B._subtilis]	2.6e-20	25.298	85.7	QIY26440.1	532850	533011	-				SP(Sec/SPI)	0.988185	0.988185	0.006952	0.002507	0.002356	CS pos: 27-28. SKA-DQ. Pr: 0.9515	4820	chromosome			1392	c__Bacilli;o__Bacillales;f__Bacillaceae;g__Bacillus;x__Bacillus cereus group;s__Bacillus anthracis	Bacilli	Bacillales	Bacillaceae	Bacillus
Firmicutes	CP054797.1	Bacillus anthracis	FDAARGOS_703	(====> =>)	-1	QKU07607.1	Cluster 8975	False	614956	616071	+	3q15B00-i1	-	96	4e-89					RapA_[B._subtilis]	2.6e-20	25.298	85.7	QKU07608.1	616071	616232	+				SP(Sec/SPI)	0.988185	0.988185	0.006952	0.002507	0.002356	CS pos: 27-28. SKA-DQ. Pr: 0.9515	5091	chromosome			1392	c__Bacilli;o__Bacillales;f__Bacillaceae;g__Bacillus;x__Bacillus cereus group;s__Bacillus anthracis	Bacilli	Bacillales	Bacillaceae	Bacillus
Firmicutes	CP054797.1	Bacillus anthracis	FDAARGOS_703	(<= <====)	-4	QKU08007.1	Cluster 11218	False	1050764	1051843	-	3q15B00-i1	-	94.7	3.5e-80					RapA_[B._subtilis]	1.11e-18	25	95	QKU08006.1	1050618	1050767	-				SP(Sec/SPI)	0.884418	0.884418	0.015171	0.078542	0.021869	CS pos: 30-31. KSA-AP. Pr: 0.4805	5092	chromosome	intact(110)	1039480-1120815	1392	c__Bacilli;o__Bacillales;f__Bacillaceae;g__Bacillus;x__Bacillus cereus group;s__Bacillus anthracis	Bacilli	Bacillales	Bacillaceae	Bacillus
Firmicutes	CP054800.1	Bacillus anthracis	FDAARGOS_702	(====> =>)	-4	QKU16338.1	Cluster 11218	False	4449860	4450939	+	3q15B00-i1	-	94.7	3.5e-80					RapA_[B._subtilis]	1.11e-18	25	95	QKU16339.1	4450936	4451085	+				SP(Sec/SPI)	0.884418	0.884418	0.015171	0.078542	0.021869	CS pos: 30-31. KSA-AP. Pr: 0.4805	5099	chromosome	intact(110)	4389083-4464953	1392	c__Bacilli;o__Bacillales;f__Bacillaceae;g__Bacillus;x__Bacillus cereus group;s__Bacillus anthracis	Bacilli	Bacillales	Bacillaceae	Bacillus
Firmicutes	CP054800.1	Bacillus anthracis	FDAARGOS_702	(<= <====)	-1	QKU16737.1	Cluster 8975	False	4885632	4886747	-	3q15B00-i1	-	96	4e-89					RapA_[B._subtilis]	2.6e-20	25.298	85.7	QKU16736.1	4885471	4885632	-				SP(Sec/SPI)	0.988185	0.988185	0.006952	0.002507	0.002356	CS pos: 27-28. SKA-DQ. Pr: 0.9515	5100	chromosome			1392	c__Bacilli;o__Bacillales;f__Bacillaceae;g__Bacillus;x__Bacillus cereus group;s__Bacillus anthracis	Bacilli	Bacillales	Bacillaceae	Bacillus
Firmicutes	CP054816.1	Bacillus anthracis	FDAARGOS_695	(====> =>)	-1	QKU23774.1	Cluster 8975	False	472217	473332	+	3q15B00-i1	-	96	4e-89					RapA_[B._subtilis]	2.6e-20	25.298	85.7	QKU23775.1	473332	473493	+				SP(Sec/SPI)	0.988185	0.988185	0.006952	0.002507	0.002356	CS pos: 27-28. SKA-DQ. Pr: 0.9515	5101	chromosome			1392	c__Bacilli;o__Bacillales;f__Bacillaceae;g__Bacillus;x__Bacillus cereus group;s__Bacillus anthracis	Bacilli	Bacillales	Bacillaceae	Bacillus
Firmicutes	CP054816.1	Bacillus anthracis	FDAARGOS_695	(<= <====)	-4	QKU24176.1	Cluster 11218	False	908024	909103	-	3q15B00-i1	-	94.7	3.5e-80					RapA_[B._subtilis]	1.11e-18	25	95	QKU24175.1	907878	908027	-				SP(Sec/SPI)	0.884418	0.884418	0.015171	0.078542	0.021869	CS pos: 30-31. KSA-AP. Pr: 0.4805	5102	chromosome	intact(110)	896740-978075	1392	c__Bacilli;o__Bacillales;f__Bacillaceae;g__Bacillus;x__Bacillus cereus group;s__Bacillus anthracis	Bacilli	Bacillales	Bacillaceae	Bacillus
Firmicutes	CP066168.1	Bacillus anthracis	STI1	(====> =>)	-1	QQD43048.1	Cluster 8975	False	3022330	3023445	+	3q15B00-i1	-	96	4e-89					RapA_[B._subtilis]	2.6e-20	25.298	85.7	QQD43049.1	3023445	3023606	+				SP(Sec/SPI)	0.988185	0.988185	0.006952	0.002507	0.002356	CS pos: 27-28. SKA-DQ. Pr: 0.9515	5470	chromosome			1392	c__Bacilli;o__Bacillales;f__Bacillaceae;g__Bacillus;x__Bacillus cereus group;s__Bacillus anthracis	Bacilli	Bacillales	Bacillaceae	Bacillus
Firmicutes	CP066168.1	Bacillus anthracis	STI1	(<= <====)	-4	QQD43452.1	Cluster 10894	False	3458143	3459231	-	3q15B00-i1	-	94.7	1.2e-80					RapA_[B._subtilis]	5.92e-19	24.722	95	QQD43451.1	3457997	3458146	-				SP(Sec/SPI)	0.884418	0.884418	0.015171	0.078542	0.021869	CS pos: 30-31. KSA-AP. Pr: 0.4805	5471	chromosome	intact(140)	3446859-3528203	1392	c__Bacilli;o__Bacillales;f__Bacillaceae;g__Bacillus;x__Bacillus cereus group;s__Bacillus anthracis	Bacilli	Bacillales	Bacillaceae	Bacillus
Firmicutes	CP076138.1	Bacillus anthracis	A182	(====> =>)	-1	UKW59877.1	Cluster 8975	False	3022323	3023438	+	3q15B00-i1	-	96	4e-89					RapA_[B._subtilis]	2.6e-20	25.298	85.7	UKW59878.1	3023438	3023599	+				SP(Sec/SPI)	0.988185	0.988185	0.006952	0.002507	0.002356	CS pos: 27-28. SKA-DQ. Pr: 0.9515	5955	chromosome			1392	c__Bacilli;o__Bacillales;f__Bacillaceae;g__Bacillus;x__Bacillus cereus group;s__Bacillus anthracis	Bacilli	Bacillales	Bacillaceae	Bacillus
Firmicutes	CP076138.1	Bacillus anthracis	A182	(<= <====)	-4	UKW60280.1	Cluster 10894	False	3458142	3459230	-	3q15B00-i1	-	94.7	1.2e-80					RapA_[B._subtilis]	5.92e-19	24.722	95	UKW60279.1	3457996	3458145	-				SP(Sec/SPI)	0.884418	0.884418	0.015171	0.078542	0.021869	CS pos: 30-31. KSA-AP. Pr: 0.4805	5956	chromosome			1392	c__Bacilli;o__Bacillales;f__Bacillaceae;g__Bacillus;x__Bacillus cereus group;s__Bacillus anthracis	Bacilli	Bacillales	Bacillaceae	Bacillus
Firmicutes	CP076139.1	Bacillus anthracis	A182	(====> =>)	-4	UKW64657.1	Cluster 10291	False	172419	173513	+	3q15B00-i1	-	97.1	7.6e-95					RapA_[B._subtilis]	7.33e-32	27.35	91	UKW64658.1	173510	173650	+				SP(Sec/SPI)	0.87374	0.87374	0.003425	0.085193	0.037642	CS pos: 32-33. ALS-ED. Pr: 0.3318	5958	plasmid			1392	c__Bacilli;o__Bacillales;f__Bacillaceae;g__Bacillus;x__Bacillus cereus group;s__Bacillus anthracis	Bacilli	Bacillales	Bacillaceae	Bacillus
Firmicutes	CP076141.1	Bacillus anthracis	A29	(====> =>)	-1	UKW65218.1	Cluster 8975	False	3022284	3023399	+	3q15B00-i1	-	96	4e-89					RapA_[B._subtilis]	2.6e-20	25.298	85.7	UKW65219.1	3023399	3023560	+				SP(Sec/SPI)	0.988185	0.988185	0.006952	0.002507	0.002356	CS pos: 27-28. SKA-DQ. Pr: 0.9515	5961	chromosome			1392	c__Bacilli;o__Bacillales;f__Bacillaceae;g__Bacillus;x__Bacillus cereus group;s__Bacillus anthracis	Bacilli	Bacillales	Bacillaceae	Bacillus
Firmicutes	CP076141.1	Bacillus anthracis	A29	(<= <====)	-4	UKW65620.1	Cluster 10894	False	3458114	3459202	-	3q15B00-i1	-	94.7	1.2e-80					RapA_[B._subtilis]	5.92e-19	24.722	95	UKW65619.1	3457968	3458117	-				SP(Sec/SPI)	0.884418	0.884418	0.015171	0.078542	0.021869	CS pos: 30-31. KSA-AP. Pr: 0.4805	5962	chromosome			1392	c__Bacilli;o__Bacillales;f__Bacillaceae;g__Bacillus;x__Bacillus cereus group;s__Bacillus anthracis	Bacilli	Bacillales	Bacillaceae	Bacillus
Firmicutes	CP076142.1	Bacillus anthracis	A29	(====> =>)	-4	UKW69998.1	Cluster 10291	False	172401	173495	+	3q15B00-i1	-	97.1	7.6e-95					RapA_[B._subtilis]	7.33e-32	27.35	91	UKW69999.1	173492	173632	+				SP(Sec/SPI)	0.87374	0.87374	0.003425	0.085193	0.037642	CS pos: 32-33. ALS-ED. Pr: 0.3318	5964	plasmid			1392	c__Bacilli;o__Bacillales;f__Bacillaceae;g__Bacillus;x__Bacillus cereus group;s__Bacillus anthracis	Bacilli	Bacillales	Bacillaceae	Bacillus
Firmicutes	CP076144.1	Bacillus anthracis	3016	(====> =>)	-1	UKW70560.1	Cluster 8975	False	3022329	3023444	+	3q15B00-i1	-	96	4e-89					RapA_[B._subtilis]	2.6e-20	25.298	85.7	UKW70561.1	3023444	3023605	+				SP(Sec/SPI)	0.988185	0.988185	0.006952	0.002507	0.002356	CS pos: 27-28. SKA-DQ. Pr: 0.9515	5967	chromosome			1392	c__Bacilli;o__Bacillales;f__Bacillaceae;g__Bacillus;x__Bacillus cereus group;s__Bacillus anthracis	Bacilli	Bacillales	Bacillaceae	Bacillus
Firmicutes	CP076144.1	Bacillus anthracis	3016	(<= <====)	-4	UKW70964.1	Cluster 10894	False	3458156	3459244	-	3q15B00-i1	-	94.7	1.2e-80					RapA_[B._subtilis]	5.92e-19	24.722	95	UKW70963.1	3458010	3458159	-				SP(Sec/SPI)	0.884418	0.884418	0.015171	0.078542	0.021869	CS pos: 30-31. KSA-AP. Pr: 0.4805	5968	chromosome			1392	c__Bacilli;o__Bacillales;f__Bacillaceae;g__Bacillus;x__Bacillus cereus group;s__Bacillus anthracis	Bacilli	Bacillales	Bacillaceae	Bacillus
Firmicutes	CP076146.1	Bacillus anthracis	BUL 40	(====> =>)	-1	UKW75756.1	Cluster 8975	False	3022395	3023510	+	3q15B00-i1	-	96	4e-89					RapA_[B._subtilis]	2.6e-20	25.298	85.7	UKW75757.1	3023510	3023671	+				SP(Sec/SPI)	0.988185	0.988185	0.006952	0.002507	0.002356	CS pos: 27-28. SKA-DQ. Pr: 0.9515	5972	chromosome			1392	c__Bacilli;o__Bacillales;f__Bacillaceae;g__Bacillus;x__Bacillus cereus group;s__Bacillus anthracis	Bacilli	Bacillales	Bacillaceae	Bacillus
Firmicutes	CP076146.1	Bacillus anthracis	BUL 40	(<= <====)	-4	UKW76155.1	Cluster 10894	False	3458216	3459304	-	3q15B00-i1	-	94.7	1.2e-80					RapA_[B._subtilis]	5.92e-19	24.722	95	UKW76154.1	3458070	3458219	-				SP(Sec/SPI)	0.884418	0.884418	0.015171	0.078542	0.021869	CS pos: 30-31. KSA-AP. Pr: 0.4805	5973	chromosome			1392	c__Bacilli;o__Bacillales;f__Bacillaceae;g__Bacillus;x__Bacillus cereus group;s__Bacillus anthracis	Bacilli	Bacillales	Bacillaceae	Bacillus
Firmicutes	CP076148.1	Bacillus anthracis	BUL 19	(====> =>)	-1	UKW80952.1	Cluster 8975	False	3021793	3022908	+	3q15B00-i1	-	96	4e-89					RapA_[B._subtilis]	2.6e-20	25.298	85.7	UKW80953.1	3022908	3023069	+				SP(Sec/SPI)	0.988185	0.988185	0.006952	0.002507	0.002356	CS pos: 27-28. SKA-DQ. Pr: 0.9515	5977	chromosome			1392	c__Bacilli;o__Bacillales;f__Bacillaceae;g__Bacillus;x__Bacillus cereus group;s__Bacillus anthracis	Bacilli	Bacillales	Bacillaceae	Bacillus
Firmicutes	CP076148.1	Bacillus anthracis	BUL 19	(<= <====)	-4	UKW81351.1	Cluster 10894	False	3457613	3458701	-	3q15B00-i1	-	94.7	1.2e-80					RapA_[B._subtilis]	5.92e-19	24.722	95	UKW81350.1	3457467	3457616	-				SP(Sec/SPI)	0.884418	0.884418	0.015171	0.078542	0.021869	CS pos: 30-31. KSA-AP. Pr: 0.4805	5978	chromosome			1392	c__Bacilli;o__Bacillales;f__Bacillaceae;g__Bacillus;x__Bacillus cereus group;s__Bacillus anthracis	Bacilli	Bacillales	Bacillaceae	Bacillus
Firmicutes	CP076149.1	Bacillus anthracis	BUL 19	(====> =>)	-4	UKW85742.1	Cluster 10291	False	172411	173505	+	3q15B00-i1	-	97.1	7.6e-95					RapA_[B._subtilis]	7.33e-32	27.35	91	UKW85743.1	173502	173642	+				SP(Sec/SPI)	0.87374	0.87374	0.003425	0.085193	0.037642	CS pos: 32-33. ALS-ED. Pr: 0.3318	5980	plasmid			1392	c__Bacilli;o__Bacillales;f__Bacillaceae;g__Bacillus;x__Bacillus cereus group;s__Bacillus anthracis	Bacilli	Bacillales	Bacillaceae	Bacillus
Firmicutes	CP076151.1	Bacillus anthracis	BUL 31	(====> =>)	-1	UKW86303.1	Cluster 8975	False	3022084	3023199	+	3q15B00-i1	-	96	4e-89					RapA_[B._subtilis]	2.6e-20	25.298	85.7	UKW86304.1	3023199	3023360	+				SP(Sec/SPI)	0.988185	0.988185	0.006952	0.002507	0.002356	CS pos: 27-28. SKA-DQ. Pr: 0.9515	5983	chromosome			1392	c__Bacilli;o__Bacillales;f__Bacillaceae;g__Bacillus;x__Bacillus cereus group;s__Bacillus anthracis	Bacilli	Bacillales	Bacillaceae	Bacillus
Firmicutes	CP076151.1	Bacillus anthracis	BUL 31	(<= <====)	-4	UKW86707.1	Cluster 10894	False	3457904	3458992	-	3q15B00-i1	-	94.7	1.2e-80					RapA_[B._subtilis]	5.92e-19	24.722	95	UKW86706.1	3457758	3457907	-				SP(Sec/SPI)	0.884418	0.884418	0.015171	0.078542	0.021869	CS pos: 30-31. KSA-AP. Pr: 0.4805	5984	chromosome			1392	c__Bacilli;o__Bacillales;f__Bacillaceae;g__Bacillus;x__Bacillus cereus group;s__Bacillus anthracis	Bacilli	Bacillales	Bacillaceae	Bacillus
Firmicutes	CP076152.1	Bacillus anthracis	BUL 31	(====> =>)	-4	UKW91084.1	Cluster 10291	False	172411	173505	+	3q15B00-i1	-	97.1	7.6e-95					RapA_[B._subtilis]	7.33e-32	27.35	91	UKW91085.1	173502	173642	+				SP(Sec/SPI)	0.87374	0.87374	0.003425	0.085193	0.037642	CS pos: 32-33. ALS-ED. Pr: 0.3318	5986	plasmid			1392	c__Bacilli;o__Bacillales;f__Bacillaceae;g__Bacillus;x__Bacillus cereus group;s__Bacillus anthracis	Bacilli	Bacillales	Bacillaceae	Bacillus
Firmicutes	CP076154.1	Bacillus anthracis	BUL 16	(====> =>)	-1	UKW91645.1	Cluster 8975	False	3022165	3023280	+	3q15B00-i1	-	96	4e-89					RapA_[B._subtilis]	2.6e-20	25.298	85.7	UKW91646.1	3023280	3023441	+				SP(Sec/SPI)	0.988185	0.988185	0.006952	0.002507	0.002356	CS pos: 27-28. SKA-DQ. Pr: 0.9515	5989	chromosome			1392	c__Bacilli;o__Bacillales;f__Bacillaceae;g__Bacillus;x__Bacillus cereus group;s__Bacillus anthracis	Bacilli	Bacillales	Bacillaceae	Bacillus
Firmicutes	CP076154.1	Bacillus anthracis	BUL 16	(<= <====)	-4	UKW92049.1	Cluster 10894	False	3457985	3459073	-	3q15B00-i1	-	94.7	1.2e-80					RapA_[B._subtilis]	5.92e-19	24.722	95	UKW92048.1	3457839	3457988	-				SP(Sec/SPI)	0.884418	0.884418	0.015171	0.078542	0.021869	CS pos: 30-31. KSA-AP. Pr: 0.4805	5990	chromosome			1392	c__Bacilli;o__Bacillales;f__Bacillaceae;g__Bacillus;x__Bacillus cereus group;s__Bacillus anthracis	Bacilli	Bacillales	Bacillaceae	Bacillus
Firmicutes	CP076155.1	Bacillus anthracis	BUL 16	(====> =>)	-4	UKW96425.1	Cluster 10291	False	172411	173505	+	3q15B00-i1	-	97.1	7.6e-95					RapA_[B._subtilis]	7.33e-32	27.35	91	UKW96426.1	173502	173642	+				SP(Sec/SPI)	0.87374	0.87374	0.003425	0.085193	0.037642	CS pos: 32-33. ALS-ED. Pr: 0.3318	5992	plasmid			1392	c__Bacilli;o__Bacillales;f__Bacillaceae;g__Bacillus;x__Bacillus cereus group;s__Bacillus anthracis	Bacilli	Bacillales	Bacillaceae	Bacillus
Firmicutes	CP076157.1	Bacillus anthracis	A87	(====> =>)	-1	UKW96985.1	Cluster 8975	False	3022249	3023364	+	3q15B00-i1	-	96	4e-89					RapA_[B._subtilis]	2.6e-20	25.298	85.7	UKW96986.1	3023364	3023525	+				SP(Sec/SPI)	0.988185	0.988185	0.006952	0.002507	0.002356	CS pos: 27-28. SKA-DQ. Pr: 0.9515	5995	chromosome			1392	c__Bacilli;o__Bacillales;f__Bacillaceae;g__Bacillus;x__Bacillus cereus group;s__Bacillus anthracis	Bacilli	Bacillales	Bacillaceae	Bacillus
Firmicutes	CP076157.1	Bacillus anthracis	A87	(<= <====)	-4	UKW97384.1	Cluster 10894	False	3458073	3459161	-	3q15B00-i1	-	94.7	1.2e-80					RapA_[B._subtilis]	5.92e-19	24.722	95	UKW97383.1	3457927	3458076	-				SP(Sec/SPI)	0.884418	0.884418	0.015171	0.078542	0.021869	CS pos: 30-31. KSA-AP. Pr: 0.4805	5996	chromosome			1392	c__Bacilli;o__Bacillales;f__Bacillaceae;g__Bacillus;x__Bacillus cereus group;s__Bacillus anthracis	Bacilli	Bacillales	Bacillaceae	Bacillus
Firmicutes	CP076158.1	Bacillus anthracis	A87	(====> =>)	-4	UKX01775.1	Cluster 10291	False	172401	173495	+	3q15B00-i1	-	97.1	7.6e-95					RapA_[B._subtilis]	7.33e-32	27.35	91	UKX01776.1	173492	173632	+				SP(Sec/SPI)	0.87374	0.87374	0.003425	0.085193	0.037642	CS pos: 32-33. ALS-ED. Pr: 0.3318	5998	plasmid			1392	c__Bacilli;o__Bacillales;f__Bacillaceae;g__Bacillus;x__Bacillus cereus group;s__Bacillus anthracis	Bacilli	Bacillales	Bacillaceae	Bacillus
Firmicutes	CP076160.1	Bacillus anthracis	4-IZSLT	(====> =>)	-1	UKX02336.1	Cluster 8975	False	3022353	3023468	+	3q15B00-i1	-	96	4e-89					RapA_[B._subtilis]	2.6e-20	25.298	85.7	UKX02337.1	3023468	3023629	+				SP(Sec/SPI)	0.988185	0.988185	0.006952	0.002507	0.002356	CS pos: 27-28. SKA-DQ. Pr: 0.9515	6001	chromosome			1392	c__Bacilli;o__Bacillales;f__Bacillaceae;g__Bacillus;x__Bacillus cereus group;s__Bacillus anthracis	Bacilli	Bacillales	Bacillaceae	Bacillus
[truncated: 11,202 more rows]

## Sheet: undetected_homologs_of_strict_Q
dataset	genomic_accession	species	strain	genomic_context	intergenic_distance	homologous_receptor	grp_identical_proteins	rep_sequence	r_start	r_end	r_strand	query_receptor	r_blastp_evalue	r_perc_identity	r_perc_cover	homologous_propeptide	p_start	p_end	p_strand	p_RBS_bin	p_RBS_motif	p_RBS_spacer	query_propeptide	p_blastp_evalue	p_perc_identity	p_perc_cover	genetic_element	Phaster_prophage_prediction	prophage_region	taxid	lineage	class	order	family	genus
[truncated: 5,608 more rows]

[truncated: 1 more sheets: relaxed_and_loose_QSSs]
